# Supplementary material for: Dual proteomics of infected macrophages reveal bacterial and host players involved in the Francisella intracellular life cycle and cell to cell dissemination by merocytophagy
Source: Sci Rep. 2024 Apr 2;14:7797. doi: 10.1038/s41598-024-58261-x (PMC10987565; doi:10.1038/s41598-024-58261-x)
Supplement: Supplementary file 8 — Supplementary Table S1. [file 41598_2024_58261_MOESM8_ESM.xls]

## Sheet: Feuil1
		Table S1. Proteins identified in macrophages J774A.1
		Legend : Proteins identified in macrophages J774A.1
		Significant	-LOG(P-value)	Difference	Protein IDs	Majority protein IDs	Protein names	Gene names	id	Fasta headers	Symbol color	Symbol type	Symbol size	Show label	Identification type I1_2627	Identification type I2_2628	Identification type I3_2629	Identification type I4_2630	Identification type I5_2631	Identification type NI1_2621	Identification type NI2_2622	Identification type NI3_2623	Identification type NI4x2_2633	Identification type NI5x2_2634	Taxonomy	Peptides	Razor + unique peptides	Unique peptides	Sequence coverage [%]	Unique + razor sequence coverage [%]	Unique sequence coverage [%]	Mol. weight [kDa]	Q-value	Score	Intensity	MS/MS count	Peptides I1_2627	Peptides I2_2628	Peptides I3_2629	Peptides I4_2630	Peptides I5_2631	Peptides NI1_2621	Peptides NI2_2622	Peptides NI3_2623	Peptides NI4x2_2633	Peptides NI5x2_2634	I1_2627	I2_2628	I3_2629
			0.0958213	-0.0841038	A2RT28;Q499X9	A2RT28;Q499X9	Methionine--tRNA ligase, mitochondrial	37316	2017	Methionine--tRNA ligase OS=Mus musculus OX=10090 GN=Mars2 PE=1 SV=1;Methionine--tRNA ligase, mitochondrial OS=Mus musculus OX=10090 GN=Mars2 PE=1 SV=2	Color2 [A=255, R=169, G=169, B=169]	1	4		By matching	By matching	By MS/MS	By matching		By matching	By matching	By matching	By MS/MS	By MS/MS	Mus musculus	3	3	3	6.5	6.5	6.5	65.804	0.00045572	5.5926	125710	4	1	2	2	1	0	2	2	2	3	2	12.9926	12.9419	13.5293
			0.6298	0.0763935	P42208;E9Q3V6;F6WYM0;D3YYB1;D3Z3C0;D3Z1S1;F6UKN5;D3YZU7;G3UYQ0;D3YV76	P42208;E9Q3V6;F6WYM0;D3YYB1;D3Z3C0	Septin-2	37500	3800	Septin-2 OS=Mus musculus OX=10090 GN=Septin2 PE=1 SV=2;Septin-2 OS=Mus musculus OX=10090 GN=Septin2 PE=1 SV=1;Septin-2 (Fragment) OS=Mus musculus OX=10090 GN=Septin2 PE=1 SV=2;Septin-2 (Fragment) OS=Mus musculus OX=10090 GN=Septin2 PE=1 SV=1;Septin-2 (Frag	Color2 [A=255, R=169, G=169, B=169]	1	4		By MS/MS	By MS/MS	By MS/MS	By MS/MS	By MS/MS	By MS/MS	By MS/MS	By MS/MS	By MS/MS	By MS/MS	Mus musculus	20	20	20	69.3	69.3	69.3	41.525	0	260.64	34014000	167	19	17	17	17	16	16	17	18	17	20	19.4141	19.558	19.4058
			0.467171	-0.382286	A0A338P769;B7ZNM7;Q9Z2Q6;A0A338P729;Q52KH2;A0A338P6R8;A0A338P755;Q68FM0	A0A338P769;B7ZNM7;Q9Z2Q6;A0A338P729;Q52KH2;A0A338P6R8	Septin-5	38596	651	Septin OS=Mus musculus OX=10090 GN=Septin5 PE=1 SV=1;Septin OS=Mus musculus OX=10090 GN=Septin5 PE=1 SV=1;Septin-5 OS=Mus musculus OX=10090 GN=Septin5 PE=1 SV=2;Septin-5 OS=Mus musculus OX=10090 GN=Septin5 PE=1 SV=1;Septin-5 (Fragment) OS=Mus musculus OX=1	Color2 [A=255, R=169, G=169, B=169]	1	4		By MS/MS	By MS/MS	By MS/MS	By MS/MS	By MS/MS	By matching	By MS/MS	By MS/MS	By MS/MS	By MS/MS	Mus musculus	3	3	3	7.9	7.9	7.9	43.816	0.0004453	4.9507	7866300	12	2	2	2	2	2	3	2	3	3	3	19.0726	19.2699	19.4262
			0.470523	-0.126457	Q9R1T4;Q3UUU4;A2A3W1	Q9R1T4;Q3UUU4	Septin-6	38961	5108	Septin-6 OS=Mus musculus OX=10090 GN=Septin6 PE=1 SV=4;Septin OS=Mus musculus OX=10090 GN=Septin6 PE=2 SV=1	Color2 [A=255, R=169, G=169, B=169]	1	4		By MS/MS	By MS/MS	By MS/MS	By MS/MS	By MS/MS	By MS/MS	By MS/MS	By MS/MS	By MS/MS	By MS/MS	Mus musculus	10	6	6	29.5	20.5	20.5	49.619	0	30.709	1971300	51	10	9	10	9	8	8	9	9	10	8	15.9814	16.0579	16.5948
			0.53756	0.0403717	E9Q1G8;Q8C2A3;E9Q9F5;O55131;Q3UNN1;Q5DTS3;Q8C752;Q3UGE0;A0A5F8MP96;P28661	E9Q1G8;Q8C2A3;E9Q9F5;O55131;Q3UNN1;Q5DTS3	Septin-7	39326	2746	Septin OS=Mus musculus OX=10090 GN=Septin7 PE=1 SV=2;Septin OS=Mus musculus OX=10090 GN=Septin7 PE=2 SV=1;Septin OS=Mus musculus OX=10090 GN=Septin7 PE=1 SV=2;Septin-7 OS=Mus musculus OX=10090 GN=Septin7 PE=1 SV=1;Septin OS=Mus musculus OX=10090 GN=Septin7	Color2 [A=255, R=169, G=169, B=169]	1	4		By MS/MS	By MS/MS	By MS/MS	By MS/MS	By MS/MS	By MS/MS	By MS/MS	By MS/MS	By MS/MS	By MS/MS	Mus musculus	27	27	26	56.8	56.8	54.7	50.648	0	177.77	38605000	223	21	22	25	22	22	23	20	24	24	24	18.8433	18.8727	18.7945
			0.754064	0.119795	B7ZC46;B1AQY9;B1AQZ0;Q8CHH9;E0CYM4	B7ZC46;B1AQY9;B1AQZ0;Q8CHH9	Septin-8	39692	2103	Septin OS=Mus musculus OX=10090 GN=Septin8 PE=1 SV=1;Septin OS=Mus musculus OX=10090 GN=Septin8 PE=1 SV=1;Septin-8 OS=Mus musculus OX=10090 GN=Septin8 PE=1 SV=1;Septin-8 OS=Mus musculus OX=10090 GN=Septin8 PE=1 SV=4	Color2 [A=255, R=169, G=169, B=169]	1	4		By MS/MS	By MS/MS	By MS/MS	By MS/MS	By MS/MS	By MS/MS	By MS/MS	By MS/MS	By MS/MS	By MS/MS	Mus musculus	13	12	12	37.3	33	33	50.895	0	100.92	10576000	116	12	11	13	12	12	11	12	13	12	13	18.2195	18.2314	18.1949
			0.742428	-0.0920918	A2A6U3;Q80UG5;Q3TDR9;A2A6U5;A8Y5D3	A2A6U3;Q80UG5;Q3TDR9	Septin-9	40057	1835	Septin-9 OS=Mus musculus OX=10090 GN=Septin9 PE=1 SV=1;Septin-9 OS=Mus musculus OX=10090 GN=Septin9 PE=1 SV=1;Septin-type G domain-containing protein OS=Mus musculus OX=10090 GN=Septin9 PE=2 SV=1	Color2 [A=255, R=169, G=169, B=169]	1	4		By MS/MS	By MS/MS	By MS/MS	By MS/MS	By MS/MS	By MS/MS	By MS/MS	By MS/MS	By MS/MS	By MS/MS	Mus musculus	21	21	21	35	35	35	63.772	0	136.12	15758000	132	18	17	20	18	17	19	18	17	19	16	17.9892	18.2147	18.1089
			0.0893722	-0.0297531	A0A0R4J233;A0A1W2P6J7;Q8C650;S4R2P6;Q9DA97	A0A0R4J233;A0A1W2P6J7;Q8C650	Septin-10	40422	345	Septin OS=Mus musculus OX=10090 GN=Septin10 PE=1 SV=1;Septin OS=Mus musculus OX=10090 GN=Septin10 PE=1 SV=1;Septin-10 OS=Mus musculus OX=10090 GN=Septin10 PE=1 SV=1	Color2 [A=255, R=169, G=169, B=169]	1	4		By MS/MS	By MS/MS	By MS/MS	By MS/MS	By MS/MS	By MS/MS	By MS/MS	By MS/MS	By MS/MS	By MS/MS	Mus musculus	4	3	3	10.5	8.4	8.4	49.829	0	7.6048	704280	17	2	3	4	4	2	4	3	2	4	4	15.3874	15.7088	15.526
			1.82328	0.206567	A0A0J9YTY0;A0A0J9YUL3;Q8C1B7;A0A0J9YUV6;A0A0J9YVA6	A0A0J9YTY0;A0A0J9YUL3;Q8C1B7	Septin-11	40787	165	Septin OS=Mus musculus OX=10090 GN=Septin11 PE=1 SV=1;Septin OS=Mus musculus OX=10090 GN=Septin11 PE=1 SV=1;Septin-11 OS=Mus musculus OX=10090 GN=Septin11 PE=1 SV=4	Color2 [A=255, R=169, G=169, B=169]	1	4		By MS/MS	By MS/MS	By MS/MS	By MS/MS	By MS/MS	By MS/MS	By MS/MS	By MS/MS	By MS/MS	By MS/MS	Mus musculus	17	17	12	43.1	43.1	32	48.978	0	176.73	23503000	145	13	13	15	12	15	17	14	15	15	16	19.3245	19.3569	19.1438
			4.84404e-05	4.65393e-05	A0A0R4J0K1;Q9ERR7;A0A0G2JEF3;A0A1C7ZMY4	A0A0R4J0K1;Q9ERR7	15 kDa selenoprotein	42248	260	Selenoprotein F OS=Mus musculus OX=10090 GN=Selenof PE=1 SV=1;Selenoprotein F OS=Mus musculus OX=10090 GN=Selenof PE=1 SV=3	Color2 [A=255, R=169, G=169, B=169]	1	4		By MS/MS	By MS/MS	By MS/MS	By MS/MS	By MS/MS	By MS/MS	By MS/MS	By MS/MS	By MS/MS	By MS/MS	Mus musculus	4	4	4	30.9	30.9	30.9	17.731	0	100.88	3311800	31	4	4	3	4	3	4	4	4	4	4	17.5073	17.633	15.9951
			0.374463	-0.124631	Q8R3W2	Q8R3W2		0610009B22Rik	6585	RIKEN cDNA 0610009B22 gene OS=Mus musculus OX=10090 GN=0610009B22Rik PE=2 SV=1	Color2 [A=255, R=169, G=169, B=169]	1	4		By MS/MS	By MS/MS	By MS/MS	By MS/MS	By MS/MS	By MS/MS	By MS/MS	By MS/MS	By MS/MS	By MS/MS	Mus musculus	3	3	1	24.3	24.3	5.7	16.445	0	8.4505	1052900	20	2	2	2	2	3	2	2	3	2	3	16.5613	16.6914	15.9746
			0.0782535	-0.114477	D3Z687;Q9DCT6;F8WH46;F6XN97	D3Z687;Q9DCT6;F8WH46;F6XN97	Chromatin complexes subunit BAP18	0610010K14Rik;Bap18	2598	RIKEN cDNA 0610010K14 gene OS=Mus musculus OX=10090 GN=0610010K14Rik PE=1 SV=2;Chromatin complexes subunit BAP18 OS=Mus musculus OX=10090 GN=Bap18 PE=1 SV=1;RIKEN cDNA 0610010K14 gene OS=Mus musculus OX=10090 GN=0610010K14Rik PE=1 SV=1;RIKEN cDNA 0610010K1	Color2 [A=255, R=169, G=169, B=169]	1	4		By MS/MS	By MS/MS	By MS/MS	By MS/MS	By MS/MS	By MS/MS	By MS/MS	By MS/MS	By MS/MS	By MS/MS	Mus musculus	4	4	2	30.9	30.9	15.7	20	0	11.987	1320100	20	2	3	1	3	4	3	2	3	2	2	15.7547	15.8632	15.3268
			0.551663	0.529174	Q9DCS2;G5E8X1;E9Q5B2	Q9DCS2;G5E8X1;E9Q5B2	UPF0585 protein C16orf13 homolog	0610011F06Rik	7512	Methyltransferase-like 26 OS=Mus musculus OX=10090 GN=Mettl26 PE=1 SV=1;Methyltransferase-like 26 OS=Mus musculus OX=10090 GN=Mettl26 PE=1 SV=1;Methyltransferase-like 26 OS=Mus musculus OX=10090 GN=Mettl26 PE=1 SV=1	Color2 [A=255, R=169, G=169, B=169]	1	4		By MS/MS	By matching	By matching	By matching	By MS/MS	By matching	By matching	By MS/MS	By MS/MS	By MS/MS	Mus musculus	4	4	3	21.1	21.1	16.2	22.687	0.00031051	6.2137	786260	11	4	3	4	4	2	2	3	4	3	3	15.4251	15.7388	14.8606
			0.507263	-0.366046	A2A8E2;Q8BHG2;B7ZC72;B7ZC71;A2A8E4;D6REH4	A2A8E2;Q8BHG2;B7ZC72;B7ZC71	UPF0587 protein C1orf123 homolog	0610037L13Rik	1848	CXXC motif containing zinc binding protein OS=Mus musculus OX=10090 GN=Czib PE=1 SV=1;CXXC motif containing zinc binding protein OS=Mus musculus OX=10090 GN=Czib PE=1 SV=1;CXXC motif containing zinc binding protein OS=Mus musculus OX=10090 GN=Czib PE=1 SV=	Color2 [A=255, R=169, G=169, B=169]	1	4		By MS/MS	By MS/MS	By MS/MS	By MS/MS	By MS/MS	By MS/MS	By MS/MS	By MS/MS	By matching	By MS/MS	Mus musculus	3	3	3	32.6	32.6	32.6	15.783	0	16.238	543400	19	3	3	3	3	3	3	2	3	2	3	14.0464	14.0455	14.8117
			0.036061	0.0221512	Q9CU27;Q8BL95	Q9CU27;Q8BL95	UPF0769 protein C21orf59 homolog	1110004E09Rik	6066	Uncharacterized protein OS=Mus musculus OX=10090 GN=Cfap298 PE=2 SV=2;Cilia- and flagella-associated protein 298 OS=Mus musculus OX=10090 GN=Cfap298 PE=1 SV=1	Color2 [A=255, R=169, G=169, B=169]	1	4		By matching	By matching	By MS/MS	By MS/MS	By MS/MS	By MS/MS	By MS/MS	By matching	By MS/MS	By MS/MS	Mus musculus	1	1	1	4.1	4.1	4.1	27.899	0.0077225	2.3073	110670	7	1	1	1	1	1	1	1	1	1	1	13.6464	13.6628	13.055
			0.420515	-0.0986359	B7ZWI2;B2RXM7;Q9D1J3;A0A1W2P7G2;A0A1W2P6N2	B7ZWI2;B2RXM7;Q9D1J3;A0A1W2P7G2;A0A1W2P6N2	SAP domain-containing ribonucleoprotein	1110005A23Rik;Sarnp	2271	1110005A23Rik protein OS=Mus musculus OX=10090 GN=Sarnp PE=2 SV=1;SAP domain-containing protein OS=Mus musculus OX=10090 GN=Sarnp PE=1 SV=1;SAP domain-containing ribonucleoprotein OS=Mus musculus OX=10090 GN=Sarnp PE=1 SV=3;SAP domain-containing ribonucleo	Color2 [A=255, R=169, G=169, B=169]	1	4		By MS/MS	By MS/MS	By MS/MS	By MS/MS	By MS/MS	By MS/MS	By MS/MS	By MS/MS	By MS/MS	By MS/MS	Mus musculus	9	9	9	43.5	43.5	43.5	23.461	0	116.07	23604000	60	9	7	9	8	9	7	8	8	8	9	19.1569	19.1718	19.3057
			0.876989	-0.436867	Q9D1I2;B2RV71;Q80VN1	Q9D1I2;B2RV71	Bcl10-interacting CARD protein	1110007C09Rik	2250	Caspase recruitment domain-containing protein 19 OS=Mus musculus OX=10090 GN=Card19 PE=1 SV=1;CARD domain-containing protein OS=Mus musculus OX=10090 GN=Card19 PE=1 SV=1	Color2 [A=255, R=169, G=169, B=169]	1	4		By MS/MS	By matching	By MS/MS	By MS/MS	By MS/MS	By MS/MS	By MS/MS	By MS/MS	By MS/MS	By MS/MS	Mus musculus	6	6	6	30.6	30.6	30.6	20.936	0	10.684	1175400	21	4	4	4	4	3	5	3	3	5	5	15.5098	15.3487	14.3545
			0.313805	0.186915	Q8K039;D3YWR8	Q8K039;D3YWR8	Uncharacterized protein KIAA1143 homolog	1110059G10Rik	6401	Uncharacterized protein KIAA1143 homolog OS=Mus musculus OX=10090 PE=1 SV=1;RIKEN cDNA 1110059G10 gene OS=Mus musculus OX=10090 GN=1110059G10Rik PE=1 SV=1	Color2 [A=255, R=169, G=169, B=169]	1	4		By matching	By matching	By MS/MS	By matching	By MS/MS	By MS/MS	By MS/MS	By MS/MS	By matching	By matching	Mus musculus	3	3	3	17.4	17.4	17.4	17.478	0.00045324	5.4385	420160	6	2	1	2	1	2	2	2	3	2	1	14.657	14.7704	15.519
			1.86801	-0.636667	Q3USZ8;Q3TS89	Q3USZ8;Q3TS89	Deleted in autism protein 1 homolog	1190002N15Rik	5098	Divergent protein kinase domain 2A OS=Mus musculus OX=10090 GN=Dipk2a PE=1 SV=2;PIP49_C domain-containing protein OS=Mus musculus OX=10090 GN=Dipk2a PE=2 SV=1	Color2 [A=255, R=169, G=169, B=169]	1	4		By MS/MS	By MS/MS	By MS/MS	By MS/MS	By MS/MS	By MS/MS	By MS/MS	By MS/MS	By MS/MS	By MS/MS	Mus musculus	5	5	5	13.5	13.5	13.5	49.462	0	11.221	594820	19	3	4	4	2	3	5	3	4	5	3	14.3344	14.4304	14.6143
			0.882488	-0.152129	Q8BZR9;Q7TPS9;Q3TLD7	Q8BZR9;Q7TPS9;Q3TLD7	Uncharacterized protein C17orf85 homolog	1200014J11Rik	6200	Nuclear cap-binding protein subunit 3 OS=Mus musculus OX=10090 GN=Ncbp3 PE=1 SV=1;Nuclear cap-binding protein subunit 3 (Fragment) OS=Mus musculus OX=10090 GN=Ncbp3 PE=2 SV=1;Nuclear cap-binding protein subunit 3 (Fragment) OS=Mus musculus OX=10090 GN=Ncbp	Color2 [A=255, R=169, G=169, B=169]	1	4		By MS/MS	By MS/MS	By MS/MS	By MS/MS	By MS/MS	By MS/MS	By MS/MS	By MS/MS	By MS/MS	By MS/MS	Mus musculus	11	11	11	24.2	24.2	24.2	70.042	0	34.158	3332800	73	9	10	11	8	10	10	11	10	11	11	16.061	15.941	15.9996
			0.0125805	-0.0185841	Q8WUR0;J3QPY0;A0A0U1RNT4	Q8WUR0;J3QPY0;A0A0U1RNT4	Protein C19orf12 homolog	1600014C10Rik	6708	Protein C19orf12 homolog OS=Mus musculus OX=10090 PE=1 SV=1;RIKEN cDNA 1600014C10 gene OS=Mus musculus OX=10090 GN=1600014C10Rik PE=1 SV=1;RIKEN cDNA 1600014C10 gene OS=Mus musculus OX=10090 GN=1600014C10Rik PE=1 SV=1	Color2 [A=255, R=169, G=169, B=169]	1	4		By MS/MS	By MS/MS	By MS/MS	By MS/MS	By MS/MS	By MS/MS	By MS/MS	By MS/MS	By MS/MS	By matching	Mus musculus	2	2	2	14.2	14.2	14.2	15.087	0.002762	3.245	683160	9	2	2	2	1	2	2	2	2	2	2	14.9027	15.8193	15.7911
			0.874907	0.329398	Q9DA05	Q9DA05		1700024B05Rik	7423	Takusan domain-containing protein OS=Mus musculus OX=10090 GN=1700024B05Rik PE=2 SV=1	Color2 [A=255, R=169, G=169, B=169]	1	4		By MS/MS	By matching	By MS/MS	By MS/MS	By MS/MS	By MS/MS	By MS/MS	By MS/MS	By MS/MS	By MS/MS	Mus musculus	1	1	1	12	12	12	17.539	0.0037951	2.9141	1897700	9	1	1	1	1	1	1	1	1	1	1	17.7197	17.7194	18.0362
			0.641835	-0.532178	Q8K207;Q3TJL3;A0A0A0MQF7	Q8K207;Q3TJL3;A0A0A0MQF7	Uncharacterized protein C1orf21 homolog	1700025G04Rik	4588	Uncharacterized protein C1orf21 homolog OS=Mus musculus OX=10090 PE=1 SV=1;Uncharacterized protein OS=Mus musculus OX=10090 GN=1700025G04Rik PE=1 SV=1;RIKEN cDNA 1700025G04 gene OS=Mus musculus OX=10090 GN=1700025G04Rik PE=1 SV=1	Color2 [A=255, R=169, G=169, B=169]	1	4		By matching			By MS/MS		By matching	By MS/MS	By matching	By MS/MS	By matching	Mus musculus	3	3	3	29.8	29.8	29.8	13.882	0.00044504	4.9241	135930	6	1	0	0	1	0	1	3	3	3	1	13.4284	13.0662	12.3876
			0.178795	-0.129992	H7BXB9;F8WIU1;Q9D1K7;Q6IR22	H7BXB9;F8WIU1;Q9D1K7	UPF0687 protein C20orf27 homolog	1700037H04Rik	3020	RIKEN cDNA 1700037H04 gene (Fragment) OS=Mus musculus OX=10090 GN=1700037H04Rik PE=1 SV=1;RIKEN cDNA 1700037H04 gene OS=Mus musculus OX=10090 GN=1700037H04Rik PE=1 SV=1;UPF0687 protein C20orf27 homolog OS=Mus musculus OX=10090 PE=1 SV=3	Color2 [A=255, R=169, G=169, B=169]	1	4		By MS/MS	By MS/MS	By MS/MS	By MS/MS	By MS/MS	By MS/MS	By MS/MS	By MS/MS	By MS/MS	By MS/MS	Mus musculus	3	3	3	30.5	30.5	30.5	15.773	0	13.353	1493600	28	2	3	3	3	3	3	3	3	3	3	15.6781	16.3096	16.6347
			0.110993	0.067272	Q9D927	Q9D927		1810009N02Rik	7415	Uncharacterized protein OS=Mus musculus OX=10090 GN=1810009N02Rik PE=2 SV=1	Color2 [A=255, R=169, G=169, B=169]	1	4		By MS/MS	By MS/MS	By MS/MS	By MS/MS	By MS/MS	By MS/MS	By MS/MS	By MS/MS	By MS/MS	By MS/MS	Mus musculus	3	3	3	15	15	15	25.066	0	29.918	492380	13	2	2	2	2	2	3	2	3	2	2	15.2374	15.2575	15.4792
			0.123465	-0.148597	A2BDN9;Q8C5K5	A2BDN9;Q8C5K5	Uncharacterized protein CXorf38 homolog	1810030O07Rik	1987	Uncharacterized protein OS=Mus musculus OX=10090 GN=1810030O07Rik PE=2 SV=1;Uncharacterized protein CXorf38 homolog OS=Mus musculus OX=10090 PE=1 SV=1	Color2 [A=255, R=169, G=169, B=169]	1	4		By MS/MS	By matching	By MS/MS	By MS/MS	By matching	By MS/MS	By MS/MS	By MS/MS	By matching	By MS/MS	Mus musculus	3	3	3	9.1	9.1	9.1	36.588	0.00015881	6.8426	340470	12	3	1	2	2	2	3	3	3	3	2	13.9777	14.1062	14.6052
			0.251169	0.380161	Q9D7Y7;Q9CPN9	Q9D7Y7;Q9CPN9		2210010C04Rik	6999	Peptidase S1 domain-containing protein OS=Mus musculus OX=10090 GN=2210010C04Rik PE=2 SV=1;RIKEN cDNA 2210010C04 gene OS=Mus musculus OX=10090 GN=2210010C04Rik PE=1 SV=1	Color2 [A=255, R=169, G=169, B=169]	1	4		By MS/MS	By MS/MS	By MS/MS	By MS/MS	By MS/MS	By MS/MS	By MS/MS	By MS/MS	By MS/MS	By MS/MS	Mus musculus	2	2	1	8.1	8.1	4.9	26.407	0	15.634	10989000	19	2	2	1	2	1	1	1	1	1	1	20.6584	20.6589	17.8581
			0.522762	0.263422	G3X8U3;Q9D7X2	G3X8U3		2210016F16Rik	3079	Queuosine salvage protein OS=Mus musculus OX=10090 GN=2210016F16Rik PE=1 SV=1	Color2 [A=255, R=169, G=169, B=169]	1	4		By MS/MS	By MS/MS	By MS/MS	By MS/MS	By MS/MS	By MS/MS	By MS/MS	By MS/MS	By MS/MS	By MS/MS	Mus musculus	11	11	11	41.1	41.1	41.1	38.615	0	32.909	5644000	81	10	10	10	9	9	11	9	9	7	10	17.552	17.678	17.8723
			0.16277	-0.0409832	G5E8E3;A0A0R4J2B5;A0A087WRI8;Q8R3Y5;A0A087WPA4	G5E8E3;A0A0R4J2B5;A0A087WRI8;Q8R3Y5	Uncharacterized protein C19orf47 homolog	2310022A10Rik	3129	RIKEN cDNA 2310022A10 gene OS=Mus musculus OX=10090 GN=2310022A10Rik PE=1 SV=1;RIKEN cDNA 2310022A10 gene OS=Mus musculus OX=10090 GN=2310022A10Rik PE=1 SV=1;RIKEN cDNA 2310022A10 gene OS=Mus musculus OX=10090 GN=2310022A10Rik PE=1 SV=1;Uncharacterized pro	Color2 [A=255, R=169, G=169, B=169]	1	4		By MS/MS	By MS/MS	By MS/MS	By MS/MS	By MS/MS	By MS/MS	By MS/MS	By MS/MS	By MS/MS	By MS/MS	Mus musculus	6	6	6	22.8	22.8	22.8	44.456	0	42.957	1432200	43	6	6	6	5	6	6	6	5	5	6	15.8491	15.6431	15.8315
			0.212565	-0.0487749	E9QM90;Q148V7;A0A087WSS1;G3X9J4;A0A087WRM8;Q9D743;Q8CAN3	E9QM90;Q148V7;A0A087WSS1;G3X9J4	LisH domain and HEAT repeat-containing protein KIAA1468	2310035C23Rik;Kiaa1468	2878	RAB11-binding protein RELCH OS=Mus musculus OX=10090 GN=Relch PE=1 SV=2;RAB11-binding protein RELCH OS=Mus musculus OX=10090 GN=Relch PE=1 SV=1;RAB11-binding protein RELCH OS=Mus musculus OX=10090 GN=Relch PE=1 SV=1;RAB11-binding protein RELCH OS=Mus muscu	Color2 [A=255, R=169, G=169, B=169]	1	4		By MS/MS	By MS/MS	By MS/MS	By MS/MS	By MS/MS	By MS/MS	By MS/MS	By MS/MS	By MS/MS	By MS/MS	Mus musculus	14	14	14	14.1	14.1	14.1	134.57	0	24.495	1522800	41	8	7	9	6	11	10	8	11	11	11	15.0487	15.3603	15.1124
			1.13141	-0.356665	Q3UJP5;B1AV75;Q9D005	Q3UJP5;B1AV75	Protein C8orf37 homolog	2610301B20Rik	2135	Protein C8orf37 homolog OS=Mus musculus OX=10090 PE=1 SV=1;RIKEN cDNA 2610301B20 gene OS=Mus musculus OX=10090 GN=2610301B20Rik PE=1 SV=1	Color2 [A=255, R=169, G=169, B=169]	1	4		By MS/MS	By MS/MS	By MS/MS	By matching	By MS/MS	By MS/MS	By MS/MS	By MS/MS	By MS/MS	By MS/MS	Mus musculus	4	4	4	22	22	22	23.848	0	9.6255	388410	12	2	4	3	3	4	3	4	3	2	3	14.1953	14.7689	14.5044
			0.503301	-0.238238	Q4VA29;Q9CQE8	Q4VA29;Q9CQE8	UPF0568 protein C14orf166 homolog	2700060E02Rik	5222	RNA transcription, translation and transport factor protein OS=Mus musculus OX=10090 GN=Rtraf PE=1 SV=1;RNA transcription, translation and transport factor protein OS=Mus musculus OX=10090 GN=RTRAF PE=1 SV=1	Color2 [A=255, R=169, G=169, B=169]	1	4		By MS/MS	By MS/MS	By MS/MS	By MS/MS	By MS/MS	By MS/MS	By MS/MS	By MS/MS	By MS/MS	By MS/MS	Mus musculus	16	16	16	67.6	67.6	67.6	28.152	0	98.415	12241000	130	14	16	13	13	14	12	12	13	13	15	17.7193	17.9458	16.7867
			0.301087	-0.20341	Q6PGK3;Q9CZH1;Q8C576	Q6PGK3;Q9CZH1;Q8C576		2700097O09Rik	5694	RIKEN cDNA 2700097O09 gene OS=Mus musculus OX=10090 GN=2700097O09Rik PE=1 SV=1;Uncharacterized protein OS=Mus musculus OX=10090 GN=2700097O09Rik PE=2 SV=1;Uncharacterized protein OS=Mus musculus OX=10090 GN=2700097O09Rik PE=2 SV=1	Color2 [A=255, R=169, G=169, B=169]	1	4		By MS/MS	By MS/MS	By MS/MS	By matching	By matching	By MS/MS	By MS/MS	By matching	By matching	By matching	Mus musculus	2	2	2	10.3	10.3	10.3	34.156	0.0001585	6.808	207310	6	1	2	2	1	1	2	1	1	1	2	14.0928	14.5236	14.8538
			0.419133	-0.126775	Q8CIL4;Q9CSU7;Q3TKJ9	Q8CIL4;Q9CSU7	Uncharacterized protein C1orf131 homolog	2810004N23Rik	6379	Uncharacterized protein C1orf131 homolog OS=Mus musculus OX=10090 PE=1 SV=1;Uncharacterized protein (Fragment) OS=Mus musculus OX=10090 GN=2810004N23Rik PE=2 SV=1	Color2 [A=255, R=169, G=169, B=169]	1	4		By MS/MS	By MS/MS	By MS/MS	By MS/MS	By MS/MS	By MS/MS	By MS/MS	By MS/MS	By MS/MS	By MS/MS	Mus musculus	6	6	6	22.4	22.4	22.4	31.344	0	35.935	1220700	40	6	4	4	5	3	5	5	5	5	4	15.2894	14.9166	15.3278
			0.0965012	0.0568878	Q5U452;Q99PW4	Q5U452;Q99PW4	TP53-regulating kinase	2810408M09Rik;Tp53rk	5413	Non-specific serine/threonine protein kinase OS=Mus musculus OX=10090 GN=Trp53rka PE=1 SV=1;EKC/KEOPS complex subunit Tp53rk OS=Mus musculus OX=10090 GN=Tp53rk PE=2 SV=1	Color2 [A=255, R=169, G=169, B=169]	1	4		By MS/MS	By MS/MS	By MS/MS	By MS/MS	By MS/MS	By matching	By MS/MS	By matching	By MS/MS	By MS/MS	Mus musculus	6	6	1	28.3	28.3	6.6	27.435	0	27.432	1256200	15	4	3	4	4	2	3	6	4	4	5	15.4285	16.1312	16.2002
			0.481307	-0.178825	Q3U4H5;Q3TWH4;Q8VC42;Q3UMX3;F6RDF1;F6X2I0;A0A3Q4EG84	Q3U4H5;Q3TWH4;Q8VC42;Q3UMX3	Uncharacterized protein C18orf8 homolog	3110002H16Rik;Mic1	4715	Mic1 domain-containing protein OS=Mus musculus OX=10090 GN=Rmc1 PE=2 SV=1;Mic1 domain-containing protein OS=Mus musculus OX=10090 GN=Rmc1 PE=2 SV=1;Regulator of MON1-CCZ1 complex OS=Mus musculus OX=10090 GN=Rmc1 PE=2 SV=1;Mic1 domain-containing protein OS=	Color2 [A=255, R=169, G=169, B=169]	1	4		By MS/MS	By MS/MS	By MS/MS	By MS/MS	By MS/MS	By MS/MS	By MS/MS	By MS/MS	By MS/MS	By MS/MS	Mus musculus	6	6	6	12	12	12	74.922	0	10.401	664110	16	4	2	4	4	4	5	3	5	6	5	14.7082	14.2275	14.8757
			2.1946	0.45598	Q8K3B2;A2ANZ2;Q6DFW0	Q8K3B2;A2ANZ2;Q6DFW0	Protein C9orf72 homolog	3110043O21Rik	1934	Uncharacterized protein OS=Mus musculus OX=10090 GN=C9orf72 PE=2 SV=1;C9orf72, member of C9orf72-SMCR8 complex OS=Mus musculus OX=10090 GN=C9orf72 PE=1 SV=1;Guanine nucleotide exchange C9orf72 homolog OS=Mus musculus OX=10090 PE=1 SV=2	Color2 [A=255, R=169, G=169, B=169]	1	4		By MS/MS	By MS/MS	By MS/MS	By MS/MS	By MS/MS	By MS/MS	By matching	By MS/MS	By matching	By MS/MS	Mus musculus	2	2	2	5.4	5.4	5.4	35.86	0.0010075	4.0929	278390	10	2	2	2	2	2	1	2	2	1	2	14.3063	14.5381	14.6669
			2.35626	-0.281635	B1APX2;Q69ZV3;Q3UE31	B1APX2;Q69ZV3;Q3UE31	Uncharacterized protein KIAA0930 homolog	5031439G07Rik;mKIAA0930	2097	RIKEN cDNA 5031439G07 gene OS=Mus musculus OX=10090 GN=5031439G07Rik PE=1 SV=1;MKIAA0930 protein (Fragment) OS=Mus musculus OX=10090 GN=mKIAA0930 PE=4 SV=1;Uncharacterized protein KIAA0930 homolog OS=Mus musculus OX=10090 PE=1 SV=2	Color2 [A=255, R=169, G=169, B=169]	1	4		By MS/MS	By MS/MS	By MS/MS	By MS/MS	By MS/MS	By MS/MS	By MS/MS	By MS/MS	By MS/MS	By MS/MS	Mus musculus	14	14	14	39.1	39.1	39.1	50.235	0	30.183	3074700	52	11	10	12	8	10	10	13	11	11	10	15.8207	15.8509	15.7812
			0.0862724	-0.022172	J3KMQ6;A0PJK9;Q9CYI0;Q3TUY5;B1AQG3	J3KMQ6;A0PJK9;Q9CYI0;Q3TUY5	Protein Njmu-R1	5730455P16Rik	1056	RIKEN cDNA 5730455P16 gene OS=Mus musculus OX=10090 GN=5730455P16Rik PE=1 SV=1;Uncharacterized protein OS=Mus musculus OX=10090 GN=5730455P16Rik PE=2 SV=1;Protein Njmu-R1 OS=Mus musculus OX=10090 PE=1 SV=2;Uncharacterized protein (Fragment) OS=Mus musculus	Color2 [A=255, R=169, G=169, B=169]	1	4		By MS/MS	By MS/MS	By MS/MS	By MS/MS	By MS/MS	By MS/MS	By MS/MS	By MS/MS	By MS/MS	By MS/MS	Mus musculus	6	6	6	18.8	18.8	18.8	44.41	0	15.981	675590	27	4	5	5	5	5	6	4	5	5	5	14.5151	14.3538	14.8093
			0.489638	0.462206	I3PQX0;Q9CZL2;A0A0H2UKC2	I3PQX0;Q9CZL2	Uncharacterized protein C4orf32 homolog	5730508B09Rik	3190	Uncharacterized protein OS=Mus musculus OX=10090 PE=3 SV=1;Uncharacterized protein FAM241A OS=Mus musculus OX=10090 GN=Fam241a PE=1 SV=1	Color2 [A=255, R=169, G=169, B=169]	1	4		By MS/MS	By MS/MS	By matching	By MS/MS	By MS/MS	By MS/MS	By MS/MS	By MS/MS	By MS/MS	By MS/MS	Mus musculus	4	4	4	38.2	38.2	38.2	14.496	0	29.562	382330	18	3	3	2	3	3	3	2	1	3	4	14.5864	15.0762	13.0196
			0.13624	-0.0646799	Q3TA40;Q8R0A7;Q8BQB5;D3YUS2	Q3TA40;Q8R0A7;Q8BQB5	Uncharacterized protein KIAA0513	6430548M08Rik;Kiaa0513	4448	RIKEN cDNA 6430548M08 gene OS=Mus musculus OX=10090 GN=6430548M08Rik PE=1 SV=1;Uncharacterized protein KIAA0513 OS=Mus musculus OX=10090 GN=Kiaa0513 PE=1 SV=1;RIKEN cDNA 6430548M08 gene OS=Mus musculus OX=10090 GN=6430548M08Rik PE=1 SV=1	Color2 [A=255, R=169, G=169, B=169]	1	4		By MS/MS	By MS/MS	By MS/MS	By MS/MS	By MS/MS	By MS/MS	By MS/MS	By MS/MS	By MS/MS	By MS/MS	Mus musculus	6	6	6	17.6	17.6	17.6	45.218	0	12.123	1095100	28	3	3	5	3	5	3	3	5	5	3	15.7108	15.8019	15.147
			0.32741	-0.618504	Q0VAW6;Q8BH50	Q0VAW6;Q8BH50	Uncharacterized protein C18orf25 homolog	8030462N17Rik	4352	RIKEN cDNA 8030462N17 gene OS=Mus musculus OX=10090 GN=8030462N17Rik PE=1 SV=1;Uncharacterized protein C18orf25 homolog OS=Mus musculus OX=10090 PE=1 SV=1	Color2 [A=255, R=169, G=169, B=169]	1	4		By matching	By MS/MS	By MS/MS	By matching	By matching	By matching	By MS/MS	By MS/MS	By MS/MS	By MS/MS	Mus musculus	4	4	4	15.8	15.8	15.8	42.78	0	8.5917	375450	9	1	2	3	2	3	1	2	1	2	2	14.6509	15.5804	15.2627
			2.85833	-0.258252	E9QMK9;Q8BH86;Q3U7K4;F7CUW7	E9QMK9;Q8BH86;Q3U7K4	UPF0317 protein C14orf159 homolog, mitochondrial	9030617O03Rik	2884	D-glutamate cyclase, mitochondrial OS=Mus musculus OX=10090 GN=Dglucy PE=1 SV=1;D-glutamate cyclase, mitochondrial OS=Mus musculus OX=10090 GN=Dglucy PE=1 SV=1;DUF4392 domain-containing protein (Fragment) OS=Mus musculus OX=10090 GN=Dglucy PE=2 SV=1	Color2 [A=255, R=169, G=169, B=169]	1	4		By MS/MS	By MS/MS	By MS/MS	By MS/MS	By MS/MS	By MS/MS	By MS/MS	By MS/MS	By MS/MS	By MS/MS	Mus musculus	19	19	19	35.7	35.7	35.7	69.921	0	51.306	5493600	106	17	15	11	12	14	15	14	13	17	16	16.5515	16.4431	16.6382
			0.122919	-0.0549864	Q8BWQ6;I1E4X5;D3YW20;D3YW19;Q9D0B4;H3BJE8;F6RR19	Q8BWQ6;I1E4X5;D3YW20;D3YW19	UPF0505 protein C16orf62 homolog	9030624J02Rik	6173	VPS35 endosomal protein-sorting factor-like OS=Mus musculus OX=10090 GN=Vps35l PE=1 SV=2;VPS35 endosomal protein-sorting factor-like OS=Mus musculus OX=10090 GN=Vps35l PE=1 SV=1;VPS35 endosomal protein-sorting factor-like (Fragment) OS=Mus musculus OX=1009	Color2 [A=255, R=169, G=169, B=169]	1	4		By MS/MS	By MS/MS	By MS/MS	By MS/MS	By MS/MS	By MS/MS	By MS/MS	By MS/MS	By MS/MS	By MS/MS	Mus musculus	22	22	22	27.9	27.9	27.9	109.08	0	95.734	5407200	99	14	19	16	16	15	16	15	19	17	17	16.0962	16.209	16.4702
			0.379112	-0.215808	A0A0A0MQD4;Q3UMU2;Q3ULW9;Q3U339;Q8K201	A0A0A0MQD4;Q3UMU2;Q3ULW9;Q3U339;Q8K201	Keratinocyte-associated transmembrane protein 2	9530068E07Rik;Kct2	74	RIKEN cDNA 9530068E07 gene OS=Mus musculus OX=10090 GN=9530068E07Rik PE=1 SV=1;Uncharacterized protein OS=Mus musculus OX=10090 GN=9530068E07Rik PE=2 SV=1;Uncharacterized protein OS=Mus musculus OX=10090 GN=9530068E07Rik PE=2 SV=1;Uncharacterized protein O	Color2 [A=255, R=169, G=169, B=169]	1	4		By MS/MS	By MS/MS	By MS/MS	By MS/MS	By MS/MS	By matching	By MS/MS	By MS/MS	By MS/MS	By MS/MS	Mus musculus	2	2	2	7.2	7.2	7.2	27.292	0.0022256	3.3986	362660	13	1	2	2	1	2	1	2	1	2	1	15.373	15.0405	14.1062
			0.0184884	0.0108547	B2RWB7;Q8BZA9	B2RWB7;Q8BZA9	Fructose-2,6-bisphosphatase TIGAR	9630033F20Rik;Tigar	2255	9630033F20Rik protein OS=Mus musculus OX=10090 GN=Tigar PE=1 SV=1;Fructose-2,6-bisphosphatase TIGAR OS=Mus musculus OX=10090 GN=Tigar PE=1 SV=1	Color2 [A=255, R=169, G=169, B=169]	1	4		By MS/MS	By MS/MS	By MS/MS	By MS/MS	By MS/MS	By MS/MS	By MS/MS	By MS/MS	By MS/MS	By MS/MS	Mus musculus	7	7	7	44.6	44.6	44.6	29.19	0	43.981	4481000	41	6	5	5	5	7	4	3	4	4	5	17.9008	17.8066	18.3658
		+	3.38178	-1.60945	A0A1G5SJV1;Q5SVP0;Q5SVP2;U5NJP0;A0A1G5SJ58;U5NGE1;A0A1G5SJG9;Q8CB10;Q3ULY1;A0A1G5SJB0;Q8R5D8;Q5NCB2;J7P1W8;J7NUN6;J7PCI3;J7NUN3;J7PDK7;Q5SVN9	A0A1G5SJV1;Q5SVP0;Q5SVP2;U5NJP0;A0A1G5SJ58;U5NGE1;A0A1G5SJG9;Q8CB10;Q3ULY1;A0A1G5SJB0;Q8R5D8		9930111J21Rik1;9930111J21Rik2;Irgb5-b4;Irgb2-b1;9930111J21Rik;Gm12185	463	Immunity related GTPase, B5-B3 tandem, isoform 1 OS=Mus musculus domesticus OX=10092 GN=OTTMUSWSBG00059281 PE=3 SV=1;RIKEN cDNA 9930111J21 gene 1 OS=Mus musculus OX=10090 GN=9930111J21Rik1 PE=1 SV=1;RIKEN cDNA 9930111J21 gene 2 OS=Mus musculus OX=10090 GN=	Color2 [A=255, R=169, G=169, B=169]	1	4		By matching	By matching	By MS/MS	By matching	By matching	By MS/MS	By MS/MS	By MS/MS	By MS/MS	By MS/MS	Mus musculus	14	14	2	22.6	22.6	3.6	95.536	0	44.84	1097200	33	5	6	7	4	8	12	8	7	14	10	13.9786	14.3714	14.6463
			1.17887	0.40765	A0A0A0MQL2;E9PUH0;Q80WR5	A0A0A0MQL2;E9PUH0;Q80WR5	UPF0688 protein C1orf174 homolog	A430005L14Rik	81	RIKEN cDNA A430005L14 gene (Fragment) OS=Mus musculus OX=10090 GN=A430005L14Rik PE=1 SV=1;RIKEN cDNA A430005L14 gene OS=Mus musculus OX=10090 GN=A430005L14Rik PE=1 SV=1;UPF0688 protein C1orf174 homolog OS=Mus musculus OX=10090 PE=1 SV=1	Color2 [A=255, R=169, G=169, B=169]	1	4		By MS/MS	By MS/MS	By MS/MS	By MS/MS	By MS/MS	By MS/MS	By MS/MS	By MS/MS	By MS/MS	By MS/MS	Mus musculus	2	2	2	15.7	15.7	15.7	17.772	0	11.339	383020	12	2	2	1	2	1	1	2	2	2	2	15.4596	15.3317	15.2784
			1.50241	0.411797	Q3UTB2;Q8C9T1;Q7TSS9	Q3UTB2;Q8C9T1;Q7TSS9		A630001G21Rik	5100	RIKEN cDNA A630001G21 gene OS=Mus musculus OX=10090 GN=A630001G21Rik PE=1 SV=1;RIKEN cDNA A630001G21 gene OS=Mus musculus OX=10090 GN=A630001G21Rik PE=1 SV=1;A630001G21Rik protein OS=Mus musculus OX=10090 GN=A630001G21Rik PE=2 SV=1	Color2 [A=255, R=169, G=169, B=169]	1	4		By MS/MS	By matching	By matching	By matching	By matching	By MS/MS	By MS/MS	By matching	By MS/MS	By MS/MS	Mus musculus	3	3	3	14	14	14	26.389	0.001281	3.8885	160000	5	2	3	2	1	1	2	1	2	3	1	13.1082	13.8161	13.7133
			1.38489	-0.325391	Q3TEP0;P58742;Q8R3F7;A0A2R8VI65;Q8BU75;A0A2R8VI45;A0A2R8VHX3;A0A2R8VI59;A0A2R8VHP6	Q3TEP0;P58742;Q8R3F7	Aladin	Aaas	3978	WD_REPEATS_REGION domain-containing protein OS=Mus musculus OX=10090 GN=Aaas PE=2 SV=1;Aladin OS=Mus musculus OX=10090 GN=Aaas PE=1 SV=1;Achalasia, adrenocortical insufficiency, alacrimia OS=Mus musculus OX=10090 GN=Aaas PE=2 SV=1	Color2 [A=255, R=169, G=169, B=169]	1	4		By MS/MS	By MS/MS	By MS/MS	By MS/MS	By MS/MS	By MS/MS	By MS/MS	By MS/MS	By MS/MS	By MS/MS	Mus musculus	13	13	13	35	35	35	59.402	0	64.279	6764500	80	7	11	11	10	10	12	9	11	10	10	17.0963	16.9323	17.4262
			0.828403	0.187525	Q9D2R0;Q8K3J7	Q9D2R0	Acetoacetyl-CoA synthetase	Aacs	7325	Acetoacetyl-CoA synthetase OS=Mus musculus OX=10090 GN=Aacs PE=1 SV=1	Color2 [A=255, R=169, G=169, B=169]	1	4		By MS/MS	By MS/MS	By MS/MS	By MS/MS	By MS/MS	By MS/MS	By MS/MS	By MS/MS	By MS/MS	By MS/MS	Mus musculus	19	19	19	30.5	30.5	30.5	75.199	0	44.932	9271600	105	13	15	16	14	14	16	16	18	14	16	17.4242	17.5085	17.367
			0.0672051	-0.0733177	Q8R2R3;A0A1L1SQ40	Q8R2R3	Alpha- and gamma-adaptin-binding protein p34	Aagab	6556	Alpha- and gamma-adaptin-binding protein p34 OS=Mus musculus OX=10090 GN=Aagab PE=1 SV=2	Color2 [A=255, R=169, G=169, B=169]	1	4		By matching	By MS/MS	By MS/MS	By MS/MS	By MS/MS	By MS/MS	By MS/MS	By MS/MS	By MS/MS	By MS/MS	Mus musculus	3	3	3	12.7	12.7	12.7	34.51	0	8.1465	2198500	14	2	2	3	3	3	3	3	2	3	3	17.292	17.4824	17.0822
			1.64852	-0.235911	Q3UHJ0;A0A0N4SVA1	Q3UHJ0	AP2-associated protein kinase 1	Aak1	4991	AP2-associated protein kinase 1 OS=Mus musculus OX=10090 GN=Aak1 PE=1 SV=2	Color2 [A=255, R=169, G=169, B=169]	1	4		By MS/MS	By MS/MS	By MS/MS	By MS/MS	By MS/MS	By MS/MS	By MS/MS	By MS/MS	By MS/MS	By MS/MS	Mus musculus	16	16	11	25.1	25.1	17.7	103.35	0	59.492	5317200	84	12	13	13	11	15	15	14	12	14	14	16.8879	16.9473	16.9411
			1.50519	0.201883	Q8K2C1;Q3U9F0;Q3TJ22;J3QN89;Q3UJF9;A0A087WNM5	Q8K2C1;Q3U9F0;Q3TJ22;J3QN89;Q3UJF9		Aamp	3205	Aamp protein OS=Mus musculus OX=10090 GN=Aamp PE=2 SV=1;WD_REPEATS_REGION domain-containing protein OS=Mus musculus OX=10090 GN=Aamp PE=2 SV=1;Angio-associated migratory protein OS=Mus musculus OX=10090 GN=Aamp PE=1 SV=1;Angio-associated migratory protein	Color2 [A=255, R=169, G=169, B=169]	1	4		By MS/MS	By MS/MS	By MS/MS	By MS/MS	By MS/MS	By MS/MS	By MS/MS	By MS/MS	By MS/MS	By MS/MS	Mus musculus	11	11	11	39.1	39.1	39.1	38.509	0	66.668	8267300	81	9	8	10	9	9	10	10	9	9	11	18.117	18.081	17.9544
			0.124964	0.0769238	Q9D2V5;Q8C161;B7ZD25	Q9D2V5;Q8C161;B7ZD25	Protein AAR2 homolog	Aar2	6222	Protein AAR2 homolog OS=Mus musculus OX=10090 GN=Aar2 PE=1 SV=3;AAR2 splicing factor homolog OS=Mus musculus OX=10090 GN=Aar2 PE=2 SV=1;AAR2 splicing factor homolog (Fragment) OS=Mus musculus OX=10090 GN=Aar2 PE=1 SV=1	Color2 [A=255, R=169, G=169, B=169]	1	4		By MS/MS	By matching	By MS/MS	By MS/MS	By MS/MS	By MS/MS	By MS/MS	By MS/MS	By MS/MS	By MS/MS	Mus musculus	2	2	2	9.4	9.4	9.4	43.408	0	14.091	508410	12	2	1	2	2	2	2	2	2	2	1	15.2135	15.2029	14.9571
			0.668375	0.27821	Q3UD67;Q3TZ32;Q8BGQ7;Q6XMP4;Q6PDM7;Q8R346	Q3UD67;Q3TZ32;Q8BGQ7;Q6XMP4;Q6PDM7;Q8R346	Alanine--tRNA ligase, cytoplasmic	Aars	4741	Alanine--tRNA ligase OS=Mus musculus OX=10090 GN=Aars PE=2 SV=1;Alanine--tRNA ligase OS=Mus musculus OX=10090 GN=Aars PE=2 SV=1;Alanine--tRNA ligase, cytoplasmic OS=Mus musculus OX=10090 GN=Aars1 PE=1 SV=1;Alanine--tRNA ligase OS=Mus musculus OX=10090 GN=A	Color2 [A=255, R=169, G=169, B=169]	1	4		By MS/MS	By MS/MS	By MS/MS	By MS/MS	By MS/MS	By MS/MS	By MS/MS	By MS/MS	By MS/MS	By MS/MS	Mus musculus	48	48	48	55	55	55	106.88	0	323.31	73186000	372	36	36	42	42	38	41	38	40	39	39	19.3549	19.5665	19.6913
			0.807888	-0.214855	Q14CH7	Q14CH7	Alanine--tRNA ligase, mitochondrial	Aars2	4396	Alanine--tRNA ligase, mitochondrial OS=Mus musculus OX=10090 GN=Aars2 PE=1 SV=1	Color2 [A=255, R=169, G=169, B=169]	1	4		By MS/MS	By MS/MS	By MS/MS	By MS/MS	By MS/MS	By MS/MS	By MS/MS	By MS/MS	By MS/MS	By MS/MS	Mus musculus	17	17	17	20.6	20.6	20.6	106.78	0	65.19	3872500	78	12	10	13	10	13	13	13	12	15	14	16.2955	15.8822	16.0872
			0.663573	0.259722	Q3THG9;A2A4P4;A2A4P3	Q3THG9;A2A4P4;A2A4P3	Alanyl-tRNA editing protein Aarsd1	Aarsd1;Gm27029	4556	Alanyl-tRNA editing protein Aarsd1 OS=Mus musculus OX=10090 GN=Aarsd1 PE=1 SV=2;Predicted gene, 27029 OS=Mus musculus OX=10090 GN=Gm27029 PE=3 SV=1;Predicted gene, 27029 OS=Mus musculus OX=10090 GN=Gm27029 PE=3 SV=1	Color2 [A=255, R=169, G=169, B=169]	1	4		By MS/MS	By MS/MS	By MS/MS	By MS/MS	By MS/MS	By MS/MS	By MS/MS	By MS/MS	By MS/MS	By MS/MS	Mus musculus	16	16	16	54.1	54.1	54.1	44.97	0	95.096	8560900	109	12	14	13	14	12	13	14	15	10	15	17.5503	17.737	17.7391
			1.46211	0.933881	Q05C25;Q9CQF6	Q05C25;Q9CQF6	L-aminoadipate-semialdehyde dehydrogenase-phosphopantetheinyl transferase	Aasdhppt	4313	4-phosphopantetheinyl transferase OS=Mus musculus OX=10090 GN=Aasdhppt PE=2 SV=1;L-aminoadipate-semialdehyde dehydrogenase-phosphopantetheinyl transferase OS=Mus musculus OX=10090 GN=Aasdhppt PE=1 SV=1	Color2 [A=255, R=169, G=169, B=169]	1	4		By MS/MS	By MS/MS	By MS/MS	By matching	By MS/MS	By MS/MS	By matching	By MS/MS	By MS/MS	By MS/MS	Mus musculus	5	5	5	21.4	21.4	21.4	30.568	0	11.517	491760	15	4	3	5	1	2	5	2	5	4	5	14.6874	14.5738	14.5849
			0.160967	0.0800089	Q9JKX4;Q3URN5	Q9JKX4;Q3URN5	Protein AATF	Aatf	7637	Protein AATF OS=Mus musculus OX=10090 GN=Aatf PE=1 SV=1;Uncharacterized protein OS=Mus musculus OX=10090 GN=Aatf PE=2 SV=1	Color2 [A=255, R=169, G=169, B=169]	1	4		By MS/MS	By MS/MS	By MS/MS	By MS/MS	By MS/MS	By MS/MS	By MS/MS	By MS/MS	By MS/MS	By MS/MS	Mus musculus	18	18	18	43.3	43.3	43.3	59.481	0	66.237	4999100	98	14	12	15	13	14	14	10	14	16	13	16.3916	16.3007	16.6985
			1.91707	-0.715744	Z4YNA9;A0A0B4J1G2;Q75VT8	Z4YNA9;A0A0B4J1G2;Q75VT8	Protein HIDE1	AB124611;Hide1	110	cDNA sequence AB124611 OS=Mus musculus OX=10090 GN=AB124611 PE=1 SV=1;cDNA sequence AB124611 OS=Mus musculus OX=10090 GN=AB124611 PE=1 SV=1;Protein HIDE1 OS=Mus musculus OX=10090 GN=Hide1 PE=1 SV=1	Color2 [A=255, R=169, G=169, B=169]	1	4		By matching	By MS/MS	By MS/MS	By MS/MS	By MS/MS	By MS/MS	By MS/MS	By MS/MS	By MS/MS	By MS/MS	Mus musculus	2	2	2	17.3	17.3	17.3	20.877	0	24.824	696460	10	1	1	2	1	2	2	2	1	2	2	15.0171	15.9182	15.2011
			0.118572	-0.189535	P41233;Q8BPY1	P41233;Q8BPY1	ATP-binding cassette sub-family A member 1	Abca1	3791	Phospholipid-transporting ATPase ABCA1 OS=Mus musculus OX=10090 GN=Abca1 PE=1 SV=4;ABC transporter domain-containing protein (Fragment) OS=Mus musculus OX=10090 GN=Abca1 PE=2 SV=1	Color2 [A=255, R=169, G=169, B=169]	1	4			By matching	By MS/MS		By matching	By matching	By matching	By MS/MS	By MS/MS	By matching	Mus musculus	4	4	4	2.7	2.7	2.7	253.91	0	20.548	131050	5	0	1	1	0	2	2	3	1	3	2	12.2644	12.5438	15.0788
			1.02734	-0.736653	Q80XT2;Q8R420;Q3TN91;Q6AXE3;E9PX95	Q80XT2;Q8R420;Q3TN91;Q6AXE3	ATP-binding cassette sub-family A member 3	Abca3	5885	Abca3 protein (Fragment) OS=Mus musculus OX=10090 GN=Abca3 PE=2 SV=1;Phospholipid-transporting ATPase ABCA3 OS=Mus musculus OX=10090 GN=Abca3 PE=1 SV=3;ABC transporter domain-containing protein (Fragment) OS=Mus musculus OX=10090 GN=Abca3 PE=2 SV=1;Abca3 p	Color2 [A=255, R=169, G=169, B=169]	1	4		By matching	By MS/MS	By MS/MS	By matching	By MS/MS	By MS/MS	By MS/MS	By matching	By MS/MS	By MS/MS	Mus musculus	4	4	4	3.1	3.1	3.1	172.52	0	16.271	399200	12	3	3	4	2	3	3	4	3	4	4	13.5697	12.846	14.0241
			0.586867	-0.349839	Q9JI39	Q9JI39	ATP-binding cassette sub-family B member 10, mitochondrial	Abcb10	7601	ATP-binding cassette sub-family B member 10, mitochondrial OS=Mus musculus OX=10090 GN=Abcb10 PE=1 SV=1	Color2 [A=255, R=169, G=169, B=169]	1	4		By matching		By matching		By matching	By MS/MS	By matching	By MS/MS	By MS/MS	By matching	Mus musculus	3	3	3	4.5	4.5	4.5	77.187	0.00044438	4.8854	97723	4	2	0	1	0	1	2	1	2	2	2	12.9447	12.1283	13.2665
			0.243772	0.46795	J3QNY6;Q9QY30	J3QNY6;Q9QY30	Bile salt export pump	Abcb11	3210	Bile salt export pump OS=Mus musculus OX=10090 GN=Abcb11 PE=1 SV=1;Bile salt export pump OS=Mus musculus OX=10090 GN=Abcb11 PE=1 SV=2	Color2 [A=255, R=169, G=169, B=169]	1	4		By matching	By MS/MS	By matching	By MS/MS	By matching	By MS/MS	By MS/MS	By matching		By MS/MS	Mus musculus	1	1	1	1.3	1.3	1.3	146.74	0	7.475	95100	5	1	1	1	1	1	1	1	1	0	1	13.5304	14.0299	12.8184
			2.44921	-0.232383	B2RUR3;P06795;P21447;Q3UMH0;A0A0G2JF49;P21440;A0A0G2JDM4	B2RUR3;P06795;P21447	Multidrug resistance protein 1B;Multidrug resistance protein 1A	Abcb1b;Abcb1a	2247	ATP-binding cassette, sub-family B (MDR/TAP), member 1B OS=Mus musculus OX=10090 GN=Abcb1b PE=1 SV=1;ATP-dependent translocase ABCB1 OS=Mus musculus OX=10090 GN=Abcb1b PE=1 SV=1;ATP-dependent translocase ABCB1 OS=Mus musculus OX=10090 GN=Abcb1a PE=1 SV=3	Color2 [A=255, R=169, G=169, B=169]	1	4		By MS/MS	By MS/MS	By MS/MS	By MS/MS	By MS/MS	By MS/MS	By MS/MS	By MS/MS	By MS/MS	By MS/MS	Mus musculus	20	20	19	18.5	18.5	17.9	140.99	0	61.42	4537000	96	17	16	15	16	17	16	16	16	20	17	16.0953	16.0805	16.1101
			0.250068	0.0449356	Q9DC29;O70322;F6SGP4;Q9QX25	Q9DC29	ATP-binding cassette sub-family B member 6, mitochondrial	Abcb6	7484	ATP-binding cassette sub-family B member 6 OS=Mus musculus OX=10090 GN=Abcb6 PE=1 SV=1	Color2 [A=255, R=169, G=169, B=169]	1	4		By MS/MS	By MS/MS	By MS/MS	By MS/MS	By MS/MS	By MS/MS	By MS/MS	By MS/MS	By MS/MS	By MS/MS	Mus musculus	16	15	15	24.1	23.2	23.2	93.769	0	93.306	6987300	91	13	13	12	12	12	14	16	15	15	13	17.6225	17.4956	17.4281
			0.144906	-0.0478195	Q61102	Q61102	ATP-binding cassette sub-family B member 7, mitochondrial	Abcb7	5463	Iron-sulfur clusters transporter ABCB7, mitochondrial OS=Mus musculus OX=10090 GN=Abcb7 PE=1 SV=3	Color2 [A=255, R=169, G=169, B=169]	1	4		By MS/MS	By MS/MS	By MS/MS	By MS/MS	By MS/MS	By MS/MS	By MS/MS	By MS/MS	By MS/MS	By MS/MS	Mus musculus	20	20	20	29.4	29.4	29.4	82.58	0	104.67	5841500	94	14	15	16	10	13	11	11	14	17	11	16.8772	16.5273	16.5437
			1.01959	-0.364097	Q9CXJ4;Q9JL40;F6ZFC5	Q9CXJ4	ATP-binding cassette sub-family B member 8, mitochondrial	Abcb8	7187	Mitochondrial potassium channel ATP-binding subunit OS=Mus musculus OX=10090 GN=Abcb8 PE=1 SV=1	Color2 [A=255, R=169, G=169, B=169]	1	4		By matching	By matching	By MS/MS	By matching	By MS/MS	By MS/MS	By matching	By MS/MS	By MS/MS	By MS/MS	Mus musculus	5	5	5	9.3	9.3	9.3	77.999	0	9.2913	312080	8	3	1	3	1	3	5	2	2	4	4	13.6041	13.4122	13.93
			0.445952	-0.0768742	A5D6P3;O35379;Q8C7V6;Q3UDM1;E9Q1I5;Q8BRD0;Q9JL41;D3YYJ6;D3YZY1;D3Z407	A5D6P3;O35379;Q8C7V6	Multidrug resistance-associated protein 1	Abcc1	2049	ABC-type glutathione-S-conjugate transporter OS=Mus musculus OX=10090 GN=Abcc1 PE=1 SV=1;Multidrug resistance-associated protein 1 OS=Mus musculus OX=10090 GN=Abcc1 PE=1 SV=1;ABC-type glutathione-S-conjugate transporter (Fragment) OS=Mus musculus OX=10090	Color2 [A=255, R=169, G=169, B=169]	1	4		By MS/MS	By MS/MS	By MS/MS	By MS/MS	By MS/MS	By MS/MS	By MS/MS	By MS/MS	By MS/MS	By MS/MS	Mus musculus	35	35	34	28.3	28.3	27.4	171.18	0	166.79	12028000	211	26	25	25	24	26	28	28	29	32	30	17.0537	17.0644	17.0029
		+	3.454	-0.58967	B2RX12;A0A0R4J015;Q9CVX4	B2RX12;A0A0R4J015	Canalicular multispecific organic anion transporter 2	Abcc3	216	ATP-binding cassette sub-family C member 3 OS=Mus musculus OX=10090 GN=Abcc3 PE=1 SV=2;ABC-type glutathione-S-conjugate transporter OS=Mus musculus OX=10090 GN=Abcc3 PE=1 SV=1	Color2 [A=255, R=169, G=169, B=169]	1	4		By MS/MS	By MS/MS	By MS/MS	By MS/MS	By MS/MS	By MS/MS	By MS/MS	By MS/MS	By MS/MS	By MS/MS	Mus musculus	30	29	13	24.4	23.5	10	169.22	0	136.57	9432100	153	24	20	23	21	18	23	27	26	26	24	16.2778	16.1969	16.3863
		+	2.82938	-0.638155	Q59DK8	Q59DK8		Abcc3	5317	ABC-type glutathione-S-conjugate transporter OS=Mus musculus OX=10090 GN=Abcc3 PE=2 SV=1	Color2 [A=255, R=169, G=169, B=169]	1	4		By MS/MS	By MS/MS	By MS/MS	By MS/MS	By MS/MS	By MS/MS	By MS/MS	By MS/MS	By MS/MS	By MS/MS	Mus musculus	17	1	1	23	1.7	1.7	107.11	0	20.111	439150	10	12	10	14	12	11	11	15	14	14	14	15.4075	15.1241	15.0129
		+	2.65567	-0.493662	E9Q467;E9Q236;B9EKC2	E9Q467;E9Q236;B9EKC2		Abcc4	2356	ATP-binding cassette, sub-family C (CFTR/MRP), member 4 OS=Mus musculus OX=10090 GN=Abcc4 PE=1 SV=1;ATP-binding cassette sub-family C member 4 OS=Mus musculus OX=10090 GN=Abcc4 PE=1 SV=1;ATP-binding cassette, sub-family C (CFTR/MRP), member 4 OS=Mus muscul	Color2 [A=255, R=169, G=169, B=169]	1	4		By MS/MS	By MS/MS	By MS/MS	By MS/MS	By MS/MS	By MS/MS	By MS/MS	By MS/MS	By MS/MS	By MS/MS	Mus musculus	13	13	13	13.2	13.2	13.2	140.21	0	42.751	1128300	59	9	9	9	7	10	8	6	10	11	10	14.174	14.2558	14.4386
			0.0261976	0.00581245	P48410;A2ALN0;Q3TU16;A0A0R4J0U5;Q61285	P48410	ATP-binding cassette sub-family D member 1	Abcd1	3845	ATP-binding cassette sub-family D member 1 OS=Mus musculus OX=10090 GN=Abcd1 PE=1 SV=1	Color2 [A=255, R=169, G=169, B=169]	1	4		By MS/MS	By MS/MS	By MS/MS	By MS/MS	By MS/MS	By MS/MS	By MS/MS	By MS/MS	By MS/MS	By MS/MS	Mus musculus	17	17	17	28.1	28.1	28.1	81.858	0	52.959	5109800	78	13	12	17	13	10	12	12	15	14	14	17.4146	17.2248	17.1277
			0.107915	0.0380672	Q91VT3;Q3U645;P55096;Q9DBZ6;Q3UNS0;A0A0G2JDI9	Q91VT3;Q3U645;P55096;Q9DBZ6;Q3UNS0;A0A0G2JDI9	ATP-binding cassette sub-family D member 3	Abcd3	3933	ATP-binding cassette, sub-family D (ALD), member 3 OS=Mus musculus OX=10090 GN=Abcd3 PE=2 SV=1;Uncharacterized protein OS=Mus musculus OX=10090 GN=Abcd3 PE=2 SV=1;ATP-binding cassette sub-family D member 3 OS=Mus musculus OX=10090 GN=Abcd3 PE=1 SV=2;Unchar	Color2 [A=255, R=169, G=169, B=169]	1	4		By MS/MS	By MS/MS	By MS/MS	By MS/MS	By MS/MS	By MS/MS	By MS/MS	By MS/MS	By MS/MS	By MS/MS	Mus musculus	12	12	12	21.2	21.2	21.2	75.46	0	61.55	3470300	70	9	7	10	6	9	8	7	8	8	9	16.9958	17.0497	17.2341
		+	3.15821	-3.29116	A0A1Y7VMF7;O89016;Q80Y28;A0A1Y7VMS0;A0A1Y7VM74	A0A1Y7VMF7;O89016;Q80Y28	ATP-binding cassette sub-family D member 4	Abcd4	552	Lysosomal cobalamin transporter ABCD4 OS=Mus musculus OX=10090 GN=Abcd4 PE=1 SV=1;Lysosomal cobalamin transporter ABCD4 OS=Mus musculus OX=10090 GN=Abcd4 PE=1 SV=2;Abcd4 protein OS=Mus musculus OX=10090 GN=Abcd4 PE=2 SV=1	Color2 [A=255, R=169, G=169, B=169]	1	4				By matching			By MS/MS	By MS/MS	By matching	By MS/MS	By matching	Mus musculus	3	3	3	6.3	6.3	6.3	63.356	0.0036745	2.9813	724470	4	0	0	1	0	0	2	1	2	3	3	12.8431	12.6892	15.5552
			0.311391	0.115392	Q3UHY8;P61222;Q6NXX7;Q3TJM9;Q3TIU8;Q8C2N8	Q3UHY8;P61222;Q6NXX7;Q3TJM9;Q3TIU8	ATP-binding cassette sub-family E member 1	Abce1	4022	Uncharacterized protein OS=Mus musculus OX=10090 GN=Abce1 PE=1 SV=1;ATP-binding cassette sub-family E member 1 OS=Mus musculus OX=10090 GN=Abce1 PE=1 SV=1;Abce1 protein (Fragment) OS=Mus musculus OX=10090 GN=Abce1 PE=2 SV=1;Uncharacterized protein OS=Mus m	Color2 [A=255, R=169, G=169, B=169]	1	4		By MS/MS	By MS/MS	By MS/MS	By MS/MS	By MS/MS	By MS/MS	By MS/MS	By MS/MS	By MS/MS	By MS/MS	Mus musculus	28	28	28	52.9	52.9	52.9	67.314	0	272.14	43217000	219	24	24	22	23	23	25	21	24	24	26	19.0562	19.2088	19.188
			0.816821	0.107356	Q5RL55;Q6P542;Q3U6P1;A1A4B8;Q99K92;Q9JL47;REV__D3YY58;REV__Q8C1S9;F6Q3E1;REV__D3YZ69;Q80TY7;REV__Q3UHD3	Q5RL55;Q6P542	ATP-binding cassette sub-family F member 1	Abcf1	5372	ATP-binding cassette, sub-family F (GCN20), member 1 OS=Mus musculus OX=10090 GN=Abcf1 PE=2 SV=1;ATP-binding cassette sub-family F member 1 OS=Mus musculus OX=10090 GN=Abcf1 PE=1 SV=1	Color2 [A=255, R=169, G=169, B=169]	1	4		By MS/MS	By MS/MS	By MS/MS	By MS/MS	By MS/MS	By MS/MS	By MS/MS	By MS/MS	By MS/MS	By MS/MS	Mus musculus	31	31	30	38.4	38.4	37.7	94.815	0	270.91	25810000	239	24	24	28	26	24	27	26	28	27	27	18.2292	18.1808	18.1004
			0.868164	-0.0535957	Q99LE6;Q3UVI9	Q99LE6;Q3UVI9	ATP-binding cassette sub-family F member 2	Abcf2	6944	ATP-binding cassette sub-family F member 2 OS=Mus musculus OX=10090 GN=Abcf2 PE=1 SV=1;Uncharacterized protein OS=Mus musculus OX=10090 GN=Abcf2 PE=2 SV=1	Color2 [A=255, R=169, G=169, B=169]	1	4		By MS/MS	By MS/MS	By MS/MS	By MS/MS	By MS/MS	By MS/MS	By MS/MS	By MS/MS	By MS/MS	By MS/MS	Mus musculus	28	28	28	42.7	42.7	42.7	71.781	0	88.439	27436000	206	18	23	24	22	23	25	22	23	24	22	18.4071	18.3742	18.4276
			0.351046	-0.032906	Q8K268;A0A338P6L5;A0A338P774;A0A338P6Q4	Q8K268;A0A338P6L5	ATP-binding cassette sub-family F member 3	Abcf3	6438	ATP-binding cassette sub-family F member 3 OS=Mus musculus OX=10090 GN=Abcf3 PE=1 SV=1;ATP-binding cassette sub-family F member 3 (Fragment) OS=Mus musculus OX=10090 GN=Abcf3 PE=1 SV=1	Color2 [A=255, R=169, G=169, B=169]	1	4		By MS/MS	By MS/MS	By MS/MS	By MS/MS	By MS/MS	By MS/MS	By MS/MS	By MS/MS	By MS/MS	By MS/MS	Mus musculus	14	14	14	24.5	24.5	24.5	79.864	0	48.382	4268600	80	10	11	12	11	12	12	12	12	11	12	16.5626	16.4924	16.4556
			0.0131893	-0.00514717	Q0VDW9;Q64343;A0A494B9N8;A0A494B9K1	Q0VDW9;Q64343	ATP-binding cassette sub-family G member 1	Abcg1	4360	ATP-binding cassette, sub-family G (WHITE), member 1 OS=Mus musculus OX=10090 GN=Abcg1 PE=2 SV=1;ATP-binding cassette sub-family G member 1 OS=Mus musculus OX=10090 GN=Abcg1 PE=1 SV=1	Color2 [A=255, R=169, G=169, B=169]	1	4		By MS/MS	By MS/MS	By MS/MS	By MS/MS	By MS/MS	By MS/MS	By MS/MS	By MS/MS	By MS/MS	By MS/MS	Mus musculus	9	9	9	17.3	17.3	17.3	74.032	0	18.17	1507200	34	7	7	7	9	9	6	5	4	8	6	15.8261	15.4831	15.8365
			0.705922	-0.671375	S4R2E1;W8DLN2;A0A0R4J0B6;Q7TMS5;D3YZX5;A0A0N4SWA2;Q3UQE4;D3Z150;D3YVG8;S4R2M4	S4R2E1;W8DLN2;A0A0R4J0B6;Q7TMS5;D3YZX5;A0A0N4SWA2;Q3UQE4;D3Z150	ATP-binding cassette sub-family G member 2	Abcg2	244	ATP-binding cassette sub-family G member 2 OS=Mus musculus OX=10090 GN=Abcg2 PE=1 SV=1;ATP-binding cassette sub-family G member 2 (Fragment) OS=Mus musculus OX=10090 GN=Abcg2 PE=2 SV=1;ATP-binding cassette sub-family G member 2 OS=Mus musculus OX=10090 GN=	Color2 [A=255, R=169, G=169, B=169]	1	4		By MS/MS	By MS/MS	By MS/MS	By matching	By matching	By matching	By MS/MS	By MS/MS	By matching	By MS/MS	Mus musculus	4	4	4	8.7	8.7	8.7	63.607	0.00030437	5.6477	167990	6	2	2	3	1	1	2	2	2	2	1	13.5489	13.2078	12.147
			0.212291	-0.106397	A0A571BE63;Q9QZC8	A0A571BE63;Q9QZC8	Abhydrolase domain-containing protein 1	Abhd1	726	Protein ABHD1 OS=Mus musculus OX=10090 GN=Abhd1 PE=1 SV=1;Protein ABHD1 OS=Mus musculus OX=10090 GN=Abhd1 PE=1 SV=2	Color2 [A=255, R=169, G=169, B=169]	1	4		By matching	By matching	By matching	By matching	By matching	By matching	By MS/MS	By matching	By MS/MS	By matching	Mus musculus	2	2	2	6.6	6.6	6.6	45.706	0.00045072	5.2642	233400	3	2	1	2	1	2	1	1	1	2	1	14.4677	14.203	14.1374
			0.348301	-0.308039	Q6PE15	Q6PE15	Mycophenolic acid acyl-glucuronide esterase, mitochondrial	Abhd10	5683	Palmitoyl-protein thioesterase ABHD10, mitochondrial OS=Mus musculus OX=10090 GN=Abhd10 PE=1 SV=1	Color2 [A=255, R=169, G=169, B=169]	1	4		By MS/MS		By matching	By matching	By matching	By MS/MS	By MS/MS	By MS/MS	By MS/MS	By MS/MS	Mus musculus	2	2	2	10.4	10.4	10.4	33.04	0.00044843	5.148	223550	8	2	0	2	1	1	2	2	2	2	2	14.349	12.8492	14.1106
			0.168154	-0.128254	D3YYK0;Q8K4F5	D3YYK0;Q8K4F5	Alpha/beta hydrolase domain-containing protein 11	Abhd11	2525	Protein ABHD11 OS=Mus musculus OX=10090 GN=Abhd11 PE=1 SV=1;Protein ABHD11 OS=Mus musculus OX=10090 GN=Abhd11 PE=1 SV=1	Color2 [A=255, R=169, G=169, B=169]	1	4		By MS/MS	By MS/MS	By MS/MS	By MS/MS	By MS/MS	By MS/MS	By MS/MS	By MS/MS	By MS/MS	By MS/MS	Mus musculus	4	4	4	30	30	30	24.881	0	10.083	1262100	21	2	2	4	3	2	3	2	4	3	3	15.5058	15.993	16.5479
			0.849397	-0.19199	Q99LR1;D6RFU2;D6RI21;F7BHM8	Q99LR1;D6RFU2	Monoacylglycerol lipase ABHD12	Abhd12	6957	Lysophosphatidylserine lipase ABHD12 OS=Mus musculus OX=10090 GN=Abhd12 PE=1 SV=2;2-arachidonoylglycerol hydrolase ABHD12 OS=Mus musculus OX=10090 GN=Abhd12 PE=1 SV=1	Color2 [A=255, R=169, G=169, B=169]	1	4		By MS/MS	By MS/MS	By MS/MS	By MS/MS	By MS/MS	By MS/MS	By MS/MS	By MS/MS	By MS/MS	By MS/MS	Mus musculus	23	23	23	68.6	68.6	68.6	45.269	0	180.73	39860000	183	18	18	20	17	18	16	17	18	18	18	18.9278	18.8497	19.1518
			0.383288	-0.296265	A0A087WP24;A0A087WRJ2;A0A087WPF8;A0A087WSR2;E9QN99;Q8VCR7	A0A087WP24;A0A087WRJ2;A0A087WPF8;A0A087WSR2;E9QN99;Q8VCR7	Alpha/beta hydrolase domain-containing protein 14B	Abhd14b	35	Protein ABHD14B (Fragment) OS=Mus musculus OX=10090 GN=Abhd14b PE=1 SV=1;Protein ABHD14B (Fragment) OS=Mus musculus OX=10090 GN=Abhd14b PE=1 SV=1;Protein ABHD14B (Fragment) OS=Mus musculus OX=10090 GN=Abhd14b PE=1 SV=1;Protein ABHD14B (Fragment) OS=Mus mus	Color2 [A=255, R=169, G=169, B=169]	1	4		By matching	By MS/MS	By MS/MS	By MS/MS	By MS/MS	By MS/MS	By MS/MS	By matching	By MS/MS	By MS/MS	Mus musculus	4	4	4	33.1	33.1	33.1	14.948	0	28.968	853040	12	2	3	2	2	3	4	3	4	4	2	14.8521	15.6019	15.2837
			0.689442	-0.174969	Q9Z1Q2;Q80YU0	Q9Z1Q2	Abhydrolase domain-containing protein 16A	Abhd16a	7779	Phosphatidylserine lipase ABHD16A OS=Mus musculus OX=10090 GN=Abhd16a PE=1 SV=3	Color2 [A=255, R=169, G=169, B=169]	1	4		By MS/MS	By MS/MS	By MS/MS	By MS/MS	By MS/MS	By MS/MS	By MS/MS	By MS/MS	By MS/MS	By MS/MS	Mus musculus	12	12	12	25.1	25.1	25.1	63.085	0	31.34	2637400	61	9	10	10	9	9	9	8	9	10	9	16.1187	15.7363	16.0855
			0.510086	-0.604806	Q9D375;Q8R2Y0	Q9D375;Q8R2Y0	Monoacylglycerol lipase ABHD6	Abhd6	6562	AB hydrolase-1 domain-containing protein OS=Mus musculus OX=10090 GN=Abhd6 PE=2 SV=1;Monoacylglycerol lipase ABHD6 OS=Mus musculus OX=10090 GN=Abhd6 PE=1 SV=1	Color2 [A=255, R=169, G=169, B=169]	1	4		By MS/MS	By matching	By MS/MS	By matching	By MS/MS	By MS/MS	By matching		By MS/MS	By MS/MS	Mus musculus	1	1	1	5.2	5.2	5.2	32.788	0.0099741	2.153	100190	6	1	1	1	1	1	1	1	0	1	1	11.7458	12.3076	13.6947
			0.820598	-0.109979	Q3TPY5;Q3TMI0;Q6AXD3;B7ZCU4;B7ZCU3;Q3TJR5;Q3TJ64;B7ZCU0;J3QNK8;Q8CBW3;B7ZCU2;B7ZCU5;Q3UAH6;Q3UBL3	Q3TPY5;Q3TMI0;Q6AXD3;B7ZCU4;B7ZCU3;Q3TJR5;Q3TJ64;B7ZCU0;J3QNK8;Q8CBW3;B7ZCU2;B7ZCU5;Q3UAH6	Abl interactor 1	Abi1	2301	Uncharacterized protein OS=Mus musculus OX=10090 GN=Abi1 PE=2 SV=1;Uncharacterized protein OS=Mus musculus OX=10090 GN=Abi1 PE=2 SV=1;Abi1 protein OS=Mus musculus OX=10090 GN=Abi1 PE=2 SV=1;Abl interactor 1 OS=Mus musculus OX=10090 GN=Abi1 PE=1 SV=1;Abl in	Color2 [A=255, R=169, G=169, B=169]	1	4		By MS/MS	By MS/MS	By MS/MS	By MS/MS	By MS/MS	By MS/MS	By MS/MS	By MS/MS	By MS/MS	By MS/MS	Mus musculus	20	20	14	42.2	42.2	33.6	48.511	0	116.07	17415000	150	17	16	15	15	14	13	14	15	18	17	18.516	18.482	18.2166
		+	4.10014	-0.582344	A0A087WPP8;Q6AXH6;Q6AXD2;P62484;A0A087WRS3;A0A087WR90;A0A087WNT3;A0A087WNU9;Q3UVN6;A0A087WP64;A0A087WPE6	A0A087WPP8;Q6AXH6;Q6AXD2;P62484;A0A087WRS3	Abl interactor 2	Abi2	41	Abl interactor 2 OS=Mus musculus OX=10090 GN=Abi2 PE=1 SV=1;Abi2 protein OS=Mus musculus OX=10090 GN=Abi2 PE=1 SV=1;Abi2 protein OS=Mus musculus OX=10090 GN=Abi2 PE=1 SV=1;Abl interactor 2 OS=Mus musculus OX=10090 GN=Abi2 PE=1 SV=1;Abl interactor 2 OS=Mus	Color2 [A=255, R=169, G=169, B=169]	1	4		By MS/MS	By matching	By MS/MS	By MS/MS	By MS/MS	By MS/MS	By MS/MS	By MS/MS	By MS/MS	By MS/MS	Mus musculus	12	6	6	25.7	17.7	17.7	52.482	0	17.219	780650	19	10	9	9	8	8	9	7	11	9	11	14.5819	14.5555	14.6778
			1.59026	-0.535498	Q8BYZ1;Q8BZP5;F6RXN4;A2A621	Q8BYZ1;Q8BZP5;F6RXN4;A2A621	ABI gene family member 3	Abi3;RP23-151M22.4-003	6199	ABI gene family member 3 OS=Mus musculus OX=10090 GN=Abi3 PE=1 SV=3;Abi_HHR domain-containing protein OS=Mus musculus OX=10090 PE=2 SV=1;ABI gene family member 3 (Fragment) OS=Mus musculus OX=10090 GN=Abi3 PE=1 SV=8;ABI gene family, member 3 (Fragment) OS=	Color2 [A=255, R=169, G=169, B=169]	1	4		By MS/MS	By MS/MS	By MS/MS	By MS/MS	By MS/MS	By MS/MS	By MS/MS	By MS/MS	By MS/MS	By MS/MS	Mus musculus	9	9	9	32.7	32.7	32.7	39.106	0	27.944	1635600	25	5	4	6	3	5	6	7	6	7	7	16.2028	15.5155	15.9745
			0.093734	0.0731485	Q3SYK5;P00520	Q3SYK5;P00520	Non-specific protein-tyrosine kinase;Tyrosine-protein kinase ABL1	Abl1	3486	Tyrosine-protein kinase OS=Mus musculus OX=10090 GN=Abl1 PE=2 SV=1;Tyrosine-protein kinase ABL1 OS=Mus musculus OX=10090 GN=Abl1 PE=1 SV=3	Color2 [A=255, R=169, G=169, B=169]	1	4		By matching	By matching	By MS/MS		By matching	By MS/MS	By matching	By matching	By MS/MS	By MS/MS	Mus musculus	4	2	2	5.1	2.6	2.6	124.77	0	7.7463	88103	4	1	2	3	0	4	3	4	4	3	4	13.2853	12.7893	13.0119
			1.57122	-0.317571	F8VQH0;B7ZMZ2;B2RQ57;Q4JIM5;Q61055;Q99P28;Q3V2W1;Q3TM13;G3UWQ2	F8VQH0;B7ZMZ2;B2RQ57;Q4JIM5;Q61055	Non-specific protein-tyrosine kinase;Abelson tyrosine-protein kinase 2	Abl2	2994	Tyrosine-protein kinase OS=Mus musculus OX=10090 GN=Abl2 PE=1 SV=1;Tyrosine-protein kinase OS=Mus musculus OX=10090 GN=Abl2 PE=2 SV=1;Tyrosine-protein kinase OS=Mus musculus OX=10090 GN=Abl2 PE=1 SV=1;Tyrosine-protein kinase ABL2 OS=Mus musculus OX=10090 G	Color2 [A=255, R=169, G=169, B=169]	1	4		By MS/MS	By MS/MS	By MS/MS	By MS/MS	By MS/MS	By MS/MS	By MS/MS	By MS/MS	By MS/MS	By MS/MS	Mus musculus	10	10	8	11	11	8.6	128.22	0	31.262	1144000	39	7	3	7	5	8	7	9	8	9	6	14.9119	14.8097	15.3353
			1.47462	0.185496	A0A571BG95;E9PUE7;A0A2X0U2A7;Q5SSL4;H3BJY3;H3BKV6;H3BL84;H3BKT3;A2RRK7;Q6PAJ1	A0A571BG95;E9PUE7;A0A2X0U2A7;Q5SSL4	Active breakpoint cluster region-related protein	Abr	732	Active breakpoint cluster region-related protein OS=Mus musculus OX=10090 GN=Abr PE=1 SV=1;Active breakpoint cluster region-related protein OS=Mus musculus OX=10090 GN=Abr PE=1 SV=1;Active breakpoint cluster region-related protein (Fragment) OS=Mus musculu	Color2 [A=255, R=169, G=169, B=169]	1	4		By MS/MS	By MS/MS	By MS/MS	By MS/MS	By MS/MS	By MS/MS	By MS/MS	By MS/MS	By MS/MS	By MS/MS	Mus musculus	28	28	27	29.5	29.5	28.8	133	0	164.41	8771500	150	21	23	24	22	24	23	22	23	21	25	17.1538	17.1228	17.2973
			0.489534	0.423692	A0A1W2P7X0;E9QMV2;C6EQJ5;Q4KML4	A0A1W2P7X0;E9QMV2;C6EQJ5;Q4KML4	Costars family protein ABRACL	Abracl	536	ABRA C-terminal-like protein (Fragment) OS=Mus musculus OX=10090 GN=Abracl PE=1 SV=1;ABRA C-terminal-like protein OS=Mus musculus OX=10090 GN=Abracl PE=1 SV=1;ABRA C-terminal-like protein OS=Mus musculus OX=10090 PE=2 SV=1;Costars family protein ABRACL OS=	Color2 [A=255, R=169, G=169, B=169]	1	4		By MS/MS	By MS/MS	By MS/MS	By MS/MS	By MS/MS	By MS/MS	By MS/MS	By MS/MS	By MS/MS	By MS/MS	Mus musculus	3	3	3	66.7	66.7	66.7	6.4374	0	28.903	8573100	37	3	3	2	3	3	3	2	3	3	3	19.8926	19.971	17.9471
			0.120872	0.0410858	C5H7S3;Q9QYL7	C5H7S3;Q9QYL7	Activator of basal transcription 1	Abt1	2373	Activator of basal transcription 1 OS=Mus musculus castaneus OX=10091 GN=Abt1 PE=3 SV=1;Activator of basal transcription 1 OS=Mus musculus OX=10090 GN=Abt1 PE=2 SV=1	Color2 [A=255, R=169, G=169, B=169]	1	4		By MS/MS	By MS/MS	By MS/MS	By MS/MS	By MS/MS	By MS/MS	By MS/MS	By MS/MS	By MS/MS	By MS/MS	Mus musculus	7	7	7	33.1	33.1	33.1	30.658	0	25.274	1927900	45	7	5	7	6	6	5	7	4	6	4	16.0318	15.8985	16.1981
			1.1834	0.142903	Q921H8;Q3UPU8;H3BKL5;H3BJZ9;Q3TUU3;Q3UKM0;Q8VCH0;H3BKA1;H3BJG8;H3BJC1	Q921H8;Q3UPU8;H3BKL5;H3BJZ9;Q3TUU3;Q3UKM0;Q8VCH0	3-ketoacyl-CoA thiolase A, peroxisomal;3-ketoacyl-CoA thiolase B, peroxisomal	Acaa1a;Acaa1b	6822	3-ketoacyl-CoA thiolase A, peroxisomal OS=Mus musculus OX=10090 GN=Acaa1a PE=1 SV=1;Uncharacterized protein OS=Mus musculus OX=10090 GN=Acaa1a PE=2 SV=1;3-ketoacyl-CoA thiolase A, peroxisomal OS=Mus musculus OX=10090 GN=Acaa1a PE=1 SV=1;3-ketoacyl-CoA thio	Color2 [A=255, R=169, G=169, B=169]	1	4		By MS/MS	By MS/MS	By MS/MS	By MS/MS	By MS/MS	By MS/MS	By MS/MS	By MS/MS	By MS/MS	By MS/MS	Mus musculus	18	18	6	56.6	56.6	21	43.953	0	242.84	31039000	233	18	17	18	18	17	17	17	17	17	16	18.9995	18.9231	18.9562
			1.36139	-0.255676	Q8BWT1;Q3UKH3;A0A494B9J2	Q8BWT1;Q3UKH3	3-ketoacyl-CoA thiolase, mitochondrial	Acaa2	6175	3-ketoacyl-CoA thiolase, mitochondrial OS=Mus musculus OX=10090 GN=Acaa2 PE=1 SV=3;Uncharacterized protein OS=Mus musculus OX=10090 GN=Acaa2 PE=2 SV=1	Color2 [A=255, R=169, G=169, B=169]	1	4		By MS/MS	By MS/MS	By MS/MS	By MS/MS	By MS/MS	By MS/MS	By MS/MS	By MS/MS	By MS/MS	By MS/MS	Mus musculus	17	17	17	58.9	58.9	58.9	41.829	0	149.76	12840000	143	12	12	14	13	16	14	17	12	14	15	17.8745	17.7061	18.0083
			0.193049	-0.0280655	Q5SWU9;V9GWS0;A0A0R4J1S9;V9GXY1;V9GWS1;D3Z0B3;Q9ESZ3;V9GWR9;Q8C697	Q5SWU9	Acetyl-CoA carboxylase 1;Biotin carboxylase	Acaca	5403	Acetyl-CoA carboxylase 1 OS=Mus musculus OX=10090 GN=Acaca PE=1 SV=1	Color2 [A=255, R=169, G=169, B=169]	1	4		By MS/MS	By MS/MS	By MS/MS	By MS/MS	By MS/MS	By MS/MS	By MS/MS	By MS/MS	By MS/MS	By MS/MS	Mus musculus	60	60	50	29.8	29.8	24.3	265.25	0	224.69	18429000	338	42	47	49	46	49	49	41	44	49	50	16.4814	16.5409	16.4912
			0.418379	-0.178308	E9Q4Z2;Q3UHC8;Q8R5C9	E9Q4Z2;Q3UHC8	Acetyl-CoA carboxylase 2;Biotin carboxylase	Acacb	2786	Acetyl-CoA carboxylase 2 OS=Mus musculus OX=10090 GN=Acacb PE=1 SV=1;Uncharacterized protein OS=Mus musculus OX=10090 GN=Acacb PE=2 SV=1	Color2 [A=255, R=169, G=169, B=169]	1	4		By MS/MS	By MS/MS	By MS/MS	By MS/MS	By MS/MS	By MS/MS	By MS/MS	By MS/MS	By MS/MS	By MS/MS	Mus musculus	11	1	1	5.7	0.4	0.4	275.75	0.0084823	2.2525	200910	10	6	6	9	7	9	8	8	7	8	9	14.1641	13.9746	14.5309
			0.288158	0.147372	Q9CRH8;Q8K370	Q9CRH8;Q8K370	Acyl-CoA dehydrogenase family member 10	Acad10	6471	Uncharacterized protein (Fragment) OS=Mus musculus OX=10090 GN=Acad10 PE=2 SV=1;Acyl-CoA dehydrogenase family member 10 OS=Mus musculus OX=10090 GN=Acad10 PE=1 SV=1	Color2 [A=255, R=169, G=169, B=169]	1	4		By MS/MS	By matching	By MS/MS	By MS/MS	By MS/MS	By MS/MS	By MS/MS	By MS/MS	By MS/MS	By MS/MS	Mus musculus	9	9	3	16.4	16.4	6	70.082	0	16.564	614180	19	4	4	6	2	5	6	6	7	8	6	14.4236	14.2641	14.2965
			0.191988	0.129371	A0A0R4J0I6;Q80XL6;A0A087WSI8;D3YTQ5	A0A0R4J0I6;Q80XL6;A0A087WSI8;D3YTQ5	Acyl-CoA dehydrogenase family member 11	Acad11	254	Acyl-CoA dehydrogenase family member 11 OS=Mus musculus OX=10090 GN=Acad11 PE=1 SV=1;Acyl-CoA dehydrogenase family member 11 OS=Mus musculus OX=10090 GN=Acad11 PE=1 SV=2;Acyl-CoA dehydrogenase family member 11 OS=Mus musculus OX=10090 GN=Acad11 PE=1 SV=2;A	Color2 [A=255, R=169, G=169, B=169]	1	4		By MS/MS	By MS/MS	By MS/MS	By MS/MS	By MS/MS	By MS/MS	By MS/MS	By MS/MS	By MS/MS	By MS/MS	Mus musculus	12	12	12	19.1	19.1	19.1	87.347	0	36.873	1023800	36	7	6	9	6	9	5	5	7	9	6	15.103	15.1057	15.019
			0.0446513	0.0159241	D3YTT4;A0A0R4J0P1;Q9D7B6;A0A1L1SUG2	D3YTT4;A0A0R4J0P1;Q9D7B6	Isobutyryl-CoA dehydrogenase, mitochondrial	Acad8	268	Isobutyryl-CoA dehydrogenase, mitochondrial OS=Mus musculus OX=10090 GN=Acad8 PE=1 SV=1;Isobutyryl-CoA dehydrogenase, mitochondrial OS=Mus musculus OX=10090 GN=Acad8 PE=1 SV=1;Isobutyryl-CoA dehydrogenase, mitochondrial OS=Mus musculus OX=10090 GN=Acad8 PE	Color2 [A=255, R=169, G=169, B=169]	1	4		By MS/MS	By MS/MS	By MS/MS	By MS/MS	By MS/MS	By MS/MS	By MS/MS	By MS/MS	By MS/MS	By MS/MS	Mus musculus	15	15	15	43.1	43.1	43.1	45.075	0	44.535	3945700	77	9	8	12	9	9	10	13	11	14	11	16.6055	16.4941	16.6422
			0.559548	0.125476	Q8JZN5;Q9CZC5;A0A0G2JF25;A0A0G2JDY4;Q8BTY0	Q8JZN5	Acyl-CoA dehydrogenase family member 9, mitochondrial	Acad9	6393	Complex I assembly factor ACAD9, mitochondrial OS=Mus musculus OX=10090 GN=Acad9 PE=1 SV=2	Color2 [A=255, R=169, G=169, B=169]	1	4		By MS/MS	By MS/MS	By MS/MS	By MS/MS	By MS/MS	By MS/MS	By MS/MS	By MS/MS	By MS/MS	By MS/MS	Mus musculus	27	27	27	47.8	47.8	47.8	68.721	0	94.341	25282000	172	26	24	27	23	25	26	22	22	26	22	18.84	18.6399	18.6905
			0.0343701	0.00833244	A0A0R4J083;P51174	A0A0R4J083;P51174	Long-chain specific acyl-CoA dehydrogenase, mitochondrial	Acadl	232	Long-chain specific acyl-CoA dehydrogenase, mitochondrial OS=Mus musculus OX=10090 GN=Acadl PE=1 SV=1;Long-chain specific acyl-CoA dehydrogenase, mitochondrial OS=Mus musculus OX=10090 GN=Acadl PE=1 SV=2	Color2 [A=255, R=169, G=169, B=169]	1	4		By MS/MS	By MS/MS	By MS/MS	By MS/MS	By MS/MS	By MS/MS	By MS/MS	By MS/MS	By MS/MS	By MS/MS	Mus musculus	20	20	20	45.3	45.3	45.3	47.896	0	165.62	46245000	161	16	15	17	14	15	18	16	18	18	18	19.9137	19.7994	19.9218
			0.75294	-0.155936	Q91WS8;P45952;Q8BJT5;Q3V2I9;D3Z2A5;D6RFD7	Q91WS8;P45952;Q8BJT5	Medium-chain specific acyl-CoA dehydrogenase, mitochondrial	Acadm	3818	Medium-chain specific acyl-CoA dehydrogenase, mitochondrial OS=Mus musculus OX=10090 GN=Acadm PE=2 SV=1;Medium-chain specific acyl-CoA dehydrogenase, mitochondrial OS=Mus musculus OX=10090 GN=Acadm PE=1 SV=1;Acyl-CoA_dh_1 domain-containing protein (Fragmen	Color2 [A=255, R=169, G=169, B=169]	1	4		By MS/MS	By MS/MS	By MS/MS	By MS/MS	By MS/MS	By MS/MS	By MS/MS	By MS/MS	By MS/MS	By MS/MS	Mus musculus	15	15	15	39.9	39.9	39.9	46.437	0	97.6	13410000	88	12	12	13	9	12	14	11	13	14	13	18.1258	17.9085	18.0471
			0.257933	-0.0706741	Q07417	Q07417	Short-chain specific acyl-CoA dehydrogenase, mitochondrial	Acads	4328	Short-chain specific acyl-CoA dehydrogenase, mitochondrial OS=Mus musculus OX=10090 GN=Acads PE=1 SV=2	Color2 [A=255, R=169, G=169, B=169]	1	4		By MS/MS	By MS/MS	By MS/MS	By MS/MS	By MS/MS	By MS/MS	By MS/MS	By MS/MS	By MS/MS	By MS/MS	Mus musculus	14	14	14	39.3	39.3	39.3	44.889	0	59.325	9928400	106	13	12	11	12	11	11	12	14	11	11	17.5441	17.3444	17.4229
			0.409386	-0.0918133	Q7TMY2;Q9DBL1;E9Q5L3;Q3V2R9;A0A140LHL4	Q7TMY2;Q9DBL1;E9Q5L3;Q3V2R9	Short/branched chain specific acyl-CoA dehydrogenase, mitochondrial	Acadsb	5783	Acyl-Coenzyme A dehydrogenase, short/branched chain OS=Mus musculus OX=10090 GN=Acadsb PE=2 SV=1;Short/branched chain specific acyl-CoA dehydrogenase, mitochondrial OS=Mus musculus OX=10090 GN=Acadsb PE=1 SV=1;Short/branched chain-specific acyl-CoA dehydro	Color2 [A=255, R=169, G=169, B=169]	1	4		By MS/MS	By MS/MS	By MS/MS	By MS/MS	By MS/MS	By MS/MS	By MS/MS	By MS/MS	By MS/MS	By MS/MS	Mus musculus	13	13	13	34.3	34.3	34.3	47.878	0	48.846	5637300	69	10	12	12	9	11	9	8	10	12	7	17.2353	17.1499	17.244
			0.356205	-0.0937847	P50544;B1AR28;Q3UJR6	P50544;B1AR28;Q3UJR6	Very long-chain specific acyl-CoA dehydrogenase, mitochondrial	Acadvl	3875	Very long-chain specific acyl-CoA dehydrogenase, mitochondrial OS=Mus musculus OX=10090 GN=Acadvl PE=1 SV=3;Very long-chain-specific acyl-CoA dehydrogenase, mitochondrial OS=Mus musculus OX=10090 GN=Acadvl PE=1 SV=1;Uncharacterized protein (Fragment) OS=Mu	Color2 [A=255, R=169, G=169, B=169]	1	4		By MS/MS	By MS/MS	By MS/MS	By MS/MS	By MS/MS	By MS/MS	By MS/MS	By MS/MS	By MS/MS	By MS/MS	Mus musculus	25	25	25	43.4	43.4	43.4	70.875	0	103.64	14793000	149	17	17	19	19	17	17	20	19	20	17	18.2214	18.1128	18.0699
			1.3259	-0.219267	D4AFX6;Q6ZQK5;A0A338P6P6;A0A2R8W6H4;Q8CI47;Q8K2H4	D4AFX6;Q6ZQK5;A0A338P6P6	Arf-GAP with coiled-coil, ANK repeat and PH domain-containing protein 2	Acap2	2624	Arf-GAP with coiled-coil, ANK repeat and PH domain-containing protein 2 OS=Mus musculus OX=10090 GN=Acap2 PE=1 SV=1;Arf-GAP with coiled-coil, ANK repeat and PH domain-containing protein 2 OS=Mus musculus OX=10090 GN=Acap2 PE=1 SV=2;Arf-GAP with coiled-coil	Color2 [A=255, R=169, G=169, B=169]	1	4		By MS/MS	By MS/MS	By MS/MS	By MS/MS	By MS/MS	By MS/MS	By MS/MS	By MS/MS	By MS/MS	By MS/MS	Mus musculus	18	18	18	28.4	28.4	28.4	88.085	0	73.104	3206400	80	11	13	12	13	14	12	15	17	12	15	15.5049	15.5661	15.4577
			0.200849	-0.0515606	Q8QZT1;Q3TQP7	Q8QZT1;Q3TQP7	Acetyl-CoA acetyltransferase, mitochondrial	Acat1	6501	Acetyl-CoA acetyltransferase, mitochondrial OS=Mus musculus OX=10090 GN=Acat1 PE=1 SV=1;Uncharacterized protein OS=Mus musculus OX=10090 GN=Acat1 PE=2 SV=1	Color2 [A=255, R=169, G=169, B=169]	1	4		By MS/MS	By MS/MS	By MS/MS	By MS/MS	By MS/MS	By MS/MS	By MS/MS	By MS/MS	By MS/MS	By MS/MS	Mus musculus	20	20	20	55.9	55.9	55.9	44.816	0	275.49	29812000	145	14	13	16	13	13	12	15	17	18	16	19.2405	19.111	19.3456
			0.438046	0.250562	Q8CAY6;G3XA25;Q8R4V3;Q80X81;A0A3B2WAL8	Q8CAY6;G3XA25;Q8R4V3;Q80X81;A0A3B2WAL8	Acetyl-CoA acetyltransferase, cytosolic	Acat2;Acat3	6293	Acetyl-CoA acetyltransferase, cytosolic OS=Mus musculus OX=10090 GN=Acat2 PE=1 SV=2;Acetyl-CoA acetyltransferase, cytosolic OS=Mus musculus OX=10090 GN=Acat2 PE=1 SV=1;Acetyl CoA transferase-like protein OS=Mus musculus OX=10090 GN=Acat3 PE=2 SV=1;Acetyl-C	Color2 [A=255, R=169, G=169, B=169]	1	4		By MS/MS	By MS/MS	By MS/MS	By MS/MS	By MS/MS	By MS/MS	By MS/MS	By MS/MS	By MS/MS	By MS/MS	Mus musculus	16	16	16	61.7	61.7	61.7	41.297	0	118.68	14786000	110	13	12	14	14	13	13	11	13	13	11	18.1858	18.2513	18.6197
			0.733593	0.148702	A0A0R4J079;Q8BMP6;Q6P9T6;Q3TJW1	A0A0R4J079;Q8BMP6;Q6P9T6;Q3TJW1	Golgi resident protein GCP60	Acbd3	230	Golgi resident protein GCP60 OS=Mus musculus OX=10090 GN=Acbd3 PE=1 SV=1;Golgi resident protein GCP60 OS=Mus musculus OX=10090 GN=Acbd3 PE=1 SV=3;Acyl-Coenzyme A binding domain containing 3 OS=Mus musculus OX=10090 GN=Acbd3 PE=2 SV=1;Uncharacterized protei	Color2 [A=255, R=169, G=169, B=169]	1	4		By MS/MS	By MS/MS	By MS/MS	By MS/MS	By MS/MS	By MS/MS	By MS/MS	By MS/MS	By MS/MS	By MS/MS	Mus musculus	15	15	15	37.7	37.7	37.7	60.181	0	119.2	10406000	127	14	13	15	13	14	13	14	14	14	13	17.2371	17.2797	17.29
			0.110369	0.14499	E9Q289;Q80X94;A2AHR2;Q8C1P3;B0QZY4;Q8BV75;B0QZY2;B0QZY3;Q9CVH3	E9Q289;Q80X94;A2AHR2;Q8C1P3;B0QZY4;Q8BV75		Acbd4	2754	Acyl-Coenzyme A-binding domain-containing 4 OS=Mus musculus OX=10090 GN=Acbd4 PE=1 SV=1;Acyl-Coenzyme A binding domain containing 4 OS=Mus musculus OX=10090 GN=Acbd4 PE=2 SV=1;Acyl-Coenzyme A-binding domain-containing 4 OS=Mus musculus OX=10090 GN=Acbd4 PE	Color2 [A=255, R=169, G=169, B=169]	1	4		By MS/MS	By MS/MS	By MS/MS	By MS/MS	By MS/MS	By matching	By MS/MS	By MS/MS	By MS/MS	By MS/MS	Mus musculus	4	3	3	14.1	11.3	11.3	37.483	0.00044937	5.1893	286580	14	4	3	4	3	3	1	3	4	4	3	14.2622	13.6413	14.0183
			0.278895	-0.0606108	E9QNH7;Q5CZX6;Q5XG73;A0A2I3BRB9;Z4YM84;A0A2I3BQH8;A0A2I3BQ50;Z4YN06;E0CXU7	E9QNH7;Q5CZX6;Q5XG73;A0A2I3BRB9;Z4YM84;A0A2I3BQH8;A0A2I3BQ50	Acyl-CoA-binding domain-containing protein 5	Acbd5	2890	Acyl-CoA-binding domain-containing protein 5 OS=Mus musculus OX=10090 GN=Acbd5 PE=1 SV=1;Acyl-CoA-binding domain-containing protein 5 (Fragment) OS=Mus musculus OX=10090 GN=Acbd5 PE=2 SV=1;Acyl-CoA-binding domain-containing protein 5 OS=Mus musculus OX=100	Color2 [A=255, R=169, G=169, B=169]	1	4		By MS/MS	By MS/MS	By MS/MS	By MS/MS	By MS/MS	By MS/MS	By MS/MS	By MS/MS	By MS/MS	By MS/MS	Mus musculus	14	14	13	34.2	34.2	32.4	56.712	0	47.172	3225800	75	11	11	10	9	11	11	11	12	8	11	16.37	16.338	16.4179
			1.20514	0.462856	Q9D061;Q14BV7;A0A0A6YWZ1	Q9D061;Q14BV7	Acyl-CoA-binding domain-containing protein 6	Acbd6	4392	Acyl-CoA-binding domain-containing protein 6 OS=Mus musculus OX=10090 GN=Acbd6 PE=1 SV=2;Acyl-CoA-binding domain-containing protein 6 OS=Mus musculus OX=10090 GN=Acbd6 PE=2 SV=1	Color2 [A=255, R=169, G=169, B=169]	1	4		By MS/MS	By MS/MS	By MS/MS	By MS/MS	By matching	By matching	By MS/MS	By MS/MS	By MS/MS	By MS/MS	Mus musculus	5	5	5	19.1	19.1	19.1	30.887	0.00015916	6.9224	827530	15	5	4	4	4	3	3	5	5	4	4	15.5896	15.5442	15.3029
			0.405738	-0.106554	Q80TU6	Q80TU6		Acin1	5832	MKIAA0670 protein (Fragment) OS=Mus musculus OX=10090 GN=Acin1 PE=2 SV=1	Color2 [A=255, R=169, G=169, B=169]	1	4		By MS/MS	By MS/MS	By MS/MS	By MS/MS	By MS/MS	By MS/MS	By MS/MS	By MS/MS	By MS/MS	By MS/MS	Mus musculus	36	36	6	32.3	32.3	7	142.85	0	205.2	18596000	180	23	23	28	24	25	29	27	32	29	29	18.005	17.832	17.9731
			0.331755	0.0976673	Q3V117;Q91V92;Q3UEA1;Q3TED3;Q3TS02;Q3UVY4;Q99K05;Q6P063	Q3V117;Q91V92;Q3UEA1;Q3TED3	ATP-citrate synthase	Acly	5162	ATP-citrate synthase OS=Mus musculus OX=10090 GN=Acly PE=1 SV=1;ATP-citrate synthase OS=Mus musculus OX=10090 GN=Acly PE=1 SV=1;ATP-citrate (pro-S-)-lyase (Fragment) OS=Mus musculus OX=10090 GN=Acly PE=2 SV=1;ATP-citrate synthase OS=Mus musculus OX=10090 G	Color2 [A=255, R=169, G=169, B=169]	1	4		By MS/MS	By MS/MS	By MS/MS	By MS/MS	By MS/MS	By MS/MS	By MS/MS	By MS/MS	By MS/MS	By MS/MS	Mus musculus	50	50	50	55.7	55.7	55.7	120.79	0	323.31	80036000	429	42	42	45	41	44	42	38	44	39	45	19.8323	19.86	19.9347
			0.251446	0.153012	Q8VDC3;P28271	Q8VDC3;P28271	Aconitate hydratase;Cytoplasmic aconitate hydratase	aco1;Aco1	3699	Citrate hydro-lyase OS=Mus musculus OX=10090 GN=aco1 PE=3 SV=1;Cytoplasmic aconitate hydratase OS=Mus musculus OX=10090 GN=Aco1 PE=1 SV=3	Color2 [A=255, R=169, G=169, B=169]	1	4		By MS/MS	By MS/MS	By MS/MS	By MS/MS	By MS/MS	By MS/MS	By MS/MS	By MS/MS	By MS/MS	By MS/MS	Mus musculus	21	21	21	25.7	25.7	25.7	99.102	0	105.32	8108700	117	11	17	16	14	13	15	16	17	12	17	17.4129	17.8738	18.0984
			0.528291	-0.0831024	Q99KI0;A0A2R8W744;A0A2R8VJW0;A0A2R8VHM8	Q99KI0	Aconitate hydratase, mitochondrial	Aco2	6916	Aconitate hydratase, mitochondrial OS=Mus musculus OX=10090 GN=Aco2 PE=1 SV=1	Color2 [A=255, R=169, G=169, B=169]	1	4		By MS/MS	By MS/MS	By MS/MS	By MS/MS	By MS/MS	By MS/MS	By MS/MS	By MS/MS	By MS/MS	By MS/MS	Mus musculus	42	42	42	57.1	57.1	57.1	85.462	0	323.31	136490000	413	35	34	39	33	32	40	35	40	40	38	20.4199	20.3359	20.5144
			0.379556	0.134488	Q80TT9;Q8CAL6;Q543P6;A2AVR6;Q8VHQ9;F6SS52;E0CYS0;E0CYA0;E0CXP8	Q80TT9;Q8CAL6;Q543P6;A2AVR6;Q8VHQ9	Acyl-coenzyme A thioesterase 11	Acot11	1978	MKIAA0707 protein (Fragment) OS=Mus musculus OX=10090 GN=Acot11 PE=2 SV=1;Uncharacterized protein OS=Mus musculus OX=10090 GN=Acot11 PE=2 SV=1;Uncharacterized protein OS=Mus musculus OX=10090 GN=Acot11 PE=1 SV=1;Acyl-coenzyme A thioesterase 11 OS=Mus muscu	Color2 [A=255, R=169, G=169, B=169]	1	4		By matching	By matching	By MS/MS	By matching	By MS/MS	By matching	By MS/MS	By matching	By MS/MS	By matching	Mus musculus	3	3	3	6.6	6.6	6.6	63.654	0.001007	4.0892	225750	5	1	3	3	1	2	3	2	3	2	3	13.7548	13.7961	14.0329
			0.47011	-0.151447	Q9QYR9;Q6P2K2;Q99L15;O55137;B2RTE4;Q14DI6;Q32Q92;Q8BWN8;A0A1Y7VMZ4;Q91YQ6;Q53YL1;Q6Q2Z6;Q9QYR7	Q9QYR9;Q6P2K2;Q99L15;O55137	Acyl-coenzyme A thioesterase 2, mitochondrial;Acyl-coenzyme A thioesterase 1	Acot2;Acot1	7682	Acyl-coenzyme A thioesterase 2, mitochondrial OS=Mus musculus OX=10090 GN=Acot2 PE=1 SV=2;Acyl-CoA thioesterase 2 OS=Mus musculus OX=10090 GN=Acot2 PE=2 SV=1;Acot1 protein (Fragment) OS=Mus musculus OX=10090 GN=Acot1 PE=2 SV=1;Acyl-coenzyme A thioesterase	Color2 [A=255, R=169, G=169, B=169]	1	4		By MS/MS	By MS/MS	By MS/MS	By MS/MS	By MS/MS	By MS/MS	By MS/MS	By MS/MS	By MS/MS	By MS/MS	Mus musculus	12	12	12	35.3	35.3	35.3	49.656	0	43.836	4313300	63	10	11	9	10	11	10	8	9	10	11	16.8144	17.0549	16.8712
			1.10207	0.468364	E9PYH2;Q91V12	E9PYH2;Q91V12	Cytosolic acyl coenzyme A thioester hydrolase	Acot7	2716	Cytosolic acyl coenzyme A thioester hydrolase OS=Mus musculus OX=10090 GN=Acot7 PE=1 SV=1;Cytosolic acyl coenzyme A thioester hydrolase OS=Mus musculus OX=10090 GN=Acot7 PE=1 SV=2	Color2 [A=255, R=169, G=169, B=169]	1	4		By MS/MS	By MS/MS	By MS/MS	By MS/MS	By MS/MS	By MS/MS	By MS/MS	By MS/MS	By MS/MS	By MS/MS	Mus musculus	15	15	14	39.1	39.1	37.2	42.826	0	89.949	22023000	130	12	12	12	11	11	11	12	13	11	11	18.9198	19.0876	19.0986
			0.184221	-0.0398216	Q3U965;P58137;Q8BZR4;G3UXJ8	Q3U965;P58137;Q8BZR4	Acyl-coenzyme A thioesterase 8	Acot8	3969	Uncharacterized protein OS=Mus musculus OX=10090 GN=Acot8 PE=1 SV=1;Acyl-coenzyme A thioesterase 8 OS=Mus musculus OX=10090 GN=Acot8 PE=1 SV=1;Acyl-coenzyme A thioesterase 8 OS=Mus musculus OX=10090 GN=Acot8 PE=1 SV=1	Color2 [A=255, R=169, G=169, B=169]	1	4		By MS/MS	By MS/MS	By MS/MS	By MS/MS	By MS/MS	By MS/MS	By MS/MS	By MS/MS	By MS/MS	By MS/MS	Mus musculus	10	10	10	39.4	39.4	39.4	35.827	0	34.155	5470700	57	7	6	9	7	7	7	9	10	8	7	17.5078	17.4286	17.3959
			1.67627	-0.270043	Q9R0X4;Q32MW3	Q9R0X4;Q32MW3	Acyl-coenzyme A thioesterase 9, mitochondrial;Acyl-coenzyme A thioesterase 10, mitochondrial	Acot9;Acot10	7713	Acyl-coenzyme A thioesterase 9, mitochondrial OS=Mus musculus OX=10090 GN=Acot9 PE=1 SV=1;Acyl-coenzyme A thioesterase 10, mitochondrial OS=Mus musculus OX=10090 GN=Acot10 PE=2 SV=1	Color2 [A=255, R=169, G=169, B=169]	1	4		By MS/MS	By MS/MS	By MS/MS	By MS/MS	By MS/MS	By MS/MS	By MS/MS	By MS/MS	By MS/MS	By MS/MS	Mus musculus	16	16	16	35.3	35.3	35.3	50.56	0	39.861	14872000	75	14	13	10	11	13	10	13	13	11	9	20.0881	19.8755	19.9013
			0.451525	-0.15207	Q9R0H0;A2A848;Q8C168;Q8BW35	Q9R0H0;A2A848;Q8C168;Q8BW35	Peroxisomal acyl-coenzyme A oxidase 1;Acyl-coenzyme A oxidase	Acox1	7710	Peroxisomal acyl-coenzyme A oxidase 1 OS=Mus musculus OX=10090 GN=Acox1 PE=1 SV=5;Peroxisomal acyl-coenzyme A oxidase 1 (Fragment) OS=Mus musculus OX=10090 GN=Acox1 PE=1 SV=1;Acyl-coenzyme A oxidase OS=Mus musculus OX=10090 PE=2 SV=1;Uncharacterized protei	Color2 [A=255, R=169, G=169, B=169]	1	4		By MS/MS	By MS/MS	By MS/MS	By MS/MS	By MS/MS	By MS/MS	By MS/MS	By MS/MS	By MS/MS	By MS/MS	Mus musculus	9	9	9	21.8	21.8	21.8	74.648	0	31.251	1217800	33	6	6	7	6	8	7	6	7	9	9	15.153	14.8799	15.0389
			1.7027	-0.287041	Q9EPL9;Q3TAW3;E9Q296;Q8C178;D3Z2N6;A0A0J9YVH1	Q9EPL9;Q3TAW3;E9Q296;Q8C178	Peroxisomal acyl-coenzyme A oxidase 3;Acyl-coenzyme A oxidase	Acox3	7532	Peroxisomal acyl-coenzyme A oxidase 3 OS=Mus musculus OX=10090 GN=Acox3 PE=1 SV=2;Acyl-coenzyme A oxidase OS=Mus musculus OX=10090 GN=Acox3 PE=1 SV=1;Acyl-coenzyme A oxidase OS=Mus musculus OX=10090 GN=Acox3 PE=1 SV=2;Acyl-coenzyme A oxidase OS=Mus musculu	Color2 [A=255, R=169, G=169, B=169]	1	4		By MS/MS	By MS/MS	By MS/MS	By MS/MS	By MS/MS	By MS/MS	By MS/MS	By MS/MS	By MS/MS	By MS/MS	Mus musculus	22	22	22	38.6	38.6	38.6	78.403	0	65.618	6220000	102	18	19	19	17	19	16	17	16	17	19	16.4202	16.3962	16.7183
			1.00065	0.586422	Q9D358;Q4VAI2;A0A1W2P7X3	Q9D358;Q4VAI2;A0A1W2P7X3	Low molecular weight phosphotyrosine protein phosphatase	Acp1	5232	Low molecular weight phosphotyrosine protein phosphatase OS=Mus musculus OX=10090 GN=Acp1 PE=1 SV=3;Low molecular weight cytosolic acid phosphatase OS=Mus musculus OX=10090 GN=Acp1 PE=2 SV=1;Acid phosphatase OS=Mus musculus OX=10090 GN=Acp1 PE=1 SV=1	Color2 [A=255, R=169, G=169, B=169]	1	4		By MS/MS	By MS/MS	By MS/MS	By MS/MS	By MS/MS	By MS/MS	By MS/MS	By MS/MS	By MS/MS	By MS/MS	Mus musculus	5	5	1	29.7	29.7	11.4	18.192	0	44.099	12654000	32	4	3	4	4	3	3	5	5	4	4	19.0629	19.4732	19.5501
			0.926561	-2.03601	Q561M1	Q561M1		Acp1	5297	Low molecular weight cytosolic acid phosphatase OS=Mus musculus OX=10090 GN=Acp1 PE=1 SV=1	Color2 [A=255, R=169, G=169, B=169]	1	4		By matching	By MS/MS	By MS/MS	By MS/MS	By matching	By MS/MS	By MS/MS	By MS/MS	By matching	By MS/MS	Mus musculus	5	1	1	33.5	15.2	15.2	17.922	0.00044789	5.1134	828680	7	3	3	4	4	3	3	5	5	4	4	12.1165	16.085	17.3055
			2.69581	0.309132	Q3U4F3;A0A5F8MPS7;P24638;B7ZCF5;Q3UZN1;B7ZCF4	Q3U4F3;A0A5F8MPS7;P24638;B7ZCF5;Q3UZN1;B7ZCF4	Lysosomal acid phosphatase	Acp2	741	Uncharacterized protein OS=Mus musculus OX=10090 GN=Acp2 PE=2 SV=1;Lysosomal acid phosphatase OS=Mus musculus OX=10090 GN=Acp2 PE=1 SV=1;Lysosomal acid phosphatase OS=Mus musculus OX=10090 GN=Acp2 PE=1 SV=2;Lysosomal acid phosphatase (Fragment) OS=Mus musc	Color2 [A=255, R=169, G=169, B=169]	1	4		By MS/MS	By MS/MS	By MS/MS	By MS/MS	By MS/MS	By MS/MS	By MS/MS	By MS/MS	By MS/MS	By MS/MS	Mus musculus	6	6	6	14.7	14.7	14.7	48.478	0	22.14	2775700	43	5	3	5	4	4	6	5	6	6	6	16.5709	16.5779	16.7415
			0.157526	-0.0570686	Q8BP40	Q8BP40	Lysophosphatidic acid phosphatase type 6	Acp6	6098	Lysophosphatidic acid phosphatase type 6 OS=Mus musculus OX=10090 GN=Acp6 PE=1 SV=1	Color2 [A=255, R=169, G=169, B=169]	1	4		By MS/MS	By MS/MS	By MS/MS	By MS/MS	By MS/MS	By MS/MS	By MS/MS	By MS/MS	By MS/MS	By MS/MS	Mus musculus	8	8	8	24.2	24.2	24.2	47.624	0	40.705	4046000	56	8	6	7	5	7	7	5	8	7	8	16.6884	16.5042	16.7239
			0.607424	-0.182948	Q8VCW8	Q8VCW8	Acyl-CoA synthetase family member 2, mitochondrial	Acsf2	6637	Medium-chain acyl-CoA ligase ACSF2, mitochondrial OS=Mus musculus OX=10090 GN=Acsf2 PE=1 SV=1	Color2 [A=255, R=169, G=169, B=169]	1	4		By MS/MS	By MS/MS	By MS/MS	By MS/MS	By MS/MS	By MS/MS	By MS/MS	By MS/MS	By MS/MS	By MS/MS	Mus musculus	9	9	9	18.5	18.5	18.5	67.95	0	26.88	1730800	34	7	7	6	6	7	5	5	6	8	7	15.8494	15.6317	15.4459
			0.743215	0.16545	D3Z041;P41216;D3Z457;F6WNZ2;D3YVF6;A0A1B0GRS8	D3Z041;P41216	Long-chain-fatty-acid--CoA ligase 1	Acsl1	2547	Long-chain-fatty-acid--CoA ligase 1 OS=Mus musculus OX=10090 GN=Acsl1 PE=1 SV=1;Long-chain-fatty-acid--CoA ligase 1 OS=Mus musculus OX=10090 GN=Acsl1 PE=1 SV=2	Color2 [A=255, R=169, G=169, B=169]	1	4		By MS/MS	By MS/MS	By MS/MS	By MS/MS	By MS/MS	By MS/MS	By MS/MS	By MS/MS	By MS/MS	By MS/MS	Mus musculus	27	27	24	43.5	43.5	41.1	78.034	0	93.666	15377000	176	23	23	25	21	22	24	21	25	22	24	18.1656	18.0544	18.0738
			0.0520961	-0.015519	Q9CZW4;E9PUC2;D3Z4I4	Q9CZW4;E9PUC2	Long-chain-fatty-acid--CoA ligase 3	Acsl3	7245	Long-chain-fatty-acid--CoA ligase 3 OS=Mus musculus OX=10090 GN=Acsl3 PE=1 SV=2;Long-chain-fatty-acid--CoA ligase 3 OS=Mus musculus OX=10090 GN=Acsl3 PE=1 SV=1	Color2 [A=255, R=169, G=169, B=169]	1	4		By MS/MS	By MS/MS	By MS/MS	By MS/MS	By MS/MS	By MS/MS	By MS/MS	By MS/MS	By MS/MS	By MS/MS	Mus musculus	24	23	23	42.5	41	41	80.491	0	115.19	10685000	146	19	16	19	17	18	20	19	21	23	22	17.4242	17.357	17.4895
			0.968225	0.111493	Q9QUJ7;Q91YN3;Q8BW44	Q9QUJ7;Q91YN3;Q8BW44	Long-chain-fatty-acid--CoA ligase 4	Acsl4	6793	Long-chain-fatty-acid--CoA ligase 4 OS=Mus musculus OX=10090 GN=Acsl4 PE=1 SV=2;Acyl-CoA synthetase long-chain family member 4 OS=Mus musculus OX=10090 GN=Acsl4 PE=2 SV=1;AMP-binding domain-containing protein OS=Mus musculus OX=10090 GN=Acsl4 PE=2 SV=1	Color2 [A=255, R=169, G=169, B=169]	1	4		By MS/MS	By MS/MS	By MS/MS	By MS/MS	By MS/MS	By MS/MS	By MS/MS	By MS/MS	By MS/MS	By MS/MS	Mus musculus	31	31	30	53.3	53.3	51.8	79.076	0	304.16	45686000	262	25	25	28	26	27	25	25	30	26	27	19.2672	19.2297	19.1634
			0.737841	0.203293	Q3UKS0;Q3UC67;Q8JZR0;Q9D9S0;A0A286YD68;A0A286YCG4;A0A286YCF3	Q3UKS0;Q3UC67;Q8JZR0	Long-chain-fatty-acid--CoA ligase 5	Acsl5	4911	AMP-binding domain-containing protein OS=Mus musculus OX=10090 GN=Acsl5 PE=2 SV=1;AMP-binding domain-containing protein OS=Mus musculus OX=10090 GN=Acsl5 PE=1 SV=1;Long-chain-fatty-acid--CoA ligase 5 OS=Mus musculus OX=10090 GN=Acsl5 PE=1 SV=1	Color2 [A=255, R=169, G=169, B=169]	1	4		By MS/MS	By MS/MS	By MS/MS	By MS/MS	By MS/MS	By MS/MS	By MS/MS	By MS/MS	By MS/MS	By MS/MS	Mus musculus	24	21	21	41.7	39.2	39.2	76.175	0	93.117	7093400	133	17	20	19	16	20	17	18	22	19	21	17.157	17.1035	17.3159
			0.22769	-0.123307	Q8N9U3;Q8C141;A2AQN4;Q9QXG4;Q8C1A8;Q8C113;A2AQN5;D6RHA7;Q8BY91;F7CU63	Q8N9U3;Q8C141;A2AQN4;Q9QXG4;Q8C1A8;Q8C113;A2AQN5	Acetyl-coenzyme A synthetase, cytoplasmic	Acss2	1952	Propionate--CoA ligase OS=Mus musculus OX=10090 GN=Acss2 PE=2 SV=1;Propionate--CoA ligase OS=Mus musculus OX=10090 GN=Acss2 PE=2 SV=1;Propionate--CoA ligase OS=Mus musculus OX=10090 GN=Acss2 PE=1 SV=1;Acetyl-coenzyme A synthetase, cytoplasmic OS=Mus muscul	Color2 [A=255, R=169, G=169, B=169]	1	4		By MS/MS	By MS/MS	By MS/MS	By MS/MS	By MS/MS	By MS/MS	By MS/MS	By MS/MS	By MS/MS	By MS/MS	Mus musculus	11	11	11	19.5	19.5	19.5	78.82	0	36.329	1516700	42	8	7	9	8	8	10	8	8	5	10	14.922	15.2505	15.9245
			0.440962	-0.207944	Q3UBP6	Q3UBP6		Actb	4905	Uncharacterized protein OS=Mus musculus OX=10090 GN=Actb PE=2 SV=1	Color2 [A=255, R=169, G=169, B=169]	1	4		By MS/MS	By MS/MS	By MS/MS	By MS/MS	By MS/MS	By MS/MS	By MS/MS	By MS/MS	By MS/MS	By MS/MS	Mus musculus	30	1	0	68.8	4.3	0	41.768	0	12.608	509510000	163	24	25	29	26	28	29	25	26	27	29	24.9305	25.0723	24.9538
			0.314331	0.24768	Q3UBQ4	Q3UBQ4		Actb	4906	Uncharacterized protein OS=Mus musculus OX=10090 GN=Actb PE=2 SV=1	Color2 [A=255, R=169, G=169, B=169]	1	4		By matching	By MS/MS	By MS/MS	By MS/MS	By MS/MS	By MS/MS	By MS/MS	By MS/MS	By MS/MS	By MS/MS	Mus musculus	28	1	1	64.2	2.7	2.7	41.764	0.0046967	2.716	1811800	13	22	23	27	25	26	28	23	25	25	27	17.0744	17.2924	16.8533
			0.604869	-0.208087	P60710;B2RRX1;Q3UAF7;Q3UAF6;Q3UAA9;Q3UA89;Q3TIJ9;Q3U939;Q3U5R4;Q61276;Q3UGS0;Q3UCF8;Q3U804;E9Q1F2;Q61272;G3UZ07;E9Q606;A1E281;Q99NC5;O89054;F8WGM8;E9Q2D1;Q6IWE2;A0A0U1RQ96;F6WX90;Q8CF71;Q7M0E4	P60710;B2RRX1;Q3UAF7;Q3UAF6;Q3UAA9;Q3UA89;Q3TIJ9;Q3U939;Q3U5R4;Q61276;Q3UGS0;Q3UCF8;Q3U804;E9Q1F2;Q61272;G3UZ07	Actin, cytoplasmic 1;Actin, cytoplasmic 1, N-terminally processed	Actb;Acta1;Actg1	2206	Actin, cytoplasmic 1 OS=Mus musculus OX=10090 GN=Actb PE=1 SV=1;Actin, beta OS=Mus musculus OX=10090 GN=Actb PE=2 SV=1;Uncharacterized protein OS=Mus musculus OX=10090 GN=Actb PE=2 SV=1;Uncharacterized protein OS=Mus musculus OX=10090 GN=Actb PE=2 SV=1;Unc	Color2 [A=255, R=169, G=169, B=169]	1	4		By MS/MS	By MS/MS	By MS/MS	By MS/MS	By MS/MS	By MS/MS	By MS/MS	By MS/MS	By MS/MS	By MS/MS	Mus musculus	35	2	0	78.1	4.8	0	41.736	0	89.784	75840000	57	28	30	34	31	33	34	30	31	32	34	22.8371	22.6127	22.3197
			0.0818109	-0.0605446	Q8BFZ3	Q8BFZ3	Beta-actin-like protein 2	Actbl2	5941	Beta-actin-like protein 2 OS=Mus musculus OX=10090 GN=Actbl2 PE=1 SV=1	Color2 [A=255, R=169, G=169, B=169]	1	4		By MS/MS	By MS/MS	By MS/MS	By MS/MS	By MS/MS	By MS/MS	By MS/MS	By MS/MS	By MS/MS	By MS/MS	Mus musculus	13	3	3	36.2	10.9	10.9	42.004	0	10.902	4220700	20	10	10	12	11	12	12	11	12	11	12	18.5331	18.4849	18.6235
			0.308557	0.0730453	Q4KL81;P63260;Q3TSB7;Q3UD81;G3UYG0;B1ATY1	Q4KL81;P63260;Q3TSB7;Q3UD81	Actin, cytoplasmic 2;Actin, cytoplasmic 2, N-terminally processed	Actg1	4122	Actin, gamma, cytoplasmic 1 OS=Mus musculus OX=10090 GN=Actg1 PE=2 SV=1;Actin, cytoplasmic 2 OS=Mus musculus OX=10090 GN=Actg1 PE=1 SV=1;Uncharacterized protein OS=Mus musculus OX=10090 GN=Actg1 PE=2 SV=1;Uncharacterized protein (Fragment) OS=Mus musculus	Color2 [A=255, R=169, G=169, B=169]	1	4		By MS/MS	By MS/MS	By MS/MS	By MS/MS	By MS/MS	By MS/MS	By MS/MS	By MS/MS	By MS/MS	By MS/MS	Mus musculus	35	35	0	78.1	78.1	0	41.792	0	323.31	2306000000	1050	28	30	33	32	33	34	29	31	31	33	24.7296	24.8135	24.8775
			0.679679	0.361477	Q9QZ83	Q9QZ83		Actg1	7686	Gamma actin-like protein OS=Mus musculus OX=10090 GN=Actg1 PE=2 SV=1	Color2 [A=255, R=169, G=169, B=169]	1	4		By MS/MS	By MS/MS	By MS/MS	By MS/MS	By MS/MS	By MS/MS	By MS/MS	By MS/MS	By MS/MS	By MS/MS	Mus musculus	29	3	3	67.4	7.1	7.1	43.6	0	92.819	100140000	95	24	23	27	26	26	28	24	26	25	26	22.9273	22.948	22.1319
			0.776285	0.0893227	Q505L1;Q3TF62;Q9Z2N8;A0A0A6YWG8;D3YVN1;F8WI57;Q99MR0;A0A0A6YWR1;A0A0A6YW15;D3Z4L2	Q505L1;Q3TF62;Q9Z2N8;A0A0A6YWG8;D3YVN1	Actin-like protein 6A	Actl6a	4520	Actl6a protein OS=Mus musculus OX=10090 GN=Actl6a PE=1 SV=1;Uncharacterized protein OS=Mus musculus OX=10090 GN=Actl6a PE=2 SV=1;Actin-like protein 6A OS=Mus musculus OX=10090 GN=Actl6a PE=1 SV=2;Actin-like protein 6A (Fragment) OS=Mus musculus OX=10090 GN	Color2 [A=255, R=169, G=169, B=169]	1	4		By MS/MS	By MS/MS	By MS/MS	By MS/MS	By MS/MS	By MS/MS	By MS/MS	By MS/MS	By MS/MS	By MS/MS	Mus musculus	17	17	17	52.7	52.7	52.7	47.447	0	190.56	23100000	151	15	16	15	15	13	13	13	15	13	14	18.6645	18.6632	18.7682
			0.359874	-0.129157	Q7TPR4;A1BN54;Q99LJ3;A0A1Y7VMW4;Q9CTH3;Q3UYE4	Q7TPR4;A1BN54	Alpha-actinin-1	Actn1	5796	Alpha-actinin-1 OS=Mus musculus OX=10090 GN=Actn1 PE=1 SV=1;Alpha actinin 1a OS=Mus musculus OX=10090 GN=Actn1 PE=1 SV=1	Color2 [A=255, R=169, G=169, B=169]	1	4		By MS/MS	By MS/MS	By MS/MS	By MS/MS	By MS/MS	By MS/MS	By MS/MS	By MS/MS	By MS/MS	By MS/MS	Mus musculus	59	38	34	71.4	48.9	45.4	103.07	0	323.31	54506000	383	48	47	53	52	50	51	48	54	50	54	18.8277	18.9701	19.0966
			0.761379	-0.193186	Q3ULT2;P57780;Q3UDJ7;A0A1L1SV25;E9Q2W9;A0A1L1SVJ6;Q8BP35;D3Z0L8;Q61064;D3Z761;Q61063	Q3ULT2;P57780;Q3UDJ7;A0A1L1SV25;E9Q2W9	Alpha-actinin-4	Actn4	3962	Non-muscle alpha-actinin 4 OS=Mus musculus OX=10090 GN=Actn4 PE=1 SV=1;Alpha-actinin-4 OS=Mus musculus OX=10090 GN=Actn4 PE=1 SV=1;Uncharacterized protein OS=Mus musculus OX=10090 GN=Actn4 PE=2 SV=1;Alpha-actinin-4 OS=Mus musculus OX=10090 GN=Actn4 PE=1 SV	Color2 [A=255, R=169, G=169, B=169]	1	4		By MS/MS	By MS/MS	By MS/MS	By MS/MS	By MS/MS	By MS/MS	By MS/MS	By MS/MS	By MS/MS	By MS/MS	Mus musculus	68	68	4	76	76	10.9	104.98	0	323.31	186830000	641	55	55	59	53	61	62	55	62	59	60	20.3817	20.4604	20.5748
		+	1.58162	-1.77606	Q1A602	Q1A602		Actn4	4403	Non-muscle alpha-actinin 4 OS=Mus musculus OX=10090 GN=Actn4 PE=2 SV=1	Color2 [A=255, R=169, G=169, B=169]	1	4		By MS/MS	By matching	By matching	By MS/MS	By MS/MS	By MS/MS	By MS/MS	By MS/MS	By MS/MS	By matching	Mus musculus	65	1	1	67.5	1.1	1.1	104.91	0.0030129	3.0915	658050	7	52	52	57	51	58	59	53	60	57	58	15.6247	13.0815	14.2262
			2.28385	-0.24053	Q9QZB7;A0A1Y7VL71;A0A1Y7VM21	Q9QZB7	Actin-related protein 10	Actr10	7687	Actin-related protein 10 OS=Mus musculus OX=10090 GN=Actr10 PE=1 SV=2	Color2 [A=255, R=169, G=169, B=169]	1	4		By MS/MS	By MS/MS	By MS/MS	By MS/MS	By MS/MS	By MS/MS	By MS/MS	By MS/MS	By MS/MS	By MS/MS	Mus musculus	10	10	10	34.5	34.5	34.5	46.207	0	66.147	1968800	40	6	5	8	5	6	7	7	7	7	7	16.1384	16.1311	15.8862
			1.04918	-0.154957	P61164;A0A494BB86;A0A494BAH0	P61164;A0A494BB86	Alpha-centractin	Actr1a	4018	Alpha-centractin OS=Mus musculus OX=10090 GN=Actr1a PE=1 SV=1;Alpha-centractin OS=Mus musculus OX=10090 GN=Actr1a PE=1 SV=1	Color2 [A=255, R=169, G=169, B=169]	1	4		By MS/MS	By MS/MS	By MS/MS	By MS/MS	By MS/MS	By MS/MS	By MS/MS	By MS/MS	By MS/MS	By MS/MS	Mus musculus	15	15	8	51.3	51.3	29.5	42.613	0	251.61	12127000	103	11	14	13	11	14	12	13	14	14	11	18.2095	18.311	18.1315
			0.140639	0.0702263	Q8R5C5;E0CZD4;E0CYB4;Q8R1B2	Q8R5C5	Beta-centractin	Actr1b	6600	Beta-centractin OS=Mus musculus OX=10090 GN=Actr1b PE=1 SV=1	Color2 [A=255, R=169, G=169, B=169]	1	4		By MS/MS	By MS/MS	By MS/MS	By MS/MS	By MS/MS	By MS/MS	By MS/MS	By MS/MS	By MS/MS	By MS/MS	Mus musculus	13	6	6	51.1	29.3	29.3	42.281	0	85.437	4283400	54	10	11	11	9	10	10	9	13	9	11	17.0899	17.7297	17.5302
			0.0827007	-0.0246094	P61161;Q5SW83;Q8BMA4	P61161;Q5SW83;Q8BMA4	Actin-related protein 2	Actr2	4017	Actin-related protein 2 OS=Mus musculus OX=10090 GN=Actr2 PE=1 SV=1;Uncharacterized protein OS=Mus musculus OX=10090 GN=Actr2 PE=1 SV=1;Uncharacterized protein OS=Mus musculus OX=10090 PE=2 SV=1	Color2 [A=255, R=169, G=169, B=169]	1	4		By MS/MS	By MS/MS	By MS/MS	By MS/MS	By MS/MS	By MS/MS	By MS/MS	By MS/MS	By MS/MS	By MS/MS	Mus musculus	19	19	19	50	50	50	44.76	0	271.74	144550000	250	16	17	18	18	17	16	15	19	19	18	21.3782	21.5817	21.6322
			0.292751	-0.0683861	Q3ULF7;Q3TWJ4;Q3TGW0;Q99JY9;Q3TGE1;A0A087WRA1;Q9ERF8;A0A087WQ14;Q3UGH0;A0A087WP86;A0A087WS98;Q641P0;A0A087WQ83;A0A087WPR6	Q3ULF7;Q3TWJ4;Q3TGW0;Q99JY9;Q3TGE1	Actin-related protein 3	Actr3	4542	Actin-like protein 3 OS=Mus musculus OX=10090 GN=Actr3 PE=1 SV=1;Actin-like protein 3 OS=Mus musculus OX=10090 GN=Actr3 PE=2 SV=1;Actin-like protein 3 OS=Mus musculus OX=10090 GN=Actr3 PE=2 SV=1;Actin-related protein 3 OS=Mus musculus OX=10090 GN=Actr3 PE=	Color2 [A=255, R=169, G=169, B=169]	1	4		By MS/MS	By MS/MS	By MS/MS	By MS/MS	By MS/MS	By MS/MS	By MS/MS	By MS/MS	By MS/MS	By MS/MS	Mus musculus	26	26	26	67	67	67	47.357	0	286.33	136910000	292	23	24	25	22	22	23	22	24	22	25	21.1207	21.1666	21.1827
			0.0125144	0.00410576	Q80US4;A0A0A0MQ89;V9GXE4	Q80US4;A0A0A0MQ89;V9GXE4	Actin-related protein 5	Actr5	68	Actin-related protein 5 OS=Mus musculus OX=10090 GN=Actr5 PE=1 SV=3;Actin-related protein 5 OS=Mus musculus OX=10090 GN=Actr5 PE=1 SV=1;Actin-related protein 5 OS=Mus musculus OX=10090 GN=Actr5 PE=1 SV=1	Color2 [A=255, R=169, G=169, B=169]	1	4		By MS/MS	By MS/MS	By MS/MS	By MS/MS	By MS/MS	By MS/MS	By MS/MS	By MS/MS	By MS/MS	By MS/MS	Mus musculus	9	9	9	21.7	21.7	21.7	67.844	0	25.369	1911000	31	6	6	6	6	7	6	7	8	8	8	16.3539	16.2836	16.1986
			0.257678	-0.161027	Q9D864;A0A0R4J009;A0A1W2P6E1	Q9D864;A0A0R4J009	Actin-related protein 6	Actr6	215	Actin-related protein 6 OS=Mus musculus OX=10090 GN=Actr6 PE=1 SV=2;Actin-related protein 6 OS=Mus musculus OX=10090 GN=Actr6 PE=1 SV=1	Color2 [A=255, R=169, G=169, B=169]	1	4		By MS/MS	By matching	By MS/MS	By matching	By MS/MS	By MS/MS	By MS/MS	By matching	By MS/MS	By MS/MS	Mus musculus	3	3	3	7.6	7.6	7.6	45.785	0.0001582	6.7312	333640	9	3	2	2	2	2	2	3	3	2	2	14.6901	14.3149	14.4773
			0.627363	-0.273915	Q8R2S9;A0A286YDL4	Q8R2S9	Actin-related protein 8	Actr8	6558	Actin-related protein 8 OS=Mus musculus OX=10090 GN=Actr8 PE=2 SV=1	Color2 [A=255, R=169, G=169, B=169]	1	4		By matching	By MS/MS	By MS/MS	By MS/MS	By MS/MS	By matching	By MS/MS	By MS/MS	By MS/MS	By MS/MS	Mus musculus	5	5	5	10.9	10.9	10.9	70.545	0	9.2972	557050	16	4	4	3	3	4	3	2	4	5	4	14.4686	14.3171	15.2378
			2.04279	0.353817	Q61288;Q91YV1;Q9CU19	Q61288;Q91YV1;Q9CU19	Serine/threonine-protein kinase receptor R3;Receptor protein serine/threonine kinase	Acvrl1	5474	Serine/threonine-protein kinase receptor R3 OS=Mus musculus OX=10090 GN=Acvrl1 PE=1 SV=2;Receptor protein serine/threonine kinase OS=Mus musculus OX=10090 GN=Acvrl1 PE=2 SV=1;Receptor protein serine/threonine kinase (Fragment) OS=Mus musculus OX=10090 GN=A	Color2 [A=255, R=169, G=169, B=169]	1	4		By MS/MS	By MS/MS	By MS/MS	By MS/MS	By MS/MS	By MS/MS	By MS/MS	By MS/MS	By MS/MS	By MS/MS	Mus musculus	4	4	4	9.6	9.6	9.6	56.518	0	9.1162	724330	20	4	3	4	3	4	2	2	2	3	2	15.6329	15.6155	15.281
			0.72552	0.355386	Q99JW2;A0A1L1SS90;A0A0R4J050;A0A1L1SRW7;A0A1L1SRC1;A0A087WPX1;A0A1L1SSU4;A0A1L1SRL5;A0A087WRE0;A0A087WPV3	Q99JW2;A0A1L1SS90;A0A0R4J050;A0A1L1SRW7;A0A1L1SRC1	Aminoacylase-1	Acy1	6899	Aminoacylase-1 OS=Mus musculus OX=10090 GN=Acy1 PE=1 SV=1;N-acyl-L-amino-acid amidohydrolase OS=Mus musculus OX=10090 GN=Acy1 PE=1 SV=1;N-acyl-L-amino-acid amidohydrolase OS=Mus musculus OX=10090 GN=Acy1 PE=1 SV=1;N-acyl-L-amino-acid amidohydrolase OS=Mus	Color2 [A=255, R=169, G=169, B=169]	1	4		By MS/MS	By MS/MS	By MS/MS	By MS/MS	By MS/MS	By MS/MS	By MS/MS	By MS/MS	By MS/MS	By MS/MS	Mus musculus	18	18	18	54.9	54.9	54.9	45.78	0	74.935	22664000	125	17	16	14	16	14	15	16	17	12	16	18.3014	18.6668	18.7283
			0.751187	0.455922	P56376;Q4VAF0;E9QJT5;Q8BMV3	P56376;Q4VAF0;E9QJT5	Acylphosphatase-1;Acylphosphatase	Acyp1	3943	Acylphosphatase-1 OS=Mus musculus OX=10090 GN=Acyp1 PE=1 SV=2;Acylphosphatase (Fragment) OS=Mus musculus OX=10090 GN=Acyp1 PE=2 SV=1;Acylphosphatase OS=Mus musculus OX=10090 GN=Acyp1 PE=1 SV=1	Color2 [A=255, R=169, G=169, B=169]	1	4		By MS/MS	By MS/MS	By MS/MS	By MS/MS	By MS/MS	By MS/MS	By MS/MS	By MS/MS	By MS/MS	By MS/MS	Mus musculus	6	6	6	65.7	65.7	65.7	11.241	0	33.415	2553400	42	6	6	3	5	6	5	4	5	4	5	16.6498	17.1955	15.9008
			0.347683	0.198344	Q4FK28;Q4FJZ7;P03958	Q4FK28;Q4FJZ7;P03958	Adenosine deaminase	Ada	3496	Adenosine aminohydrolase OS=Mus musculus OX=10090 GN=Ada PE=1 SV=1;Adenosine aminohydrolase OS=Mus musculus OX=10090 GN=Ada PE=2 SV=1;Adenosine deaminase OS=Mus musculus OX=10090 GN=Ada PE=1 SV=3	Color2 [A=255, R=169, G=169, B=169]	1	4		By MS/MS	By MS/MS	By MS/MS	By MS/MS	By MS/MS	By MS/MS	By MS/MS	By MS/MS	By MS/MS	By MS/MS	Mus musculus	19	19	19	48.3	48.3	48.3	39.991	0	68.733	17451000	118	13	14	16	16	14	16	16	17	17	15	18.3988	18.5445	18.8441
		+	3.86546	-0.589591	O35598;E9PYF2;Q6NZC0;D3Z1E6;B3SRB2	O35598;E9PYF2	Disintegrin and metalloproteinase domain-containing protein 10	Adam10	3314	Disintegrin and metalloproteinase domain-containing protein 10 OS=Mus musculus OX=10090 GN=Adam10 PE=1 SV=2;Disintegrin and metalloproteinase domain-containing protein 10 OS=Mus musculus OX=10090 GN=Adam10 PE=1 SV=1	Color2 [A=255, R=169, G=169, B=169]	1	4		By MS/MS	By MS/MS	By MS/MS	By MS/MS	By MS/MS	By MS/MS	By MS/MS	By MS/MS	By MS/MS	By MS/MS	Mus musculus	18	18	18	30.2	30.2	30.2	83.967	0	49.376	5161400	70	11	11	13	11	13	13	14	13	18	16	16.5254	16.522	16.3065
		+	2.70507	-0.704197	O88839;Q3TD57;Q8CA82;Q9D237	O88839;Q3TD57;Q8CA82	Disintegrin and metalloproteinase domain-containing protein 15	Adam15	3457	Disintegrin and metalloproteinase domain-containing protein 15 OS=Mus musculus OX=10090 GN=Adam15 PE=1 SV=2;Uncharacterized protein OS=Mus musculus OX=10090 GN=Adam15 PE=2 SV=1;Uncharacterized protein (Fragment) OS=Mus musculus OX=10090 GN=Adam15 PE=2 SV=1	Color2 [A=255, R=169, G=169, B=169]	1	4		By MS/MS	By MS/MS	By MS/MS	By MS/MS	By MS/MS	By MS/MS	By MS/MS	By MS/MS	By MS/MS	By MS/MS	Mus musculus	9	9	9	13.4	13.4	13.4	92.663	0	17.153	2546600	30	5	4	5	5	3	6	7	7	9	9	16.6577	16.6914	16.5103
			0.856784	0.137045	B2RRI1;Q3UNK7;B2RRI4;B7ZNJ0;Q3UV09;Q3UEW9;Q9Z0F8;E9PXU2;Q3UEC0;J3QNB3;Q3TMS9;A0A338P6I8;J3QMF2	B2RRI1;Q3UNK7;B2RRI4;B7ZNJ0;Q3UV09;Q3UEW9;Q9Z0F8;E9PXU2;Q3UEC0	Disintegrin and metalloproteinase domain-containing protein 17	Adam17	2200	Adam17 protein OS=Mus musculus OX=10090 GN=Adam17 PE=2 SV=1;Uncharacterized protein OS=Mus musculus OX=10090 GN=Adam17 PE=2 SV=1;Adam17 protein OS=Mus musculus OX=10090 GN=Adam17 PE=2 SV=1;A disintegrin and metallopeptidase domain 17 OS=Mus musculus OX=100	Color2 [A=255, R=169, G=169, B=169]	1	4		By MS/MS	By MS/MS	By MS/MS	By MS/MS	By MS/MS	By MS/MS	By MS/MS	By MS/MS	By MS/MS	By MS/MS	Mus musculus	26	26	26	43.7	43.7	43.7	93.088	0	192.34	14306000	165	23	23	21	19	24	24	22	23	25	23	17.9026	17.7906	17.861
			1.55858	0.31493	Q8R3D3;E9Q359;Q8C269;Q3U7G2;Q3U6N3;Q3U1R3;Q3TVN5;Q3U1J7;Q05910;Q3UA33	Q8R3D3;E9Q359;Q8C269;Q3U7G2;Q3U6N3;Q3U1R3;Q3TVN5;Q3U1J7;Q05910;Q3UA33	Disintegrin and metalloproteinase domain-containing protein 8	Adam8	6571	A disintegrin and metallopeptidase domain 8 OS=Mus musculus OX=10090 GN=Adam8 PE=2 SV=1;Disintegrin and metalloproteinase domain-containing protein 8 (Fragment) OS=Mus musculus OX=10090 GN=Adam8 PE=1 SV=8;Uncharacterized protein (Fragment) OS=Mus musculus	Color2 [A=255, R=169, G=169, B=169]	1	4		By MS/MS	By MS/MS	By MS/MS	By MS/MS	By MS/MS	By MS/MS	By MS/MS	By MS/MS	By MS/MS	By MS/MS	Mus musculus	12	12	12	24.6	24.6	24.6	89.902	0	59.499	4775800	65	10	10	6	9	9	7	9	11	9	11	17.5927	17.489	17.6608
			0.393351	-0.128526	Q3UG15;A0A140LHU0;Q61072;Q3U1W3;E9Q638;A0A1B0GSW1;A0A140LJC9	Q3UG15;A0A140LHU0;Q61072;Q3U1W3;E9Q638	Disintegrin and metalloproteinase domain-containing protein 9	Adam9	389	Uncharacterized protein OS=Mus musculus OX=10090 GN=Adam9 PE=2 SV=1;Disintegrin and metalloproteinase domain-containing protein 9 OS=Mus musculus OX=10090 GN=Adam9 PE=1 SV=1;Disintegrin and metalloproteinase domain-containing protein 9 OS=Mus musculus OX=1	Color2 [A=255, R=169, G=169, B=169]	1	4		By MS/MS	By MS/MS	By MS/MS	By MS/MS	By MS/MS	By MS/MS	By MS/MS	By MS/MS	By MS/MS	By MS/MS	Mus musculus	15	15	15	22.7	22.7	22.7	92.048	0	84.066	5602600	83	11	11	10	11	13	11	13	13	14	13	17.1556	17.1091	16.5758
			0.269601	0.191524	E9PY16;Q6PGM4;Q8BVR8;B7ZMY4;Q8BVS1;Q5SSK2;Q3V340;Q8R2V5	E9PY16;Q6PGM4;Q8BVR8;B7ZMY4;Q8BVS1		Adap1	2706	ArfGAP with dual PH domains 1 OS=Mus musculus OX=10090 GN=Adap1 PE=1 SV=1;Adap1 protein (Fragment) OS=Mus musculus OX=10090 GN=Adap1 PE=2 SV=1;Uncharacterized protein OS=Mus musculus OX=10090 GN=Adap1 PE=2 SV=1;Adap1 protein (Fragment) OS=Mus musculus OX=1	Color2 [A=255, R=169, G=169, B=169]	1	4		By MS/MS	By MS/MS	By MS/MS	By MS/MS	By MS/MS	By MS/MS	By matching	By MS/MS	By matching	By MS/MS	Mus musculus	8	8	8	24.1	24.1	24.1	43.37	0	17.397	889910	25	6	6	7	7	5	5	5	5	6	8	14.456	14.8628	14.3117
			0.433096	-0.052755	Q99MU3;Q3UH31;Q4FJS9;Q3T9H2;Q5J4D5;Q5J4D4;Q5J3Q7;Q5J3Q8	Q99MU3;Q3UH31;Q4FJS9;Q3T9H2	Double-stranded RNA-specific adenosine deaminase	Adar	6975	Double-stranded RNA-specific adenosine deaminase OS=Mus musculus OX=10090 GN=Adar PE=1 SV=2;Uncharacterized protein OS=Mus musculus OX=10090 GN=Adar PE=2 SV=1;Adar protein OS=Mus musculus OX=10090 GN=Adar PE=2 SV=1;Uncharacterized protein (Fragment) OS=Mus	Color2 [A=255, R=169, G=169, B=169]	1	4		By MS/MS	By MS/MS	By MS/MS	By MS/MS	By MS/MS	By MS/MS	By MS/MS	By MS/MS	By MS/MS	By MS/MS	Mus musculus	26	26	26	30.3	30.3	30.3	130.45	0	91.146	4804700	110	20	20	21	17	20	18	19	22	20	18	16.258	16.2143	16.2675
			0.331937	0.36218	Q6P6J0	Q6P6J0	tRNA-specific adenosine deaminase 2	Adat2	5643	tRNA-specific adenosine deaminase 2 OS=Mus musculus OX=10090 GN=Adat2 PE=1 SV=1	Color2 [A=255, R=169, G=169, B=169]	1	4		By MS/MS	By matching	By MS/MS	By MS/MS	By MS/MS		By matching	By MS/MS		By MS/MS	Mus musculus	2	2	2	16.8	16.8	16.8	21.308	0.0012715	3.7571	141080	7	1	1	1	2	1	0	1	2	0	1	13.3588	13.4679	13.7794
			0.935881	-0.487033	Q9D0L4	Q9D0L4	Uncharacterized aarF domain-containing protein kinase 1	Adck1	7271	AarF domain-containing protein kinase 1 OS=Mus musculus OX=10090 GN=Adck1 PE=1 SV=1	Color2 [A=255, R=169, G=169, B=169]	1	4		By MS/MS	By MS/MS	By MS/MS	By MS/MS	By MS/MS	By MS/MS	By MS/MS	By MS/MS	By MS/MS	By MS/MS	Mus musculus	7	7	7	18.1	18.1	18.1	59.735	0	21.144	638320	22	5	3	5	4	7	5	4	4	6	5	14.7449	14.2241	14.6069
			0.0389321	-0.0882656	Q566J8;E9QLB8;A0A0R4J1X1	Q566J8;E9QLB8	AarF domain-containing protein kinase 4	Adck4	2872	Atypical kinase COQ8B, mitochondrial OS=Mus musculus OX=10090 GN=Coq8b PE=1 SV=1;Atypical kinase COQ8B, mitochondrial OS=Mus musculus OX=10090 GN=Coq8b PE=1 SV=1	Color2 [A=255, R=169, G=169, B=169]	1	4		By MS/MS	By matching	By MS/MS	By matching	By matching	By MS/MS	By MS/MS	By MS/MS	By MS/MS	By matching	Mus musculus	3	3	3	7.7	7.7	7.7	59.231	0	11.008	127590	7	1	1	2	1	2	3	1	2	2	1	13.3876	12.0969	13.4263
			0.671732	-0.53437	Q80V03;E0CXW2;E9PUK2	Q80V03;E0CXW2;E9PUK2	Uncharacterized aarF domain-containing protein kinase 5	Adck5	5853	Uncharacterized aarF domain-containing protein kinase 5 OS=Mus musculus OX=10090 GN=Adck5 PE=2 SV=2;Uncharacterized aarF domain-containing protein kinase 5 OS=Mus musculus OX=10090 GN=Adck5 PE=1 SV=1;Uncharacterized aarF domain-containing protein kinase 5	Color2 [A=255, R=169, G=169, B=169]	1	4		By MS/MS	By matching	By MS/MS	By MS/MS	By MS/MS	By MS/MS	By MS/MS	By MS/MS	By MS/MS	By MS/MS	Mus musculus	7	7	7	14.3	14.3	14.3	66.654	0	14.653	645690	16	6	5	5	3	3	6	4	6	6	4	13.9545	13.9998	15.1787
		+	3.85541	-0.666216	Q3U1X9;Q3UU15;P51829;Q3U1P1;Q6RSD4;A0A1B0GT56;P84309	Q3U1X9;Q3UU15;P51829;Q3U1P1;Q6RSD4	Adenylate cyclase type 7	Adcy7	3885	Adenylate cyclase OS=Mus musculus OX=10090 GN=Adcy7 PE=2 SV=1;Adenylate cyclase OS=Mus musculus OX=10090 GN=Adcy7 PE=2 SV=1;Adenylate cyclase type 7 OS=Mus musculus OX=10090 GN=Adcy7 PE=1 SV=2;Adenylate cyclase OS=Mus musculus OX=10090 GN=Adcy7 PE=2 SV=1;A	Color2 [A=255, R=169, G=169, B=169]	1	4		By MS/MS	By MS/MS	By MS/MS	By MS/MS	By MS/MS	By MS/MS	By MS/MS	By MS/MS	By MS/MS	By MS/MS	Mus musculus	15	15	15	19.5	19.5	19.5	122.77	0	60.039	1699800	57	10	8	12	8	7	12	8	11	12	12	14.9217	14.8186	14.9644
			1.23133	-0.279973	F8WHZ9;F8WGR0;Q8K232;Q9QYC0;E9Q1K3;Q8BJT2;F6RDR0;F6V4G5;D3Z0T1;A0A0J9YVI4	F8WHZ9;F8WGR0;Q8K232;Q9QYC0;E9Q1K3	Alpha-adducin	Add1	2999	Alpha-adducin OS=Mus musculus OX=10090 GN=Add1 PE=1 SV=1;Alpha-adducin OS=Mus musculus OX=10090 GN=Add1 PE=1 SV=1;Adducin 1 (Alpha) OS=Mus musculus OX=10090 GN=Add1 PE=2 SV=1;Alpha-adducin OS=Mus musculus OX=10090 GN=Add1 PE=1 SV=2;Alpha-adducin OS=Mus mus	Color2 [A=255, R=169, G=169, B=169]	1	4		By MS/MS	By MS/MS	By MS/MS	By MS/MS	By MS/MS	By MS/MS	By MS/MS	By MS/MS	By MS/MS	By MS/MS	Mus musculus	13	13	13	26.1	26.1	26.1	73.163	0	31.904	1900500	45	6	6	8	9	9	12	7	11	12	10	15.8858	15.6718	15.5841
			2.46131	-0.50399	Q8BM29;Q05DT0;Q8BJH2;Q3UNK1;Q05C56;A0A494B9K4;Q9QYB5;A0A494BAX9;A0A494BBK1;A0A494B969	Q8BM29;Q05DT0;Q8BJH2;Q3UNK1;Q05C56;A0A494B9K4;Q9QYB5;A0A494BAX9	Gamma-adducin	Add3	688	Aldolase_II domain-containing protein (Fragment) OS=Mus musculus OX=10090 GN=Add3 PE=2 SV=1;Add3 protein (Fragment) OS=Mus musculus OX=10090 GN=Add3 PE=2 SV=1;Aldolase_II domain-containing protein OS=Mus musculus OX=10090 GN=Add3 PE=2 SV=1;Aldolase_II doma	Color2 [A=255, R=169, G=169, B=169]	1	4		By MS/MS	By matching	By MS/MS	By MS/MS	By matching	By MS/MS	By MS/MS	By MS/MS	By MS/MS	By MS/MS	Mus musculus	5	5	5	7.7	7.7	7.7	72.604	0.00030722	5.9238	472780	12	3	2	2	4	4	2	3	4	2	3	14.3599	14.271	14.077
		+	3.7266	0.678639	Q3U1M9;Q3U9R0;Q61549;Q3S4B0	Q3U1M9;Q3U9R0;Q61549	EGF-like module-containing mucin-like hormone receptor-like 1	Adgre1;Emr1	4773	Uncharacterized protein OS=Mus musculus OX=10090 GN=Adgre1 PE=2 SV=1;Uncharacterized protein OS=Mus musculus OX=10090 GN=Adgre1 PE=1 SV=1;Adhesion G protein-coupled receptor E1 OS=Mus musculus OX=10090 GN=Adgre1 PE=1 SV=1	Color2 [A=255, R=169, G=169, B=169]	1	4		By MS/MS	By MS/MS	By MS/MS	By MS/MS	By MS/MS	By MS/MS	By MS/MS	By MS/MS	By MS/MS	By MS/MS	Mus musculus	5	5	5	6.4	6.4	6.4	100.45	0	9.8966	1315700	22	4	3	4	4	4	3	4	4	4	3	15.9991	16.0023	16.2271
			0.358693	0.215665	P28474;Q6P5I3;A0A0G2JGS3	P28474;Q6P5I3	Alcohol dehydrogenase class-3;S-(hydroxymethyl)glutathione dehydrogenase	Adh5	3701	Alcohol dehydrogenase class-3 OS=Mus musculus OX=10090 GN=Adh5 PE=1 SV=3;S-(hydroxymethyl)glutathione dehydrogenase OS=Mus musculus OX=10090 GN=Adh5 PE=1 SV=2	Color2 [A=255, R=169, G=169, B=169]	1	4		By MS/MS	By MS/MS	By MS/MS	By MS/MS	By MS/MS	By MS/MS	By MS/MS	By MS/MS	By MS/MS	By MS/MS	Mus musculus	12	12	9	31	31	26.2	39.547	0	108.37	15463000	72	8	8	9	7	7	10	11	9	8	9	18.7802	18.9201	19.5254
			1.12868	0.419924	Q9D748;Q548K2;Q3UMM7;Q64437	Q9D748;Q548K2;Q3UMM7;Q64437	Alcohol dehydrogenase class 4 mu/sigma chain	Adh7	5057	Alcohol dehydrogenase 7 (Class IV), mu or sigma polypeptide OS=Mus musculus OX=10090 GN=Adh7 PE=2 SV=1;Alcohol dehydrogenase class 4 OS=Mus musculus OX=10090 GN=Adh7 PE=2 SV=1;PKS_ER domain-containing protein OS=Mus musculus OX=10090 GN=Adh7 PE=2 SV=1;All-	Color2 [A=255, R=169, G=169, B=169]	1	4		By MS/MS	By matching	By MS/MS	By MS/MS	By MS/MS	By matching	By matching	By MS/MS	By matching	By MS/MS	Mus musculus	6	4	4	19.3	16.6	16.6	39.904	0	13.88	326930	11	3	4	4	3	5	3	3	6	2	2	14.4814	13.8936	14.4785
			0.0222971	0.022571	Q99JT9	Q99JT9	1,2-dihydroxy-3-keto-5-methylthiopentene dioxygenase	Adi1	6897	1,2-dihydroxy-3-keto-5-methylthiopentene dioxygenase OS=Mus musculus OX=10090 GN=Adi1 PE=1 SV=1	Color2 [A=255, R=169, G=169, B=169]	1	4		By MS/MS	By MS/MS	By MS/MS	By MS/MS	By MS/MS	By MS/MS	By MS/MS	By MS/MS	By MS/MS	By MS/MS	Mus musculus	7	7	7	46.4	46.4	46.4	21.523	0	18.613	1989900	34	5	4	5	5	5	5	6	6	6	6	16.2411	16.2777	15.0012
			0.274708	0.15234	P55264;Q8BMC5;A0A286YCD7;A0A286YCN3;Q8BWS6;Q3TZR1;Q99PB8	P55264;Q8BMC5;A0A286YCD7	Adenosine kinase	Adk	3937	Adenosine kinase OS=Mus musculus OX=10090 GN=Adk PE=1 SV=2;Adenosine kinase OS=Mus musculus OX=10090 GN=Adk PE=2 SV=1;Adenosine kinase (Fragment) OS=Mus musculus OX=10090 GN=Adk PE=1 SV=1	Color2 [A=255, R=169, G=169, B=169]	1	4		By MS/MS	By MS/MS	By MS/MS	By MS/MS	By MS/MS	By MS/MS	By MS/MS	By MS/MS	By MS/MS	By MS/MS	Mus musculus	13	13	13	41.6	41.6	41.6	40.148	0	36.393	6752600	83	11	10	11	10	11	12	9	9	9	10	17.3154	17.3232	17.3679
			0.715393	-0.134107	Q9Z103;Q6ZQ47;Q3UYC8;Q5BL11;Q5RKY4;Q8BNY2	Q9Z103;Q6ZQ47;Q3UYC8;Q5BL11;Q5RKY4	Activity-dependent neuroprotector homeobox protein	Adnp	7769	Activity-dependent neuroprotector homeobox protein OS=Mus musculus OX=10090 GN=Adnp PE=1 SV=2;MKIAA0784 protein (Fragment) OS=Mus musculus OX=10090 GN=Adnp PE=2 SV=1;Uncharacterized protein OS=Mus musculus OX=10090 GN=Adnp PE=2 SV=1;Adnp protein (Fragment)	Color2 [A=255, R=169, G=169, B=169]	1	4		By MS/MS	By MS/MS	By MS/MS	By MS/MS	By MS/MS	By MS/MS	By MS/MS	By MS/MS	By MS/MS	By MS/MS	Mus musculus	35	35	33	40.8	40.8	40.3	124.31	0	117.58	9487200	145	25	24	33	18	23	27	24	29	31	28	16.9632	16.6756	16.9426
			0.632584	0.206675	Q6PDY2	Q6PDY2	2-aminoethanethiol dioxygenase	Ado	5681	2-aminoethanethiol dioxygenase OS=Mus musculus OX=10090 GN=Ado PE=1 SV=2	Color2 [A=255, R=169, G=169, B=169]	1	4		By MS/MS	By MS/MS	By MS/MS	By MS/MS	By MS/MS	By MS/MS	By MS/MS	By MS/MS	By MS/MS	By MS/MS	Mus musculus	6	6	6	31.6	31.6	31.6	28.372	0	25.019	1304300	23	6	5	6	3	5	4	5	5	5	6	15.3662	15.7031	15.6644
			0.00302482	-0.00116119	Q3UDS7;Q3TJ10;A0A1L1SSF2;Q8VDL4	Q3UDS7;Q3TJ10;A0A1L1SSF2;Q8VDL4	ADP-dependent glucokinase	Adpgk	477	ADP-dependent glucokinase OS=Mus musculus OX=10090 GN=Adpgk PE=1 SV=1;Uncharacterized protein OS=Mus musculus OX=10090 GN=Adpgk PE=2 SV=1;ADP-dependent glucokinase OS=Mus musculus OX=10090 GN=Adpgk PE=1 SV=1;ADP-dependent glucokinase OS=Mus musculus OX=100	Color2 [A=255, R=169, G=169, B=169]	1	4		By MS/MS	By MS/MS	By MS/MS	By MS/MS	By MS/MS	By MS/MS	By MS/MS	By MS/MS	By MS/MS	By MS/MS	Mus musculus	12	12	12	36.2	36.2	36.2	53.788	0	68.121	8618200	87	7	9	10	8	8	11	10	9	11	10	17.7569	17.6908	17.6694
			0.0622118	-0.0159359	P54923;Q3U5N4;Q9CTF5	P54923;Q3U5N4	[Protein ADP-ribosylarginine] hydrolase	Adprh	3932	[Protein ADP-ribosylarginine] hydrolase OS=Mus musculus OX=10090 GN=Adprh PE=1 SV=1;Uncharacterized protein OS=Mus musculus OX=10090 GN=Adprh PE=1 SV=1	Color2 [A=255, R=169, G=169, B=169]	1	4		By MS/MS	By MS/MS	By MS/MS	By MS/MS	By MS/MS	By MS/MS	By MS/MS	By MS/MS	By MS/MS	By MS/MS	Mus musculus	11	11	11	45.3	45.3	45.3	40.068	0	44.175	4089700	71	10	8	8	10	10	6	9	7	9	9	16.6848	16.8353	16.6811
			0.291829	0.0569744	Q8CG72	Q8CG72	Poly(ADP-ribose) glycohydrolase ARH3	Adprhl2	6339	ADP-ribose glycohydrolase ARH3 OS=Mus musculus OX=10090 GN=Adprs PE=1 SV=1	Color2 [A=255, R=169, G=169, B=169]	1	4		By MS/MS	By MS/MS	By MS/MS	By MS/MS	By MS/MS	By MS/MS	By MS/MS	By MS/MS	By MS/MS	By MS/MS	Mus musculus	6	6	6	23	23	23	39.414	0	68.084	3185800	42	6	5	4	5	4	3	6	5	3	3	16.6826	16.9252	16.8174
			0.496959	-0.0677898	Q3U1V3;Q99MK8;Q7TS64;F6QY34;F7AEX1;Q3U5J8;F6Y9P3	Q3U1V3;Q99MK8;Q7TS64	Beta-adrenergic receptor kinase 1	Adrbk1	4776	G protein-coupled receptor kinase OS=Mus musculus OX=10090 GN=Grk2 PE=1 SV=1;Beta-adrenergic receptor kinase 1 OS=Mus musculus OX=10090 GN=Grk2 PE=1 SV=2;G protein-coupled receptor kinase OS=Mus musculus OX=10090 GN=Grk2 PE=1 SV=1	Color2 [A=255, R=169, G=169, B=169]	1	4		By MS/MS	By MS/MS	By MS/MS	By MS/MS	By MS/MS	By MS/MS	By MS/MS	By MS/MS	By MS/MS	By MS/MS	Mus musculus	28	28	22	45.9	45.9	35.8	79.638	0	104.54	11342000	156	19	21	19	21	21	26	19	21	21	22	17.4448	17.4609	17.2414
			0.421711	0.156073	Q3TMB8;P54822;E9Q242;E9Q3T7;A0A140LHU1;E9Q0A0;A0A0G2JFI8;A0A0G2JFL8	Q3TMB8;P54822;E9Q242;E9Q3T7	Adenylosuccinate lyase	Adsl	3928	Adenylosuccinate lyase OS=Mus musculus OX=10090 GN=Adsl PE=2 SV=1;Adenylosuccinate lyase OS=Mus musculus OX=10090 GN=Adsl PE=1 SV=2;Adenylosuccinate lyase OS=Mus musculus OX=10090 GN=Adsl PE=1 SV=1;Adenylosuccinase OS=Mus musculus OX=10090 GN=Adsl PE=1 SV=	Color2 [A=255, R=169, G=169, B=169]	1	4		By MS/MS	By MS/MS	By MS/MS	By MS/MS	By MS/MS	By MS/MS	By MS/MS	By MS/MS	By MS/MS	By MS/MS	Mus musculus	21	21	21	53.1	53.1	53.1	54.865	0	115.23	27685000	152	15	19	19	17	18	15	16	19	16	17	19.0648	19.1421	19.4074
			0.43712	0.219203	P46664;B9EIE9;Q8C909	P46664;B9EIE9	Adenylosuccinate synthetase isozyme 2	Adss	2338	Adenylosuccinate synthetase isozyme 2 OS=Mus musculus OX=10090 GN=Adss2 PE=1 SV=2;Adenylosuccinate synthetase isozyme 2 OS=Mus musculus OX=10090 GN=Adss PE=1 SV=1	Color2 [A=255, R=169, G=169, B=169]	1	4		By MS/MS	By MS/MS	By MS/MS	By MS/MS	By MS/MS	By MS/MS	By MS/MS	By MS/MS	By MS/MS	By MS/MS	Mus musculus	27	27	23	61.8	61.8	54.8	50.02	0	266.26	57158000	236	19	21	24	22	22	25	20	25	22	24	19.6992	20.0009	20.2186
			0.165097	-0.103522	Q3UBP0;J3QN31;P28650	Q3UBP0;J3QN31;P28650	Adenylosuccinate synthetase isozyme 1	Adssl1	3204	Adenylosuccinate synthetase isozyme 1 OS=Mus musculus OX=10090 GN=Adssl1 PE=2 SV=1;Adenylosuccinate synthetase isozyme 1 OS=Mus musculus OX=10090 GN=Adssl1 PE=1 SV=1;Adenylosuccinate synthetase isozyme 1 OS=Mus musculus OX=10090 GN=Adss1 PE=1 SV=2	Color2 [A=255, R=169, G=169, B=169]	1	4		By MS/MS	By MS/MS	By MS/MS	By MS/MS	By MS/MS	By MS/MS	By MS/MS	By MS/MS	By MS/MS	By MS/MS	Mus musculus	17	13	13	41.4	34.4	34.4	50.254	0	52.495	4586900	69	10	10	13	13	14	14	11	14	13	15	16.3498	16.9456	17.1658
			1.46976	-1.41445	Q9Z248;I6L987;F6V059	Q9Z248;I6L987;F6V059	Zinc finger protein AEBP2	Aebp2	3191	Zinc finger protein AEBP2 OS=Mus musculus OX=10090 GN=Aebp2 PE=1 SV=2;AE binding protein 2 OS=Mus musculus OX=10090 GN=Aebp2 PE=2 SV=1;Zinc finger protein AEBP2 (Fragment) OS=Mus musculus OX=10090 GN=Aebp2 PE=1 SV=2	Color2 [A=255, R=169, G=169, B=169]	1	4		By matching	By matching	By matching	By matching	By matching	By MS/MS	By MS/MS	By matching	By MS/MS	By matching	Mus musculus	4	4	4	11.1	11.1	11.1	52.962	0	7.3798	426460	5	2	2	1	1	2	3	3	4	4	3	13.349	12.6856	14.7842
			0.203993	0.124372	Q9CS75;Q8BVV5;Q9CZI9;A0A0U1RNV2	Q9CS75;Q8BVV5;Q9CZI9;A0A0U1RNV2	Apoptosis-enhancing nuclease	Aen	6167	Uncharacterized protein (Fragment) OS=Mus musculus OX=10090 GN=Aen PE=2 SV=1;Uncharacterized protein (Fragment) OS=Mus musculus OX=10090 GN=Aen PE=2 SV=1;Apoptosis-enhancing nuclease OS=Mus musculus OX=10090 GN=Aen PE=2 SV=1;Apoptosis-enhancing nuclease (F	Color2 [A=255, R=169, G=169, B=169]	1	4		By MS/MS	By MS/MS	By MS/MS	By MS/MS	By MS/MS	By MS/MS	By matching	By MS/MS	By MS/MS	By MS/MS	Mus musculus	2	2	2	18.2	18.2	18.2	19.434	0.0004465	5.0148	288650	13	1	2	2	2	2	2	1	2	2	2	14.6936	13.7848	14.3662
			0.0611742	-0.0284439	B7ZNX0;Q9ESC8;B7ZC42;F6WNE9	B7ZNX0;Q9ESC8	AF4/FMR2 family member 4	Aff4	2314	Aff4 protein OS=Mus musculus OX=10090 GN=Aff4 PE=2 SV=1;AF4/FMR2 family member 4 OS=Mus musculus OX=10090 GN=Aff4 PE=1 SV=1	Color2 [A=255, R=169, G=169, B=169]	1	4		By MS/MS	By MS/MS	By MS/MS	By MS/MS	By MS/MS	By MS/MS	By matching	By MS/MS	By MS/MS	By MS/MS	Mus musculus	10	10	10	10.9	10.9	10.9	123.35	0	15.384	577570	21	4	5	5	3	3	5	4	4	8	5	14.3227	14.2567	14.7378
			0.507083	-0.137432	Q920A7	Q920A7	AFG3-like protein 1	Afg3l1	6815	AFG3-like protein 1 OS=Mus musculus OX=10090 GN=Afg3l1 PE=1 SV=2	Color2 [A=255, R=169, G=169, B=169]	1	4		By MS/MS	By MS/MS	By MS/MS	By MS/MS	By MS/MS	By MS/MS	By MS/MS	By MS/MS	By MS/MS	By MS/MS	Mus musculus	15	13	13	22.2	20.2	20.2	87.046	0	32.591	2350400	51	10	9	14	10	9	10	8	14	13	12	15.7287	15.4463	15.3203
			0.198284	-0.073251	Q3UDQ7;Q8JZQ2;Q3U7C0;Q8R5F1;Q9D736;S4R1J9;S4R2T7	Q3UDQ7;Q8JZQ2;Q3U7C0	AFG3-like protein 2	Afg3l2	4930	AAA domain-containing protein OS=Mus musculus OX=10090 GN=Afg3l2 PE=2 SV=1;AFG3-like protein 2 OS=Mus musculus OX=10090 GN=Afg3l2 PE=1 SV=1;AAA domain-containing protein OS=Mus musculus OX=10090 GN=Afg3l2 PE=2 SV=1	Color2 [A=255, R=169, G=169, B=169]	1	4		By MS/MS	By MS/MS	By MS/MS	By MS/MS	By MS/MS	By MS/MS	By MS/MS	By MS/MS	By MS/MS	By MS/MS	Mus musculus	21	21	18	25.7	25.7	22.6	88.748	0	71.012	4557200	96	15	16	15	12	13	12	16	19	18	20	16.5119	16.2818	16.0327
			2.58081	-0.212417	Q80WT5;Q3UU49;H3BJH7;H3BKM5;Q3U8A4;Q8C993;H3BIZ9	Q80WT5;Q3UU49;H3BJH7;H3BKM5	Aftiphilin	Aftph	5871	Aftiphilin OS=Mus musculus OX=10090 GN=Aftph PE=1 SV=2;Clathrin_bdg domain-containing protein OS=Mus musculus OX=10090 GN=Aftph PE=2 SV=1;Aftiphilin OS=Mus musculus OX=10090 GN=Aftph PE=1 SV=1;Aftiphilin (Fragment) OS=Mus musculus OX=10090 GN=Aftph PE=1 SV	Color2 [A=255, R=169, G=169, B=169]	1	4		By MS/MS	By MS/MS	By MS/MS	By MS/MS	By MS/MS	By MS/MS	By MS/MS	By MS/MS	By MS/MS	By MS/MS	Mus musculus	15	15	15	23.2	23.2	23.2	101.13	0	63.102	2190800	61	12	10	12	10	11	12	12	14	13	13	15.1732	15.0436	15.1607
			0.00463198	-0.00348835	Q64191;A2RSS6;B7ZNK6	Q64191;A2RSS6;B7ZNK6	N(4)-(beta-N-acetylglucosaminyl)-L-asparaginase;Glycosylasparaginase alpha chain;Glycosylasparaginase beta chain	Aga	2011	N(4)-(beta-N-acetylglucosaminyl)-L-asparaginase OS=Mus musculus OX=10090 GN=Aga PE=1 SV=1;Aspartylglucosaminidase OS=Mus musculus OX=10090 GN=Aga PE=1 SV=1;Aga protein OS=Mus musculus OX=10090 GN=Aga PE=1 SV=1	Color2 [A=255, R=169, G=169, B=169]	1	4		By MS/MS	By MS/MS	By MS/MS	By MS/MS	By MS/MS	By MS/MS	By MS/MS	By MS/MS	By MS/MS	By MS/MS	Mus musculus	5	5	5	24	24	24	37.022	0	31.297	2269000	33	3	4	5	4	5	4	5	4	5	4	16.8576	17.0799	15.9662
		+	2.07596	-2.29158	A0A087WRF2;Q8BXK8;Q3UH88;E9Q3K3;Q8C418	A0A087WRF2;Q8BXK8;Q3UH88;E9Q3K3	Arf-GAP with GTPase, ANK repeat and PH domain-containing protein 1	Agap1	57	Arf-GAP with GTPase, ANK repeat and PH domain-containing protein 1 OS=Mus musculus OX=10090 GN=Agap1 PE=1 SV=1;Arf-GAP with GTPase, ANK repeat and PH domain-containing protein 1 OS=Mus musculus OX=10090 GN=Agap1 PE=1 SV=1;Uncharacterized protein OS=Mus mus	Color2 [A=255, R=169, G=169, B=169]	1	4		By matching	By matching	By matching	By matching	By matching	By matching	By MS/MS	By MS/MS	By MS/MS	By matching	Mus musculus	4	2	2	6.5	3.5	3.5	89.02	0.00031323	6.4377	246070	3	2	3	2	3	1	4	3	3	4	3	13.0236	11.5749	12.6936
			0.83105	-0.171877	F8VQE9;Q8VHH5;A0A1D5RMG4;Q8BV81;A0A0G2JDW1;A0A0G2JER6;Q8K0K1	F8VQE9;Q8VHH5;A0A1D5RMG4	Arf-GAP with GTPase, ANK repeat and PH domain-containing protein 3	Agap3	2991	Arf-GAP with GTPase, ANK repeat and PH domain-containing protein 3 OS=Mus musculus OX=10090 GN=Agap3 PE=1 SV=1;Arf-GAP with GTPase, ANK repeat and PH domain-containing protein 3 OS=Mus musculus OX=10090 GN=Agap3 PE=1 SV=1;Arf-GAP with GTPase, ANK repeat an	Color2 [A=255, R=169, G=169, B=169]	1	4		By MS/MS	By MS/MS	By MS/MS	By MS/MS	By MS/MS	By MS/MS	By MS/MS	By MS/MS	By MS/MS	By MS/MS	Mus musculus	9	9	7	12.9	12.9	10.2	97.694	0	34.157	1888300	40	7	8	8	7	5	7	4	8	8	8	15.5291	15.5491	15.4421
			2.00271	0.156429	A0A087WNV1;A0A087WSR7;A0A087WR52;Q8K2K6;A0A087WRL1	A0A087WNV1;A0A087WSR7;A0A087WR52;Q8K2K6	Arf-GAP domain and FG repeat-containing protein 1	Agfg1	32	Arf-GAP domain and FG repeat-containing protein 1 OS=Mus musculus OX=10090 GN=Agfg1 PE=1 SV=1;Arf-GAP domain and FG repeat-containing protein 1 OS=Mus musculus OX=10090 GN=Agfg1 PE=1 SV=1;Arf-GAP domain and FG repeat-containing protein 1 (Fragment) OS=Mus	Color2 [A=255, R=169, G=169, B=169]	1	4		By MS/MS	By MS/MS	By MS/MS	By MS/MS	By MS/MS	By MS/MS	By MS/MS	By MS/MS	By MS/MS	By MS/MS	Mus musculus	9	9	8	22.8	22.8	21.3	53.974	0	104.99	8813900	101	9	9	9	9	9	8	9	9	9	8	18.0065	18.0672	17.8818
			1.71098	0.692922	Q3TBU7;Q3U2K8;Q80WC7	Q3TBU7;Q3U2K8;Q80WC7	Arf-GAP domain and FG repeat-containing protein 2	Agfg2	4466	Arf-GAP domain and FG repeat-containing protein 2 (Fragment) OS=Mus musculus OX=10090 GN=Agfg2 PE=1 SV=1;Arf-GAP domain and FG repeat-containing protein 2 OS=Mus musculus OX=10090 GN=Agfg2 PE=1 SV=1;Arf-GAP domain and FG repeat-containing protein 2 OS=Mus	Color2 [A=255, R=169, G=169, B=169]	1	4		By MS/MS	By MS/MS	By MS/MS	By MS/MS	By MS/MS	By MS/MS	By MS/MS	By MS/MS	By MS/MS	By MS/MS	Mus musculus	6	5	5	18.2	16.3	16.3	41.739	0	17.631	557830	27	5	4	6	5	5	3	4	3	5	6	15.3433	14.9347	14.7064
			0.28827	0.309963	Q7TN31	Q7TN31	Angiogenic factor with G patch and FHA domains 1	Aggf1	5786	Angiogenic factor with G patch and FHA domains 1 OS=Mus musculus OX=10090 GN=Aggf1 PE=2 SV=1	Color2 [A=255, R=169, G=169, B=169]	1	4		By MS/MS	By MS/MS	By matching	By matching		By matching	By MS/MS	By MS/MS	By MS/MS	By matching	Mus musculus	3	3	3	5.1	5.1	5.1	79.444	0.0010068	4.0805	133550	7	2	2	1	1	0	2	2	2	3	3	14.1235	13.2482	13.0819
			0.0692362	-0.0269199	Q9ESW4;A0A0J9YU24	Q9ESW4	Acylglycerol kinase, mitochondrial	Agk	7578	Acylglycerol kinase, mitochondrial OS=Mus musculus OX=10090 GN=Agk PE=1 SV=1	Color2 [A=255, R=169, G=169, B=169]	1	4		By MS/MS	By MS/MS	By MS/MS	By MS/MS	By MS/MS	By MS/MS	By MS/MS	By MS/MS	By MS/MS	By MS/MS	Mus musculus	12	12	12	41.3	41.3	41.3	46.975	0	39.219	4516800	74	10	10	11	9	10	9	8	10	11	11	16.6176	16.5484	16.6643
			0.151495	-0.0979712	F8VPN4;A0A0G2JGI9;F6XXE6;E0CX86;E0CYU6;F7CSZ6;Q8CE68	F8VPN4;A0A0G2JGI9		Agl	2976	4-alpha-glucanotransferase OS=Mus musculus OX=10090 GN=Agl PE=1 SV=1;4-alpha-glucanotransferase OS=Mus musculus OX=10090 GN=Agl PE=1 SV=1	Color2 [A=255, R=169, G=169, B=169]	1	4		By MS/MS	By MS/MS	By MS/MS	By MS/MS	By MS/MS	By MS/MS	By MS/MS	By MS/MS	By MS/MS	By MS/MS	Mus musculus	15	15	15	12.5	12.5	12.5	174.29	0	37.732	2139500	65	9	9	11	10	8	14	11	13	9	10	15.2257	15.6228	15.7987
			0.539298	-0.0826008	Q8CJG0;Q8CGT9;Q6P239;Q8R3Q7;Q6PHA2;Q8CGT7	Q8CJG0;Q8CGT9;Q6P239;Q8R3Q7;Q6PHA2	Protein argonaute-2;Piwi-like protein	Ago2	6389	Protein argonaute-2 OS=Mus musculus OX=10090 GN=Ago2 PE=1 SV=3;Argonaute 2 protein (Fragment) OS=Mus musculus OX=10090 GN=Ago2 PE=4 SV=1;Eif2c2 protein (Fragment) OS=Mus musculus OX=10090 GN=Ago2 PE=2 SV=1;Eif2c2 protein (Fragment) OS=Mus musculus OX=10090	Color2 [A=255, R=169, G=169, B=169]	1	4		By MS/MS	By MS/MS	By MS/MS	By MS/MS	By MS/MS	By MS/MS	By MS/MS	By MS/MS	By MS/MS	By MS/MS	Mus musculus	28	28	20	40.5	40.5	28.8	97.303	0	106.56	8967100	165	18	20	22	19	24	23	23	22	24	25	16.6967	16.8481	16.9705
			0.417028	0.463843	Q8CJF9;Q7M738;A3KFX6;Q3T9X7	Q8CJF9;Q7M738	Protein argonaute-3;Protein argonaute	Ago3	6388	Protein argonaute-3 OS=Mus musculus OX=10090 GN=Ago3 PE=2 SV=2;Argonaute 3 OS=Mus musculus OX=10090 GN=Ago3 PE=2 SV=1	Color2 [A=255, R=169, G=169, B=169]	1	4		By matching	By MS/MS	By matching	By matching	By MS/MS	By MS/MS	By MS/MS	By matching	By matching	By matching	Mus musculus	9	2	1	13	2.6	1.3	97.276	0.0020912	3.4758	1055800	5	4	6	7	5	7	8	7	7	8	6	16.4771	17.6141	16.7908
			0.141162	0.223549	Q91VJ9;A0A0R4J263;O35083;G3UWV6;Q8BUB3	Q91VJ9;A0A0R4J263;O35083;G3UWV6;Q8BUB3	1-acyl-sn-glycerol-3-phosphate acyltransferase;1-acyl-sn-glycerol-3-phosphate acyltransferase alpha	Agpat1	351	1-acyl-sn-glycerol-3-phosphate acyltransferase OS=Mus musculus OX=10090 GN=Agpat1 PE=2 SV=1;1-acyl-sn-glycerol-3-phosphate acyltransferase OS=Mus musculus OX=10090 GN=Agpat1 PE=1 SV=1;1-acyl-sn-glycerol-3-phosphate acyltransferase alpha OS=Mus musculus OX=	Color2 [A=255, R=169, G=169, B=169]	1	4		By MS/MS	By matching	By MS/MS	By matching	By matching	By matching		By matching	By matching	By MS/MS	Mus musculus	2	2	2	8.1	8.1	8.1	31.752	0.0083616	2.2692	279150	4	1	1	1	1	2	2	0	1	1	2	15.063	14.7759	15.4114
			0.352731	0.192023	Q8K3K7;Q059U0;Q9CWA8	Q8K3K7;Q059U0;Q9CWA8	1-acyl-sn-glycerol-3-phosphate acyltransferase beta;1-acyl-sn-glycerol-3-phosphate acyltransferase	Agpat2	4309	1-acyl-sn-glycerol-3-phosphate acyltransferase beta OS=Mus musculus OX=10090 GN=Agpat2 PE=1 SV=1;1-acyl-sn-glycerol-3-phosphate acyltransferase OS=Mus musculus OX=10090 GN=Agpat2 PE=1 SV=1;Uncharacterized protein (Fragment) OS=Mus musculus OX=10090 GN=Agpa	Color2 [A=255, R=169, G=169, B=169]	1	4		By MS/MS	By MS/MS	By matching	By MS/MS	By MS/MS	By matching	By MS/MS	By MS/MS	By MS/MS	By MS/MS	Mus musculus	4	4	4	21.9	21.9	21.9	31.01	0	13.134	445200	13	4	2	2	3	3	1	3	4	3	3	15.0401	15.0305	15.148
			1.80152	0.308948	Q8K4X7;E9Q6S5;E9Q2T9;E9Q2W7	Q8K4X7	1-acyl-sn-glycerol-3-phosphate acyltransferase delta	Agpat4	6494	1-acyl-sn-glycerol-3-phosphate acyltransferase delta OS=Mus musculus OX=10090 GN=Agpat4 PE=1 SV=1	Color2 [A=255, R=169, G=169, B=169]	1	4		By MS/MS	By MS/MS	By MS/MS	By MS/MS	By MS/MS	By MS/MS	By MS/MS	By MS/MS	By MS/MS	By MS/MS	Mus musculus	7	7	7	19.8	19.8	19.8	43.81	0	20.929	2083300	41	6	6	6	6	5	7	6	6	7	6	16.3921	16.2361	16.1552
			0.295957	0.105062	F8WGD9;Q3TDP3;Q9D1E8	F8WGD9;Q3TDP3;Q9D1E8	1-acyl-sn-glycerol-3-phosphate acyltransferase epsilon	Agpat5	2997	1-acyl-sn-glycerol-3-phosphate acyltransferase epsilon OS=Mus musculus OX=10090 GN=Agpat5 PE=1 SV=1;PlsC domain-containing protein OS=Mus musculus OX=10090 GN=Agpat5 PE=2 SV=1;1-acyl-sn-glycerol-3-phosphate acyltransferase epsilon OS=Mus musculus OX=10090	Color2 [A=255, R=169, G=169, B=169]	1	4		By MS/MS	By MS/MS	By MS/MS	By MS/MS	By MS/MS	By MS/MS	By MS/MS	By MS/MS	By MS/MS	By MS/MS	Mus musculus	9	9	9	30.2	30.2	30.2	33.845	0	21.076	2597200	40	7	6	8	8	5	5	6	7	9	5	16.8017	16.5009	16.7785
			0.496775	0.0847322	Q3TSI4;Q8K2C8;Q6PEU9;Q3TIF6;O35259;A0A1B0GRV5	Q3TSI4;Q8K2C8;Q6PEU9;Q3TIF6	Glycerol-3-phosphate acyltransferase 4	Agpat6	4673	PlsC domain-containing protein (Fragment) OS=Mus musculus OX=10090 GN=Gpat4 PE=2 SV=1;Glycerol-3-phosphate acyltransferase 4 OS=Mus musculus OX=10090 GN=Gpat4 PE=1 SV=1;Agpat6 protein (Fragment) OS=Mus musculus OX=10090 GN=Gpat4 PE=2 SV=1;PlsC domain-conta	Color2 [A=255, R=169, G=169, B=169]	1	4		By MS/MS	By MS/MS	By MS/MS	By MS/MS	By MS/MS	By MS/MS	By MS/MS	By MS/MS	By MS/MS	By MS/MS	Mus musculus	10	10	9	32.4	32.4	29.5	43.381	0	31.526	1403000	50	8	6	9	8	8	7	7	8	10	7	15.4358	15.363	15.5772
			1.20477	-0.732054	Q8C0N2	Q8C0N2	Glycerol-3-phosphate acyltransferase 3	Agpat9	6211	Glycerol-3-phosphate acyltransferase 3 OS=Mus musculus OX=10090 GN=Gpat3 PE=1 SV=1	Color2 [A=255, R=169, G=169, B=169]	1	4		By matching		By matching		By matching	By matching	By matching	By matching	By MS/MS	By matching	Mus musculus	3	2	2	7.8	5.3	5.3	49	0.0084867	2.2581	136780	2	1	0	2	0	1	2	2	2	3	1	13.7175	11.9461	13.611
			0.0426978	-0.01726	A2AL50;Q8C0I1;H3BKN2;A2AL49;Q8BKC4;Q3TNW8;H3BIY5;H3BJ14	A2AL50;Q8C0I1;H3BKN2;A2AL49;Q8BKC4	Alkyldihydroxyacetonephosphate synthase, peroxisomal	Agps	1915	Alkylglycerone-phosphate synthase OS=Mus musculus OX=10090 GN=Agps PE=1 SV=1;Alkyldihydroxyacetonephosphate synthase, peroxisomal OS=Mus musculus OX=10090 GN=Agps PE=1 SV=1;Alkylglycerone-phosphate synthase OS=Mus musculus OX=10090 GN=Agps PE=1 SV=1;Alkylg	Color2 [A=255, R=169, G=169, B=169]	1	4		By MS/MS	By MS/MS	By MS/MS	By MS/MS	By MS/MS	By MS/MS	By MS/MS	By MS/MS	By MS/MS	By MS/MS	Mus musculus	25	25	25	44.4	44.4	44.4	74.342	0	208.71	26374000	219	20	21	21	21	20	21	21	22	23	22	18.416	18.2322	18.6814
			0.380028	-0.118364	Q8CJF7;F6SJR1;F6QTR3	Q8CJF7	Protein ELYS	Ahctf1	6387	Protein ELYS OS=Mus musculus OX=10090 GN=Ahctf1 PE=1 SV=1	Color2 [A=255, R=169, G=169, B=169]	1	4		By MS/MS	By MS/MS	By MS/MS	By MS/MS	By MS/MS	By MS/MS	By MS/MS	By MS/MS	By MS/MS	By MS/MS	Mus musculus	47	47	44	30	30	28.1	247.64	0	244.23	8854000	231	36	33	33	28	36	35	33	35	38	35	16.1269	15.8968	16.2837
			0.387092	0.145776	Q3TF14;P50247;Q3U4D1;Q5M9P0;Q3U5U5;Q8BPI7;A2ALT5	Q3TF14;P50247;Q3U4D1;Q5M9P0;Q3U5U5;Q8BPI7	Adenosylhomocysteinase	Ahcy	3867	Adenosylhomocysteinase OS=Mus musculus OX=10090 GN=Ahcy PE=1 SV=1;Adenosylhomocysteinase OS=Mus musculus OX=10090 GN=Ahcy PE=1 SV=3;Adenosylhomocysteinase OS=Mus musculus OX=10090 PE=2 SV=1;Adenosylhomocysteinase OS=Mus musculus OX=10090 GN=Ahcy PE=2 SV=1;	Color2 [A=255, R=169, G=169, B=169]	1	4		By MS/MS	By MS/MS	By MS/MS	By MS/MS	By MS/MS	By MS/MS	By MS/MS	By MS/MS	By MS/MS	By MS/MS	Mus musculus	30	30	30	67.8	67.8	67.8	47.688	0	323.31	155680000	313	27	29	30	28	28	29	26	28	28	28	21.0546	21.1939	21.502
			0.622231	-0.056982	Q80SW1;F7ATQ6;D3Z2Q0;A0A0N4SUY4	Q80SW1	Putative adenosylhomocysteinase 2	Ahcyl1	5821	S-adenosylhomocysteine hydrolase-like protein 1 OS=Mus musculus OX=10090 GN=Ahcyl1 PE=1 SV=1	Color2 [A=255, R=169, G=169, B=169]	1	4		By MS/MS	By MS/MS	By MS/MS	By MS/MS	By MS/MS	By MS/MS	By MS/MS	By MS/MS	By MS/MS	By MS/MS	Mus musculus	19	19	8	37.2	37.2	16	58.951	0	90.866	10864000	109	15	14	16	12	16	16	13	15	14	16	18.0099	17.926	18.0106
			0.108051	0.0593616	Q68FL4;F8WGT1;Q80TQ9;F8WI65;H3BKT5;Q3TSQ0;Q80WX1;A0PJF2;H3BL31;D3YYM7;Q3UY76;E9PX77;D3YX97;Q3TMT7;Q9JJF5	Q68FL4;F8WGT1;Q80TQ9;F8WI65;H3BKT5	Putative adenosylhomocysteinase 3;Adenosylhomocysteinase	Ahcyl2	5548	Putative adenosylhomocysteinase 3 OS=Mus musculus OX=10090 GN=Ahcyl2 PE=1 SV=1;Putative adenosylhomocysteinase 3 OS=Mus musculus OX=10090 GN=Ahcyl2 PE=1 SV=1;Adenosylhomocysteinase (Fragment) OS=Mus musculus OX=10090 GN=Ahcyl2 PE=2 SV=1;Adenosylhomocystein	Color2 [A=255, R=169, G=169, B=169]	1	4		By MS/MS	By MS/MS	By MS/MS	By MS/MS	By MS/MS	By MS/MS	By MS/MS	By MS/MS	By MS/MS	By MS/MS	Mus musculus	17	6	6	29.9	11.6	11.6	66.899	0	33.967	1778900	32	12	11	14	13	13	13	14	11	13	13	16.7627	16.7479	15.9549
			1.94354	-0.252296	E9Q616;Q6UL10;A0PJF4;Q61484;Q8VDN3;A0JLR7;Q8BKS2;Q8CGE7;Q6UIL4;Q8BRB8;A0A494BBD5;Q3UYW8;G5E8K8;Q8R2L7;A0A494B8Y7;Q8CEX7	E9Q616		Ahnak	2798	AHNAK nucleoprotein (desmoyokin) OS=Mus musculus OX=10090 GN=Ahnak PE=1 SV=1	Color2 [A=255, R=169, G=169, B=169]	1	4		By MS/MS	By MS/MS	By MS/MS	By MS/MS	By MS/MS	By MS/MS	By MS/MS	By MS/MS	By MS/MS	By MS/MS	Mus musculus	291	291	291	80.4	80.4	80.4	604.25	0	323.31	668160000	2361	233	230	251	237	236	270	235	255	265	259	21.9261	21.929	22.0904
			0.578887	0.119305	Q8BK64;Q3TL79;A0A1Y7VM19	Q8BK64;Q3TL79	Activator of 90 kDa heat shock protein ATPase homolog 1	Ahsa1	4612	Activator of 90 kDa heat shock protein ATPase homolog 1 OS=Mus musculus OX=10090 GN=Ahsa1 PE=1 SV=2;Aha1_N domain-containing protein OS=Mus musculus OX=10090 GN=Ahsa1 PE=2 SV=1	Color2 [A=255, R=169, G=169, B=169]	1	4		By MS/MS	By MS/MS	By MS/MS	By MS/MS	By MS/MS	By MS/MS	By MS/MS	By MS/MS	By MS/MS	By MS/MS	Mus musculus	21	21	21	60.1	60.1	60.1	38.117	0	216.28	36848000	200	19	19	19	17	17	20	19	21	18	16	19.7	19.6123	19.3828
			0.218192	0.0716606	Q8N9S3;A2AF81;F6S1R2;A2AF82	Q8N9S3;A2AF81;F6S1R2	Activator of 90 kDa heat shock protein ATPase homolog 2	Ahsa2	6498	Activator of 90 kDa heat shock protein ATPase homolog 2 OS=Mus musculus OX=10090 GN=Ahsa2 PE=1 SV=2;Activator of 90 kDa heat shock protein ATPase homolog 2 (Fragment) OS=Mus musculus OX=10090 GN=Ahsa2 PE=1 SV=1;Activator of 90 kDa heat shock protein ATPase	Color2 [A=255, R=169, G=169, B=169]	1	4		By MS/MS	By MS/MS	By MS/MS	By MS/MS	By MS/MS	By MS/MS	By MS/MS	By MS/MS	By MS/MS	By MS/MS	Mus musculus	5	5	5	17.2	17.2	17.2	37.648	0	13.076	1444500	26	4	5	4	4	3	4	5	5	4	3	16.2484	16.2523	15.9934
			0.80884	0.13161	A0A1Z3MHY2;B2RWU7;D3Z2E7;E9Q3L4;Q8BW36;E9PVL3;Q504N7;Q8BV49	A0A1Z3MHY2;B2RWU7;D3Z2E7;E9Q3L4		AI607873	560	PyhinA OS=Mus musculus domesticus OX=10092 GN=pyhinA PE=3 SV=1;AI607873 protein OS=Mus musculus OX=10090 GN=Ifi207 PE=2 SV=1;Interferon-activated gene 207 OS=Mus musculus OX=10090 GN=Ifi207 PE=1 SV=1;Interferon-activated gene 207 OS=Mus musculus OX=10090 G	Color2 [A=255, R=169, G=169, B=169]	1	4		By MS/MS	By MS/MS	By MS/MS	By MS/MS	By MS/MS	By MS/MS	By MS/MS	By MS/MS	By MS/MS	By MS/MS	Mus musculus	26	26	20	40.8	40.8	31.4	96.874	0	278.83	25751000	240	23	24	24	21	24	25	26	24	25	23	18.0576	17.8545	17.8236
			1.50204	-0.279669	Q8C4Q6	Q8C4Q6	Axin interactor, dorsalization-associated protein	Aida	6253	Axin interactor, dorsalization-associated protein OS=Mus musculus OX=10090 GN=Aida PE=1 SV=1	Color2 [A=255, R=169, G=169, B=169]	1	4		By MS/MS	By MS/MS	By MS/MS	By MS/MS	By MS/MS	By MS/MS	By MS/MS	By MS/MS	By MS/MS	By MS/MS	Mus musculus	6	6	6	24.9	24.9	24.9	34.888	0	22.7	43791000	36	4	5	6	6	6	6	4	6	5	6	21.9098	21.9408	22.1587
			1.31286	-0.287437	A1E2H8;Q9EQW9;Q4FJL9;O70200;G3UYJ2;Q7TSW1	A1E2H8;Q9EQW9;Q4FJL9;O70200;G3UYJ2	Allograft inflammatory factor 1	Aif1;iba1	1795	Ionized calcium binding adapter molecule 1 (Fragment) OS=Mus musculus OX=10090 GN=Aif1 PE=2 SV=1;Ionized calcium binding adapter molecule 1 OS=Mus musculus OX=10090 GN=iba1 PE=4 SV=1;Aif1 protein OS=Mus musculus OX=10090 GN=Aif1 PE=1 SV=1;Allograft inflamm	Color2 [A=255, R=169, G=169, B=169]	1	4		By MS/MS	By MS/MS	By MS/MS	By MS/MS	By MS/MS	By MS/MS	By MS/MS	By MS/MS	By MS/MS	By MS/MS	Mus musculus	8	8	8	55	55	55	15.22	0	65.546	18191000	69	7	7	7	7	6	8	6	8	8	7	19.1407	19.1543	18.573
			0.0859134	-0.0299126	Q9Z0X1;B1AU25;Q2QKE3	Q9Z0X1;B1AU25	Apoptosis-inducing factor 1, mitochondrial	Aifm1	2127	Apoptosis-inducing factor 1, mitochondrial OS=Mus musculus OX=10090 GN=Aifm1 PE=1 SV=1;Apoptosis-inducing factor 1, mitochondrial OS=Mus musculus OX=10090 GN=Aifm1 PE=1 SV=1	Color2 [A=255, R=169, G=169, B=169]	1	4		By MS/MS	By MS/MS	By MS/MS	By MS/MS	By MS/MS	By MS/MS	By MS/MS	By MS/MS	By MS/MS	By MS/MS	Mus musculus	23	23	22	40	40	38.2	66.765	0	88.361	15977000	158	16	15	17	15	14	18	17	18	16	18	18.163	17.9636	18.0214
			0.344259	0.205659	Q8BUE4	Q8BUE4	Apoptosis-inducing factor 2	Aifm2	6151	Ferroptosis suppressor protein 1 OS=Mus musculus OX=10090 GN=Aifm2 PE=1 SV=1	Color2 [A=255, R=169, G=169, B=169]	1	4		By matching	By matching	By MS/MS	By matching	By MS/MS	By matching	By MS/MS	By matching	By MS/MS	By MS/MS	Mus musculus	3	3	3	8.3	8.3	8.3	40.634	0	8.1622	467750	7	1	2	2	1	2	2	3	1	2	3	14.8522	14.6633	15.2861
			0.918979	-0.674272	Q4VC42;E9PVP1;A0A0G2JG52;Q8C2S1	Q4VC42;E9PVP1;A0A0G2JG52;Q8C2S1		Aim1	147	Aim1 protein (Fragment) OS=Mus musculus OX=10090 GN=Crybg1 PE=2 SV=2;Crystallin beta-gamma domain-containing 1 OS=Mus musculus OX=10090 GN=Crybg1 PE=1 SV=1;Crystallin beta-gamma domain-containing 1 OS=Mus musculus OX=10090 GN=Crybg1 PE=1 SV=1;Uncharacteriz	Color2 [A=255, R=169, G=169, B=169]	1	4		By matching	By matching	By MS/MS	By MS/MS	By matching	By MS/MS	By MS/MS	By MS/MS	By MS/MS	By MS/MS	Mus musculus	4	4	4	5.8	5.8	5.8	110.95	0	7.5074	182880	9	1	1	2	1	1	1	2	3	1	2	13.438	13.3018	13.1104
			1.03494	-0.113233	Q91VJ1;G3UZ36;I3QI32;D3Z341	Q91VJ1	Interferon-inducible protein AIM2	Aim2	6723	Interferon-inducible protein AIM2 OS=Mus musculus OX=10090 GN=Aim2 PE=1 SV=2	Color2 [A=255, R=169, G=169, B=169]	1	4		By MS/MS	By MS/MS	By MS/MS	By MS/MS	By MS/MS	By MS/MS	By MS/MS	By MS/MS	By MS/MS	By MS/MS	Mus musculus	13	13	13	42.1	42.1	42.1	40.155	0	56.71	4709500	89	12	12	12	12	12	10	9	12	11	12	16.3581	16.4034	16.4245
			0.530859	0.059734	P31230;Q3UZG4;Q8C2U7;A0A0G2JDW6;A0A0G2JEU9;A0A0G2JDH0;Q3TUZ1	P31230;Q3UZG4;Q8C2U7	Aminoacyl tRNA synthase complex-interacting multifunctional protein 1;Endothelial monocyte-activating polypeptide 2	Aimp1	3728	Aminoacyl tRNA synthase complex-interacting multifunctional protein 1 OS=Mus musculus OX=10090 GN=Aimp1 PE=1 SV=2;Aminoacyl tRNA synthase complex-interacting multifunctional protein 1 OS=Mus musculus OX=10090 GN=Aimp1 PE=1 SV=1;tRNA-binding domain-containi	Color2 [A=255, R=169, G=169, B=169]	1	4		By MS/MS	By MS/MS	By MS/MS	By MS/MS	By MS/MS	By MS/MS	By MS/MS	By MS/MS	By MS/MS	By MS/MS	Mus musculus	19	19	19	77.1	77.1	77.1	33.997	0	235.39	37096000	183	17	16	16	17	16	17	19	18	18	17	19.238	19.4099	19.3391
			0.282323	0.0634464	Q8R010	Q8R010	Aminoacyl tRNA synthase complex-interacting multifunctional protein 2	Aimp2	6509	Aminoacyl tRNA synthase complex-interacting multifunctional protein 2 OS=Mus musculus OX=10090 GN=Aimp2 PE=1 SV=2	Color2 [A=255, R=169, G=169, B=169]	1	4		By MS/MS	By MS/MS	By MS/MS	By MS/MS	By MS/MS	By MS/MS	By MS/MS	By MS/MS	By MS/MS	By MS/MS	Mus musculus	8	8	1	35	35	7.8	35.377	0	92.127	9943600	62	6	6	6	6	6	6	7	8	7	6	18.4531	18.547	18.7826
			0.0351563	0.0166649	Q8R3V2	Q8R3V2		Aimp2	6584	Aminoacyl tRNA synthase complex-interacting multifunctional protein 2 OS=Mus musculus OX=10090 GN=Aimp2 PE=1 SV=1	Color2 [A=255, R=169, G=169, B=169]	1	4		By MS/MS	By MS/MS	By MS/MS	By MS/MS	By MS/MS	By MS/MS	By MS/MS	By MS/MS	By MS/MS	By MS/MS	Mus musculus	8	1	1	37.1	6.1	6.1	31.097	0	13.803	987280	11	6	6	6	6	6	6	7	8	7	6	16.2261	17.0987	16.8449
			0.0401944	0.0143616	O08915;D3YW40	O08915;D3YW40	AH receptor-interacting protein	Aip	3260	AH receptor-interacting protein OS=Mus musculus OX=10090 GN=Aip PE=1 SV=1;AH receptor-interacting protein (Fragment) OS=Mus musculus OX=10090 GN=Aip PE=1 SV=1	Color2 [A=255, R=169, G=169, B=169]	1	4		By MS/MS	By MS/MS	By MS/MS	By MS/MS	By MS/MS	By MS/MS	By MS/MS	By MS/MS	By MS/MS	By MS/MS	Mus musculus	10	10	10	41.8	41.8	41.8	37.605	0	50.129	7400600	76	8	9	7	7	8	7	9	9	8	7	17.6491	17.8511	17.8642
			0.276751	-0.0613876	Q9WTP6;F7BP55	Q9WTP6	Adenylate kinase 2, mitochondrial;Adenylate kinase 2, mitochondrial, N-terminally processed	Ak2	7731	Adenylate kinase 2, mitochondrial OS=Mus musculus OX=10090 GN=Ak2 PE=1 SV=5	Color2 [A=255, R=169, G=169, B=169]	1	4		By MS/MS	By MS/MS	By MS/MS	By MS/MS	By MS/MS	By MS/MS	By MS/MS	By MS/MS	By MS/MS	By MS/MS	Mus musculus	18	18	18	69.5	69.5	69.5	26.468	0	125.14	58800000	190	14	14	16	13	14	13	14	15	14	15	20.2773	20.1939	19.8553
			0.294827	-0.0907185	Q9WTP7;Q9D8W6;F6RP11	Q9WTP7;Q9D8W6	GTP:AMP phosphotransferase AK3, mitochondrial	Ak3	7732	GTP:AMP phosphotransferase AK3, mitochondrial OS=Mus musculus OX=10090 GN=Ak3 PE=1 SV=3;GTP:AMP phosphotransferase AK3, mitochondrial OS=Mus musculus OX=10090 GN=Ak3 PE=2 SV=1	Color2 [A=255, R=169, G=169, B=169]	1	4		By MS/MS	By MS/MS	By MS/MS	By MS/MS	By MS/MS	By MS/MS	By MS/MS	By MS/MS	By MS/MS	By MS/MS	Mus musculus	14	14	14	65.2	65.2	65.2	25.426	0	101.78	11743000	81	9	9	8	9	11	12	12	12	13	11	18.0548	18.03	17.7018
			0.154581	-0.0753288	O08715	O08715	A-kinase anchor protein 1, mitochondrial	Akap1	3243	A-kinase anchor protein 1, mitochondrial OS=Mus musculus OX=10090 GN=Akap1 PE=1 SV=4	Color2 [A=255, R=169, G=169, B=169]	1	4		By MS/MS	By MS/MS	By MS/MS	By MS/MS	By MS/MS	By MS/MS	By MS/MS	By MS/MS	By MS/MS	By MS/MS	Mus musculus	7	7	7	13.4	13.4	13.4	92.194	0	25.226	1427100	29	5	6	6	3	5	4	4	4	6	4	15.9966	15.4464	15.5874
			2.16126	-0.14401	O88845;Q3TR91	O88845	A-kinase anchor protein 10, mitochondrial	Akap10	3460	A-kinase anchor protein 10, mitochondrial OS=Mus musculus OX=10090 GN=Akap10 PE=1 SV=3	Color2 [A=255, R=169, G=169, B=169]	1	4		By MS/MS	By MS/MS	By MS/MS	By MS/MS	By MS/MS	By MS/MS	By MS/MS	By MS/MS	By MS/MS	By MS/MS	Mus musculus	19	19	19	39.1	39.1	39.1	73.631	0	73.318	5581200	106	13	12	17	13	14	18	14	18	17	17	16.5838	16.4855	16.5275
			1.06804	-0.345248	E9Q777;Q8BSJ2;Q6ZQ80	E9Q777;Q8BSJ2;Q6ZQ80		Akap11	2812	A kinase (PRKA) anchor protein 11 OS=Mus musculus OX=10090 GN=Akap11 PE=1 SV=2;AKAP_110 domain-containing protein (Fragment) OS=Mus musculus OX=10090 GN=Akap11 PE=2 SV=1;MKIAA0629 protein (Fragment) OS=Mus musculus OX=10090 GN=Akap11 PE=2 SV=1	Color2 [A=255, R=169, G=169, B=169]	1	4		By matching	By matching	By matching	By matching	By matching	By MS/MS	By matching	By matching	By matching	By MS/MS	Mus musculus	4	4	4	2.6	2.6	2.6	208.76	0	7.221	426580	5	3	2	4	1	2	4	1	2	4	4	14.785	15.1132	15.1035
			2.2146	-0.277412	E9Q394;A0A140LJJ5;A0A140LHG3;Q3UZK5;A0A140LIX0;A0A140LID7;Q3T998;Q3TR80;Q3TA34;Q3TZA8;A0A140LHQ3	E9Q394;A0A140LJJ5		Akap13	402	A-kinase anchor protein 13 OS=Mus musculus OX=10090 GN=Akap13 PE=1 SV=1;A-kinase anchor protein 13 OS=Mus musculus OX=10090 GN=Akap13 PE=1 SV=1	Color2 [A=255, R=169, G=169, B=169]	1	4		By MS/MS	By MS/MS	By MS/MS	By MS/MS	By MS/MS	By MS/MS	By MS/MS	By MS/MS	By MS/MS	By MS/MS	Mus musculus	23	23	17	12	12	8.8	303.97	0	107.15	2954000	87	14	16	18	18	14	17	18	18	17	19	15.7428	15.7826	15.7843
			0.173566	0.0359379	Q059U9;Q9DBR0;A0A494B9I1;A0A494BAG5;A0A494BAZ0;A0A494B9W0;A0A494BAT4;D3Z2X2	Q059U9;Q9DBR0	A-kinase anchor protein 8	Akap8	4310	A kinase (PRKA) anchor protein 8 OS=Mus musculus OX=10090 GN=Akap8 PE=1 SV=1;A-kinase anchor protein 8 OS=Mus musculus OX=10090 GN=Akap8 PE=1 SV=1	Color2 [A=255, R=169, G=169, B=169]	1	4		By MS/MS	By MS/MS	By MS/MS	By MS/MS	By MS/MS	By MS/MS	By MS/MS	By MS/MS	By MS/MS	By MS/MS	Mus musculus	20	20	19	33.9	33.9	32.9	76.293	0	210.97	10666000	103	12	12	16	12	11	15	15	17	16	13	17.797	17.5025	17.5963
			0.450701	-0.0976902	A0A494B9L0;Q9D0K8;Q5RL57;Q3TLG2;Q9R0L7;A0A494BBL1;A0A494BAS2;Q99LI6;A0A494B9R0;A0A494BAE8	A0A494B9L0;Q9D0K8;Q5RL57;Q3TLG2;Q9R0L7;A0A494BBL1	A-kinase anchor protein 8-like	Akap8l	689	A-kinase anchor protein 8-like OS=Mus musculus OX=10090 GN=Akap8l PE=1 SV=1;Uncharacterized protein OS=Mus musculus OX=10090 GN=Akap8l PE=2 SV=1;A kinase (PRKA) anchor protein 8-like OS=Mus musculus OX=10090 GN=Akap8l PE=1 SV=1;Uncharacterized protein OS=M	Color2 [A=255, R=169, G=169, B=169]	1	4		By MS/MS	By MS/MS	By MS/MS	By MS/MS	By MS/MS	By MS/MS	By MS/MS	By MS/MS	By MS/MS	By MS/MS	Mus musculus	12	12	12	25.7	25.7	25.7	67.884	0	65.381	3670800	72	8	7	8	10	9	10	10	10	9	10	16.251	16.0802	16.3156
			0.792298	-0.126001	E9QQ10;Q70FJ1;Q99P24;A0A140T8S1;H3BLL7;Q9CVC1;A0A571BE77;Q8BV41;Q9CS73;Q8C0C6	E9QQ10;Q70FJ1	A-kinase anchor protein 9	Akap9	2906	A-kinase anchor protein 9 OS=Mus musculus OX=10090 GN=Akap9 PE=1 SV=1;A-kinase anchor protein 9 OS=Mus musculus OX=10090 GN=Akap9 PE=1 SV=2	Color2 [A=255, R=169, G=169, B=169]	1	4		By MS/MS	By MS/MS	By MS/MS	By MS/MS	By MS/MS	By MS/MS	By MS/MS	By MS/MS	By MS/MS	By MS/MS	Mus musculus	28	28	28	9	9	9	434.13	0	92.237	3014000	87	15	16	18	16	19	20	20	18	19	22	16.9901	16.6952	16.9653
		+	2.13404	-1.50479	Q80VW7	Q80VW7	AT-hook-containing transcription factor	Akna	5864	Microtubule organization protein AKNA OS=Mus musculus OX=10090 GN=Akna PE=1 SV=1	Color2 [A=255, R=169, G=169, B=169]	1	4		By MS/MS	By matching	By MS/MS	By matching	By MS/MS	By matching	By MS/MS	By matching	By MS/MS	By MS/MS	Mus musculus	6	6	6	6.1	6.1	6.1	153.12	0	8.8035	526210	8	2	1	2	2	3	2	3	3	3	4	15.3208	14.8844	13.9082
			0.304199	0.171615	Q540D7;Q9JII6;Q80XJ7;Q3UJW9;B1AXW3;Q810X5	Q540D7;Q9JII6;Q80XJ7;Q3UJW9;B1AXW3	Alcohol dehydrogenase [NADP(+)]	Akr1a1	5251	Alcohol dehydrogenase [NADP(+)] OS=Mus musculus OX=10090 GN=Akr1a1 PE=1 SV=1;Aldo-keto reductase family 1 member A1 OS=Mus musculus OX=10090 GN=Akr1a1 PE=1 SV=3;Alcohol dehydrogenase [NADP(+)] OS=Mus musculus OX=10090 GN=Akr1a1 PE=2 SV=1;Alcohol dehydrogen	Color2 [A=255, R=169, G=169, B=169]	1	4		By MS/MS	By MS/MS	By MS/MS	By MS/MS	By MS/MS	By MS/MS	By MS/MS	By MS/MS	By MS/MS	By MS/MS	Mus musculus	17	17	17	66.5	66.5	66.5	36.586	0	134.17	62631000	149	13	13	15	12	12	16	14	16	15	14	20.7513	21.0754	21.243
			0.0320939	0.0174961	Q8BIV6;G5E895;D3Z494;S4R2G9;Q8R318	Q8BIV6;G5E895;D3Z494;S4R2G9		Akr1b10	3122	Aldo_ket_red domain-containing protein OS=Mus musculus OX=10090 GN=Akr1b10 PE=2 SV=1;Aldo-keto reductase family 1, member B10 (aldose reductase) OS=Mus musculus OX=10090 GN=Akr1b10 PE=1 SV=1;Aldo-keto reductase family 1, member B10 (aldose reductase) OS=Mu	Color2 [A=255, R=169, G=169, B=169]	1	4		By MS/MS	By MS/MS	By MS/MS	By MS/MS	By MS/MS	By MS/MS	By MS/MS	By MS/MS	By MS/MS	By MS/MS	Mus musculus	13	8	6	44.9	27.2	23.7	35.848	0	42.83	3576100	43	10	11	9	11	11	11	12	11	10	11	17.2257	17.1363	17.4953
			0.418441	0.205311	Q3UDY1;P45376;Q5U415;Q3TCL2;D3YVJ7;Q3ULP0	Q3UDY1;P45376;Q5U415;Q3TCL2	Aldose reductase	Akr1b3;Akr1b1	3814	Aldo_ket_red domain-containing protein OS=Mus musculus OX=10090 GN=Akr1b3 PE=1 SV=1;Aldo-keto reductase family 1 member B1 OS=Mus musculus OX=10090 GN=Akr1b1 PE=1 SV=3;Aldo-keto reductase family 1, member B3 (Aldose reductase) OS=Mus musculus OX=10090 GN=A	Color2 [A=255, R=169, G=169, B=169]	1	4		By MS/MS	By MS/MS	By MS/MS	By MS/MS	By MS/MS	By MS/MS	By MS/MS	By MS/MS	By MS/MS	By MS/MS	Mus musculus	22	22	22	63.6	63.6	63.6	35.732	0	182.11	127240000	191	20	19	19	19	19	21	20	20	19	20	21.0296	21.2759	21.3006
			0.0832697	0.0588982	Q5M9J9;Q3UGS8;P21300	Q5M9J9;Q3UGS8;P21300	Aldose reductase-related protein 1	Akr1b7	3638	Aldo-keto reductase family 1, member B7 OS=Mus musculus OX=10090 GN=Akr1b7 PE=1 SV=1;Aldo_ket_red domain-containing protein OS=Mus musculus OX=10090 GN=Akr1b7 PE=2 SV=1;Aldo-keto reductase family 1 member B7 OS=Mus musculus OX=10090 GN=Akr1b7 PE=1 SV=4	Color2 [A=255, R=169, G=169, B=169]	1	4		By MS/MS	By MS/MS	By MS/MS	By MS/MS	By MS/MS	By MS/MS	By MS/MS	By MS/MS	By MS/MS	By MS/MS	Mus musculus	7	2	2	15.2	3.8	3.8	35.988	0	7.8541	25318000	16	6	7	7	7	7	7	6	6	6	7	21.1145	21.3935	21.7713
			0.401181	0.210984	P45377	P45377	Aldose reductase-related protein 2	Akr1b8	3815	Aldose reductase-related protein 2 OS=Mus musculus OX=10090 GN=Akr1b8 PE=1 SV=2	Color2 [A=255, R=169, G=169, B=169]	1	4		By MS/MS	By MS/MS	By MS/MS	By MS/MS	By MS/MS	By MS/MS	By MS/MS	By MS/MS	By MS/MS	By MS/MS	Mus musculus	18	18	12	61.4	61.4	43.4	36.12	0	249.91	97195000	200	17	18	17	17	16	17	17	18	16	17	20.9797	21.2403	21.0945
			0.732678	-2.05984	Q3U538;Q8K023;Q91WR5;A0A1Y7VLH1;Q9D5U2;G3XA14;Q80W25;Q3UXL1	Q3U538;Q8K023;Q91WR5;A0A1Y7VLH1;Q9D5U2;G3XA14;Q80W25;Q3UXL1	Aldo-keto reductase family 1 member C18;Aldo-keto reductase family 1 member C21	Akr1c18;Akr1c21;Akr1cl	4832	Uncharacterized protein OS=Mus musculus OX=10090 GN=Akr1c18 PE=2 SV=1;Aldo-keto reductase family 1 member C18 OS=Mus musculus OX=10090 GN=Akr1c18 PE=1 SV=2;Aldo-keto reductase family 1 member C21 OS=Mus musculus OX=10090 GN=Akr1c21 PE=1 SV=2;Aldo-keto redu	Color2 [A=255, R=169, G=169, B=169]	1	4			By matching	By MS/MS	By matching	By MS/MS	By MS/MS	By matching	By MS/MS	By MS/MS	By MS/MS	Mus musculus	6	6	3	9.3	9.3	6.5	37.176	0	8.4938	2237000	12	0	1	1	1	4	3	1	5	4	5	11.9655	13.3577	12.6735
			0.143199	0.103816	Q9DCT1;Q8CEB6	Q9DCT1;Q8CEB6	1,5-anhydro-D-fructose reductase	Akr1e2;Akr1e1	7515	1,5-anhydro-D-fructose reductase OS=Mus musculus OX=10090 GN=Akr1e2 PE=1 SV=1;Aldo-keto reductase family 1, member E1 OS=Mus musculus OX=10090 GN=Akr1e1 PE=1 SV=1	Color2 [A=255, R=169, G=169, B=169]	1	4		By MS/MS	By MS/MS	By MS/MS	By MS/MS	By MS/MS	By MS/MS	By MS/MS	By MS/MS	By MS/MS	By MS/MS	Mus musculus	12	12	12	47.2	47.2	47.2	34.46	0	31.679	3784000	72	10	9	11	8	10	9	10	10	9	11	16.1683	16.3055	16.6704
			0.524459	0.0942459	Q8CG76	Q8CG76	Aflatoxin B1 aldehyde reductase member 2	Akr7a2	6340	Aflatoxin B1 aldehyde reductase member 2 OS=Mus musculus OX=10090 GN=Akr7a2 PE=1 SV=3	Color2 [A=255, R=169, G=169, B=169]	1	4		By MS/MS	By MS/MS	By MS/MS	By MS/MS	By MS/MS	By MS/MS	By MS/MS	By MS/MS	By MS/MS	By MS/MS	Mus musculus	10	10	10	33.5	33.5	33.5	40.612	0	53.062	6034900	76	8	7	9	6	8	10	7	8	8	7	17.188	17.49	17.3743
			0.0342136	-0.0175224	P31750;Q8BS26;D3Z783;D3YXX3;D3YYP9;A4FUQ9;Q6NXW0;Q9WUA6;X2CUM2;Q8C6X4	P31750;Q8BS26;D3Z783;D3YXX3	RAC-alpha serine/threonine-protein kinase	Akt1	3730	RAC-alpha serine/threonine-protein kinase OS=Mus musculus OX=10090 GN=Akt1 PE=1 SV=2;Uncharacterized protein OS=Mus musculus OX=10090 GN=Akt1 PE=2 SV=1;Non-specific serine/threonine protein kinase OS=Mus musculus OX=10090 GN=Akt1 PE=1 SV=2;RAC-alpha serine	Color2 [A=255, R=169, G=169, B=169]	1	4		By MS/MS	By MS/MS	By MS/MS	By MS/MS	By MS/MS	By MS/MS	By MS/MS	By MS/MS	By MS/MS	By MS/MS	Mus musculus	23	23	19	49.6	49.6	40.8	55.707	0	94.078	7217100	117	18	16	21	16	20	21	18	20	20	18	16.5686	16.6273	16.7862
			0.712837	-0.209953	Q9D1F4;E9QKI5;E9QKI4;D3Z4R0;F6R8S6;A0A140LJJ3;D3Z4W3;D3YWZ1	Q9D1F4;E9QKI5;E9QKI4;D3Z4R0;F6R8S6	Proline-rich AKT1 substrate 1	Akt1s1	7298	Proline-rich AKT1 substrate 1 OS=Mus musculus OX=10090 GN=Akt1s1 PE=1 SV=1;Proline-rich AKT1 substrate 1 OS=Mus musculus OX=10090 GN=Akt1s1 PE=1 SV=1;Proline-rich AKT1 substrate 1 OS=Mus musculus OX=10090 GN=Akt1s1 PE=1 SV=1;Proline-rich AKT1 substrate 1 (	Color2 [A=255, R=169, G=169, B=169]	1	4		By MS/MS	By MS/MS	By MS/MS	By MS/MS	By MS/MS	By MS/MS	By MS/MS	By MS/MS	By MS/MS	By MS/MS	Mus musculus	4	4	4	20.2	20.2	20.2	27.483	0	12.353	712380	22	3	2	4	4	4	4	4	4	2	4	14.7585	14.9454	14.4373
			1.79256	-0.411304	Q3TY95;Q60823;Q8CE74;F8WHG5;D3Z3N2;D3YXM7;D3Z5X2	Q3TY95;Q60823;Q8CE74;F8WHG5;D3Z3N2;D3YXM7	RAC-beta serine/threonine-protein kinase	Akt2	4735	Non-specific serine/threonine protein kinase OS=Mus musculus OX=10090 GN=Akt2 PE=1 SV=1;RAC-beta serine/threonine-protein kinase OS=Mus musculus OX=10090 GN=Akt2 PE=1 SV=1;Uncharacterized protein (Fragment) OS=Mus musculus OX=10090 GN=Akt2 PE=2 SV=1;Non-sp	Color2 [A=255, R=169, G=169, B=169]	1	4		By MS/MS	By MS/MS	By MS/MS	By MS/MS	By MS/MS	By MS/MS	By MS/MS	By MS/MS	By MS/MS	By MS/MS	Mus musculus	14	10	10	34.3	25.6	25.6	55.741	0	28.977	1057600	28	7	6	9	7	8	9	9	12	8	11	14.8928	14.6768	15.1002
			0.375661	-0.183398	D3Z632;Q05BP5;Q64362	D3Z632;Q05BP5;Q64362	AKT-interacting protein	Aktip	2594	AKT-interacting protein OS=Mus musculus OX=10090 GN=Aktip PE=1 SV=2;Aktip protein (Fragment) OS=Mus musculus OX=10090 GN=Aktip PE=2 SV=1;AKT-interacting protein OS=Mus musculus OX=10090 GN=Aktip PE=1 SV=1	Color2 [A=255, R=169, G=169, B=169]	1	4		By MS/MS	By MS/MS	By MS/MS	By matching	By MS/MS	By MS/MS	By MS/MS	By matching	By MS/MS	By MS/MS	Mus musculus	2	2	2	10.9	10.9	10.9	29.214	0.0012791	3.8709	248610	9	1	1	2	1	1	2	2	2	2	2	14.0052	14.1056	14.3545
			0.354568	0.18162	Q9DD05;P10518;O89061;Q8VCZ1	Q9DD05;P10518;O89061;Q8VCZ1	Delta-aminolevulinic acid dehydratase	Alad	3546	Delta-aminolevulinic acid dehydratase OS=Mus musculus OX=10090 GN=Alad PE=2 SV=1;Delta-aminolevulinic acid dehydratase OS=Mus musculus OX=10090 GN=Alad PE=1 SV=1;Delta-aminolevulinic acid dehydratase (Fragment) OS=Mus musculus OX=10090 GN=Alad PE=2 SV=1;Po	Color2 [A=255, R=169, G=169, B=169]	1	4		By MS/MS	By MS/MS	By MS/MS	By MS/MS	By MS/MS	By MS/MS	By MS/MS	By MS/MS	By MS/MS	By MS/MS	Mus musculus	12	12	12	37.9	37.9	37.9	36.039	0	78.353	5852200	71	11	9	10	9	8	11	11	11	10	9	17.2956	17.4664	17.8168
		+	4.94966	-0.912333	E9Q3Q6;Q54AJ5;Q61490;E9Q4G8;F6QH25;Q5MPX5;Q3TTY3	E9Q3Q6;Q54AJ5;Q61490;E9Q4G8	CD166 antigen	Alcam	2769	Activated leukocyte cell adhesion molecule OS=Mus musculus OX=10090 GN=Alcam PE=1 SV=1;Activated leukocyte cell adhesion molecule OS=Mus musculus OX=10090 GN=Alcam PE=1 SV=1;CD166 antigen OS=Mus musculus OX=10090 GN=Alcam PE=1 SV=3;Activated leukocyte cell	Color2 [A=255, R=169, G=169, B=169]	1	4		By MS/MS	By MS/MS	By MS/MS	By MS/MS	By MS/MS	By MS/MS	By MS/MS	By MS/MS	By MS/MS	By MS/MS	Mus musculus	14	14	14	23.3	23.3	23.3	63.668	0	55.281	5262900	66	10	9	12	10	9	12	12	11	14	12	16.7524	16.4665	16.4152
			0.432362	0.154567	A0A1B0GSU0;D3Z0B9;Q571I9;A0A1B0GSN3;Q9CWT9	A0A1B0GSU0;D3Z0B9;Q571I9	Aldehyde dehydrogenase family 16 member A1	Aldh16a1	436	Aldehyde dehydrogenase family 16 member A1 OS=Mus musculus OX=10090 GN=Aldh16a1 PE=1 SV=1;Aldehyde dehydrogenase family 16 member A1 OS=Mus musculus OX=10090 GN=Aldh16a1 PE=1 SV=3;Aldehyde dehydrogenase family 16 member A1 OS=Mus musculus OX=10090 GN=Aldh1	Color2 [A=255, R=169, G=169, B=169]	1	4		By MS/MS	By MS/MS	By MS/MS	By MS/MS	By MS/MS	By MS/MS	By MS/MS	By MS/MS	By MS/MS	By MS/MS	Mus musculus	18	18	18	25.4	25.4	25.4	84.797	0	110.6	7937800	104	13	13	16	14	13	14	14	17	13	16	17.1863	17.3379	17.3026
			1.02424	-0.219643	Q3TWN8;Q9Z110;Q3UGW8;Q3UZ27;D3Z0B4;H3BKJ8;H3BLE8;H3BKK0	Q3TWN8;Q9Z110;Q3UGW8;Q3UZ27	Delta-1-pyrroline-5-carboxylate synthase;Glutamate 5-kinase;Gamma-glutamyl phosphate reductase	Aldh18a1	4719	Delta-1-pyrroline-5-carboxylate synthase OS=Mus musculus OX=10090 GN=Aldh18a1 PE=2 SV=1;Delta-1-pyrroline-5-carboxylate synthase OS=Mus musculus OX=10090 GN=Aldh18a1 PE=1 SV=2;Gamma-glutamyl kinase (Fragment) OS=Mus musculus OX=10090 GN=Aldh18a1 PE=2 SV=1;	Color2 [A=255, R=169, G=169, B=169]	1	4		By MS/MS	By MS/MS	By MS/MS	By MS/MS	By MS/MS	By MS/MS	By MS/MS	By MS/MS	By MS/MS	By MS/MS	Mus musculus	31	31	31	47.3	47.3	47.3	87.262	0	276.49	20771000	194	22	23	29	23	25	21	21	27	27	25	18.261	17.9226	18.2964
			0.215659	-0.0954014	Q9CZS1	Q9CZS1	Aldehyde dehydrogenase X, mitochondrial	Aldh1b1	7238	Aldehyde dehydrogenase X, mitochondrial OS=Mus musculus OX=10090 GN=Aldh1b1 PE=1 SV=1	Color2 [A=255, R=169, G=169, B=169]	1	4		By MS/MS	By MS/MS	By MS/MS	By MS/MS	By MS/MS	By matching	By MS/MS	By MS/MS	By MS/MS	By MS/MS	Mus musculus	3	3	3	7.9	7.9	7.9	57.552	0	12.463	1139600	15	3	2	1	2	2	2	3	3	2	2	16.7912	16.7571	16.8326
			0.0240373	0.0151852	Q8R0Y6;Q8CIF2;Q8BLE0;A0A0N4SW56;A0A0N4SVT2;Q9CVJ8	Q8R0Y6;Q8CIF2	Cytosolic 10-formyltetrahydrofolate dehydrogenase;10-formyltetrahydrofolate dehydrogenase	Aldh1l1	6524	Cytosolic 10-formyltetrahydrofolate dehydrogenase OS=Mus musculus OX=10090 GN=Aldh1l1 PE=1 SV=1;10-formyltetrahydrofolate dehydrogenase OS=Mus musculus OX=10090 GN=Aldh1l1 PE=2 SV=1	Color2 [A=255, R=169, G=169, B=169]	1	4		By MS/MS	By MS/MS	By MS/MS	By MS/MS	By MS/MS	By MS/MS	By MS/MS	By MS/MS	By MS/MS	By MS/MS	Mus musculus	22	22	22	30.9	30.9	30.9	98.708	0	48.614	2634900	55	13	11	17	14	13	14	16	13	11	13	15.5048	15.867	16.1325
			0.523077	-0.110356	Q544B1;Q3UJW1;Q3U9J7;Q3TVM2;P47738;Q3U6I3;A0A0G2JEU1;A0A0G2JF60;A0A0G2JFQ0;D3YYF3;Q62148	Q544B1;Q3UJW1;Q3U9J7;Q3TVM2;P47738;Q3U6I3;A0A0G2JEU1	Aldehyde dehydrogenase, mitochondrial	Aldh2	3826	Aldedh domain-containing protein OS=Mus musculus OX=10090 GN=Aldh2 PE=1 SV=1;Aldedh domain-containing protein OS=Mus musculus OX=10090 GN=Aldh2 PE=2 SV=1;Aldedh domain-containing protein OS=Mus musculus OX=10090 GN=Aldh2 PE=2 SV=1;Aldedh domain-containing	Color2 [A=255, R=169, G=169, B=169]	1	4		By MS/MS	By MS/MS	By MS/MS	By MS/MS	By MS/MS	By MS/MS	By MS/MS	By MS/MS	By MS/MS	By MS/MS	Mus musculus	25	25	25	52.6	52.6	52.6	56.537	0	270.16	70922000	217	19	19	22	19	22	24	17	22	24	22	20.2597	20.2192	20.2508
			1.17443	-0.132809	Q8C3C9;Q8BQ93;B1AV77;B1ATI0;P47740;Q8C5J1;Q99PH3;Q3U7B5;Q99PH4;A0A140LJF9	Q8C3C9;Q8BQ93;B1AV77;B1ATI0;P47740;Q8C5J1;Q99PH3;Q3U7B5;Q99PH4	Aldehyde dehydrogenase;Fatty aldehyde dehydrogenase	Aldh3a2	2122	Aldehyde dehydrogenase OS=Mus musculus OX=10090 GN=Aldh3a2 PE=2 SV=1;Aldehyde dehydrogenase OS=Mus musculus OX=10090 PE=2 SV=1;Aldehyde dehydrogenase OS=Mus musculus OX=10090 GN=Aldh3a2 PE=1 SV=1;Aldehyde dehydrogenase OS=Mus musculus OX=10090 GN=Aldh3a2 P	Color2 [A=255, R=169, G=169, B=169]	1	4		By MS/MS	By MS/MS	By MS/MS	By MS/MS	By MS/MS	By MS/MS	By MS/MS	By MS/MS	By MS/MS	By MS/MS	Mus musculus	14	14	12	31.2	31.2	26.9	53.998	0	42.778	7044400	79	11	10	11	8	10	10	9	11	12	10	17.8399	17.7865	17.5716
			0.670364	0.0973312	Q3U3J9;Q3TX25;Q80VQ0;J3QMK6;E9Q3E1;Q3V4C9;F6QPV9	Q3U3J9;Q3TX25;Q80VQ0	Aldehyde dehydrogenase;Aldehyde dehydrogenase family 3 member B1	Aldh3b1	4723	Aldedh domain-containing protein (Fragment) OS=Mus musculus OX=10090 GN=Aldh3b1 PE=2 SV=1;Aldehyde dehydrogenase OS=Mus musculus OX=10090 GN=Aldh3b1 PE=1 SV=1;Aldehyde dehydrogenase family 3 member B1 OS=Mus musculus OX=10090 GN=Aldh3b1 PE=1 SV=1	Color2 [A=255, R=169, G=169, B=169]	1	4		By MS/MS	By MS/MS	By MS/MS	By MS/MS	By MS/MS	By MS/MS	By MS/MS	By MS/MS	By MS/MS	By MS/MS	Mus musculus	14	14	14	35.8	35.8	35.8	48.908	0	55.156	5404100	89	10	7	12	11	11	13	13	13	14	12	16.6576	16.5864	16.6303
			1.44098	-0.577217	Q8CHT0;Q6P9Q7;Q8BU44	Q8CHT0	Delta-1-pyrroline-5-carboxylate dehydrogenase, mitochondrial	Aldh4a1	6358	Delta-1-pyrroline-5-carboxylate dehydrogenase, mitochondrial OS=Mus musculus OX=10090 GN=Aldh4a1 PE=1 SV=3	Color2 [A=255, R=169, G=169, B=169]	1	4		By MS/MS	By MS/MS	By MS/MS	By MS/MS	By MS/MS	By MS/MS	By MS/MS	By MS/MS	By MS/MS	By MS/MS	Mus musculus	6	6	6	11.6	11.6	11.6	61.84	0	15.709	920130	24	2	3	4	3	3	3	4	4	4	3	14.3857	15.4301	15.6552
			1.36468	-0.48965	Q9EQ20;Q8K0L1;A0A1Y7VJ32;Q1LZK2	Q9EQ20;Q8K0L1	Methylmalonate-semialdehyde dehydrogenase [acylating], mitochondrial	Aldh6a1	7539	Methylmalonate-semialdehyde dehydrogenase [acylating], mitochondrial OS=Mus musculus OX=10090 GN=Aldh6a1 PE=1 SV=1;Aldh6a1 protein OS=Mus musculus OX=10090 GN=Aldh6a1 PE=2 SV=1	Color2 [A=255, R=169, G=169, B=169]	1	4		By matching	By matching	By MS/MS	By MS/MS	By MS/MS	By MS/MS	By MS/MS	By MS/MS	By MS/MS	By MS/MS	Mus musculus	4	4	4	9.2	9.2	9.2	57.915	0	13.069	309700	11	3	3	3	3	2	2	1	2	3	2	13.7453	14.0991	14.5477
			0.102522	0.0894562	Q9DBF1;G3UYR8;G3UY72;E9Q1H3;E9Q1G1	Q9DBF1;G3UYR8;G3UY72;E9Q1H3	Alpha-aminoadipic semialdehyde dehydrogenase	Aldh7a1	7460	Alpha-aminoadipic semialdehyde dehydrogenase OS=Mus musculus OX=10090 GN=Aldh7a1 PE=1 SV=4;Aldehyde dehydrogenase (NAD(+)) OS=Mus musculus OX=10090 GN=Aldh7a1 PE=1 SV=1;Alpha-aminoadipic semialdehyde dehydrogenase (Fragment) OS=Mus musculus OX=10090 GN=Ald	Color2 [A=255, R=169, G=169, B=169]	1	4		By MS/MS	By MS/MS	By MS/MS	By MS/MS	By MS/MS	By MS/MS	By MS/MS	By MS/MS	By matching	By MS/MS	Mus musculus	6	6	6	15.8	15.8	15.8	58.861	0	18.357	838680	21	3	5	6	6	5	6	5	6	4	6	14.3106	14.6951	15.5014
			0.0377674	0.0190487	Q3THE7;Q9JLJ2;Q3UDG0;A7VL18;Q3V1N7;Q3U367;Q3TG52;Q9CRH9	Q3THE7;Q9JLJ2;Q3UDG0;A7VL18;Q3V1N7;Q3U367;Q3TG52	4-trimethylaminobutyraldehyde dehydrogenase	Aldh9a1	4554	Aldedh domain-containing protein OS=Mus musculus OX=10090 GN=Aldh9a1 PE=2 SV=1;4-trimethylaminobutyraldehyde dehydrogenase OS=Mus musculus OX=10090 GN=Aldh9a1 PE=1 SV=1;Aldedh domain-containing protein OS=Mus musculus OX=10090 GN=Aldh9a1 PE=2 SV=1;Gamma-am	Color2 [A=255, R=169, G=169, B=169]	1	4		By MS/MS	By MS/MS	By MS/MS	By MS/MS	By MS/MS	By MS/MS	By MS/MS	By MS/MS	By MS/MS	By MS/MS	Mus musculus	26	26	1	57.3	57.3	3.8	53.513	0	249.32	50007000	190	22	21	21	23	20	24	20	20	19	24	19.1507	19.4157	19.6421
			0.755629	0.341238	Q5FWB7;P05064;Q6NY00;D3YWI1;D3Z510;A0A0U1RPN8	Q5FWB7;P05064;Q6NY00;D3YWI1;D3Z510;A0A0U1RPN8	Fructose-bisphosphate aldolase;Fructose-bisphosphate aldolase A	Aldoa	3501	Fructose-bisphosphate aldolase OS=Mus musculus OX=10090 GN=Aldoa PE=1 SV=1;Fructose-bisphosphate aldolase A OS=Mus musculus OX=10090 GN=Aldoa PE=1 SV=2;Fructose-bisphosphate aldolase OS=Mus musculus OX=10090 GN=Aldoa PE=2 SV=1;Fructose-bisphosphate aldolas	Color2 [A=255, R=169, G=169, B=169]	1	4		By MS/MS	By MS/MS	By MS/MS	By MS/MS	By MS/MS	By MS/MS	By MS/MS	By MS/MS	By MS/MS	By MS/MS	Mus musculus	44	44	2	91.8	91.8	3.6	39.355	0	323.31	732120000	636	36	37	39	37	39	41	35	36	39	41	23.0074	23.3108	23.4335
			0.841978	-0.235009	A6ZI44;Q9CPQ9;A6ZI46;A0A0U1RPT5;D3YV98	A6ZI44;Q9CPQ9;A6ZI46;A0A0U1RPT5	Fructose-bisphosphate aldolase	Aldoa;Aldoart1	2070	Fructose-bisphosphate aldolase OS=Mus musculus OX=10090 GN=Aldoa PE=1 SV=1;Fructose-bisphosphate aldolase OS=Mus musculus OX=10090 GN=Aldoart1 PE=1 SV=1;Fructose-bisphosphate aldolase OS=Mus musculus OX=10090 GN=Aldoart1 PE=1 SV=1;Fructose-bisphosphate ald	Color2 [A=255, R=169, G=169, B=169]	1	4		By MS/MS	By MS/MS	By MS/MS	By MS/MS	By MS/MS	By MS/MS	By MS/MS	By MS/MS	By MS/MS	By MS/MS	Mus musculus	43	1	1	81.8	4.8	4.8	45.12	0.0001579	6.6941	3098300	15	35	36	38	36	38	40	34	35	38	40	18.0315	18.0111	18.2616
			0.456096	0.236037	P05063	P05063	Fructose-bisphosphate aldolase C	Aldoc	3500	Fructose-bisphosphate aldolase C OS=Mus musculus OX=10090 GN=Aldoc PE=1 SV=4	Color2 [A=255, R=169, G=169, B=169]	1	4		By MS/MS	By MS/MS	By MS/MS	By MS/MS	By MS/MS	By MS/MS	By MS/MS	By MS/MS	By MS/MS	By MS/MS	Mus musculus	29	22	22	78.5	59.8	59.8	39.394	0	228.7	29230000	165	18	20	20	24	23	24	21	19	22	26	18.6447	18.9849	19.143
			0.939486	-0.870677	Q921Q3	Q921Q3	Chitobiosyldiphosphodolichol beta-mannosyltransferase	Alg1	6830	Chitobiosyldiphosphodolichol beta-mannosyltransferase OS=Mus musculus OX=10090 GN=Alg1 PE=1 SV=3	Color2 [A=255, R=169, G=169, B=169]	1	4		By MS/MS		By MS/MS	By matching	By MS/MS	By MS/MS	By matching	By MS/MS	By MS/MS	By MS/MS	Mus musculus	2	2	2	5.4	5.4	5.4	54.417	0.00031182	6.3259	426440	9	1	0	1	1	1	1	1	1	2	2	14.7047	13.1868	15.5785
			0.892601	-0.400694	Q3UGP8;Q3UPY7;A0A2R8VJX4	Q3UGP8;Q3UPY7	Putative Dol-P-Glc:Glc(2)Man(9)GlcNAc(2)-PP-Dol alpha-1,2-glucosyltransferase	Alg10b	4973	Putative Dol-P-Glc:Glc(2)Man(9)GlcNAc(2)-PP-Dol alpha-1,2-glucosyltransferase OS=Mus musculus OX=10090 GN=Alg10b PE=1 SV=1;Dolichyl-P-Glc:Glc(2)Man(9)GlcNAc(2)-PP-dolichol alpha-1,2-glucosyltransferase (Fragment) OS=Mus musculus OX=10090 GN=Alg10b PE=2 SV=	Color2 [A=255, R=169, G=169, B=169]	1	4		By MS/MS	By MS/MS	By MS/MS	By MS/MS	By MS/MS	By MS/MS	By MS/MS	By MS/MS	By MS/MS	By MS/MS	Mus musculus	6	6	6	11.6	11.6	11.6	55.464	0	10.868	1252900	30	3	3	5	3	4	4	3	3	5	6	16.2455	15.869	16.2833
			0.215109	0.0882448	Q3TZM9;A0A077K846;F6R220	Q3TZM9;A0A077K846	GDP-Man:Man(3)GlcNAc(2)-PP-Dol alpha-1,2-mannosyltransferase	Alg11	27	GDP-Man:Man(3)GlcNAc(2)-PP-Dol alpha-1,2-mannosyltransferase OS=Mus musculus OX=10090 GN=Alg11 PE=2 SV=1;GDP-Man:Man(3)GlcNAc(2)-PP-Dol alpha-1,2-mannosyltransferase OS=Mus musculus OX=10090 GN=Alg11 PE=2 SV=1	Color2 [A=255, R=169, G=169, B=169]	1	4		By MS/MS	By matching	By MS/MS	By MS/MS	By MS/MS	By matching	By MS/MS	By matching	By MS/MS	By MS/MS	Mus musculus	5	5	5	10	10	10	55.269	0	7.0297	394610	14	3	3	3	3	3	3	3	4	5	3	14.2581	14.2511	14.4522
			0.272619	0.22072	A0A0G2JEH5;Q9D081	A0A0G2JEH5;Q9D081	UDP-N-acetylglucosamine transferase subunit ALG14 homolog	Alg14	128	UDP-N-acetylglucosamine transferase subunit ALG14 homolog (Fragment) OS=Mus musculus OX=10090 GN=Alg14 PE=1 SV=1;UDP-N-acetylglucosamine transferase subunit ALG14 homolog OS=Mus musculus OX=10090 GN=Alg14 PE=1 SV=1	Color2 [A=255, R=169, G=169, B=169]	1	4		By MS/MS	By MS/MS	By MS/MS	By MS/MS	By matching		By matching	By MS/MS	By MS/MS	By MS/MS	Mus musculus	3	3	3	30.8	30.8	30.8	15.327	0	7.371	204480	8	2	2	2	1	1	0	2	1	3	3	14.1993	13.6876	14.3063
			0.417806	-0.161682	Q9DBE8;F6RBY3	Q9DBE8;F6RBY3	Alpha-1,3/1,6-mannosyltransferase ALG2	Alg2	7458	Alpha-1,3/1,6-mannosyltransferase ALG2 OS=Mus musculus OX=10090 GN=Alg2 PE=1 SV=2;Alpha-1,3/1,6-mannosyltransferase ALG2 (Fragment) OS=Mus musculus OX=10090 GN=Alg2 PE=1 SV=1	Color2 [A=255, R=169, G=169, B=169]	1	4		By MS/MS	By MS/MS	By MS/MS	By MS/MS	By MS/MS	By MS/MS	By MS/MS	By MS/MS	By MS/MS	By MS/MS	Mus musculus	7	7	7	22.9	22.9	22.9	47.404	0	25.259	1564600	23	5	5	5	6	7	5	3	6	7	6	16.0446	15.6879	16.0794
			0.819649	-0.16735	Q9CTE8;Q9DB25;Q9D0Q9;D6RCG2	Q9CTE8;Q9DB25	Dolichyl-phosphate beta-glucosyltransferase	Alg5	7141	Dolichyl-phosphate beta-glucosyltransferase (Fragment) OS=Mus musculus OX=10090 GN=Alg5 PE=2 SV=3;Dolichyl-phosphate beta-glucosyltransferase OS=Mus musculus OX=10090 GN=Alg5 PE=1 SV=1	Color2 [A=255, R=169, G=169, B=169]	1	4		By MS/MS	By MS/MS	By MS/MS	By MS/MS	By MS/MS	By MS/MS	By MS/MS	By MS/MS	By MS/MS	By MS/MS	Mus musculus	9	9	9	24.7	24.7	24.7	40.321	0	51.634	6765000	66	9	7	7	8	9	8	6	7	9	8	17.4086	17.4846	17.6516
			0.383891	-0.158647	Q3URN2;Q6P8H8	Q3URN2;Q6P8H8	Probable dolichyl pyrophosphate Glc1Man9GlcNAc2 alpha-1,3-glucosyltransferase	Alg8	5086	Alpha-1,3-glucosyltransferase OS=Mus musculus OX=10090 GN=Alg8 PE=2 SV=1;Probable dolichyl pyrophosphate Glc1Man9GlcNAc2 alpha-1,3-glucosyltransferase OS=Mus musculus OX=10090 GN=Alg8 PE=2 SV=2	Color2 [A=255, R=169, G=169, B=169]	1	4		By matching	By MS/MS	By MS/MS	By MS/MS	By MS/MS	By MS/MS	By MS/MS	By MS/MS	By MS/MS	By MS/MS	Mus musculus	5	5	5	11.8	11.8	11.8	59.865	0	18.396	1076600	15	4	4	4	3	3	3	3	3	4	4	15.7751	15.9021	15.96
			0.323376	0.168822	Q8VDI9;E0CZF3;E0CZ10;H3BJK6;H3BJ25	Q8VDI9	Alpha-1,2-mannosyltransferase ALG9	Alg9	6651	Alpha-1,2-mannosyltransferase ALG9 OS=Mus musculus OX=10090 GN=Alg9 PE=2 SV=1	Color2 [A=255, R=169, G=169, B=169]	1	4		By MS/MS	By MS/MS	By MS/MS	By MS/MS	By MS/MS	By MS/MS	By MS/MS	By MS/MS	By matching	By MS/MS	Mus musculus	5	5	5	11.3	11.3	11.3	69.56	0	8.6953	468300	14	1	4	5	3	2	3	3	3	3	2	14.3811	14.5001	15.38
			0.41452	0.174105	Q8K1E6;A2AKV7;A2AKV6	Q8K1E6;A2AKV7;A2AKV6	Alpha-ketoglutarate-dependent dioxygenase alkB homolog 3	Alkbh3	6425	Alpha-ketoglutarate-dependent dioxygenase alkB homolog 3 OS=Mus musculus OX=10090 GN=Alkbh3 PE=1 SV=1;Alpha-ketoglutarate-dependent dioxygenase alkB homolog 3 (Fragment) OS=Mus musculus OX=10090 GN=Alkbh3 PE=1 SV=8;Alpha-ketoglutarate-dependent dioxygenase	Color2 [A=255, R=169, G=169, B=169]	1	4		By MS/MS	By MS/MS	By MS/MS	By MS/MS	By MS/MS	By MS/MS	By MS/MS	By MS/MS	By MS/MS	By MS/MS	Mus musculus	4	4	4	17.8	17.8	17.8	33.061	0	18.281	1929900	28	4	4	4	4	3	4	4	4	4	4	16.447	16.5299	16.186
			0.568694	-0.114515	Q3TSG4	Q3TSG4	RNA demethylase ALKBH5	Alkbh5	4672	RNA demethylase ALKBH5 OS=Mus musculus OX=10090 GN=Alkbh5 PE=1 SV=2	Color2 [A=255, R=169, G=169, B=169]	1	4		By MS/MS	By MS/MS	By MS/MS	By MS/MS	By MS/MS	By MS/MS	By MS/MS	By MS/MS	By MS/MS	By MS/MS	Mus musculus	7	7	7	22.3	22.3	22.3	44.41	0	22.251	1659300	41	6	5	5	3	5	7	6	7	5	6	15.4796	15.2893	15.583
			1.6731	-0.373882	Q80Y20;Q9D4T6;Q3V2N8;A0A1D5RL93;Q8BY60	Q80Y20;Q9D4T6	Alkylated DNA repair protein alkB homolog 8	Alkbh8	5889	Alkylated DNA repair protein alkB homolog 8 OS=Mus musculus OX=10090 GN=Alkbh8 PE=1 SV=1;Methyltransf_11 domain-containing protein OS=Mus musculus OX=10090 GN=Alkbh8 PE=2 SV=1	Color2 [A=255, R=169, G=169, B=169]	1	4		By MS/MS	By MS/MS	By MS/MS	By MS/MS	By MS/MS	By MS/MS	By MS/MS	By MS/MS	By MS/MS	By MS/MS	Mus musculus	4	4	4	9.8	9.8	9.8	74.767	0	14.677	555490	19	4	3	3	3	3	2	2	3	3	3	14.6846	14.569	14.7435
			3.05425	-0.326124	P48999;E9QA93;Q3TC68;Q3TBK8;E9Q6H6;A0A0N4SW45;Q810M3	P48999;E9QA93;Q3TC68;Q3TBK8;E9Q6H6;A0A0N4SW45	Arachidonate 5-lipoxygenase	Alox5	3853	Polyunsaturated fatty acid 5-lipoxygenase OS=Mus musculus OX=10090 GN=Alox5 PE=1 SV=3;Polyunsaturated fatty acid 5-lipoxygenase OS=Mus musculus OX=10090 GN=Alox5 PE=1 SV=1;Uncharacterized protein OS=Mus musculus OX=10090 GN=Alox5 PE=2 SV=1;Uncharacterized	Color2 [A=255, R=169, G=169, B=169]	1	4		By MS/MS	By MS/MS	By MS/MS	By MS/MS	By MS/MS	By MS/MS	By MS/MS	By MS/MS	By MS/MS	By MS/MS	Mus musculus	21	21	21	35.2	35.2	35.2	77.966	0	109.95	9411800	130	18	15	15	14	16	16	15	17	17	19	17.2026	17.1576	17.1602
			0.0233957	0.0465961	P30355;A0A0J9YUC8;A0A0J9YV38	P30355;A0A0J9YUC8;A0A0J9YV38	Arachidonate 5-lipoxygenase-activating protein	Alox5ap	3722	Arachidonate 5-lipoxygenase-activating protein OS=Mus musculus OX=10090 GN=Alox5ap PE=1 SV=2;Arachidonate 5-lipoxygenase-activating protein OS=Mus musculus OX=10090 GN=Alox5ap PE=1 SV=1;Arachidonate 5-lipoxygenase-activating protein (Fragment) OS=Mus muscu	Color2 [A=255, R=169, G=169, B=169]	1	4		By MS/MS	By MS/MS	By matching	By MS/MS	By MS/MS	By MS/MS	By MS/MS	By MS/MS	By MS/MS	By MS/MS	Mus musculus	5	5	5	26.7	26.7	26.7	18.136	0	9.8255	5322400	21	4	4	4	3	4	5	3	3	5	3	18.4812	18.2455	16.9885
			0.287059	0.196747	I3PQW7;E9QNX4;Q9CXB8	I3PQW7;E9QNX4;Q9CXB8	Alpha-protein kinase 1	Alpk1	2896	ALPK1 OS=Mus musculus OX=10090 GN=Alpk1 PE=4 SV=1;Alpha-protein kinase 1 OS=Mus musculus OX=10090 GN=Alpk1 PE=4 SV=1;Alpha-protein kinase 1 OS=Mus musculus OX=10090 GN=Alpk1 PE=2 SV=2	Color2 [A=255, R=169, G=169, B=169]	1	4		By MS/MS	By matching	By MS/MS	By matching	By MS/MS	By MS/MS	By MS/MS	By MS/MS	By MS/MS	By MS/MS	Mus musculus	5	5	5	5.9	5.9	5.9	135.41	0	17.764	225640	8	2	2	2	3	3	2	3	3	3	3	13.2449	14.0785	14.1325
			1.10209	-0.210231	O08583;Q4KL64;G3X9I4;D9J342;Q9JJW6	O08583	THO complex subunit 4	Alyref	3235	THO complex subunit 4 OS=Mus musculus OX=10090 GN=Alyref PE=1 SV=3	Color2 [A=255, R=169, G=169, B=169]	1	4		By MS/MS	By MS/MS	By MS/MS	By MS/MS	By MS/MS	By MS/MS	By MS/MS	By MS/MS	By MS/MS	By MS/MS	Mus musculus	13	13	13	46.7	46.7	46.7	26.94	0	224.68	37013000	158	9	10	10	9	9	9	10	11	9	12	20.2548	20.3605	20.459
			0.24226	-0.133589	Q91YQ8;O09174;Q3TUS8	Q91YQ8;O09174;Q3TUS8	Alpha-methylacyl-CoA racemase	Amacr	3278	Amacr protein OS=Mus musculus OX=10090 GN=Amacr PE=2 SV=1;Alpha-methylacyl-CoA racemase OS=Mus musculus OX=10090 GN=Amacr PE=1 SV=4;Uncharacterized protein OS=Mus musculus OX=10090 GN=Amacr PE=2 SV=1	Color2 [A=255, R=169, G=169, B=169]	1	4		By MS/MS	By MS/MS	By MS/MS	By MS/MS	By MS/MS	By MS/MS	By MS/MS	By MS/MS	By MS/MS	By MS/MS	Mus musculus	8	8	8	31.1	31.1	31.1	39.58	0	24.828	1163800	35	5	3	5	6	7	4	6	8	7	6	15.0815	15.4198	15.4652
			0.756668	-0.298447	A2AH22	A2AH22	Activating molecule in BECN1-regulated autophagy protein 1	Ambra1	1888	Activating molecule in BECN1-regulated autophagy protein 1 OS=Mus musculus OX=10090 GN=Ambra1 PE=1 SV=1	Color2 [A=255, R=169, G=169, B=169]	1	4		By MS/MS	By MS/MS	By MS/MS	By MS/MS	By MS/MS	By MS/MS	By MS/MS	By MS/MS	By MS/MS	By MS/MS	Mus musculus	7	7	7	7.9	7.9	7.9	142.88	0	24.744	443610	22	5	4	6	2	4	6	4	3	7	4	13.9385	13.7332	14.4142
			0.168428	0.0912243	F6UP77;F7CUP3;Q8JZV7	F6UP77;F7CUP3;Q8JZV7	Putative N-acetylglucosamine-6-phosphate deacetylase	Amdhd2	2935	Amidohydrolase domain-containing protein 2 OS=Mus musculus OX=10090 GN=Amdhd2 PE=1 SV=9;Amidohydrolase domain-containing protein 2 OS=Mus musculus OX=10090 GN=Amdhd2 PE=1 SV=2;N-acetylglucosamine-6-phosphate deacetylase OS=Mus musculus OX=10090 GN=Amdhd2 P	Color2 [A=255, R=169, G=169, B=169]	1	4		By MS/MS	By MS/MS	By MS/MS	By MS/MS	By MS/MS	By MS/MS	By MS/MS	By MS/MS	By MS/MS	By MS/MS	Mus musculus	12	12	12	37.5	37.5	37.5	48.02	0	31.004	4541200	65	7	7	9	6	6	10	7	10	8	10	16.8938	17.0338	17.1607
			0.526831	-0.211882	Q3TCI2;Q3U007;Q9R049	Q3TCI2;Q3U007;Q9R049	E3 ubiquitin-protein ligase AMFR	Amfr	4479	Uncharacterized protein OS=Mus musculus OX=10090 GN=Amfr PE=2 SV=1;Uncharacterized protein OS=Mus musculus OX=10090 GN=Amfr PE=2 SV=1;E3 ubiquitin-protein ligase AMFR OS=Mus musculus OX=10090 GN=Amfr PE=1 SV=2	Color2 [A=255, R=169, G=169, B=169]	1	4		By MS/MS	By MS/MS	By MS/MS	By MS/MS	By MS/MS	By MS/MS	By MS/MS	By MS/MS	By MS/MS	By MS/MS	Mus musculus	8	8	8	15.5	15.5	15.5	72.752	0	12.998	672510	22	4	6	4	5	5	5	4	4	4	4	14.1805	14.4663	14.6815
			0.446502	0.287358	Q9JHT5	Q9JHT5	AMME syndrome candidate gene 1 protein homolog	Ammecr1	7593	AMME syndrome candidate gene 1 protein homolog OS=Mus musculus OX=10090 GN=Ammecr1 PE=2 SV=1	Color2 [A=255, R=169, G=169, B=169]	1	4		By MS/MS	By MS/MS	By MS/MS	By MS/MS	By MS/MS	By matching	By MS/MS	By MS/MS	By MS/MS	By MS/MS	Mus musculus	3	3	3	11.3	11.3	11.3	36.03	0	7.7459	496170	18	3	3	3	3	3	2	2	3	3	3	14.8002	15.204	15.4652
			0.40324	0.171882	A0A3Q4EHL9;Q3V0N3;Q8JZZ6;Q3UAR8	A0A3Q4EHL9;Q3V0N3;Q8JZZ6	AMMECR1-like protein	Ammecr1l	676	AMMECR1-like protein OS=Mus musculus OX=10090 GN=Ammecr1l PE=1 SV=1;Uncharacterized protein OS=Mus musculus OX=10090 GN=Ammecr1l PE=2 SV=1;AMMECR1-like protein OS=Mus musculus OX=10090 GN=Ammecr1l PE=1 SV=1	Color2 [A=255, R=169, G=169, B=169]	1	4		By MS/MS	By MS/MS	By MS/MS	By MS/MS	By MS/MS	By MS/MS	By MS/MS	By MS/MS	By MS/MS	By MS/MS	Mus musculus	3	3	3	12.7	12.7	12.7	33.293	0	16.464	355040	14	1	2	3	1	2	2	2	2	1	2	14.3735	15.1397	14.9316
			0.174615	-0.0330238	A2AE27;Q9DBT5	A2AE27;Q9DBT5	AMP deaminase 2	Ampd2	1875	AMP deaminase OS=Mus musculus OX=10090 GN=Ampd2 PE=1 SV=1;AMP deaminase 2 OS=Mus musculus OX=10090 GN=Ampd2 PE=1 SV=1	Color2 [A=255, R=169, G=169, B=169]	1	4		By MS/MS	By MS/MS	By MS/MS	By MS/MS	By MS/MS	By MS/MS	By MS/MS	By MS/MS	By MS/MS	By MS/MS	Mus musculus	32	32	31	37	37	37	94.695	0	85.709	18093000	197	25	24	28	23	24	24	26	28	25	27	17.8043	17.8501	17.8286
		+	3.31256	0.5288	A0A1L1SRX2;O08739;Q922J7;F6XQD0;D3Z4N3;D3YU73;A0A0G2JFD4;Q3V1D3	A0A1L1SRX2;O08739;Q922J7	AMP deaminase 3	Ampd3	472	AMP deaminase OS=Mus musculus OX=10090 GN=Ampd3 PE=1 SV=1;AMP deaminase 3 OS=Mus musculus OX=10090 GN=Ampd3 PE=1 SV=2;AMP deaminase (Fragment) OS=Mus musculus OX=10090 GN=Ampd3 PE=2 SV=1	Color2 [A=255, R=169, G=169, B=169]	1	4		By MS/MS	By MS/MS	By MS/MS	By MS/MS	By MS/MS	By MS/MS	By MS/MS	By MS/MS	By MS/MS	By MS/MS	Mus musculus	26	25	25	38.3	38.3	38.3	89.567	0	67.468	6507500	102	20	18	21	15	17	17	15	19	16	19	16.8245	17.0379	16.6434
			2.54522	-0.312078	B7ZNX2;P53995;A2ATQ5;Q3TP10;Q3UE43	B7ZNX2;P53995;A2ATQ5	Anaphase-promoting complex subunit 1	Anapc1	2315	Anaphase-promoting complex subunit 1 OS=Mus musculus OX=10090 GN=Anapc1 PE=2 SV=1;Anaphase-promoting complex subunit 1 OS=Mus musculus OX=10090 GN=Anapc1 PE=1 SV=2;Anaphase-promoting complex subunit 1 OS=Mus musculus OX=10090 GN=Anapc1 PE=1 SV=1	Color2 [A=255, R=169, G=169, B=169]	1	4		By MS/MS	By MS/MS	By MS/MS	By MS/MS	By MS/MS	By MS/MS	By MS/MS	By MS/MS	By MS/MS	By MS/MS	Mus musculus	20	20	20	13.5	13.5	13.5	215.99	0	49.179	2734800	63	17	12	14	11	13	13	15	17	18	19	15.1782	15.2704	15.3166
			1.70315	-0.320299	Q3U430;Q6ZPR8;Q8BZQ7;A2AI11;Q6P0W7	Q3U430;Q6ZPR8;Q8BZQ7	Anaphase-promoting complex subunit 2	Anapc2	4813	Anaphase-promoting complex subunit 2 OS=Mus musculus OX=10090 GN=Anapc2 PE=2 SV=1;Anaphase-promoting complex subunit 2 (Fragment) OS=Mus musculus OX=10090 GN=Anapc2 PE=2 SV=1;Anaphase-promoting complex subunit 2 OS=Mus musculus OX=10090 GN=Anapc2 PE=1 SV=2	Color2 [A=255, R=169, G=169, B=169]	1	4		By MS/MS	By MS/MS	By MS/MS	By MS/MS	By MS/MS	By MS/MS	By MS/MS	By MS/MS	By MS/MS	By MS/MS	Mus musculus	10	10	10	13.4	13.4	13.4	95.022	0	29.012	2357000	44	8	6	7	6	4	8	7	9	9	7	16.9612	17.1983	17.261
			0.96483	-0.415211	Q3TM92;Q91W96;Q3TI31;Q3TSH0;A0A0G2JF77;D6RDT6	Q3TM92;Q91W96;Q3TI31	Anaphase-promoting complex subunit 4	Anapc4	4629	Anaphase-promoting complex subunit 4 OS=Mus musculus OX=10090 GN=Anapc4 PE=1 SV=1;Anaphase-promoting complex subunit 4 OS=Mus musculus OX=10090 GN=Anapc4 PE=1 SV=1;Anaphase-promoting complex subunit 4 OS=Mus musculus OX=10090 GN=Anapc4 PE=2 SV=1	Color2 [A=255, R=169, G=169, B=169]	1	4		By MS/MS	By matching	By MS/MS	By matching	By MS/MS	By MS/MS	By MS/MS	By MS/MS	By MS/MS	By MS/MS	Mus musculus	9	9	9	14.7	14.7	14.7	91.707	0	28.187	1037100	34	7	4	6	3	4	5	4	6	8	7	15.0577	14.9327	15.7785
			0.768198	-0.37565	Q3U5Y4;A0A0G2JE03;Q3UFC2;Q3TGH0;Q3U981;Q3TWF7;A0A0G2JDM7;Q3THU3;Q8BTZ4;A0A0G2JDE8;Q3TXL9;A0A0G2JFH0;A0A0G2JG78;A0A0G2JGE5;A0A0G2JF12	Q3U5Y4;A0A0G2JE03;Q3UFC2;Q3TGH0;Q3U981;Q3TWF7;A0A0G2JDM7;Q3THU3;Q8BTZ4;A0A0G2JDE8;Q3TXL9;A0A0G2JFH0	Anaphase-promoting complex subunit 5	Anapc5	119	Anaphase-promoting complex subunit 5 OS=Mus musculus OX=10090 GN=Anapc5 PE=2 SV=1;Anaphase-promoting complex subunit 5 OS=Mus musculus OX=10090 GN=Anapc5 PE=1 SV=1;Anaphase-promoting complex subunit 5 OS=Mus musculus OX=10090 GN=Anapc5 PE=1 SV=1;Anaphase-p	Color2 [A=255, R=169, G=169, B=169]	1	4		By MS/MS	By MS/MS	By MS/MS	By matching	By MS/MS	By MS/MS	By MS/MS	By MS/MS	By MS/MS	By MS/MS	Mus musculus	7	7	7	12.4	12.4	12.4	80.861	0	21.928	1218200	26	3	5	6	4	4	6	4	5	6	6	16.0918	15.9602	16.6239
			0.475216	-0.0811232	D3YU58;Q9WVM3	D3YU58;Q9WVM3	Anaphase-promoting complex subunit 7	Anapc7	2483	Anaphase-promoting complex subunit 7 OS=Mus musculus OX=10090 GN=Anapc7 PE=1 SV=1;Anaphase-promoting complex subunit 7 OS=Mus musculus OX=10090 GN=Anapc7 PE=1 SV=3	Color2 [A=255, R=169, G=169, B=169]	1	4		By MS/MS	By MS/MS	By MS/MS	By MS/MS	By MS/MS	By MS/MS	By MS/MS	By MS/MS	By MS/MS	By MS/MS	Mus musculus	13	13	13	32.2	32.2	32.2	56.167	0	31.852	2136100	48	10	11	8	8	11	12	11	10	11	10	15.3505	15.3878	15.4385
		+	5.5449	-1.22491	Q3UG85;Q8C438;Q9JHZ2	Q3UG85;Q8C438;Q9JHZ2	Progressive ankylosis protein	Ank;Ankh	4964	Progressive ankylosis protein OS=Mus musculus OX=10090 GN=Ank PE=2 SV=1;Uncharacterized protein OS=Mus musculus OX=10090 GN=Ank PE=2 SV=1;Progressive ankylosis protein OS=Mus musculus OX=10090 GN=Ankh PE=2 SV=1	Color2 [A=255, R=169, G=169, B=169]	1	4		By MS/MS	By MS/MS	By MS/MS	By matching	By matching	By MS/MS	By MS/MS	By MS/MS	By MS/MS	By MS/MS	Mus musculus	5	5	5	11.8	11.8	11.8	54.297	0	12.341	392890	14	5	3	4	3	3	3	5	4	4	4	13.4701	12.9396	13.2122
			0.181913	0.0817547	Q810B6;B7ZP20	Q810B6;B7ZP20	Rabankyrin-5	Ankfy1	5915	Rabankyrin-5 OS=Mus musculus OX=10090 GN=Ankfy1 PE=1 SV=2;Ankyrin repeat and FYVE domain containing 1 OS=Mus musculus OX=10090 GN=Ankfy1 PE=2 SV=1	Color2 [A=255, R=169, G=169, B=169]	1	4		By MS/MS	By MS/MS	By MS/MS	By MS/MS	By MS/MS	By MS/MS	By MS/MS	By MS/MS	By MS/MS	By MS/MS	Mus musculus	36	36	36	38	38	38	128.65	0	189.63	15705000	246	32	28	32	30	31	28	29	30	26	28	17.219	17.3682	17.5876
			2.2433	-0.223982	E9Q1M6;E9PUR0;Q6KAP1;Q8C103;Q8BXZ6;F7C545;F7DE17;Q5BJ28;F6SI14;Q6ZPY4;Q8C5C5	E9Q1M6;E9PUR0;Q6KAP1		Ankhd1;mFLJ00246	2666	Ankyrin repeat and KH domain-containing 1 OS=Mus musculus OX=10090 GN=Ankhd1 PE=1 SV=1;Ankyrin repeat and KH domain-containing 1 OS=Mus musculus OX=10090 GN=Ankhd1 PE=1 SV=1;MFLJ00246 protein (Fragment) OS=Mus musculus OX=10090 GN=mFLJ00246 PE=4 SV=1	Color2 [A=255, R=169, G=169, B=169]	1	4		By MS/MS	By MS/MS	By MS/MS	By MS/MS	By MS/MS	By MS/MS	By MS/MS	By MS/MS	By MS/MS	By MS/MS	Mus musculus	24	12	11	12.2	6.8	6.2	263.4	0	44.758	1630300	61	17	16	13	13	14	18	15	17	21	21	15.4223	15.4377	15.4722
			1.50307	-0.587983	Q6P1H6	Q6P1H6	Ankyrin repeat and LEM domain-containing protein 2	Ankle2	5625	Ankyrin repeat and LEM domain-containing protein 2 OS=Mus musculus OX=10090 GN=Ankle2 PE=1 SV=2	Color2 [A=255, R=169, G=169, B=169]	1	4		By MS/MS	By matching	By MS/MS	By MS/MS	By MS/MS	By MS/MS	By MS/MS	By MS/MS	By MS/MS	By MS/MS	Mus musculus	19	19	19	24.8	24.8	24.8	106.2	0	43.624	2211700	42	10	8	13	4	12	14	10	13	15	15	15.7585	15.7259	16.1509
			0.7048	-0.415724	Q3TPE9	Q3TPE9	Ankyrin repeat and MYND domain-containing protein 2	Ankmy2	4652	Ankyrin repeat and MYND domain-containing protein 2 OS=Mus musculus OX=10090 GN=Ankmy2 PE=1 SV=1	Color2 [A=255, R=169, G=169, B=169]	1	4		By MS/MS	By MS/MS	By MS/MS	By MS/MS	By matching	By MS/MS	By MS/MS	By MS/MS	By MS/MS	By MS/MS	Mus musculus	6	6	6	16.4	16.4	16.4	48.774	0	14.253	1082100	18	5	3	4	4	5	5	4	5	5	4	15.4216	16.0959	15.2739
			0.269648	-0.0877855	Q3U0V3;Q80UP5;F7B209;A0JLM7;Q3TS15	Q3U0V3;Q80UP5;F7B209	Ankyrin repeat domain-containing protein 13A	Ankrd13a	4762	ANK_REP_REGION domain-containing protein OS=Mus musculus OX=10090 GN=Ankrd13a PE=2 SV=1;Ankyrin repeat domain-containing protein 13A OS=Mus musculus OX=10090 GN=Ankrd13a PE=1 SV=2;Ankyrin repeat domain-containing protein 13A (Fragment) OS=Mus musculus OX=1	Color2 [A=255, R=169, G=169, B=169]	1	4		By MS/MS	By MS/MS	By MS/MS	By MS/MS	By MS/MS	By MS/MS	By MS/MS	By MS/MS	By MS/MS	By MS/MS	Mus musculus	9	9	8	19.9	19.9	17.9	67.159	0	24.178	1103700	39	7	7	9	4	7	7	6	7	8	8	14.8061	14.5127	14.4892
			0.0984219	0.016724	E9Q804;Q99NH0;E9QKG6;A0A0G2JDZ9;A0A1W2P6X1;Q3U5I3;F6RRY0	E9Q804;Q99NH0;E9QKG6;A0A0G2JDZ9;A0A1W2P6X1	Ankyrin repeat domain-containing protein 17	Ankrd17	2821	Ankyrin repeat domain-containing protein 17 OS=Mus musculus OX=10090 GN=Ankrd17 PE=1 SV=3;Ankyrin repeat domain-containing protein 17 OS=Mus musculus OX=10090 GN=Ankrd17 PE=1 SV=2;Ankyrin repeat domain-containing protein 17 OS=Mus musculus OX=10090 GN=Ankr	Color2 [A=255, R=169, G=169, B=169]	1	4		By MS/MS	By MS/MS	By MS/MS	By MS/MS	By MS/MS	By MS/MS	By MS/MS	By MS/MS	By MS/MS	By MS/MS	Mus musculus	36	36	24	18	18	12.9	274.14	0	235.86	7728600	154	23	25	26	21	20	24	22	26	27	25	17.5492	17.6045	17.7806
			0.739194	-0.311765	A0A2I3BQJ1;A0A2I3BQ07;Q505D1;A0A2I3BRN1;Q5DU34	A0A2I3BQJ1;A0A2I3BQ07;Q505D1;A0A2I3BRN1;Q5DU34	Serine/threonine-protein phosphatase 6 regulatory ankyrin repeat subunit A	Ankrd28	592	Serine/threonine-protein phosphatase 6 regulatory ankyrin repeat subunit A OS=Mus musculus OX=10090 GN=Ankrd28 PE=1 SV=1;Serine/threonine-protein phosphatase 6 regulatory ankyrin repeat subunit A OS=Mus musculus OX=10090 GN=Ankrd28 PE=1 SV=1;Serine/threoni	Color2 [A=255, R=169, G=169, B=169]	1	4		By MS/MS	By MS/MS	By MS/MS	By matching	By MS/MS	By MS/MS	By MS/MS	By MS/MS	By MS/MS	By MS/MS	Mus musculus	4	3	3	6.7	5.6	5.6	96.062	0	10.645	332950	13	4	3	3	3	3	4	3	4	4	4	13.9105	14.2244	14.4032
			0.777937	-0.628132	Q5SUE8;B7ZC98	Q5SUE8	Ankyrin repeat domain-containing protein 40	Ankrd40	5387	Ankyrin repeat domain-containing protein 40 OS=Mus musculus OX=10090 GN=Ankrd40 PE=1 SV=1	Color2 [A=255, R=169, G=169, B=169]	1	4		By matching	By MS/MS	By matching	By matching	By MS/MS	By MS/MS	By MS/MS	By MS/MS	By MS/MS	By matching	Mus musculus	3	3	3	10.7	10.7	10.7	40.56	0	7.5068	248000	9	2	2	1	2	1	3	2	2	1	1	13.4612	14.7251	13.8605
			1.18506	-0.213993	B2RXR6;E9QNQ2;J3QK13;J3QNJ4;Q8BYT6;J3QK37	B2RXR6;E9QNQ2;J3QK13	Serine/threonine-protein phosphatase 6 regulatory ankyrin repeat subunit B	Ankrd44	2278	Serine/threonine-protein phosphatase 6 regulatory ankyrin repeat subunit B OS=Mus musculus OX=10090 GN=Ankrd44 PE=1 SV=1;Serine/threonine-protein phosphatase 6 regulatory ankyrin repeat subunit B OS=Mus musculus OX=10090 GN=Ankrd44 PE=1 SV=1;Serine/threoni	Color2 [A=255, R=169, G=169, B=169]	1	4		By MS/MS	By MS/MS	By MS/MS	By MS/MS	By MS/MS	By MS/MS	By MS/MS	By MS/MS	By MS/MS	By MS/MS	Mus musculus	22	22	21	27.6	27.6	26.6	107.38	0	124.13	5415400	111	17	18	17	17	16	20	20	20	20	18	16.146	16.2597	16.2389
			0.752877	-0.23719	Q8BTZ5	Q8BTZ5	Ankyrin repeat domain-containing protein 46	Ankrd46	6139	Ankyrin repeat domain-containing protein 46 OS=Mus musculus OX=10090 GN=Ankrd46 PE=1 SV=1	Color2 [A=255, R=169, G=169, B=169]	1	4		By MS/MS	By MS/MS	By MS/MS	By MS/MS	By MS/MS	By MS/MS	By MS/MS	By MS/MS	By MS/MS	By MS/MS	Mus musculus	4	4	4	18.4	18.4	18.4	25.222	0	7.6451	687360	22	3	3	2	2	3	3	2	3	3	2	15.6883	15.6022	15.0172
			0.245902	-0.162486	Q8VE42;Q3U523	Q8VE42	Ankyrin repeat domain-containing protein 49	Ankrd49	6672	Ankyrin repeat domain-containing protein 49 OS=Mus musculus OX=10090 GN=Ankrd49 PE=1 SV=1	Color2 [A=255, R=169, G=169, B=169]	1	4		By MS/MS	By MS/MS	By matching	By MS/MS	By matching	By matching	By MS/MS	By MS/MS	By matching	By MS/MS	Mus musculus	3	3	3	16.8	16.8	16.8	27.111	0.00031265	6.3723	325920	10	3	1	2	1	1	2	3	3	2	3	14.5151	14.6875	13.4031
			0.476556	-0.171721	F7BE84;Q3TRT7;A6H6J9;Q5DTZ5;Q3UI28	F7BE84		Ankrd50	2965	Ankyrin repeat domain 50 (Fragment) OS=Mus musculus OX=10090 GN=Ankrd50 PE=1 SV=1	Color2 [A=255, R=169, G=169, B=169]	1	4		By matching	By matching	By MS/MS	By matching	By MS/MS	By MS/MS	By MS/MS	By MS/MS	By MS/MS	By MS/MS	Mus musculus	4	4	4	4	4	4	150.86	0	8.803	500980	10	3	3	3	4	2	3	4	4	3	3	14.7022	14.8466	15.0336
			1.53757	0.221617	Q8BTI7;Q8C036;Q3UNT7;F7BT68	Q8BTI7	Serine/threonine-protein phosphatase 6 regulatory ankyrin repeat subunit C	Ankrd52	6128	Serine/threonine-protein phosphatase 6 regulatory ankyrin repeat subunit C OS=Mus musculus OX=10090 GN=Ankrd52 PE=1 SV=1	Color2 [A=255, R=169, G=169, B=169]	1	4		By MS/MS	By MS/MS	By MS/MS	By MS/MS	By MS/MS	By MS/MS	By MS/MS	By MS/MS	By MS/MS	By MS/MS	Mus musculus	11	11	11	13.7	13.7	13.7	115.03	0	44.364	1809500	62	8	7	9	9	9	10	7	7	8	8	15.3768	15.1164	15.0614
		+	3.53612	-0.39857	A0A3B2WAQ7;Q3UHP6;P59672;A0A3B2W7H4;A0A3B2W4H6;Q3TE53;Q91VR4;A0A3B2WCH8;A0A3B2W4B0;A0A3B2W7E6;A0A3B2W446	A0A3B2WAQ7;Q3UHP6;P59672;A0A3B2W7H4;A0A3B2W4H6;Q3TE53;Q91VR4	Ankyrin repeat and SAM domain-containing protein 1A	Anks1;Anks1a	662	Ankyrin repeat and SAM domain containing 1 OS=Mus musculus OX=10090 GN=Anks1 PE=1 SV=1;Ankyrin repeat and SAM domain containing 1 OS=Mus musculus OX=10090 GN=Anks1 PE=1 SV=1;Ankyrin repeat and SAM domain-containing protein 1A OS=Mus musculus OX=10090 GN=An	Color2 [A=255, R=169, G=169, B=169]	1	4		By MS/MS	By MS/MS	By MS/MS	By MS/MS	By MS/MS	By MS/MS	By MS/MS	By MS/MS	By MS/MS	By MS/MS	Mus musculus	12	12	12	13.4	13.4	13.4	122.78	0	38.396	2773800	60	9	9	11	7	8	10	11	12	11	9	16.0833	16.127	16.3119
			1.64329	-0.273415	J3QM81;Q80UU1;J3QPB4;J3KMQ5	J3QM81;Q80UU1	Ankyrin repeat and zinc finger domain-containing protein 1	Ankzf1	3201	Ankyrin repeat and zinc finger domain-containing protein 1 OS=Mus musculus OX=10090 GN=Ankzf1 PE=1 SV=1;Ankyrin repeat and zinc finger domain-containing protein 1 OS=Mus musculus OX=10090 GN=Ankzf1 PE=1 SV=2	Color2 [A=255, R=169, G=169, B=169]	1	4		By MS/MS	By MS/MS	By MS/MS	By MS/MS	By MS/MS	By MS/MS	By MS/MS	By MS/MS	By MS/MS	By MS/MS	Mus musculus	9	9	9	15.6	15.6	15.6	82.965	0	21.956	1352000	38	4	4	6	7	3	7	6	6	6	8	15.7898	15.5284	16.0242
			1.39867	-0.197836	Q8K298;Q05CD5;A0A1L1SS34	Q8K298	Actin-binding protein anillin	Anln	6442	Anillin OS=Mus musculus OX=10090 GN=Anln PE=1 SV=2	Color2 [A=255, R=169, G=169, B=169]	1	4		By MS/MS	By MS/MS	By MS/MS	By MS/MS	By MS/MS	By MS/MS	By MS/MS	By MS/MS	By MS/MS	By MS/MS	Mus musculus	31	31	31	33.7	33.7	33.7	122.79	0	98.552	5920000	124	21	20	23	19	23	24	21	27	27	24	16.4251	16.3226	16.3864
			0.00155647	0.000826454	Q8BH79;A0A1L1SS60;A0A1L1SR14;A0A1L1SV36	Q8BH79;A0A1L1SS60	Anoctamin-10	Ano10	5990	Anoctamin-10 OS=Mus musculus OX=10090 GN=Ano10 PE=1 SV=1;Anoctamin OS=Mus musculus OX=10090 GN=Ano10 PE=1 SV=1	Color2 [A=255, R=169, G=169, B=169]	1	4		By MS/MS	By MS/MS	By MS/MS	By MS/MS	By MS/MS	By MS/MS	By MS/MS	By MS/MS	By MS/MS	By MS/MS	Mus musculus	9	9	9	14.7	14.7	14.7	76.187	0	55.274	1702900	43	6	7	8	7	5	7	6	8	7	6	15.9848	15.9511	15.953
			2.39318	-0.373309	A0A2I3BPX3;Q6P9J9;A0A2I3BPY8;A0A2I3BRD2	A0A2I3BPX3;Q6P9J9;A0A2I3BPY8	Anoctamin-6	Ano6	589	Anoctamin OS=Mus musculus OX=10090 GN=Ano6 PE=1 SV=1;Anoctamin-6 OS=Mus musculus OX=10090 GN=Ano6 PE=1 SV=1;Anoctamin OS=Mus musculus OX=10090 GN=Ano6 PE=1 SV=1	Color2 [A=255, R=169, G=169, B=169]	1	4		By MS/MS	By MS/MS	By MS/MS	By MS/MS	By MS/MS	By MS/MS	By MS/MS	By MS/MS	By MS/MS	By MS/MS	Mus musculus	19	19	19	23.6	23.6	23.6	108.47	0	55.565	4813500	69	13	16	11	13	12	14	17	19	16	16	16.2959	16.2262	16.4074
			0.840546	0.281635	O35381;D3Z7M9	O35381;D3Z7M9	Acidic leucine-rich nuclear phosphoprotein 32 family member A	Anp32a	3300	Acidic leucine-rich nuclear phosphoprotein 32 family member A OS=Mus musculus OX=10090 GN=Anp32a PE=1 SV=1;Acidic leucine-rich nuclear phosphoprotein 32 family member A OS=Mus musculus OX=10090 GN=Anp32a PE=1 SV=1	Color2 [A=255, R=169, G=169, B=169]	1	4		By MS/MS	By MS/MS	By MS/MS	By MS/MS	By MS/MS	By MS/MS	By MS/MS	By MS/MS	By MS/MS	By MS/MS	Mus musculus	16	16	3	41.3	41.3	10.5	28.537	0	121.2	49100000	116	12	10	14	11	9	12	12	11	10	13	20.6676	20.762	20.786
			0.209783	0.0974014	Q3UW32;Q9EST5	Q3UW32;Q9EST5	Acidic leucine-rich nuclear phosphoprotein 32 family member B	Anp32b	5118	LRRcap domain-containing protein (Fragment) OS=Mus musculus OX=10090 GN=Anp32b PE=2 SV=1;Acidic leucine-rich nuclear phosphoprotein 32 family member B OS=Mus musculus OX=10090 GN=Anp32b PE=1 SV=1	Color2 [A=255, R=169, G=169, B=169]	1	4		By MS/MS	By MS/MS	By MS/MS	By MS/MS	By MS/MS	By MS/MS	By MS/MS	By MS/MS	By MS/MS	By MS/MS	Mus musculus	8	5	5	28.2	21.8	21.8	28.285	0	42.72	34684000	61	6	8	8	6	6	8	7	8	7	7	20.1956	20.3391	20.9948
			0.185447	0.0858013	P97822;E9Q0X5;A0A0G2JEK9;E9Q2G1	P97822;E9Q0X5	Acidic leucine-rich nuclear phosphoprotein 32 family member E	Anp32e	4258	Acidic leucine-rich nuclear phosphoprotein 32 family member E OS=Mus musculus OX=10090 GN=Anp32e PE=1 SV=2;Acidic leucine-rich nuclear phosphoprotein 32 family member E OS=Mus musculus OX=10090 GN=Anp32e PE=1 SV=1	Color2 [A=255, R=169, G=169, B=169]	1	4		By MS/MS	By MS/MS	By MS/MS	By MS/MS	By MS/MS	By MS/MS	By MS/MS	By MS/MS	By MS/MS	By MS/MS	Mus musculus	10	10	4	46.5	46.5	22.7	29.622	0	152.42	17412000	87	8	9	8	9	8	8	10	6	7	8	19.4662	19.6512	19.6608
			0.697671	-0.112249	Q3UP74;P97449;Q3TB69;A0A0U1RNS3	Q3UP74;P97449;Q3TB69	Aminopeptidase N	Anpep	4240	Aminopeptidase OS=Mus musculus OX=10090 GN=Anpep PE=2 SV=1;Aminopeptidase N OS=Mus musculus OX=10090 GN=Anpep PE=1 SV=4;Uncharacterized protein OS=Mus musculus OX=10090 GN=Anpep PE=2 SV=1	Color2 [A=255, R=169, G=169, B=169]	1	4		By MS/MS	By MS/MS	By MS/MS	By MS/MS	By MS/MS	By MS/MS	By MS/MS	By MS/MS	By MS/MS	By MS/MS	Mus musculus	23	23	23	25.6	25.6	25.6	109.65	0	118.03	10720000	144	17	16	19	15	17	19	17	20	22	20	17.0527	17.0659	17.1501
		+	2.61776	-1.07237	Q3TCL6;Q6DFX2;A0A0G2JE26;C6EQH0;A0A0N4SV16;Q9CZ52	Q3TCL6;Q6DFX2;A0A0G2JE26;C6EQH0	Anthrax toxin receptor 2	Antxr2	4484	Anthrax toxin receptor OS=Mus musculus OX=10090 GN=Antxr2 PE=1 SV=1;Anthrax toxin receptor 2 OS=Mus musculus OX=10090 GN=Antxr2 PE=1 SV=1;Anthrax toxin receptor OS=Mus musculus OX=10090 GN=Antxr2 PE=1 SV=1;ASL1/Antrx2 fusion protein OS=Mus musculus OX=1009	Color2 [A=255, R=169, G=169, B=169]	1	4		By matching	By matching	By MS/MS	By matching	By matching	By MS/MS	By matching	By MS/MS	By MS/MS	By MS/MS	Mus musculus	4	4	4	10.9	10.9	10.9	53.184	0	9.1961	598770	9	3	1	3	2	1	2	2	4	3	3	14.8017	14.0127	14.5901
			0.620093	0.20759	Q4FJV4;B7STB7;P10107;Q3U5N9;Q4FK88;A0A494BBD8	Q4FJV4;B7STB7;P10107;Q3U5N9;Q4FK88;A0A494BBD8	Annexin;Annexin A1	Anxa1	2298	Annexin OS=Mus musculus OX=10090 GN=Anxa1 PE=1 SV=1;Annexin OS=Mus musculus OX=10090 GN=Anxa1 PE=2 SV=1;Annexin A1 OS=Mus musculus OX=10090 GN=Anxa1 PE=1 SV=2;Annexin OS=Mus musculus OX=10090 GN=Anxa1 PE=2 SV=1;Annexin OS=Mus musculus OX=10090 GN=Anxa1 PE=	Color2 [A=255, R=169, G=169, B=169]	1	4		By MS/MS	By MS/MS	By MS/MS	By MS/MS	By MS/MS	By MS/MS	By MS/MS	By MS/MS	By MS/MS	By MS/MS	Mus musculus	33	33	6	80.3	80.3	12.4	38.734	0	323.31	88940000	235	24	27	28	25	26	28	28	27	26	27	20.6801	20.8107	20.9831
			1.96006	-0.171939	P97384;D3Z7U0	P97384;D3Z7U0	Annexin A11;Annexin	Anxa11	4234	Annexin A11 OS=Mus musculus OX=10090 GN=Anxa11 PE=1 SV=2;Annexin OS=Mus musculus OX=10090 GN=Anxa11 PE=1 SV=1	Color2 [A=255, R=169, G=169, B=169]	1	4		By MS/MS	By MS/MS	By MS/MS	By MS/MS	By MS/MS	By MS/MS	By MS/MS	By MS/MS	By MS/MS	By MS/MS	Mus musculus	19	19	19	38.4	38.4	38.4	54.079	0	119.78	17270000	141	14	14	15	15	16	13	17	17	17	14	19.474	19.6041	19.5216
			0.105037	-0.0310543	Q542G9;P07356;Q3UCD3;Q9CZI7;B0V2N7;B0V2N8;Q99KH3;B0V2N5	Q542G9;P07356;Q3UCD3;Q9CZI7;B0V2N7;B0V2N8;Q99KH3;B0V2N5	Annexin;Annexin A2	Anxa2	3514	Annexin OS=Mus musculus OX=10090 GN=Anxa2 PE=1 SV=1;Annexin A2 OS=Mus musculus OX=10090 GN=Anxa2 PE=1 SV=2;Annexin OS=Mus musculus OX=10090 GN=Anxa2 PE=2 SV=1;Annexin OS=Mus musculus OX=10090 GN=Anxa2 PE=2 SV=1;Annexin (Fragment) OS=Mus musculus OX=10090 G	Color2 [A=255, R=169, G=169, B=169]	1	4		By MS/MS	By MS/MS	By MS/MS	By MS/MS	By MS/MS	By MS/MS	By MS/MS	By MS/MS	By MS/MS	By MS/MS	Mus musculus	30	30	30	70.2	70.2	70.2	38.676	0	323.31	208090000	349	26	25	25	26	26	28	29	29	28	25	21.3002	21.4368	21.2899
			0.277631	0.15661	Q8C1X9;Q3U737;O35639;Q3TLP4;Q3TFK4;Q3TET3;A0A0G2JGL7;A0A0G2JDV9	Q8C1X9;Q3U737;O35639;Q3TLP4;Q3TFK4;Q3TET3	Annexin;Annexin A3	Anxa3	3319	Annexin OS=Mus musculus OX=10090 GN=Anxa3 PE=2 SV=1;Annexin OS=Mus musculus OX=10090 GN=Anxa3 PE=2 SV=1;Annexin A3 OS=Mus musculus OX=10090 GN=Anxa3 PE=1 SV=4;Annexin OS=Mus musculus OX=10090 GN=Anxa3 PE=2 SV=1;Annexin OS=Mus musculus OX=10090 GN=Anxa3 PE=	Color2 [A=255, R=169, G=169, B=169]	1	4		By MS/MS	By MS/MS	By MS/MS	By MS/MS	By MS/MS	By MS/MS	By MS/MS	By MS/MS	By MS/MS	By MS/MS	Mus musculus	29	29	29	63.5	63.5	63.5	36.356	0	323.31	81969000	283	24	26	25	27	26	29	25	29	26	28	20.1879	20.4499	20.713
			0.865541	0.336404	Q7TMN7;P97429;A0A0N4SW89;D3Z0S1;A0A0N4SV57;F7ANV6;Q8BSL2;S4R1F2;Q9R0V2	Q7TMN7;P97429;A0A0N4SW89;D3Z0S1;A0A0N4SV57;F7ANV6;Q8BSL2	Annexin;Annexin A4	Anxa4	4238	Annexin OS=Mus musculus OX=10090 GN=Anxa4 PE=2 SV=1;Annexin A4 OS=Mus musculus OX=10090 GN=Anxa4 PE=1 SV=4;Annexin (Fragment) OS=Mus musculus OX=10090 GN=Anxa4 PE=1 SV=3;Annexin (Fragment) OS=Mus musculus OX=10090 GN=Anxa4 PE=1 SV=1;Annexin (Fragment) OS=M	Color2 [A=255, R=169, G=169, B=169]	1	4		By MS/MS	By MS/MS	By MS/MS	By MS/MS	By MS/MS	By MS/MS	By MS/MS	By MS/MS	By MS/MS	By MS/MS	Mus musculus	22	22	22	62.7	62.7	62.7	35.929	0	323.31	44032000	183	18	17	19	18	18	19	19	20	18	18	19.4638	19.7556	19.8388
			0.967127	0.387143	P48036;A0A0G2JGQ0	P48036	Annexin A5	Anxa5	3844	Annexin A5 OS=Mus musculus OX=10090 GN=Anxa5 PE=1 SV=1	Color2 [A=255, R=169, G=169, B=169]	1	4		By MS/MS	By MS/MS	By MS/MS	By MS/MS	By MS/MS	By MS/MS	By MS/MS	By MS/MS	By MS/MS	By MS/MS	Mus musculus	32	32	32	87.5	87.5	87.5	35.752	0	323.31	257550000	336	25	26	30	29	28	31	26	28	30	30	21.8277	22.1765	22.286
			0.175991	0.0860867	F8WIT2;Q3TUI1;Q99JX6;Q3V2Z4;Q8CEX0	F8WIT2;Q3TUI1;Q99JX6;Q3V2Z4;Q8CEX0	Annexin	Anxa6	3019	Annexin OS=Mus musculus OX=10090 GN=Anxa6 PE=1 SV=1;Annexin OS=Mus musculus OX=10090 GN=Anxa6 PE=2 SV=1;Annexin OS=Mus musculus OX=10090 GN=Anxa6 PE=2 SV=1;Annexin OS=Mus musculus OX=10090 PE=2 SV=1;Annexin OS=Mus musculus OX=10090 GN=Anxa6 PE=2 SV=1	Color2 [A=255, R=169, G=169, B=169]	1	4		By MS/MS	By MS/MS	By MS/MS	By MS/MS	By MS/MS	By MS/MS	By MS/MS	By MS/MS	By MS/MS	By MS/MS	Mus musculus	42	42	2	67.3	67.3	3.6	75.288	0	266.35	29505000	282	33	28	39	33	31	37	33	35	30	34	18.1188	18.2737	18.4949
			0.281665	0.303774	P14824;Q3UI56;Q3UDK4	P14824;Q3UI56;Q3UDK4	Annexin A6;Annexin	Anxa6	3587	Annexin A6 OS=Mus musculus OX=10090 GN=Anxa6 PE=1 SV=3;Annexin OS=Mus musculus OX=10090 GN=Anxa6 PE=2 SV=1;Annexin OS=Mus musculus OX=10090 GN=Anxa6 PE=2 SV=1	Color2 [A=255, R=169, G=169, B=169]	1	4		By MS/MS	By MS/MS	By matching	By MS/MS	By MS/MS	By MS/MS	By MS/MS	By matching	By MS/MS	By MS/MS	Mus musculus	41	1	1	66.7	3.6	3.6	75.884	0.00015898	6.8826	88441	8	32	29	37	32	30	36	32	34	29	33	13.3844	13.7169	12.204
			0.532705	0.141002	Q922A2;Q3TJ49;A0A2C9F2D2;Q07076;Q3UYL7;Q8BP75;Q8CCV9;A0A286YCW4	Q922A2;Q3TJ49;A0A2C9F2D2;Q07076;Q3UYL7;Q8BP75;Q8CCV9	Annexin;Annexin A7	Anxa7	583	Annexin OS=Mus musculus OX=10090 GN=Anxa7 PE=2 SV=1;Annexin OS=Mus musculus OX=10090 GN=Anxa7 PE=2 SV=1;Annexin OS=Mus musculus OX=10090 GN=Anxa7 PE=1 SV=1;Annexin A7 OS=Mus musculus OX=10090 GN=Anxa7 PE=1 SV=2;Annexin OS=Mus musculus OX=10090 GN=Anxa7 PE=	Color2 [A=255, R=169, G=169, B=169]	1	4		By MS/MS	By MS/MS	By MS/MS	By MS/MS	By MS/MS	By MS/MS	By MS/MS	By MS/MS	By MS/MS	By MS/MS	Mus musculus	17	17	17	36.9	36.9	36.9	49.909	0	124.15	28907000	137	13	14	12	13	13	14	14	16	15	13	19.1147	19.2448	19.5609
			0.181874	-0.273965	Q5SGK3	Q5SGK3	Aldehyde oxidase 2	Aox2	5374	Aldehyde oxidase 2 OS=Mus musculus OX=10090 GN=Aox2 PE=1 SV=2	Color2 [A=255, R=169, G=169, B=169]	1	4		By matching		By matching	By MS/MS	By MS/MS	By matching	By MS/MS	By matching	By MS/MS	By MS/MS	Mus musculus	2	2	2	1.9	1.9	1.9	147.91	0.0023542	3.3081	204470	7	1	0	1	1	2	1	1	1	1	1	13.286	12.5936	13.8641
			0.726932	0.415896	E9PYF7;A0A0G2JG85;Q99LV9	E9PYF7;A0A0G2JG85		Ap1ar	2714	AP1AR OS=Mus musculus OX=10090 GN=Ap1ar PE=1 SV=1;Adaptor-related protein complex 1-associated regulatory protein OS=Mus musculus OX=10090 GN=Ap1ar PE=1 SV=1	Color2 [A=255, R=169, G=169, B=169]	1	4		By MS/MS	By MS/MS	By MS/MS	By MS/MS	By MS/MS	By MS/MS	By MS/MS	By matching	By MS/MS	By matching	Mus musculus	4	4	4	15.4	15.4	15.4	33.775	0	7.6124	404920	17	2	3	2	3	3	4	3	3	3	3	14.7111	14.2595	14.6231
			0.0770649	-0.0130363	Q5SVG5;Q5SVG4;O35643;Q8CC13;Q3TVN4;Q3U1K9;Q6NXY3	Q5SVG5;Q5SVG4;O35643;Q8CC13;Q3TVN4;Q3U1K9	AP-1 complex subunit beta-1;AP complex subunit beta	Ap1b1	3322	AP complex subunit beta OS=Mus musculus OX=10090 GN=Ap1b1 PE=1 SV=1;AP complex subunit beta OS=Mus musculus OX=10090 GN=Ap1b1 PE=1 SV=1;AP-1 complex subunit beta-1 OS=Mus musculus OX=10090 GN=Ap1b1 PE=1 SV=2;AP complex subunit beta OS=Mus musculus OX=10090	Color2 [A=255, R=169, G=169, B=169]	1	4		By MS/MS	By MS/MS	By MS/MS	By MS/MS	By MS/MS	By MS/MS	By MS/MS	By MS/MS	By MS/MS	By MS/MS	Mus musculus	40	40	20	49.3	49.3	29.5	101.19	0	290.97	41838000	311	32	33	32	33	32	31	30	35	31	33	19.0831	19.1405	19.0446
			0.765485	-0.0992622	P22892;Q8CBB7;Q3UKX8;Q8CC03;Q8BSZ7	P22892;Q8CBB7;Q3UKX8;Q8CC03	AP-1 complex subunit gamma-1	Ap1g1	3646	AP-1 complex subunit gamma-1 OS=Mus musculus OX=10090 GN=Ap1g1 PE=1 SV=3;AP-1 complex subunit gamma OS=Mus musculus OX=10090 GN=Ap1g1 PE=1 SV=1;AP-1 complex subunit gamma OS=Mus musculus OX=10090 GN=Ap1g1 PE=2 SV=1;GAE domain-containing protein (Fragment)	Color2 [A=255, R=169, G=169, B=169]	1	4		By MS/MS	By MS/MS	By MS/MS	By MS/MS	By MS/MS	By MS/MS	By MS/MS	By MS/MS	By MS/MS	By MS/MS	Mus musculus	21	21	20	28.3	28.3	27.5	91.349	0	56.539	10493000	102	13	15	14	14	13	15	13	15	16	15	17.8048	17.6918	17.7033
			0.0385747	0.0067997	Q3UHW6;O88512;Q3U9D1;D6RFT7	Q3UHW6;O88512;Q3U9D1	AP-1 complex subunit gamma-like 2	Ap1g2	3432	AP-1 complex subunit gamma OS=Mus musculus OX=10090 GN=Ap1g2 PE=2 SV=1;AP-1 complex subunit gamma-like 2 OS=Mus musculus OX=10090 GN=Ap1g2 PE=1 SV=2;AP-1 complex subunit gamma OS=Mus musculus OX=10090 GN=Ap1g2 PE=2 SV=1	Color2 [A=255, R=169, G=169, B=169]	1	4		By MS/MS	By MS/MS	By MS/MS	By MS/MS	By MS/MS	By MS/MS	By MS/MS	By MS/MS	By MS/MS	By MS/MS	Mus musculus	11	10	10	18.2	17.3	17.3	87.894	0	27.259	1714900	48	6	7	7	6	6	10	6	10	9	9	15.6748	15.5702	15.8017
			0.733689	0.0805611	Q3UG16;P35585;D3YZ71;A0A1D5RLW6;S4R1Q4;A0A0R4IZX6;A0A0R4J1L4;Q9WVP1;Q8C9K8;A0A1D5RLL9;A0A1D5RMJ1;A0A1L1SUA0	Q3UG16;P35585	AP-1 complex subunit mu-1	Ap1m1	3763	Uncharacterized protein OS=Mus musculus OX=10090 GN=Ap1m1 PE=1 SV=1;AP-1 complex subunit mu-1 OS=Mus musculus OX=10090 GN=Ap1m1 PE=1 SV=3	Color2 [A=255, R=169, G=169, B=169]	1	4		By MS/MS	By MS/MS	By MS/MS	By MS/MS	By MS/MS	By MS/MS	By MS/MS	By MS/MS	By MS/MS	By MS/MS	Mus musculus	18	18	18	52.5	52.5	52.5	48.542	0	86.014	19820000	160	18	16	17	15	17	17	15	17	17	18	18.0977	18.25	17.9998
			0.0552102	-0.0236229	P61967;D3Z268;D3Z0D6;D3YXN0	P61967;D3Z268;D3Z0D6;D3YXN0	AP-1 complex subunit sigma-1A	Ap1s1	4038	AP-1 complex subunit sigma-1A OS=Mus musculus OX=10090 GN=Ap1s1 PE=1 SV=1;AP-1 complex subunit sigma-1A (Fragment) OS=Mus musculus OX=10090 GN=Ap1s1 PE=1 SV=1;AP complex subunit sigma (Fragment) OS=Mus musculus OX=10090 GN=Ap1s1 PE=1 SV=1;AP-1 complex subu	Color2 [A=255, R=169, G=169, B=169]	1	4		By MS/MS	By MS/MS	By MS/MS	By MS/MS	By MS/MS	By MS/MS	By MS/MS	By MS/MS	By MS/MS	By MS/MS	Mus musculus	6	6	5	31.6	31.6	26.6	18.733	0	24.534	4388400	36	3	4	5	5	3	4	4	6	4	5	17.4187	18.1887	18.1383
			0.284603	-0.119241	Q3TIV9;Q8BW87;Q8BLQ6;Q9DB50;B1B0F6	Q3TIV9;Q8BW87;Q8BLQ6;Q9DB50;B1B0F6	AP-1 complex subunit sigma-2	Ap1s2	4576	AP complex subunit sigma OS=Mus musculus OX=10090 GN=Ap1s2 PE=1 SV=1;AP complex subunit sigma OS=Mus musculus OX=10090 GN=Ap1s2 PE=1 SV=1;AP complex subunit sigma OS=Mus musculus OX=10090 GN=Ap1s2 PE=2 SV=1;AP-1 complex subunit sigma-2 OS=Mus musculus OX=1	Color2 [A=255, R=169, G=169, B=169]	1	4		By MS/MS	By MS/MS	By MS/MS	By MS/MS	By MS/MS	By MS/MS	By MS/MS	By MS/MS	By MS/MS	By MS/MS	Mus musculus	4	3	3	27.4	22.3	22.3	18.615	0	10.608	547730	10	3	3	3	3	3	3	4	2	2	4	15.5606	15.511	15.0625
			0.426396	-0.138203	E0CXQ0;E0CZ77;Q7TN05	E0CXQ0;E0CZ77;Q7TN05	AP-1 complex subunit sigma-3	Ap1s3	2634	AP-1 complex subunit sigma-3 OS=Mus musculus OX=10090 GN=Ap1s3 PE=1 SV=1;AP-1 complex subunit sigma-3 OS=Mus musculus OX=10090 GN=Ap1s3 PE=1 SV=1;AP-1 complex subunit sigma-3 OS=Mus musculus OX=10090 GN=Ap1s3 PE=1 SV=1	Color2 [A=255, R=169, G=169, B=169]	1	4		By MS/MS	By MS/MS	By MS/MS	By matching	By MS/MS	By MS/MS	By MS/MS	By MS/MS	By MS/MS	By MS/MS	Mus musculus	2	2	2	26.8	26.8	26.8	8.6863	0.0004553	5.5506	892280	12	2	1	2	1	2	1	2	2	2	1	15.9549	15.7252	16.18
			1.13516	-0.140443	P17426;A0A140LIG7;A0A140LHA6	P17426	AP-2 complex subunit alpha-1	Ap2a1	3609	AP-2 complex subunit alpha-1 OS=Mus musculus OX=10090 GN=Ap2a1 PE=1 SV=1	Color2 [A=255, R=169, G=169, B=169]	1	4		By MS/MS	By MS/MS	By MS/MS	By MS/MS	By MS/MS	By MS/MS	By MS/MS	By MS/MS	By MS/MS	By MS/MS	Mus musculus	36	36	28	40.3	40.3	31.2	107.66	0	122.72	25471000	253	32	32	29	28	29	27	30	30	30	29	18.0705	17.9541	17.9813
			1.81023	-0.222525	Q6PEE6;Q3U7X9;Q69ZW4;P17427;A0A140LHG0;A0A0J9YUA7	Q6PEE6;Q3U7X9;Q69ZW4;P17427	AP-2 complex subunit alpha-2	Ap2a2	3610	AP-2 complex subunit alpha OS=Mus musculus OX=10090 GN=Ap2a2 PE=2 SV=1;AP-2 complex subunit alpha OS=Mus musculus OX=10090 GN=Ap2a2 PE=2 SV=1;MKIAA0899 protein (Fragment) OS=Mus musculus OX=10090 GN=Ap2a2 PE=2 SV=1;AP-2 complex subunit alpha-2 OS=Mus muscu	Color2 [A=255, R=169, G=169, B=169]	1	4		By MS/MS	By MS/MS	By MS/MS	By MS/MS	By MS/MS	By MS/MS	By MS/MS	By MS/MS	By MS/MS	By MS/MS	Mus musculus	31	23	23	37.5	28	28	104	0	120.95	12720000	125	27	24	29	25	25	26	22	25	26	25	17.4473	17.4398	17.3422
			0.721601	0.0783817	Q5SWR1;Q9DBG3;H3BIY9;H3BKM0;H3BJ06;Q5SWR0	Q5SWR1;Q9DBG3;H3BIY9;H3BKM0	AP complex subunit beta;AP-2 complex subunit beta	Ap2b1	5402	AP complex subunit beta OS=Mus musculus OX=10090 GN=Ap2b1 PE=2 SV=1;AP-2 complex subunit beta OS=Mus musculus OX=10090 GN=Ap2b1 PE=1 SV=1;AP complex subunit beta OS=Mus musculus OX=10090 GN=Ap2b1 PE=1 SV=1;AP complex subunit beta OS=Mus musculus OX=10090 G	Color2 [A=255, R=169, G=169, B=169]	1	4		By MS/MS	By MS/MS	By MS/MS	By MS/MS	By MS/MS	By MS/MS	By MS/MS	By MS/MS	By MS/MS	By MS/MS	Mus musculus	37	17	17	42.3	23.1	23.1	105.72	0	59.524	19688000	145	30	31	29	31	30	29	28	32	30	32	18.6738	18.6895	18.5596
			0.0449473	-0.0107063	Q3TWV4;Q5FWI9;P84091;Q3TH69;Q6A0C9;Q3UCW9;A0A338P798;A0A338P6T4	Q3TWV4;Q5FWI9;P84091;Q3TH69;Q6A0C9;Q3UCW9	AP-2 complex subunit mu	Ap2m1	4210	AP-2 complex subunit mu OS=Mus musculus OX=10090 GN=Ap2m1 PE=1 SV=1;AP-2 complex subunit mu OS=Mus musculus OX=10090 GN=Ap2m1 PE=1 SV=1;AP-2 complex subunit mu OS=Mus musculus OX=10090 GN=Ap2m1 PE=1 SV=1;AP-2 complex subunit mu OS=Mus musculus OX=10090 GN=	Color2 [A=255, R=169, G=169, B=169]	1	4		By MS/MS	By MS/MS	By MS/MS	By MS/MS	By MS/MS	By MS/MS	By MS/MS	By MS/MS	By MS/MS	By MS/MS	Mus musculus	18	18	18	45.3	45.3	45.3	49.389	0	94.853	13535000	112	13	12	12	12	14	17	15	18	14	14	18.1352	18.024	18.2291
			0.248988	-0.0684566	Q3UJ76;P62743;A0A0U1RPS0;A0A0U1RQ06;Q7TT10	Q3UJ76;P62743;A0A0U1RPS0	AP-2 complex subunit sigma	Ap2s1	4077	AP complex subunit sigma OS=Mus musculus OX=10090 GN=Ap2s1 PE=1 SV=1;AP-2 complex subunit sigma OS=Mus musculus OX=10090 GN=Ap2s1 PE=1 SV=1;AP-2 complex subunit sigma OS=Mus musculus OX=10090 GN=Ap2s1 PE=1 SV=1	Color2 [A=255, R=169, G=169, B=169]	1	4		By MS/MS	By MS/MS	By MS/MS	By MS/MS	By MS/MS	By MS/MS	By MS/MS	By MS/MS	By MS/MS	By MS/MS	Mus musculus	5	5	5	30.3	30.3	30.3	17.018	0	36.22	4619400	53	4	5	5	5	5	5	5	5	5	5	18.1079	18.229	18.116
			0.464217	-0.0613098	Q9Z1T1;Q3UPG0;Q3TQ33;Q3TQ07;A0A338P6V5	Q9Z1T1;Q3UPG0;Q3TQ33	AP-3 complex subunit beta-1	Ap3b1	7780	AP-3 complex subunit beta-1 OS=Mus musculus OX=10090 GN=Ap3b1 PE=1 SV=2;Uncharacterized protein (Fragment) OS=Mus musculus OX=10090 GN=Ap3b1 PE=2 SV=1;Adaptin_N domain-containing protein (Fragment) OS=Mus musculus OX=10090 GN=Ap3b1 PE=2 SV=1	Color2 [A=255, R=169, G=169, B=169]	1	4		By MS/MS	By MS/MS	By MS/MS	By MS/MS	By MS/MS	By MS/MS	By MS/MS	By MS/MS	By MS/MS	By MS/MS	Mus musculus	35	35	31	34.6	34.6	30.7	122.74	0	86.342	15022000	187	29	27	28	29	29	22	22	28	28	27	17.2229	17.1255	17.0732
			2.45433	-0.172727	O54774;Q3U237;Q3UR54;Q8CGH7;Q05CQ3;Q3U1P6;A0A1W2P6Q6	O54774;Q3U237;Q3UR54;Q8CGH7;Q05CQ3	AP-3 complex subunit delta-1	Ap3d1	3349	AP-3 complex subunit delta-1 OS=Mus musculus OX=10090 GN=Ap3d1 PE=1 SV=1;AP-3 complex subunit delta (Fragment) OS=Mus musculus OX=10090 GN=Ap3d1 PE=2 SV=1;AP-3 complex subunit delta (Fragment) OS=Mus musculus OX=10090 GN=Ap3d1 PE=2 SV=1;AP-3 complex subuni	Color2 [A=255, R=169, G=169, B=169]	1	4		By MS/MS	By MS/MS	By MS/MS	By MS/MS	By MS/MS	By MS/MS	By MS/MS	By MS/MS	By MS/MS	By MS/MS	Mus musculus	27	27	27	28.4	28.4	28.4	135.08	0	105.89	9882300	163	19	23	23	17	20	21	20	24	23	20	16.9143	17.0339	17.0781
			0.751419	-0.222095	Q9DBU8;Q9JKC8;H7BWY2;A0A286YDZ6;Q921U0;D3YWU3;D3YXV9;D6RI63;Q8R2R9;Q3TRH5	Q9DBU8;Q9JKC8;H7BWY2;A0A286YDZ6	AP-3 complex subunit mu-1	Ap3m1	7478	MHD domain-containing protein OS=Mus musculus OX=10090 GN=Ap3m1 PE=2 SV=1;AP-3 complex subunit mu-1 OS=Mus musculus OX=10090 GN=Ap3m1 PE=1 SV=1;AP-3 complex subunit mu-1 OS=Mus musculus OX=10090 GN=Ap3m1 PE=1 SV=1;AP-3 complex subunit mu-1 OS=Mus musculus	Color2 [A=255, R=169, G=169, B=169]	1	4		By MS/MS	By MS/MS	By MS/MS	By MS/MS	By MS/MS	By MS/MS	By MS/MS	By MS/MS	By MS/MS	By MS/MS	Mus musculus	11	11	11	39	39	39	46.923	0	61.08	5108200	85	7	8	10	9	9	10	9	10	10	10	17.0497	17.1391	17.3972
			0.00273083	0.00233097	Q3U8S0;Q9DCR2;A0A286YD58;A0A286YDU3	Q3U8S0;Q9DCR2;A0A286YD58;A0A286YDU3	AP-3 complex subunit sigma-1	Ap3s1	4881	Adaptor-related protein complex 3, sigma 1 subunit OS=Mus musculus OX=10090 GN=Ap3s1 PE=1 SV=1;AP-3 complex subunit sigma-1 OS=Mus musculus OX=10090 GN=Ap3s1 PE=1 SV=2;AP-3 complex subunit sigma-1 OS=Mus musculus OX=10090 GN=Ap3s1 PE=1 SV=1;AP complex subu	Color2 [A=255, R=169, G=169, B=169]	1	4		By MS/MS	By MS/MS	By MS/MS	By MS/MS	By MS/MS	By MS/MS	By MS/MS	By MS/MS	By MS/MS	By MS/MS	Mus musculus	6	6	6	32.6	32.6	32.6	21.732	0	22.083	2031700	43	4	3	4	4	5	6	5	5	5	5	16.087	16.4443	14.9707
			0.192182	-0.174444	Q8BNE3;Q6PAL3;Q8BSZ2	Q8BNE3;Q6PAL3;Q8BSZ2	AP-3 complex subunit sigma-2	Ap3s2	5663	Clat_adaptor_s domain-containing protein OS=Mus musculus OX=10090 GN=Ap3s2 PE=2 SV=1;Adaptor-related protein complex 3, sigma 2 subunit OS=Mus musculus OX=10090 GN=Ap3s2 PE=2 SV=1;AP-3 complex subunit sigma-2 OS=Mus musculus OX=10090 GN=Ap3s2 PE=1 SV=1	Color2 [A=255, R=169, G=169, B=169]	1	4		By MS/MS	By MS/MS	By matching	By MS/MS	By MS/MS	By MS/MS	By MS/MS	By MS/MS	By MS/MS	By MS/MS	Mus musculus	3	3	3	10.7	10.7	10.7	28.346	0.00031196	6.3329	595560	18	2	3	3	2	3	2	2	2	3	3	14.7945	14.7639	13.2771
			1.8328	-0.794832	Q80V94;H3BKM4;H3BL03;Q8BYK2;A2ASB3	Q80V94;H3BKM4;H3BL03;Q8BYK2;A2ASB3	AP-4 complex subunit epsilon-1	Ap4e1	5855	AP-4 complex subunit epsilon-1 OS=Mus musculus OX=10090 GN=Ap4e1 PE=1 SV=3;AP-4 complex subunit epsilon-1 OS=Mus musculus OX=10090 GN=Ap4e1 PE=1 SV=1;AP-4 complex subunit epsilon-1 OS=Mus musculus OX=10090 GN=Ap4e1 PE=1 SV=1;Adaptin_N domain-containing pro	Color2 [A=255, R=169, G=169, B=169]	1	4		By matching	By matching	By MS/MS	By matching	By matching	By MS/MS	By MS/MS	By MS/MS	By MS/MS	By MS/MS	Mus musculus	6	6	6	7.1	7.1	7.1	124.84	0	17.706	503720	11	4	6	4	4	5	5	2	6	5	4	13.518	13.3014	14.2048
			0.528183	0.174756	Q9WVL1	Q9WVL1	AP-4 complex subunit sigma-1	Ap4s1	7756	AP-4 complex subunit sigma-1 OS=Mus musculus OX=10090 GN=Ap4s1 PE=2 SV=1	Color2 [A=255, R=169, G=169, B=169]	1	4		By MS/MS	By matching	By MS/MS	By MS/MS	By MS/MS	By matching	By MS/MS	By MS/MS	By MS/MS	By MS/MS	Mus musculus	1	1	1	6.9	6.9	6.9	16.817	0.005594	2.5968	129910	8	1	1	1	1	1	1	1	1	1	1	14.0711	13.9038	13.3867
			1.13781	-0.56388	Q3TAP4;A0A494B8Y9	Q3TAP4;A0A494B8Y9	AP-5 complex subunit beta-1	Ap5b1	4458	AP-5 complex subunit beta-1 OS=Mus musculus OX=10090 GN=Ap5b1 PE=1 SV=1;AP-5 complex subunit beta-1 (Fragment) OS=Mus musculus OX=10090 GN=Ap5b1 PE=1 SV=1	Color2 [A=255, R=169, G=169, B=169]	1	4		By matching	By matching	By MS/MS	By matching	By MS/MS	By MS/MS	By MS/MS	By MS/MS	By MS/MS	By MS/MS	Mus musculus	4	4	4	6.7	6.7	6.7	94.678	0	8.235	202080	11	1	1	2	2	4	2	1	3	3	2	13.4515	13.1865	14.0626
			0.364662	0.189487	O88879;G3XA09;Q5DU30;Q80VR5	O88879;G3XA09;Q5DU30	Apoptotic protease-activating factor 1	Apaf1	3465	Apoptotic protease-activating factor 1 OS=Mus musculus OX=10090 GN=Apaf1 PE=1 SV=3;Apoptotic protease-activating factor 1 OS=Mus musculus OX=10090 GN=Apaf1 PE=1 SV=1;Apoptotic protease-activating factor 1 (Fragment) OS=Mus musculus OX=10090 GN=Apaf1 PE=2 S	Color2 [A=255, R=169, G=169, B=169]	1	4		By MS/MS	By MS/MS	By MS/MS	By MS/MS	By MS/MS	By MS/MS	By MS/MS	By MS/MS	By MS/MS	By MS/MS	Mus musculus	20	20	20	18.1	18.1	18.1	141	0	45.743	2818900	64	13	15	19	12	14	14	14	17	11	17	15.2829	15.3374	15.7352
			2.08009	-0.312945	Q8R5A3;B1AYC9;Q3TS23	Q8R5A3;B1AYC9	Amyloid beta A4 precursor protein-binding family B member 1-interacting protein	Apbb1ip	2150	Amyloid beta A4 precursor protein-binding family B member 1-interacting protein OS=Mus musculus OX=10090 GN=Apbb1ip PE=1 SV=2;Amyloid beta (A4) protein-binding, family B, member 1 interacting protein OS=Mus musculus OX=10090 GN=Apbb1ip PE=1 SV=1	Color2 [A=255, R=169, G=169, B=169]	1	4		By MS/MS	By MS/MS	By MS/MS	By MS/MS	By MS/MS	By MS/MS	By MS/MS	By MS/MS	By MS/MS	By MS/MS	Mus musculus	14	12	12	28.8	26.3	26.3	74.318	0	39.786	8088500	87	12	12	9	9	12	11	12	11	12	9	17.1097	17.2936	17.4039
			0.115075	0.0790073	Q8R146;A0A0R4J107;A0A0A6YXV0	Q8R146;A0A0R4J107	Acylamino-acid-releasing enzyme	Apeh	297	Acylamino-acid-releasing enzyme OS=Mus musculus OX=10090 GN=Apeh PE=1 SV=3;Acyl-peptide hydrolase (Fragment) OS=Mus musculus OX=10090 GN=Apeh PE=1 SV=1	Color2 [A=255, R=169, G=169, B=169]	1	4		By MS/MS	By MS/MS	By MS/MS	By MS/MS	By MS/MS	By MS/MS	By MS/MS	By MS/MS	By MS/MS	By MS/MS	Mus musculus	13	13	13	21.6	21.6	21.6	81.58	0	52.682	9330900	102	8	10	12	12	11	11	9	10	11	10	16.9961	17.2699	17.5812
			0.604705	0.219378	Q544Z7;P28352;F6QA74;D3Z6R9;D3Z124	Q544Z7;P28352;F6QA74;D3Z6R9;D3Z124	DNA-(apurinic or apyrimidinic site) lyase;DNA-(apurinic or apyrimidinic site) lyase, mitochondrial	Apex1	3700	DNA-(apurinic or apyrimidinic site) endonuclease OS=Mus musculus OX=10090 GN=Apex1 PE=1 SV=1;DNA-(apurinic or apyrimidinic site) endonuclease OS=Mus musculus OX=10090 GN=Apex1 PE=1 SV=2;DNA-(apurinic or apyrimidinic site) endonuclease (Fragment) OS=Mus mus	Color2 [A=255, R=169, G=169, B=169]	1	4		By MS/MS	By MS/MS	By MS/MS	By MS/MS	By MS/MS	By MS/MS	By MS/MS	By MS/MS	By MS/MS	By MS/MS	Mus musculus	17	17	17	59.3	59.3	59.3	35.49	0	195.27	21293000	126	15	15	16	14	16	16	12	15	13	13	19.0632	19.1305	19.3592
			1.19117	-0.258316	Q3U886;Q6GTF1;Q8BVF7	Q3U886;Q6GTF1;Q8BVF7	Gamma-secretase subunit APH-1A	Aph1a	4876	Uncharacterized protein OS=Mus musculus OX=10090 GN=Aph1a PE=2 SV=1;Anterior pharynx defective 1a homolog (C. elegans) OS=Mus musculus OX=10090 GN=Aph1a PE=2 SV=1;Gamma-secretase subunit APH-1A OS=Mus musculus OX=10090 GN=Aph1a PE=1 SV=2	Color2 [A=255, R=169, G=169, B=169]	1	4		By MS/MS	By MS/MS	By MS/MS	By MS/MS	By MS/MS	By matching	By MS/MS	By MS/MS	By MS/MS	By MS/MS	Mus musculus	2	2	2	5.7	5.7	5.7	26.771	0	8.2021	1403900	16	2	2	2	2	2	1	2	2	2	1	16.4178	16.4403	16.388
			0.858966	-0.0879681	O35841	O35841	Apoptosis inhibitor 5	Api5	3333	Apoptosis inhibitor 5 OS=Mus musculus OX=10090 GN=Api5 PE=1 SV=2	Color2 [A=255, R=169, G=169, B=169]	1	4		By MS/MS	By MS/MS	By MS/MS	By MS/MS	By MS/MS	By MS/MS	By MS/MS	By MS/MS	By MS/MS	By MS/MS	Mus musculus	25	25	1	49	49	2.4	56.784	0	217.65	34462000	158	21	19	20	20	16	22	20	21	20	18	19.1232	19.1953	19.2141
			1.06711	0.290417	Q9WVQ5	Q9WVQ5	Methylthioribulose-1-phosphate dehydratase	Apip	7758	Methylthioribulose-1-phosphate dehydratase OS=Mus musculus OX=10090 GN=Apip PE=1 SV=1	Color2 [A=255, R=169, G=169, B=169]	1	4		By MS/MS	By MS/MS	By MS/MS	By MS/MS	By MS/MS	By MS/MS	By MS/MS	By MS/MS	By MS/MS	By MS/MS	Mus musculus	14	14	14	74.3	74.3	74.3	26.949	0	56.323	4672300	77	13	11	10	11	11	10	12	13	10	11	17.1021	17.0356	17.0927
			0.383274	-0.379764	Q9D842;Q8BVD9;A0A0N4SW39	Q9D842;Q8BVD9	Aprataxin and PNK-like factor	Aplf	7392	Aprataxin and PNK-like factor OS=Mus musculus OX=10090 GN=Aplf PE=1 SV=2;FHA_2 domain-containing protein OS=Mus musculus OX=10090 GN=Aplf PE=2 SV=1	Color2 [A=255, R=169, G=169, B=169]	1	4		By matching	By matching	By MS/MS		By matching	By MS/MS	By MS/MS	By MS/MS	By matching	By MS/MS	Mus musculus	4	4	4	11.4	11.4	11.4	54.968	0	8.3664	172540	8	1	1	2	0	3	2	2	2	2	3	12.9895	13.2645	13.9932
		+	2.8146	-0.878492	Q7TT34;Q64348;Q60709;Q3UDL6;Q61482;Q06335;Q3U775;Q3U9N6;A0A1L1SS44;Q3TPZ7;Q8R0R7	Q7TT34;Q64348;Q60709;Q3UDL6;Q61482;Q06335;Q3U775;Q3U9N6;A0A1L1SS44;Q3TPZ7	Amyloid-like protein 2	Aplp2	4324	Amyloid beta (A4)-like protein 2 OS=Mus musculus OX=10090 GN=Aplp2 PE=2 SV=2;CDE1-binding protein CDEBP OS=Mus musculus OX=10090 GN=Aplp2 PE=2 SV=1;Amyloid-like protein 2 OS=Mus musculus OX=10090 GN=Aplp2 PE=1 SV=1;Uncharacterized protein OS=Mus musculus O	Color2 [A=255, R=169, G=169, B=169]	1	4		By matching	By MS/MS	By MS/MS	By MS/MS	By matching	By MS/MS	By MS/MS	By MS/MS	By MS/MS	By MS/MS	Mus musculus	6	5	5	10.6	9.5	9.5	79.014	0	16.373	520250	19	3	4	5	4	2	4	5	3	6	5	14.5413	14.3654	14.2433
			0.16182	0.0544022	Q9D7N9	Q9D7N9	Adipocyte plasma membrane-associated protein	Apmap	7384	Adipocyte plasma membrane-associated protein OS=Mus musculus OX=10090 GN=Apmap PE=1 SV=1	Color2 [A=255, R=169, G=169, B=169]	1	4		By MS/MS	By MS/MS	By MS/MS	By MS/MS	By MS/MS	By MS/MS	By MS/MS	By MS/MS	By MS/MS	By MS/MS	Mus musculus	18	18	18	54.5	54.5	54.5	46.434	0	61.969	11725000	103	13	14	15	12	12	14	10	16	14	12	18.1434	18.3945	18.3266
			0.0162401	0.0056572	Q8K4Z3	Q8K4Z3	NAD(P)H-hydrate epimerase	Apoa1bp	6495	NAD(P)H-hydrate epimerase OS=Mus musculus OX=10090 GN=Naxe PE=1 SV=1	Color2 [A=255, R=169, G=169, B=169]	1	4		By MS/MS	By MS/MS	By MS/MS	By MS/MS	By MS/MS	By MS/MS	By MS/MS	By MS/MS	By MS/MS	By MS/MS	Mus musculus	7	7	7	28.4	28.4	28.4	30.972	0	32.339	5576100	49	7	6	6	5	7	6	6	5	4	5	17.9492	18.2061	18.4998
			0.896881	-0.23801	Q3U9G8;P51908;Q3TLN2;A0A0N4SVL6;A0A0N4SW85;D3Z675	Q3U9G8;P51908;Q3TLN2;A0A0N4SVL6;A0A0N4SW85	C->U-editing enzyme APOBEC-1	Apobec1	3891	Apolipoprotein B mRNA-editing enzyme 1 OS=Mus musculus OX=10090 GN=Apobec1 PE=2 SV=1;C->U-editing enzyme APOBEC-1 OS=Mus musculus OX=10090 GN=Apobec1 PE=1 SV=1;Apolipoprotein B mRNA-editing enzyme 1 OS=Mus musculus OX=10090 GN=Apobec1 PE=2 SV=1;C->U-editin	Color2 [A=255, R=169, G=169, B=169]	1	4		By MS/MS	By MS/MS	By MS/MS	By MS/MS	By MS/MS	By MS/MS	By MS/MS	By MS/MS	By MS/MS	By MS/MS	Mus musculus	12	12	12	47.6	47.6	47.6	27.521	0	82.762	13149000	78	9	8	11	8	11	11	6	10	12	12	18.6381	18.3303	18.763
			0.327452	-0.264806	B9ZZS2;E2D6P1;B9ZZS3;E2D6P3;E2D6P2;B5T0I7;B5T0I8;B5T0J0;Q99J72;E9QMH1;B5T0I9;Q3U5C5;E2D872;E2D875;Q3TI69;E2D881;E2D865;E2D874;E2D866;E2D876;H3BJD1;H3BJJ6;H3BKS1;C3UP59;H3BL97;C3UP55	B9ZZS2;E2D6P1;B9ZZS3;E2D6P3;E2D6P2;B5T0I7;B5T0I8;B5T0J0;Q99J72;E9QMH1;B5T0I9;Q3U5C5;E2D872;E2D875;Q3TI69;E2D881;E2D865;E2D874;E2D866;E2D876	DNA dC->dU-editing enzyme APOBEC-3	Apobec3;Apobec	2370	Apolipoprotein B mRNA editing enzyme, catalytic polypeptide 3 OS=Mus musculus OX=10090 GN=Apobec3 PE=2 SV=1;Apolipoprotein B editing complex 3 (Fragment) OS=Mus musculus OX=10090 GN=Apobec3 PE=2 SV=1;Apolipoprotein B mRNA editing enzyme, catalytic polypept	Color2 [A=255, R=169, G=169, B=169]	1	4		By MS/MS	By matching	By MS/MS	By MS/MS	By MS/MS	By MS/MS	By MS/MS	By MS/MS	By MS/MS	By MS/MS	Mus musculus	6	6	6	20.3	20.3	20.3	51.017	0	40.983	1059700	20	3	3	5	4	4	4	3	6	4	4	15.6022	15.8261	16.3006
			0.524047	-0.0925224	Q8VBT6;A0A0U1RNM0;A0A0U1RNM5;A0A0U1RPR7	Q8VBT6	Apolipoprotein B receptor	Apobr	6607	Apolipoprotein B receptor OS=Mus musculus OX=10090 GN=Apobr PE=1 SV=1	Color2 [A=255, R=169, G=169, B=169]	1	4		By MS/MS	By MS/MS	By MS/MS	By MS/MS	By MS/MS	By MS/MS	By MS/MS	By MS/MS	By MS/MS	By MS/MS	Mus musculus	38	38	38	52.7	52.7	52.7	102.7	0	323.31	30713000	273	31	29	31	29	31	29	28	30	32	31	18.6016	18.4666	18.436
			0.574327	0.265484	Q3KNM9;Q9DCZ4	Q3KNM9;Q9DCZ4	Apolipoprotein O	Apoo	4432	MICOS complex subunit OS=Mus musculus OX=10090 GN=Apoo PE=2 SV=1;MICOS complex subunit Mic26 OS=Mus musculus OX=10090 GN=Apoo PE=1 SV=2	Color2 [A=255, R=169, G=169, B=169]	1	4		By MS/MS	By MS/MS	By MS/MS	By MS/MS	By matching	By MS/MS	By MS/MS	By MS/MS	By MS/MS	By MS/MS	Mus musculus	4	4	4	26.2	26.2	26.2	18.826	0	10.256	2943000	14	3	3	3	3	1	3	4	4	2	1	17.5545	17.4527	17.89
			0.0323294	0.0134342	Q78IK4;Q9CZB4;B1AV14	Q78IK4;Q9CZB4;B1AV14	MICOS complex subunit Mic27	Apool	5758	MICOS complex subunit Mic27 OS=Mus musculus OX=10090 GN=Apool PE=1 SV=1;MICOS complex subunit OS=Mus musculus OX=10090 GN=Apool PE=2 SV=1;MICOS complex subunit OS=Mus musculus OX=10090 GN=Apool PE=1 SV=1	Color2 [A=255, R=169, G=169, B=169]	1	4		By MS/MS	By MS/MS	By MS/MS	By MS/MS	By MS/MS	By MS/MS	By MS/MS	By MS/MS	By MS/MS	By MS/MS	Mus musculus	11	11	11	46	46	46	29.26	0	58.598	6576900	89	9	9	8	9	8	9	10	9	10	8	17.2657	17.2027	17.5443
			0.632959	-0.140317	Q3TWF3;Q53ZT3;P12023;A0A2I3BPT1;A0A2I3BQZ9;Q6GR78;Q3TXI9;Q3TVS1;A0A2I3BR03;Q8BPC7;Q8BPV5	Q3TWF3;Q53ZT3;P12023;A0A2I3BPT1;A0A2I3BQZ9;Q6GR78;Q3TXI9;Q3TVS1;A0A2I3BR03	Amyloid beta A4 protein;N-APP;Soluble APP-alpha;Soluble APP-beta;C99;Beta-amyloid protein 42;Beta-amyloid protein 40;C83;P3(42);P3(40);C80;Gamma-secretase C-terminal fragment 59;Gamma-secretase C-terminal fragment 57;Gamma-secretase C-terminal fragment 50;C31	App	3570	Amyloid-beta A4 protein OS=Mus musculus OX=10090 GN=App PE=1 SV=1;Amyloid-beta A4 protein OS=Mus musculus OX=10090 GN=App PE=2 SV=1;Amyloid-beta A4 protein OS=Mus musculus OX=10090 GN=App PE=1 SV=3;Amyloid-beta A4 protein OS=Mus musculus OX=10090 GN=App PE	Color2 [A=255, R=169, G=169, B=169]	1	4		By MS/MS	By MS/MS	By MS/MS	By MS/MS	By MS/MS	By MS/MS	By MS/MS	By MS/MS	By MS/MS	By MS/MS	Mus musculus	20	20	19	35.2	35.2	34.2	84.818	0	90.258	3811600	101	12	12	13	15	15	14	14	16	17	13	16.039	15.9822	15.8477
			0.199867	-0.223859	Q9DAX9	Q9DAX9	Amyloid protein-binding protein 2	Appbp2	7435	Amyloid protein-binding protein 2 OS=Mus musculus OX=10090 GN=Appbp2 PE=2 SV=1	Color2 [A=255, R=169, G=169, B=169]	1	4			By MS/MS	By MS/MS		By matching	By MS/MS	By matching	By matching	By matching	By MS/MS	Mus musculus	3	3	3	7.5	7.5	7.5	66.855	0.00031216	6.3346	147550	5	0	1	2	0	1	3	1	2	2	2	13.0799	13.8781	14.1783
			0.203244	0.0555658	Q8K3H0;D5MCW5;A0A220D9Z4	Q8K3H0	DCC-interacting protein 13-alpha	Appl1	6479	DCC-interacting protein 13-alpha OS=Mus musculus OX=10090 GN=Appl1 PE=1 SV=1	Color2 [A=255, R=169, G=169, B=169]	1	4		By MS/MS	By MS/MS	By MS/MS	By MS/MS	By MS/MS	By MS/MS	By MS/MS	By MS/MS	By MS/MS	By MS/MS	Mus musculus	13	12	12	28.4	27.4	27.4	79.327	0	71.206	2158100	52	7	6	8	7	7	10	6	9	8	9	15.7528	15.9307	16.1657
			1.48959	-0.289104	Q3TVI6;Q3TGG0;Q8K3G9;Q3TB15;Q3U3Y3;D3Z340;H3BL43;D6RFR7	Q3TVI6;Q3TGG0;Q8K3G9;Q3TB15	DCC-interacting protein 13-beta	Appl2	4536	Uncharacterized protein OS=Mus musculus OX=10090 GN=Appl2 PE=1 SV=1;Uncharacterized protein OS=Mus musculus OX=10090 GN=Appl2 PE=2 SV=1;DCC-interacting protein 13-beta OS=Mus musculus OX=10090 GN=Appl2 PE=1 SV=1;Uncharacterized protein OS=Mus musculus OX=1	Color2 [A=255, R=169, G=169, B=169]	1	4		By MS/MS	By MS/MS	By MS/MS	By MS/MS	By MS/MS	By MS/MS	By MS/MS	By MS/MS	By MS/MS	By MS/MS	Mus musculus	13	13	12	27.5	27.5	26.4	73.853	0	61.855	2851700	76	10	9	11	10	11	12	12	9	11	9	15.3599	15.491	15.6435
			0.739239	0.252337	P08030;A0A1D5RLR6;Q61320	P08030	Adenine phosphoribosyltransferase	Aprt	3518	Adenine phosphoribosyltransferase OS=Mus musculus OX=10090 GN=Aprt PE=1 SV=2	Color2 [A=255, R=169, G=169, B=169]	1	4		By MS/MS	By MS/MS	By MS/MS	By MS/MS	By MS/MS	By MS/MS	By MS/MS	By MS/MS	By MS/MS	By MS/MS	Mus musculus	9	9	9	60.6	60.6	60.6	19.724	0	67.448	42124000	91	6	6	8	7	8	9	7	9	8	9	20.4931	20.8128	20.8636
			1.32703	-1.2016	Q6IR21;Q7TQC5	Q6IR21;Q7TQC5	Aprataxin	Aptx	5584	Aprataxin (Fragment) OS=Mus musculus OX=10090 GN=Aptx PE=2 SV=1;Aprataxin OS=Mus musculus OX=10090 GN=Aptx PE=1 SV=2	Color2 [A=255, R=169, G=169, B=169]	1	4		By matching	By matching	By matching	By MS/MS	By matching	By MS/MS	By MS/MS	By MS/MS	By MS/MS	By MS/MS	Mus musculus	2	2	2	8.2	8.2	8.2	39.948	0	7.4322	287080	8	2	1	2	1	1	2	2	2	2	2	13.1872	11.6885	13.9766
			0.268362	-0.0662872	A2AQA7;Q8CFQ3	A2AQA7;Q8CFQ3	Intron-binding protein aquarius	Aqr	1947	RNA helicase aquarius OS=Mus musculus OX=10090 GN=Aqr PE=1 SV=1;RNA helicase aquarius OS=Mus musculus OX=10090 GN=Aqr PE=1 SV=2	Color2 [A=255, R=169, G=169, B=169]	1	4		By MS/MS	By MS/MS	By MS/MS	By MS/MS	By MS/MS	By MS/MS	By MS/MS	By MS/MS	By MS/MS	By MS/MS	Mus musculus	38	38	38	30.1	30.1	30.1	161.85	0	122.18	9791700	171	24	21	29	25	25	24	20	28	28	27	17.0154	17.0083	17.1828
			3.51765	0.304977	Q4LDD4;E9PUB0;A0A1B0GSK4;D3YWW7;D3YZJ7;D3Z2S2	Q4LDD4;E9PUB0	Arf-GAP with Rho-GAP domain, ANK repeat and PH domain-containing protein 1	Arap1	5215	Arf-GAP with Rho-GAP domain, ANK repeat and PH domain-containing protein 1 OS=Mus musculus OX=10090 GN=Arap1 PE=1 SV=2;Arf-GAP with Rho-GAP domain, ANK repeat and PH domain-containing protein 1 OS=Mus musculus OX=10090 GN=Arap1 PE=1 SV=1	Color2 [A=255, R=169, G=169, B=169]	1	4		By MS/MS	By MS/MS	By MS/MS	By MS/MS	By MS/MS	By MS/MS	By MS/MS	By MS/MS	By MS/MS	By MS/MS	Mus musculus	32	32	31	25.6	25.6	24.9	162.27	0	109.71	11784000	167	25	25	27	23	24	26	18	24	25	25	18.332	18.2378	18.2686
		+	3.61897	-0.512684	A0A2X0TVQ3;Q8R5G7;Q8BWA0;Q8R0G0;A0A494BAF2	A0A2X0TVQ3;Q8R5G7	Arf-GAP with Rho-GAP domain, ANK repeat and PH domain-containing protein 3	Arap3	638	ARAP3 (Fragment) OS=Mus musculus OX=10090 GN=ARAP3 PE=4 SV=1;Arf-GAP with Rho-GAP domain, ANK repeat and PH domain-containing protein 3 OS=Mus musculus OX=10090 GN=Arap3 PE=1 SV=3	Color2 [A=255, R=169, G=169, B=169]	1	4		By MS/MS	By MS/MS	By MS/MS	By MS/MS	By MS/MS	By MS/MS	By MS/MS	By MS/MS	By MS/MS	By MS/MS	Mus musculus	18	18	18	14.2	14.2	14.2	169.75	0	54.283	2036400	72	10	11	14	10	12	14	10	10	15	12	15.071	15.0432	15.0696
			0.187539	0.0226841	Q5XJY5;Q3U4S9;Q8R1S6;Q3TDU1;Q8C0G7	Q5XJY5;Q3U4S9;Q8R1S6;Q3TDU1;Q8C0G7	Coatomer subunit delta	Arcn1	5423	Coatomer subunit delta OS=Mus musculus OX=10090 GN=Arcn1 PE=1 SV=2;Coatomer subunit delta OS=Mus musculus OX=10090 GN=Arcn1 PE=2 SV=1;Coatomer subunit delta (Fragment) OS=Mus musculus OX=10090 GN=Arcn1 PE=2 SV=1;Coatomer subunit delta (Fragment) OS=Mus mus	Color2 [A=255, R=169, G=169, B=169]	1	4		By MS/MS	By MS/MS	By MS/MS	By MS/MS	By MS/MS	By MS/MS	By MS/MS	By MS/MS	By MS/MS	By MS/MS	Mus musculus	32	32	32	56	56	56	57.229	0	174.57	38298000	232	23	26	30	29	27	27	26	28	27	26	18.9797	19.0281	18.8661
			0.0727081	-0.0248283	P84078;Q3U344;P61205	P84078;Q3U344;P61205	ADP-ribosylation factor 1;ADP-ribosylation factor 3	Arf1;Arf3	4207	ADP-ribosylation factor 1 OS=Mus musculus OX=10090 GN=Arf1 PE=1 SV=2;Uncharacterized protein OS=Mus musculus OX=10090 GN=Arf3 PE=2 SV=1;ADP-ribosylation factor 3 OS=Mus musculus OX=10090 GN=Arf3 PE=2 SV=2	Color2 [A=255, R=169, G=169, B=169]	1	4		By MS/MS	By MS/MS	By MS/MS	By MS/MS	By MS/MS	By MS/MS	By MS/MS	By MS/MS	By MS/MS	By MS/MS	Mus musculus	13	13	3	69.6	69.6	21	20.697	0	160.81	85481000	168	13	13	13	12	12	13	11	12	12	13	21.2854	21.5612	21.3358
			0.816356	0.244088	Q14BR4;P61750;Q9DD04;E9Q798;F6UFB9;D3YV25;E9Q2C2	Q14BR4;P61750;Q9DD04;E9Q798	ADP-ribosylation factor 4	Arf4	4032	ADP-ribosylation factor 4 OS=Mus musculus OX=10090 GN=Arf4 PE=1 SV=1;ADP-ribosylation factor 4 OS=Mus musculus OX=10090 GN=Arf4 PE=1 SV=2;Uncharacterized protein OS=Mus musculus OX=10090 GN=Arf4 PE=2 SV=1;ADP-ribosylation factor 4 OS=Mus musculus OX=10090	Color2 [A=255, R=169, G=169, B=169]	1	4		By MS/MS	By MS/MS	By MS/MS	By MS/MS	By MS/MS	By MS/MS	By MS/MS	By MS/MS	By MS/MS	By MS/MS	Mus musculus	9	4	4	64.4	27.8	27.8	20.396	0	31.797	5540700	27	7	7	8	6	6	8	7	7	6	7	18.3996	18.5778	18.1537
			0.57019	-0.080257	P84084	P84084	ADP-ribosylation factor 5	Arf5	4208	ADP-ribosylation factor 5 OS=Mus musculus OX=10090 GN=Arf5 PE=1 SV=2	Color2 [A=255, R=169, G=169, B=169]	1	4		By MS/MS	By MS/MS	By MS/MS	By MS/MS	By MS/MS	By MS/MS	By MS/MS	By MS/MS	By MS/MS	By MS/MS	Mus musculus	12	7	6	64.4	35.6	27.8	20.529	0	56.843	12614000	60	10	11	12	9	10	10	9	10	11	12	18.9932	19.0796	18.9308
			0.8568	-0.118415	Q3U0D7;P62331	Q3U0D7;P62331	ADP-ribosylation factor 6	Arf6	4064	ADP-ribosylation factor 6 OS=Mus musculus OX=10090 GN=Arf6 PE=1 SV=1;ADP-ribosylation factor 6 OS=Mus musculus OX=10090 GN=Arf6 PE=1 SV=2	Color2 [A=255, R=169, G=169, B=169]	1	4		By MS/MS	By MS/MS	By MS/MS	By MS/MS	By MS/MS	By MS/MS	By MS/MS	By MS/MS	By MS/MS	By MS/MS	Mus musculus	5	5	5	43.4	43.4	43.4	20.082	0	44.532	10170000	66	5	5	4	4	5	5	5	5	5	5	18.6374	18.509	18.3156
			0.0814894	0.0252617	Q05DE0;Q9EPJ9;Q6PB94;Q3TGS9;V9GXM1;V9GWV1;Q05BC5	Q05DE0;Q9EPJ9;Q6PB94;Q3TGS9;V9GXM1;V9GWV1	ADP-ribosylation factor GTPase-activating protein 1	Arfgap1	4321	Arfgap1 protein (Fragment) OS=Mus musculus OX=10090 GN=Arfgap1 PE=2 SV=1;ADP-ribosylation factor GTPase-activating protein 1 OS=Mus musculus OX=10090 GN=Arfgap1 PE=1 SV=2;Arfgap1 protein OS=Mus musculus OX=10090 GN=Arfgap1 PE=2 SV=1;ADP-ribosylation factor	Color2 [A=255, R=169, G=169, B=169]	1	4		By MS/MS	By MS/MS	By MS/MS	By MS/MS	By MS/MS	By MS/MS	By MS/MS	By MS/MS	By MS/MS	By MS/MS	Mus musculus	14	14	14	47.6	47.6	47.6	43.307	0	191.81	9100000	106	12	13	11	11	10	13	13	13	13	11	17.8435	17.8336	17.6876
			0.314889	-0.0629471	Q99K28;B0LAC6;Q3UR67	Q99K28	ADP-ribosylation factor GTPase-activating protein 2	Arfgap2	6905	ADP-ribosylation factor GTPase-activating protein 2 OS=Mus musculus OX=10090 GN=Arfgap2 PE=1 SV=1	Color2 [A=255, R=169, G=169, B=169]	1	4		By MS/MS	By MS/MS	By MS/MS	By MS/MS	By MS/MS	By MS/MS	By MS/MS	By MS/MS	By MS/MS	By MS/MS	Mus musculus	20	20	18	44.4	44.4	42.3	56.598	0	96.274	10183000	125	15	18	16	18	18	15	15	16	17	14	17.7112	17.7308	17.435
			0.0351689	-0.0104612	Q9D8S3;A0A0R4J0T8;A0A2I3BQY0	Q9D8S3;A0A0R4J0T8	ADP-ribosylation factor GTPase-activating protein 3	Arfgap3	283	ADP-ribosylation factor GTPase-activating protein 3 OS=Mus musculus OX=10090 GN=Arfgap3 PE=1 SV=2;ADP-ribosylation factor GTPase-activating protein 3 OS=Mus musculus OX=10090 GN=Arfgap3 PE=1 SV=1	Color2 [A=255, R=169, G=169, B=169]	1	4		By MS/MS	By MS/MS	By MS/MS	By MS/MS	By MS/MS	By MS/MS	By MS/MS	By MS/MS	By MS/MS	By MS/MS	Mus musculus	10	9	9	22	20.1	20.1	57.455	0	25.491	1211900	30	6	8	7	7	9	8	6	8	7	5	15.0728	15.1081	15.1118
			0.593862	-0.0959167	G3X9K3;D3YYK9;Q8R3I7	G3X9K3;D3YYK9	Brefeldin A-inhibited guanine nucleotide-exchange protein 1	Arfgef1	3101	Brefeldin A-inhibited guanine nucleotide-exchange protein 1 OS=Mus musculus OX=10090 GN=Arfgef1 PE=1 SV=1;Brefeldin A-inhibited guanine nucleotide-exchange protein 1 OS=Mus musculus OX=10090 GN=Arfgef1 PE=1 SV=1	Color2 [A=255, R=169, G=169, B=169]	1	4		By MS/MS	By MS/MS	By MS/MS	By MS/MS	By MS/MS	By MS/MS	By MS/MS	By MS/MS	By MS/MS	By MS/MS	Mus musculus	28	23	23	20.9	17.2	17.2	208.5	0	144.03	5388600	127	25	21	21	18	20	22	21	21	24	21	16.2672	16.381	16.4834
			0.0465138	0.00595169	A2A5R2;Q3U2F2;Q3U5C3;F6YCJ0	A2A5R2;Q3U2F2	Brefeldin A-inhibited guanine nucleotide-exchange protein 2	Arfgef2	1824	Brefeldin A-inhibited guanine nucleotide-exchange protein 2 OS=Mus musculus OX=10090 GN=Arfgef2 PE=1 SV=1;SEC7 domain-containing protein (Fragment) OS=Mus musculus OX=10090 GN=Arfgef2 PE=2 SV=1	Color2 [A=255, R=169, G=169, B=169]	1	4		By MS/MS	By MS/MS	By MS/MS	By MS/MS	By MS/MS	By MS/MS	By MS/MS	By MS/MS	By MS/MS	By MS/MS	Mus musculus	40	40	35	27.7	27.7	23.9	202.24	0	164.74	10711000	183	26	29	31	23	25	30	30	28	33	30	16.8635	16.8512	16.9149
			0.205715	0.0379932	A2RSX9;E9Q3G5;E9QAY5;Q3TVE1	A2RSX9;E9Q3G5;E9QAY5;Q3TVE1		Arfip1	2014	ADP-ribosylation factor interacting protein 1 OS=Mus musculus OX=10090 GN=Arfip1 PE=1 SV=1;ADP-ribosylation factor interacting protein 1 OS=Mus musculus OX=10090 GN=Arfip1 PE=1 SV=1;Predicted gene, 37240 OS=Mus musculus OX=10090 GN=Gm37240 PE=4 SV=1;AH dom	Color2 [A=255, R=169, G=169, B=169]	1	4		By MS/MS	By MS/MS	By MS/MS	By MS/MS	By MS/MS	By MS/MS	By MS/MS	By MS/MS	By MS/MS	By MS/MS	Mus musculus	16	1	1	56.3	4.1	4.1	38.416	0	7.8946	290390	10	13	15	13	14	14	14	14	14	15	15	15.0326	14.9928	14.8708
			0.576383	-0.0773659	G5E8V9	G5E8V9		Arfip1	3140	ADP-ribosylation factor-interacting protein 1 OS=Mus musculus OX=10090 GN=Arfip1 PE=1 SV=1	Color2 [A=255, R=169, G=169, B=169]	1	4		By MS/MS	By MS/MS	By MS/MS	By MS/MS	By MS/MS	By MS/MS	By MS/MS	By MS/MS	By MS/MS	By MS/MS	Mus musculus	16	16	1	52	52	4.3	41.518	0	151.92	12504000	132	13	15	13	14	14	14	14	14	15	15	18.771	18.9104	18.8022
			0.0165792	-0.0070425	A0A1B0GS63;Q8K221;A0A1B0GSM3;D3Z2F3	A0A1B0GS63;Q8K221;A0A1B0GSM3	Arfaptin-2	Arfip2	431	Arfaptin-2 OS=Mus musculus OX=10090 GN=Arfip2 PE=1 SV=1;Arfaptin-2 OS=Mus musculus OX=10090 GN=Arfip2 PE=1 SV=2;Arfaptin-2 OS=Mus musculus OX=10090 GN=Arfip2 PE=1 SV=1	Color2 [A=255, R=169, G=169, B=169]	1	4		By MS/MS	By MS/MS	By MS/MS	By MS/MS	By MS/MS	By MS/MS	By MS/MS	By MS/MS	By MS/MS	By MS/MS	Mus musculus	7	7	7	23.1	23.1	23.1	37.288	0	28.531	1631400	31	5	5	4	6	5	5	7	6	4	5	15.9119	15.7747	15.2644
			0.649943	0.333407	Q8BXL7;V9GX20;Q80SX7;E9PZK7	Q8BXL7;V9GX20;Q80SX7;E9PZK7	ADP-ribosylation factor-related protein 1	Arfrp1	6180	ADP-ribosylation factor-related protein 1 OS=Mus musculus OX=10090 GN=Arfrp1 PE=1 SV=2;ADP-ribosylation factor-related protein 1 OS=Mus musculus OX=10090 GN=Arfrp1 PE=1 SV=1;ADP-ribosylation factor-related protein 1 OS=Mus musculus OX=10090 GN=Arfrp1 PE=1	Color2 [A=255, R=169, G=169, B=169]	1	4		By MS/MS	By MS/MS	By matching	By MS/MS	By MS/MS	By MS/MS	By MS/MS	By matching	By MS/MS	By MS/MS	Mus musculus	4	4	4	21.9	21.9	21.9	22.659	0	46.4	957570	15	4	4	4	4	4	3	3	2	4	3	16.109	15.7625	15.2343
			0.311068	-0.408073	Q61176	Q61176	Arginase-1	Arg1	5469	Arginase-1 OS=Mus musculus OX=10090 GN=Arg1 PE=1 SV=1	Color2 [A=255, R=169, G=169, B=169]	1	4		By MS/MS	By MS/MS	By MS/MS	By MS/MS	By MS/MS	By MS/MS	By MS/MS	By MS/MS	By MS/MS	By matching	Mus musculus	2	2	2	6.8	6.8	6.8	34.807	0.00045496	5.5424	2590600	11	1	1	1	2	1	1	1	2	1	1	17.8098	17.5568	15.8598
			1.31976	0.618106	Q3UL36;A0A140LIS5	Q3UL36;A0A140LIS5	Arginine and glutamate-rich protein 1	Arglu1	5034	Arginine and glutamate-rich protein 1 OS=Mus musculus OX=10090 GN=Arglu1 PE=1 SV=2;Arginine and glutamate-rich protein 1 (Fragment) OS=Mus musculus OX=10090 GN=Arglu1 PE=1 SV=1	Color2 [A=255, R=169, G=169, B=169]	1	4		By MS/MS	By MS/MS	By MS/MS	By MS/MS	By MS/MS	By MS/MS	By MS/MS	By MS/MS	By MS/MS	By MS/MS	Mus musculus	6	6	6	17.3	17.3	17.3	32.887	0	7.4136	2798100	21	5	4	4	4	4	4	5	5	6	4	17.1532	17.1599	17.0247
			0.0479318	0.0181541	Q8BQW4;A2AH25;Q5FWK3;Q8C5A0	Q8BQW4;A2AH25;Q5FWK3;Q8C5A0	Rho GTPase-activating protein 1	Arhgap1	1889	Uncharacterized protein OS=Mus musculus OX=10090 GN=Arhgap1 PE=2 SV=1;Rho GTPase-activating protein 1 OS=Mus musculus OX=10090 GN=Arhgap1 PE=1 SV=1;Rho GTPase-activating protein 1 OS=Mus musculus OX=10090 GN=Arhgap1 PE=1 SV=1;Uncharacterized protein OS=Mus	Color2 [A=255, R=169, G=169, B=169]	1	4		By MS/MS	By MS/MS	By MS/MS	By MS/MS	By MS/MS	By MS/MS	By MS/MS	By MS/MS	By MS/MS	By MS/MS	Mus musculus	15	15	0	44.1	44.1	0	54.441	0	68.294	7884000	88	13	13	12	11	12	11	7	13	13	14	17.3583	17.7717	17.6702
			0.171508	0.0300003	Q6Y5D8;Q9CTN7;Q8C9L7	Q6Y5D8	Rho GTPase-activating protein 10	Arhgap10	5708	Rho GTPase-activating protein 10 OS=Mus musculus OX=10090 GN=Arhgap10 PE=1 SV=2	Color2 [A=255, R=169, G=169, B=169]	1	4		By MS/MS	By MS/MS	By MS/MS	By MS/MS	By MS/MS	By MS/MS	By MS/MS	By MS/MS	By MS/MS	By MS/MS	Mus musculus	20	20	20	28	28	28	89.365	0	47.049	4207300	80	11	14	14	11	12	14	13	14	17	14	16.1659	16.3062	16.1178
		+	3.95038	-0.548802	S4R248;A0A0A0MQ95;S4R221;Q8C0D4;S4R203;B2RUJ8;S4R1B0;Q9CZD7;S4R2V0;Q8R1F4	S4R248;A0A0A0MQ95;S4R221;Q8C0D4;S4R203;B2RUJ8;S4R1B0;Q9CZD7	Rho GTPase-activating protein 12	Arhgap12	70	Rho GTPase-activating protein 12 OS=Mus musculus OX=10090 GN=Arhgap12 PE=1 SV=1;Rho GTPase-activating protein 12 OS=Mus musculus OX=10090 GN=Arhgap12 PE=1 SV=1;Rho GTPase-activating protein 12 OS=Mus musculus OX=10090 GN=Arhgap12 PE=1 SV=1;Rho GTPase-activ	Color2 [A=255, R=169, G=169, B=169]	1	4		By MS/MS	By MS/MS	By MS/MS	By MS/MS	By MS/MS	By MS/MS	By MS/MS	By MS/MS	By MS/MS	By MS/MS	Mus musculus	14	14	14	22.6	22.6	22.6	90.013	0	29.657	1487400	43	8	9	11	5	8	9	8	11	10	13	14.785	14.9182	14.7938
			2.10651	-0.238982	Q3UIA2	Q3UIA2	Rho GTPase-activating protein 17	Arhgap17	4999	Rho GTPase-activating protein 17 OS=Mus musculus OX=10090 GN=Arhgap17 PE=1 SV=1	Color2 [A=255, R=169, G=169, B=169]	1	4		By MS/MS	By MS/MS	By MS/MS	By MS/MS	By MS/MS	By MS/MS	By MS/MS	By MS/MS	By MS/MS	By MS/MS	Mus musculus	21	21	2	35.5	35.5	3.8	92.201	0	106.29	12339000	134	17	17	19	13	16	17	16	19	18	17	17.5915	17.4728	17.3916
			0.925815	-1.29106	E9QAJ9;A0A0U1RNM6;A0A0U1RPK6;Q3V425;Q5SSM3	E9QAJ9		Arhgap17	2844	Rho GTPase-activating protein 17 OS=Mus musculus OX=10090 GN=Arhgap17 PE=1 SV=1	Color2 [A=255, R=169, G=169, B=169]	1	4		By matching	By matching	By matching	By MS/MS	By matching	By MS/MS	By MS/MS	By matching	By MS/MS	By matching	Mus musculus	20	1	1	35	2.2	2.2	88.924	0.00015775	6.6738	225000	4	16	16	19	12	14	16	16	19	17	17	14.386	12.8587	12.5768
			0.543817	-0.414782	Q8K0Q5;A0A2X0SYS9;H3BJL1	Q8K0Q5;A0A2X0SYS9	Rho GTPase-activating protein 18	Arhgap18	636	Rho GTPase-activating protein 18 OS=Mus musculus OX=10090 GN=Arhgap18 PE=1 SV=1;ARHGAP18 (Fragment) OS=Mus musculus OX=10090 GN=ARHGAP18 PE=4 SV=1	Color2 [A=255, R=169, G=169, B=169]	1	4		By MS/MS	By MS/MS	By MS/MS	By MS/MS	By MS/MS	By MS/MS	By MS/MS	By MS/MS	By matching	By MS/MS	Mus musculus	7	7	7	11.8	11.8	11.8	74.929	0	18.935	630630	25	2	2	5	3	4	5	6	7	2	5	14.6188	13.5554	14.7003
		+	4.24923	-0.449461	Q8BL80;D3Z1Y5;A0A2I3BRZ0	Q8BL80;D3Z1Y5	Rho GTPase-activating protein 22	Arhgap22	6065	Rho GTPase-activating protein 22 OS=Mus musculus OX=10090 GN=Arhgap22 PE=1 SV=2;Rho GTPase-activating protein 22 OS=Mus musculus OX=10090 GN=Arhgap22 PE=1 SV=1	Color2 [A=255, R=169, G=169, B=169]	1	4		By MS/MS	By MS/MS	By MS/MS	By MS/MS	By MS/MS	By MS/MS	By MS/MS	By MS/MS	By MS/MS	By MS/MS	Mus musculus	11	11	11	17.2	17.2	17.2	77.785	0	30.834	1274300	44	8	8	5	7	6	7	10	8	7	7	14.5301	14.4017	14.6984
			0.351557	0.84357	D3Z5T4;G3X9N1;Q8C4V1	D3Z5T4;G3X9N1;Q8C4V1	Rho GTPase-activating protein 24	Arhgap24	2592	Rho GTPase-activating protein 24 OS=Mus musculus OX=10090 GN=Arhgap24 PE=1 SV=1;Rho GTPase-activating protein 24 OS=Mus musculus OX=10090 GN=Arhgap24 PE=1 SV=1;Rho GTPase-activating protein 24 OS=Mus musculus OX=10090 GN=Arhgap24 PE=1 SV=2	Color2 [A=255, R=169, G=169, B=169]	1	4		By matching	By MS/MS	By matching	By MS/MS	By MS/MS	By matching		By MS/MS	By matching	By MS/MS	Mus musculus	1	1	1	1.2	1.2	1.2	73.578	0.0055807	2.5626	255190	5	1	1	1	1	1	1	0	1	1	1	14.0001	15.0545	11.7819
			3.57057	-0.333689	Q8BYW1;B9EI26	Q8BYW1;B9EI26	Rho GTPase-activating protein 25	Arhgap25	6196	Rho GTPase-activating protein 25 OS=Mus musculus OX=10090 GN=Arhgap25 PE=1 SV=2;Rho GTPase activating protein 25 OS=Mus musculus OX=10090 GN=Arhgap25 PE=2 SV=1	Color2 [A=255, R=169, G=169, B=169]	1	4		By MS/MS	By MS/MS	By MS/MS	By MS/MS	By MS/MS	By MS/MS	By MS/MS	By MS/MS	By MS/MS	By MS/MS	Mus musculus	25	25	25	48.3	48.3	48.3	73.382	0	105.4	11988000	116	15	16	16	12	15	19	17	22	21	18	18.9155	18.8432	18.7899
		+	3.58462	-0.664247	A2AB59;Q3UNZ6;A2AKN5;B2RR95;Q8BT62;E9Q6V8	A2AB59;Q3UNZ6	Rho GTPase-activating protein 27	Arhgap27	1860	Rho GTPase-activating protein 27 OS=Mus musculus OX=10090 GN=Arhgap27 PE=1 SV=1;Uncharacterized protein (Fragment) OS=Mus musculus OX=10090 GN=Arhgap27 PE=2 SV=1	Color2 [A=255, R=169, G=169, B=169]	1	4		By MS/MS	By MS/MS	By MS/MS	By MS/MS	By MS/MS	By MS/MS	By MS/MS	By MS/MS	By MS/MS	By MS/MS	Mus musculus	15	15	15	24.9	24.9	24.9	97.047	0	49.748	3054400	66	8	7	11	6	9	12	11	12	12	11	15.3624	15.3975	15.813
			3.22138	-0.364074	E9QMX7;Q640N3;A0A2X0U2D8	E9QMX7;Q640N3;A0A2X0U2D8	Rho GTPase-activating protein 30	Arhgap30	2887	Rho GTPase-activating protein 30 OS=Mus musculus OX=10090 GN=Arhgap30 PE=1 SV=1;Rho GTPase-activating protein 30 OS=Mus musculus OX=10090 GN=Arhgap30 PE=1 SV=3;ARHGAP30 (Fragment) OS=Mus musculus OX=10090 GN=ARHGAP30 PE=4 SV=1	Color2 [A=255, R=169, G=169, B=169]	1	4		By MS/MS	By MS/MS	By MS/MS	By MS/MS	By MS/MS	By MS/MS	By MS/MS	By MS/MS	By MS/MS	By MS/MS	Mus musculus	22	22	22	27.2	27.2	27.2	119.44	0	80.661	8528900	123	19	16	17	16	17	17	18	22	16	17	16.9661	16.7867	16.8446
			0.778475	1.14468	B2RSI0;A6X8Z5	B2RSI0;A6X8Z5	Rho GTPase-activating protein 31	Arhgap31	2067	CDC42 GTPase-activating protein OS=Mus musculus OX=10090 GN=Arhgap31 PE=1 SV=1;Rho GTPase-activating protein 31 OS=Mus musculus OX=10090 GN=Arhgap31 PE=1 SV=1	Color2 [A=255, R=169, G=169, B=169]	1	4		By MS/MS	By MS/MS	By MS/MS	By MS/MS	By MS/MS	By MS/MS	By matching		By MS/MS		Mus musculus	1	1	1	0.8	0.8	0.8	155.27	0.0049485	2.659	131650	7	1	1	1	1	1	1	1	0	1	0	14.4677	14.0134	13.7102
			0.457475	-0.135769	B1AUY3;B1AUX5;Q80Z68;Q8VHL8;B1AUY2;Q32MS4;Q3TE27;E9PYS6;Q6ZQI7;E9Q4R3;Q8BM00;Q32MS3;Q8BYX6;F6SL55;F6YWG4;B1AUY1;D6RFT8	B1AUY3;B1AUX5;Q80Z68;Q8VHL8;B1AUY2;Q32MS4;Q3TE27;E9PYS6;Q6ZQI7;E9Q4R3;Q8BM00		Arhgap4;mKIAA0131	2132	Rho GTPase-activating protein 4 OS=Mus musculus OX=10090 GN=Arhgap4 PE=1 SV=1;Rho GTPase-activating protein 4 OS=Mus musculus OX=10090 GN=Arhgap4 PE=1 SV=1;Rho GTPase-activating protein 4 OS=Mus musculus OX=10090 GN=Arhgap4 PE=1 SV=1;Rho GTPase-activating	Color2 [A=255, R=169, G=169, B=169]	1	4		By MS/MS	By MS/MS	By MS/MS	By MS/MS	By MS/MS	By MS/MS	By MS/MS	By MS/MS	By MS/MS	By MS/MS	Mus musculus	16	16	16	20.4	20.4	20.4	107.6	0	48.366	3224400	84	13	12	15	12	12	11	10	15	13	12	16.2535	16.2542	16.4196
			0.689292	-0.565957	E9PYT0;B9EKC3;P97393;A0A1W2P6H9	E9PYT0;B9EKC3;P97393	Rho GTPase-activating protein 5	Arhgap5	2357	Rho GTPase-activating protein 5 OS=Mus musculus OX=10090 GN=Arhgap5 PE=1 SV=1;Rho GTPase activating protein 5 OS=Mus musculus OX=10090 GN=Arhgap5 PE=2 SV=1;Rho GTPase-activating protein 5 OS=Mus musculus OX=10090 GN=Arhgap5 PE=1 SV=2	Color2 [A=255, R=169, G=169, B=169]	1	4		By matching	By MS/MS	By MS/MS	By matching	By matching	By MS/MS	By matching	By MS/MS	By matching	By MS/MS	Mus musculus	7	7	7	6.1	6.1	6.1	172.47	0	13.896	420620	12	3	2	5	4	2	4	4	5	4	5	13.753	13.8675	14.4323
			0.0545776	-0.0357075	G3UZI7;O54834;Q8C8B2;A2ALX6;Q3TPC4;A2ALX7;A0A2X0U4H9	G3UZI7;O54834;Q8C8B2;A2ALX6;Q3TPC4;A2ALX7;A0A2X0U4H9	Rho GTPase-activating protein 6	Arhgap6	3066	Rho GTPase-activating protein 6 OS=Mus musculus OX=10090 GN=Arhgap6 PE=1 SV=1;Rho GTPase-activating protein 6 OS=Mus musculus OX=10090 GN=Arhgap6 PE=1 SV=3;Rho-GAP domain-containing protein OS=Mus musculus OX=10090 GN=Arhgap6 PE=2 SV=1;Rho GTPase-activatin	Color2 [A=255, R=169, G=169, B=169]	1	4		By MS/MS	By matching	By matching	By matching		By matching	By MS/MS	By MS/MS	By matching	By matching	Mus musculus	2	2	2	5.2	5.2	5.2	53.591	0.0081088	2.2913	110190	3	1	1	2	1	0	1	1	2	1	2	13.2091	14.11	13.6005
			1.30536	-0.203581	Q8QZW8;Q8C8F0;Q78T58;Q3TIR9;Q1HDU4;Q8VDJ7;Q8BNN9	Q8QZW8;Q8C8F0;Q78T58;Q3TIR9;Q1HDU4		Arhgap9	6503	Rho GTPase-activating protein 9 OS=Mus musculus OX=10090 GN=Arhgap9 PE=1 SV=2;Rho-GAP domain-containing protein OS=Mus musculus OX=10090 GN=Arhgap9 PE=2 SV=1;Uncharacterized protein OS=Mus musculus OX=10090 GN=Arhgap9 PE=2 SV=1;Uncharacterized protein OS=M	Color2 [A=255, R=169, G=169, B=169]	1	4		By MS/MS	By MS/MS	By MS/MS	By MS/MS	By MS/MS	By MS/MS	By MS/MS	By MS/MS	By MS/MS	By MS/MS	Mus musculus	4	4	4	10.1	10.1	10.1	53.113	0	8.8462	890570	19	4	4	4	3	4	3	3	4	4	4	15.0111	15.2688	15.2344
			0.323437	0.138158	Q99PT1	Q99PT1	Rho GDP-dissociation inhibitor 1	Arhgdia	6996	Rho GDP-dissociation inhibitor 1 OS=Mus musculus OX=10090 GN=Arhgdia PE=1 SV=3	Color2 [A=255, R=169, G=169, B=169]	1	4		By MS/MS	By MS/MS	By MS/MS	By MS/MS	By MS/MS	By MS/MS	By MS/MS	By MS/MS	By MS/MS	By MS/MS	Mus musculus	17	17	17	87.7	87.7	87.7	23.407	0	200.73	255500000	189	12	11	15	13	13	14	12	14	11	13	22.2865	22.4116	22.3795
			0.375586	0.175652	Q61599;D3YWL7	Q61599	Rho GDP-dissociation inhibitor 2	Arhgdib	5484	Rho GDP-dissociation inhibitor 2 OS=Mus musculus OX=10090 GN=Arhgdib PE=1 SV=3	Color2 [A=255, R=169, G=169, B=169]	1	4		By MS/MS	By MS/MS	By MS/MS	By MS/MS	By MS/MS	By MS/MS	By MS/MS	By MS/MS	By MS/MS	By MS/MS	Mus musculus	15	15	10	80	80	57	22.851	0	323.31	121440000	188	14	14	15	14	14	13	12	13	14	14	21.6567	21.6013	21.5864
			3.0551	-0.218651	E9PUF7;Q61210;Q6KAM6;F6ZN61;A0A0U1RPP2;A0A0U1RPN7;A0A0U1RPH2;D3YVJ9	E9PUF7;Q61210;Q6KAM6;F6ZN61	Rho guanine nucleotide exchange factor 1	Arhgef1	2662	Rho guanine nucleotide exchange factor 1 OS=Mus musculus OX=10090 GN=Arhgef1 PE=1 SV=1;Rho guanine nucleotide exchange factor 1 OS=Mus musculus OX=10090 GN=Arhgef1 PE=1 SV=2;MFLJ00369 protein (Fragment) OS=Mus musculus OX=10090 GN=Arhgef1 PE=2 SV=1;Rho gua	Color2 [A=255, R=169, G=169, B=169]	1	4		By MS/MS	By MS/MS	By MS/MS	By MS/MS	By MS/MS	By MS/MS	By MS/MS	By MS/MS	By MS/MS	By MS/MS	Mus musculus	31	31	31	39.9	39.9	39.9	108.69	0	282.01	26002000	238	28	27	29	29	27	28	24	27	26	28	17.9451	17.9941	18.0363
		+	3.81832	-0.443843	A2AWP6;A2AWP8;F6S3V7;A2AWP4;Q922V5;A4FUT6;F6ZH54;F7BCP8;F7BQE4;Q3UGZ6;Q8C033	A2AWP6;A2AWP8	Rho guanine nucleotide exchange factor 10-like protein	Arhgef10l	1985	Rho guanine nucleotide exchange factor 10-like protein OS=Mus musculus OX=10090 GN=Arhgef10l PE=1 SV=1;Rho guanine nucleotide exchange factor 10-like protein OS=Mus musculus OX=10090 GN=Arhgef10l PE=1 SV=1	Color2 [A=255, R=169, G=169, B=169]	1	4		By MS/MS	By MS/MS	By MS/MS	By MS/MS	By MS/MS	By MS/MS	By MS/MS	By MS/MS	By MS/MS	By MS/MS	Mus musculus	19	19	19	24.1	24.1	24.1	113.98	0	83.605	4259900	93	13	13	15	11	12	13	14	18	17	17	16.1688	16.2605	16.307
			1.56274	-1.00586	E9Q0A3;Q3U048;Q68FM7;D6RGQ8;Q5DU33;Q7TQK9;Q3TDN6;A0A1D5RLI4	E9Q0A3;Q3U048;Q68FM7;D6RGQ8		Arhgef11	2732	Rho guanine nucleotide exchange factor (GEF) 11 (Fragment) OS=Mus musculus OX=10090 GN=Arhgef11 PE=1 SV=8;Uncharacterized protein (Fragment) OS=Mus musculus OX=10090 GN=Arhgef11 PE=2 SV=1;Rho guanine nucleotide exchange factor (GEF) 11 OS=Mus musculus OX=1	Color2 [A=255, R=169, G=169, B=169]	1	4		By MS/MS	By matching	By MS/MS	By matching	By MS/MS	By MS/MS	By MS/MS	By MS/MS	By MS/MS	By MS/MS	Mus musculus	9	9	9	7.7	7.7	7.7	163.51	0	21.414	684590	25	5	2	5	4	5	5	6	6	6	6	14.4866	12.8081	14.5651
			1.23601	-0.152782	H3BJU7;H3BJ45;H3BJ40;H3BKH9;H3BJX8;Q60875	H3BJU7;H3BJ45;H3BJ40;H3BKH9;H3BJX8;Q60875	Rho guanine nucleotide exchange factor 2	Arhgef2	3152	Guanine nucleotide exchange factor H1 OS=Mus musculus OX=10090 GN=Arhgef2 PE=1 SV=1;Guanine nucleotide exchange factor H1 OS=Mus musculus OX=10090 GN=Arhgef2 PE=1 SV=1;Guanine nucleotide exchange factor H1 OS=Mus musculus OX=10090 GN=Arhgef2 PE=1 SV=1;Guan	Color2 [A=255, R=169, G=169, B=169]	1	4		By MS/MS	By MS/MS	By MS/MS	By MS/MS	By MS/MS	By MS/MS	By MS/MS	By MS/MS	By MS/MS	By MS/MS	Mus musculus	41	41	1	51.6	51.6	2.1	108.59	0	323.31	45694000	305	33	30	34	31	31	34	32	36	34	32	18.6738	18.5656	18.6992
			1.55389	-0.138345	F6WMJ3;Q8K4I3;A2AFJ8;H3BKQ0	F6WMJ3;Q8K4I3;A2AFJ8	Rho guanine nucleotide exchange factor 6	Arhgef6	2943	Rho guanine nucleotide exchange factor 6 OS=Mus musculus OX=10090 GN=Arhgef6 PE=1 SV=1;Rho guanine nucleotide exchange factor 6 OS=Mus musculus OX=10090 GN=Arhgef6 PE=1 SV=1;Rho guanine nucleotide exchange factor 6 OS=Mus musculus OX=10090 GN=Arhgef6 PE=1	Color2 [A=255, R=169, G=169, B=169]	1	4		By MS/MS	By MS/MS	By MS/MS	By MS/MS	By MS/MS	By MS/MS	By MS/MS	By MS/MS	By MS/MS	By MS/MS	Mus musculus	21	17	9	29.9	26.9	15.1	89.811	0	50.258	5414300	80	15	15	18	14	19	14	17	20	17	17	16.9008	16.7691	16.6903
		+	2.70621	-0.488794	H3BJ53	H3BJ53		Arhgef6	3153	Rho guanine nucleotide exchange factor 6 (Fragment) OS=Mus musculus OX=10090 GN=Arhgef6 PE=1 SV=1	Color2 [A=255, R=169, G=169, B=169]	1	4		By MS/MS	By MS/MS	By MS/MS	By MS/MS	By MS/MS	By MS/MS	By MS/MS	By MS/MS	By MS/MS	By MS/MS	Mus musculus	11	2	1	38.4	4	3.6	34.571	0.0028978	3.2282	357530	10	7	7	10	9	9	8	8	10	8	8	14.8	14.7007	15.1338
			2.78477	-0.40034	Q9ES28;D3Z0V2;A0A1B0GSX4;A0A1B0GSX2	Q9ES28;D3Z0V2	Rho guanine nucleotide exchange factor 7	Arhgef7	7568	Rho guanine nucleotide exchange factor 7 OS=Mus musculus OX=10090 GN=Arhgef7 PE=1 SV=2;Rho guanine nucleotide exchange factor 7 (Fragment) OS=Mus musculus OX=10090 GN=Arhgef7 PE=1 SV=2	Color2 [A=255, R=169, G=169, B=169]	1	4		By MS/MS	By MS/MS	By MS/MS	By MS/MS	By MS/MS	By MS/MS	By MS/MS	By MS/MS	By MS/MS	By MS/MS	Mus musculus	29	29	3	39.3	39.3	4.4	97.055	0	84.95	9008500	156	23	23	23	19	22	22	22	23	26	26	17.1424	17.1585	17.1373
			0.072374	-0.022834	E9QAQ7;A2BH40;Q8C846;Q8R024	E9QAQ7;A2BH40	AT-rich interactive domain-containing protein 1A	Arid1a	2846	AT-rich interactive domain-containing protein 1A OS=Mus musculus OX=10090 GN=Arid1a PE=1 SV=1;AT-rich interactive domain-containing protein 1A OS=Mus musculus OX=10090 GN=Arid1a PE=1 SV=1	Color2 [A=255, R=169, G=169, B=169]	1	4		By MS/MS	By MS/MS	By MS/MS	By MS/MS	By MS/MS	By MS/MS	By MS/MS	By MS/MS	By MS/MS	By MS/MS	Mus musculus	47	47	43	28.8	28.8	26	242.67	0	184.64	13364000	258	35	35	36	29	33	36	35	40	40	39	16.6949	16.4225	16.512
			0.592159	-0.190138	E9Q6R4;E9Q4N7;A0A338P6U8;E9Q4N6;Q3UT39;Q6ZWS9	E9Q6R4;E9Q4N7;A0A338P6U8;E9Q4N6		Arid1b	649	AT-rich interactive domain-containing protein 1B OS=Mus musculus OX=10090 GN=Arid1b PE=1 SV=1;AT-rich interactive domain-containing protein 1B OS=Mus musculus OX=10090 GN=Arid1b PE=1 SV=1;AT-rich interactive domain-containing protein 1B OS=Mus musculus OX=	Color2 [A=255, R=169, G=169, B=169]	1	4		By MS/MS	By MS/MS	By MS/MS	By MS/MS	By MS/MS	By MS/MS	By MS/MS	By MS/MS	By MS/MS	By MS/MS	Mus musculus	20	17	13	13.1	11.3	8.5	237.02	0	57.574	2002300	56	15	14	15	13	11	11	14	14	16	12	15.4592	15.0975	15.5033
			0.606908	0.480834	Q6ZPV5	Q6ZPV5		Arid1b	5718	MKIAA1235 protein (Fragment) OS=Mus musculus OX=10090 GN=Arid1b PE=2 SV=1	Color2 [A=255, R=169, G=169, B=169]	1	4		By MS/MS	By MS/MS	By MS/MS	By MS/MS	By MS/MS	By MS/MS	By matching	By MS/MS	By MS/MS	By MS/MS	Mus musculus	6	1	1	23.5	4	4	47.168	0.00031104	6.2603	543770	9	5	5	5	5	5	2	5	3	6	4	16.1896	15.791	16.1242
			0.329594	-0.100391	E9Q7E2;Q8CET8;Q69ZG5;Q8R2U9;Q8BS84;Q9D982	E9Q7E2		Arid2	2815	AT-rich interactive domain-containing protein 2 OS=Mus musculus OX=10090 GN=Arid2 PE=1 SV=1	Color2 [A=255, R=169, G=169, B=169]	1	4		By MS/MS	By MS/MS	By MS/MS	By MS/MS	By MS/MS	By MS/MS	By MS/MS	By MS/MS	By MS/MS	By MS/MS	Mus musculus	22	22	22	16.4	16.4	16.4	195.99	0	46.024	4097000	66	15	15	18	9	12	11	13	16	16	13	17.3637	17.3595	17.6538
			0.143982	-0.0517893	Q62431;A0A0R4J1A7;D3YVQ2	Q62431;A0A0R4J1A7	AT-rich interactive domain-containing protein 3A	Arid3a	5514	AT-rich interactive domain-containing protein 3A OS=Mus musculus OX=10090 GN=Arid3a PE=1 SV=1;AT-rich interactive domain-containing protein 3A OS=Mus musculus OX=10090 GN=Arid3a PE=1 SV=1	Color2 [A=255, R=169, G=169, B=169]	1	4		By MS/MS	By MS/MS	By MS/MS	By MS/MS	By MS/MS	By MS/MS	By MS/MS	By MS/MS	By MS/MS	By MS/MS	Mus musculus	7	7	7	17.1	17.1	17.1	64.172	0	16.089	744180	22	5	3	5	5	6	5	3	5	5	5	14.5358	14.4387	14.8593
			0.776901	-0.230082	F8VPQ2;E9Q9V1;Q8CIT8;Q8BWM4;Q8BY40	F8VPQ2		Arid4a	2977	AT-rich interactive domain-containing protein 4A OS=Mus musculus OX=10090 GN=Arid4a PE=1 SV=1	Color2 [A=255, R=169, G=169, B=169]	1	4		By MS/MS	By MS/MS	By MS/MS	By MS/MS	By MS/MS	By MS/MS	By MS/MS	By MS/MS	By MS/MS	By MS/MS	Mus musculus	9	9	9	9	9	9	142.05	0	19.402	1524200	34	6	6	6	6	5	8	8	8	8	8	16.2232	15.701	15.7763
			0.475189	0.210253	Q9Z1K5;H9KV21;H7BWY7;Q8C2W9	Q9Z1K5;H9KV21;H7BWY7	E3 ubiquitin-protein ligase ARIH1	Arih1	7776	E3 ubiquitin-protein ligase ARIH1 OS=Mus musculus OX=10090 GN=Arih1 PE=1 SV=3;RBR-type E3 ubiquitin transferase OS=Mus musculus OX=10090 GN=Arih1 PE=1 SV=1;RBR-type E3 ubiquitin transferase OS=Mus musculus OX=10090 GN=Arih1 PE=1 SV=1	Color2 [A=255, R=169, G=169, B=169]	1	4		By MS/MS	By MS/MS	By MS/MS	By MS/MS	By MS/MS	By MS/MS	By MS/MS	By MS/MS	By MS/MS	By MS/MS	Mus musculus	12	12	12	24.5	24.5	24.5	64.016	0	35.73	4501200	66	10	12	10	10	8	9	10	12	10	10	17.3597	17.3737	17.3214
			0.0890407	0.108394	Q3TK92;Q9Z1K6;A0A0A6YXR5;A0A0A6YW29;A0A0A6YXB0	Q3TK92;Q9Z1K6	E3 ubiquitin-protein ligase ARIH2	Arih2	4599	RBR-type E3 ubiquitin transferase OS=Mus musculus OX=10090 GN=Arih2 PE=1 SV=1;E3 ubiquitin-protein ligase ARIH2 OS=Mus musculus OX=10090 GN=Arih2 PE=1 SV=1	Color2 [A=255, R=169, G=169, B=169]	1	4		By MS/MS	By MS/MS	By MS/MS	By MS/MS	By MS/MS	By MS/MS	By MS/MS	By MS/MS	By matching	By MS/MS	Mus musculus	5	5	5	13.2	13.2	13.2	57.696	0	15.003	507040	16	5	4	5	3	4	4	4	4	4	3	13.7383	14.1646	14.9666
			0.0638725	0.0124405	Q14AC7;P61211;F8WIB1;Q9D7H9;Q3TIR2;Q4V9U3;E9Q006	Q14AC7;P61211;F8WIB1;Q9D7H9;Q3TIR2;Q4V9U3	ADP-ribosylation factor-like protein 1	Arl1	4021	ADP-ribosylation factor-like 1 OS=Mus musculus OX=10090 GN=Arl1 PE=1 SV=1;ADP-ribosylation factor-like protein 1 OS=Mus musculus OX=10090 GN=Arl1 PE=1 SV=1;ADP-ribosylation factor-like protein 1 (Fragment) OS=Mus musculus OX=10090 GN=Arl1 PE=1 SV=1;Unchara	Color2 [A=255, R=169, G=169, B=169]	1	4		By MS/MS	By MS/MS	By MS/MS	By MS/MS	By MS/MS	By MS/MS	By MS/MS	By MS/MS	By MS/MS	By MS/MS	Mus musculus	11	11	11	72.9	72.9	72.9	20.411	0	48.905	8969000	69	8	10	10	8	9	9	6	10	10	10	18.4025	18.4177	18.6222
			0.460754	-0.326362	Q6P3A9	Q6P3A9	ADP-ribosylation factor-like protein 11	Arl11	5629	ADP-ribosylation factor-like protein 11 OS=Mus musculus OX=10090 GN=Arl11 PE=2 SV=1	Color2 [A=255, R=169, G=169, B=169]	1	4		By MS/MS	By matching	By matching	By MS/MS	By MS/MS	By MS/MS	By MS/MS	By MS/MS	By MS/MS	By matching	Mus musculus	4	4	4	31.8	31.8	31.8	19.212	0	8.0929	3359600	15	4	3	2	4	3	3	4	3	3	1	17.7609	18.1665	18.6687
			1.16678	0.469433	Q9D0J4	Q9D0J4	ADP-ribosylation factor-like protein 2	Arl2	7268	ADP-ribosylation factor-like protein 2 OS=Mus musculus OX=10090 GN=Arl2 PE=1 SV=1	Color2 [A=255, R=169, G=169, B=169]	1	4		By MS/MS	By MS/MS	By MS/MS	By MS/MS	By MS/MS	By MS/MS	By MS/MS	By MS/MS	By MS/MS	By MS/MS	Mus musculus	5	5	5	33.2	33.2	33.2	20.864	0	21.694	2962800	32	4	5	5	5	5	5	5	5	4	5	17.293	17.2918	16.8318
			0.133456	0.0669498	A0A494BAJ6;Q543P7;Q9WUL7	A0A494BAJ6;Q543P7;Q9WUL7	ADP-ribosylation factor-like protein 3	Arl3	704	ADP-ribosylation factor-like protein 3 OS=Mus musculus OX=10090 GN=Arl3 PE=1 SV=1;Uncharacterized protein OS=Mus musculus OX=10090 GN=Arl3 PE=1 SV=1;ADP-ribosylation factor-like protein 3 OS=Mus musculus OX=10090 GN=Arl3 PE=1 SV=1	Color2 [A=255, R=169, G=169, B=169]	1	4		By MS/MS	By MS/MS	By MS/MS	By MS/MS	By MS/MS	By MS/MS	By MS/MS	By MS/MS	By MS/MS	By MS/MS	Mus musculus	7	7	7	50.6	50.6	50.6	20.227	0	27.787	3446000	47	7	5	5	6	5	7	5	4	5	5	16.9629	17.0647	16.5999
		+	2.75694	-1.22727	Q3TE09;Q810L2;P61208;Q1LZJ1;Q8BV33	Q3TE09;Q810L2;P61208;Q1LZJ1;Q8BV33	ADP-ribosylation factor-like protein 4C	Arl4c	4020	Uncharacterized protein (Fragment) OS=Mus musculus OX=10090 GN=Arl4c PE=2 SV=1;Arl4c protein (Fragment) OS=Mus musculus OX=10090 GN=Arl4c PE=2 SV=1;ADP-ribosylation factor-like protein 4C OS=Mus musculus OX=10090 GN=Arl4c PE=2 SV=1;Arl4c protein (Fragment)	Color2 [A=255, R=169, G=169, B=169]	1	4		By matching	By matching	By MS/MS		By MS/MS	By MS/MS	By MS/MS	By MS/MS	By MS/MS	By MS/MS	Mus musculus	2	2	2	16.1	16.1	16.1	20.249	0.00045386	5.4795	215610	9	1	1	1	0	1	2	1	2	2	2	13.5755	13.3556	14.259
			2.0326	0.40981	Q498A0;Q80ZU0;Q8BLF9;Q6NXZ5;Q9D4P0;F6Y333;D6RJJ6;A2A541;Q6P068	Q498A0;Q80ZU0;Q8BLF9;Q6NXZ5;Q9D4P0	ADP-ribosylation factor-like protein 5A;ADP-ribosylation factor-like protein 5B	Arl5a;Arl5b	5184	ADP-ribosylation factor-like 5A OS=Mus musculus OX=10090 GN=Arl5a PE=1 SV=1;ADP-ribosylation factor-like protein 5A OS=Mus musculus OX=10090 GN=Arl5a PE=1 SV=1;ADP-ribosylation factor-like protein 5B OS=Mus musculus OX=10090 GN=Arl5b PE=1 SV=1;ADP-ribosyla	Color2 [A=255, R=169, G=169, B=169]	1	4		By MS/MS	By MS/MS	By MS/MS	By MS/MS	By MS/MS	By matching	By matching	By MS/MS	By MS/MS	By MS/MS	Mus musculus	3	3	3	15.6	15.6	15.6	20.724	0.0012793	3.8729	370920	11	3	2	3	1	2	2	3	3	2	3	14.8379	15.2106	14.764
			1.28175	0.485375	Q8VCV3;Q3TUM2;O88848;Q3U6U3;D3Z067	Q8VCV3;Q3TUM2;O88848;Q3U6U3;D3Z067	ADP-ribosylation factor-like protein 6	Arl6	3461	ADP-ribosylation factor-like protein 6 OS=Mus musculus OX=10090 GN=Arl6 PE=2 SV=1;ADP-ribosylation factor-like protein 6 OS=Mus musculus OX=10090 GN=Arl6 PE=2 SV=1;ADP-ribosylation factor-like protein 6 OS=Mus musculus OX=10090 GN=Arl6 PE=1 SV=1;ADP-ribosy	Color2 [A=255, R=169, G=169, B=169]	1	4		By matching	By matching	By MS/MS	By matching	By MS/MS	By MS/MS	By MS/MS	By MS/MS	By MS/MS	By MS/MS	Mus musculus	4	4	4	20.4	20.4	20.4	21.001	0	7.5227	310810	12	2	1	2	1	2	1	2	3	2	3	14.901	15.0799	14.9214
			0.0190296	-0.00618515	B0LAE4;Q3UBA1;Q3TQE3;Q8C1Y9;Q80ZW9;Q3TIC7;Q3THR3;Q9JKW0;A0A0U1RPY6	B0LAE4;Q3UBA1;Q3TQE3;Q8C1Y9;Q80ZW9;Q3TIC7;Q3THR3;Q9JKW0;A0A0U1RPY6	ADP-ribosylation factor-like protein 6-interacting protein 1	Arl6ip1	2088	ADP-ribosylation factor-like 6 interacting protein 1 (Fragment) OS=Mus musculus OX=10090 GN=Arl6ip1 PE=2 SV=1;Uncharacterized protein (Fragment) OS=Mus musculus OX=10090 GN=Arl6ip1 PE=2 SV=1;Uncharacterized protein (Fragment) OS=Mus musculus OX=10090 GN=Ar	Color2 [A=255, R=169, G=169, B=169]	1	4		By MS/MS	By MS/MS	By MS/MS	By matching	By MS/MS	By MS/MS	By MS/MS	By MS/MS	By MS/MS	By MS/MS	Mus musculus	3	3	3	20.4	20.4	20.4	15.907	0.00015843	6.783	2761000	14	2	2	3	3	2	2	2	3	3	3	18.186	18.1082	18.123
			0.970939	-0.318089	D3YWC2;D3Z6F1;Q9JM93	D3YWC2;D3Z6F1;Q9JM93	ADP-ribosylation factor-like protein 6-interacting protein 4	Arl6ip4	2502	ADP-ribosylation factor-like protein 6-interacting protein 4 OS=Mus musculus OX=10090 GN=Arl6ip4 PE=1 SV=1;ADP-ribosylation factor-like protein 6-interacting protein 4 (Fragment) OS=Mus musculus OX=10090 GN=Arl6ip4 PE=1 SV=8;ADP-ribosylation factor-like pr	Color2 [A=255, R=169, G=169, B=169]	1	4		By MS/MS	By MS/MS	By MS/MS	By MS/MS	By MS/MS	By MS/MS	By MS/MS	By MS/MS	By MS/MS	By MS/MS	Mus musculus	4	4	4	28.5	28.5	28.5	22.605	0	20.234	912200	18	3	4	4	4	4	4	4	4	4	3	14.5253	14.7466	15.2707
			0.489429	0.40411	Q8R5J9	Q8R5J9	PRA1 family protein 3	Arl6ip5	6603	PRA1 family protein 3 OS=Mus musculus OX=10090 GN=Arl6ip5 PE=1 SV=2	Color2 [A=255, R=169, G=169, B=169]	1	4		By MS/MS	By MS/MS	By MS/MS	By MS/MS	By MS/MS	By MS/MS	By MS/MS	By MS/MS	By MS/MS	By MS/MS	Mus musculus	5	5	5	25	25	25	21.557	0	22.332	7107200	34	5	5	5	5	5	5	3	4	5	5	19.1432	18.8507	18.577
			0.286217	0.527102	B2RXU3;Q8BH07	B2RXU3;Q8BH07	ADP-ribosylation factor-like protein 6-interacting protein 6	Arl6ip6	2281	ADP-ribosylation factor-like 6 interacting protein 6 OS=Mus musculus OX=10090 GN=Arl6ip6 PE=2 SV=1;ADP-ribosylation factor-like protein 6-interacting protein 6 OS=Mus musculus OX=10090 GN=Arl6ip6 PE=1 SV=1	Color2 [A=255, R=169, G=169, B=169]	1	4		By MS/MS	By matching	By matching	By matching	By matching	By MS/MS	By MS/MS	By MS/MS	By MS/MS		Mus musculus	3	3	3	11.9	11.9	11.9	24.894	0.0022244	3.3827	748940	5	2	2	1	1	2	2	3	3	2	0	16.9264	15.9909	15.9395
			0.715846	0.191275	Q8VEH3;F6QKK2	Q8VEH3;F6QKK2	ADP-ribosylation factor-like protein 8A	Arl8a	6687	ADP-ribosylation factor-like protein 8A OS=Mus musculus OX=10090 GN=Arl8a PE=1 SV=1;ADP-ribosylation factor-like protein 8A (Fragment) OS=Mus musculus OX=10090 GN=Arl8a PE=1 SV=1	Color2 [A=255, R=169, G=169, B=169]	1	4		By MS/MS	By MS/MS	By MS/MS	By MS/MS	By MS/MS	By MS/MS	By MS/MS	By MS/MS	By MS/MS	By MS/MS	Mus musculus	11	11	5	64.5	64.5	24.7	21.39	0	56.508	15351000	70	6	7	8	5	6	9	7	7	9	8	19.1272	19.3407	19.6578
			0.0629027	-0.0475597	Q9CQW2;A0A0N4SVB8;Q9DAB3	Q9CQW2;A0A0N4SVB8;Q9DAB3	ADP-ribosylation factor-like protein 8B	Arl8b	7098	ADP-ribosylation factor-like protein 8B OS=Mus musculus OX=10090 GN=Arl8b PE=1 SV=1;ADP-ribosylation factor-like protein 8B OS=Mus musculus OX=10090 GN=Arl8b PE=1 SV=1;Uncharacterized protein OS=Mus musculus OX=10090 GN=Arl8b PE=2 SV=1	Color2 [A=255, R=169, G=169, B=169]	1	4		By MS/MS	By MS/MS	By MS/MS	By MS/MS	By MS/MS	By MS/MS	By MS/MS	By MS/MS	By MS/MS	By MS/MS	Mus musculus	10	4	4	55.9	16.1	16.1	21.539	0	23.537	5120100	34	7	8	9	5	6	9	5	7	9	8	18.2844	18.1398	19.1341
			0.205774	0.0801699	Q9D7A8	Q9D7A8	Armadillo repeat-containing protein 1	Armc1	7376	Armadillo repeat-containing protein 1 OS=Mus musculus OX=10090 GN=Armc1 PE=1 SV=1	Color2 [A=255, R=169, G=169, B=169]	1	4		By MS/MS	By MS/MS	By MS/MS	By MS/MS	By MS/MS	By MS/MS	By MS/MS	By MS/MS	By MS/MS	By MS/MS	Mus musculus	9	9	9	30.9	30.9	30.9	31.246	0	27.597	1656300	37	6	4	5	4	5	6	6	6	6	7	16.3153	16.3568	16.2059
			0.536027	-0.297901	Q9D0L7;D3Z5T2	Q9D0L7;D3Z5T2	Armadillo repeat-containing protein 10	Armc10	7272	Armadillo repeat-containing protein 10 OS=Mus musculus OX=10090 GN=Armc10 PE=1 SV=1;Armadillo repeat-containing protein 10 OS=Mus musculus OX=10090 GN=Armc10 PE=1 SV=1	Color2 [A=255, R=169, G=169, B=169]	1	4		By MS/MS	By MS/MS	By MS/MS	By MS/MS	By MS/MS	By MS/MS	By MS/MS	By MS/MS	By MS/MS	By MS/MS	Mus musculus	7	7	7	30.1	30.1	30.1	33.31	0	32.557	1181600	26	4	3	4	4	3	6	6	5	6	6	15.6253	15.5616	16.0574
			0.190062	0.069487	Q8BNU0;D3Z3J0	Q8BNU0	Armadillo repeat-containing protein 6	Armc6	6097	Armadillo repeat-containing protein 6 OS=Mus musculus OX=10090 GN=Armc6 PE=1 SV=1	Color2 [A=255, R=169, G=169, B=169]	1	4		By MS/MS	By MS/MS	By MS/MS	By MS/MS	By MS/MS	By MS/MS	By MS/MS	By MS/MS	By MS/MS	By MS/MS	Mus musculus	9	9	9	23.9	23.9	23.9	50.683	0	71.869	3596300	58	7	6	8	6	7	6	7	8	6	7	16.6926	16.798	16.7747
			0.862254	-0.128751	G3X920;Q9DBR3	G3X920;Q9DBR3	Armadillo repeat-containing protein 8	Armc8	3086	Armadillo repeat-containing protein 8 OS=Mus musculus OX=10090 GN=Armc8 PE=1 SV=1;Armadillo repeat-containing protein 8 OS=Mus musculus OX=10090 GN=Armc8 PE=1 SV=2	Color2 [A=255, R=169, G=169, B=169]	1	4		By MS/MS	By MS/MS	By MS/MS	By MS/MS	By MS/MS	By MS/MS	By MS/MS	By MS/MS	By MS/MS	By MS/MS	Mus musculus	16	16	16	25.7	25.7	25.7	75.401	0	48.266	6061800	84	15	10	11	10	12	12	15	15	12	11	16.7381	16.8264	16.6716
			0.00225973	-0.0012764	Q8BHS6	Q8BHS6	Armadillo repeat-containing X-linked protein 3	Armcx3	6016	Armadillo repeat-containing X-linked protein 3 OS=Mus musculus OX=10090 GN=Armcx3 PE=1 SV=1	Color2 [A=255, R=169, G=169, B=169]	1	4		By MS/MS	By MS/MS	By MS/MS	By MS/MS	By MS/MS	By MS/MS	By MS/MS	By MS/MS	By MS/MS	By MS/MS	Mus musculus	7	7	7	24.5	24.5	24.5	42.619	0	36.87	1057400	35	7	5	6	5	6	5	5	5	6	6	15.5083	15.1356	15.5904
			0.0259251	-0.0352819	A6H630;D6RG65	A6H630	Protein-glutamate O-methyltransferase	Armt1	2055	Damage-control phosphatase ARMT1 OS=Mus musculus OX=10090 GN=Armt1 PE=1 SV=1	Color2 [A=255, R=169, G=169, B=169]	1	4		By MS/MS	By matching	By MS/MS	By MS/MS	By MS/MS	By MS/MS	By MS/MS	By MS/MS	By matching	By MS/MS	Mus musculus	8	8	8	20.3	20.3	20.3	50.548	0	18.301	463100	13	1	1	5	3	2	4	5	4	4	4	13.6419	13.4931	15.0056
			0.143046	-0.0868992	E9QLT6;Q3ULM2;Q3U7X2;P53762;Q5DTR2;Q8CEC2;Q3URM6	E9QLT6;Q3ULM2;Q3U7X2;P53762;Q5DTR2;Q8CEC2;Q3URM6	Aryl hydrocarbon receptor nuclear translocator	Arnt	2875	Aryl hydrocarbon receptor nuclear translocator OS=Mus musculus OX=10090 GN=Arnt PE=1 SV=2;Aryl hydrocarbon receptor nuclear translocator OS=Mus musculus OX=10090 GN=Arnt PE=1 SV=1;Uncharacterized protein OS=Mus musculus OX=10090 GN=Arnt PE=2 SV=1;Aryl hydr	Color2 [A=255, R=169, G=169, B=169]	1	4		By matching	By MS/MS	By MS/MS	By MS/MS	By MS/MS	By MS/MS	By matching	By MS/MS	By MS/MS	By MS/MS	Mus musculus	6	6	6	14	14	14	84.601	0	22.764	1107300	20	5	4	5	4	5	5	3	4	5	5	15.4106	15.9586	16.082
			0.688555	-0.364226	A0A0G2JF52;Q9R0Q6;D3YVI5;Q9CTB9	A0A0G2JF52;Q9R0Q6	Actin-related protein 2/3 complex subunit 1A	Arpc1a	134	Actin-related protein 2/3 complex subunit 1A OS=Mus musculus OX=10090 GN=Arpc1a PE=1 SV=1;Actin-related protein 2/3 complex subunit 1A OS=Mus musculus OX=10090 GN=Arpc1a PE=1 SV=1	Color2 [A=255, R=169, G=169, B=169]	1	4		By MS/MS	By MS/MS	By MS/MS	By MS/MS	By MS/MS	By MS/MS	By MS/MS	By MS/MS	By MS/MS	By MS/MS	Mus musculus	3	3	3	17.9	17.9	17.9	29.325	0	20.489	1827000	27	3	3	3	3	3	3	2	3	2	3	16.0772	16.0818	15.8731
			0.1797	0.0336937	Q3TCE7;Q91Z25;Q9WV32;Q3U094;Q3TBA2;F6THG2;F6VVE6;D3Z6S0	Q3TCE7;Q91Z25;Q9WV32;Q3U094;Q3TBA2	Actin-related protein 2/3 complex subunit 1B	Arpc1b	4477	Actin-related protein 2/3 complex subunit OS=Mus musculus OX=10090 GN=Arpc1b PE=2 SV=1;Actin-related protein 2/3 complex subunit OS=Mus musculus OX=10090 GN=Arpc1b PE=1 SV=1;Actin-related protein 2/3 complex subunit 1B OS=Mus musculus OX=10090 GN=Arpc1b PE	Color2 [A=255, R=169, G=169, B=169]	1	4		By MS/MS	By MS/MS	By MS/MS	By MS/MS	By MS/MS	By MS/MS	By MS/MS	By MS/MS	By MS/MS	By MS/MS	Mus musculus	20	20	20	53.8	53.8	53.8	41.091	0	323.31	134120000	235	16	14	19	16	17	20	16	18	17	19	21.8678	21.8874	21.8166
			0.112785	-0.0318989	Q9CVB6;Q3UA52;Q4FZG5;D3YXG6;A0A087WRT2	Q9CVB6;Q3UA52;Q4FZG5;D3YXG6	Actin-related protein 2/3 complex subunit 2	Arpc2	7149	Actin-related protein 2/3 complex subunit 2 OS=Mus musculus OX=10090 GN=Arpc2 PE=1 SV=3;Arp2/3 complex 34 kDa subunit (Fragment) OS=Mus musculus OX=10090 GN=Arpc2 PE=2 SV=1;Arp2/3 complex 34 kDa subunit (Fragment) OS=Mus musculus OX=10090 GN=Arpc2 PE=2 SV=	Color2 [A=255, R=169, G=169, B=169]	1	4		By MS/MS	By MS/MS	By MS/MS	By MS/MS	By MS/MS	By MS/MS	By MS/MS	By MS/MS	By MS/MS	By MS/MS	Mus musculus	26	26	26	71.3	71.3	71.3	34.357	0	186.25	135600000	249	18	22	22	19	21	20	19	20	23	21	21.0558	21.1621	20.9855
			0.546247	-0.192599	Q9JM76;H7BWZ3;A0A0G2JFK7;D3Z2F7;D3Z2F8	Q9JM76;H7BWZ3;A0A0G2JFK7;D3Z2F7;D3Z2F8	Actin-related protein 2/3 complex subunit 3	Arpc3	7649	Actin-related protein 2/3 complex subunit 3 OS=Mus musculus OX=10090 GN=Arpc3 PE=1 SV=3;Actin-related protein 2/3 complex subunit 3 OS=Mus musculus OX=10090 GN=Arpc3 PE=1 SV=1;Actin-related protein 2/3 complex subunit 3 (Fragment) OS=Mus musculus OX=10090	Color2 [A=255, R=169, G=169, B=169]	1	4		By MS/MS	By MS/MS	By MS/MS	By MS/MS	By MS/MS	By MS/MS	By MS/MS	By MS/MS	By MS/MS	By MS/MS	Mus musculus	12	12	12	62.9	62.9	62.9	20.524	0	129.82	54696000	120	8	9	11	11	9	12	12	12	12	11	20.6948	20.7256	20.0934
			0.890722	-0.233298	Q9D3C4;Q7TPD9;P59999;Q8BVW6;Q3TX55;E9PWA7	Q9D3C4;Q7TPD9;P59999;Q8BVW6	Actin-related protein 2/3 complex subunit 4	Arpc4	3995	Actin-related protein 2/3 complex subunit 4 OS=Mus musculus OX=10090 GN=Arpc4 PE=2 SV=1;Actin-related protein 2/3 complex subunit 4 OS=Mus musculus OX=10090 GN=Arpc4 PE=2 SV=1;Actin-related protein 2/3 complex subunit 4 OS=Mus musculus OX=10090 GN=Arpc4 PE	Color2 [A=255, R=169, G=169, B=169]	1	4		By MS/MS	By MS/MS	By MS/MS	By MS/MS	By MS/MS	By MS/MS	By MS/MS	By MS/MS	By MS/MS	By MS/MS	Mus musculus	11	11	11	66.1	66.1	66.1	19.653	0	39.818	97199000	83	9	9	10	10	9	9	7	10	10	9	21.3382	21.5111	20.9872
			0.00620862	0.00155678	Q3TKM9;Q9CPW4;Q3UC32;Q3UA72;Q3TK56	Q3TKM9;Q9CPW4;Q3UC32;Q3UA72	Actin-related protein 2/3 complex subunit 5	Arpc5	4603	Actin-related protein 2/3 complex subunit 5 OS=Mus musculus OX=10090 GN=Arpc5 PE=2 SV=1;Actin-related protein 2/3 complex subunit 5 OS=Mus musculus OX=10090 GN=Arpc5 PE=1 SV=3;Actin-related protein 2/3 complex subunit 5 OS=Mus musculus OX=10090 GN=Arpc5 PE	Color2 [A=255, R=169, G=169, B=169]	1	4		By MS/MS	By MS/MS	By MS/MS	By MS/MS	By MS/MS	By MS/MS	By MS/MS	By MS/MS	By MS/MS	By MS/MS	Mus musculus	13	13	13	75.5	75.5	75.5	16.228	0	165.41	69389000	117	9	9	9	10	10	12	11	10	11	9	21.2119	21.3403	21.0085
		+	3.3284	-0.598028	Q9D898;A0A0R3P9C9	Q9D898	Actin-related protein 2/3 complex subunit 5-like protein	Arpc5l	7395	Actin-related protein 2/3 complex subunit 5-like protein OS=Mus musculus OX=10090 GN=Arpc5l PE=1 SV=1	Color2 [A=255, R=169, G=169, B=169]	1	4		By MS/MS	By MS/MS	By MS/MS	By MS/MS	By MS/MS	By MS/MS	By MS/MS	By MS/MS	By MS/MS	By MS/MS	Mus musculus	4	4	4	35.3	35.3	35.3	16.98	0	30.129	5387200	25	3	3	3	2	2	3	3	4	3	4	18.1073	18.0848	18.0382
			0.178917	-0.053931	Q9D0A3	Q9D0A3	Arpin	Arpin	7257	Arpin OS=Mus musculus OX=10090 GN=Arpin PE=1 SV=1	Color2 [A=255, R=169, G=169, B=169]	1	4		By MS/MS	By MS/MS	By MS/MS	By MS/MS	By MS/MS	By MS/MS	By MS/MS	By MS/MS	By MS/MS	By MS/MS	Mus musculus	4	4	4	19.5	19.5	19.5	25.193	0	8.1498	1290700	24	3	4	3	3	4	4	4	3	2	4	15.9335	16.145	16.1918
			0.220872	0.124392	P56212;E9Q827;E9Q4B9;E9PXD7	P56212;E9Q827	cAMP-regulated phosphoprotein 19	Arpp19	3942	cAMP-regulated phosphoprotein 19 OS=Mus musculus OX=10090 GN=Arpp19 PE=1 SV=2;cAMP-regulated phosphoprotein 19 OS=Mus musculus OX=10090 GN=Arpp19 PE=1 SV=1	Color2 [A=255, R=169, G=169, B=169]	1	4		By MS/MS	By MS/MS	By MS/MS	By MS/MS	By MS/MS	By MS/MS	By MS/MS	By MS/MS	By MS/MS	By MS/MS	Mus musculus	11	11	10	73.2	73.2	63.4	12.293	0	45.728	14414000	85	10	8	8	8	8	10	9	10	8	9	18.7748	18.9957	18.493
			0.321769	-0.071463	J3QNU6;Q8BWG8;E0CY53;E0CYB1	J3QNU6;Q8BWG8	Beta-arrestin-1	Arrb1	3208	Beta-arrestin-1 OS=Mus musculus OX=10090 GN=Arrb1 PE=1 SV=1;Beta-arrestin-1 OS=Mus musculus OX=10090 GN=Arrb1 PE=1 SV=1	Color2 [A=255, R=169, G=169, B=169]	1	4		By MS/MS	By MS/MS	By MS/MS	By MS/MS	By MS/MS	By MS/MS	By MS/MS	By MS/MS	By MS/MS	By MS/MS	Mus musculus	13	13	9	37.7	37.7	26.3	47.106	0	42.241	5443300	95	11	13	13	10	11	12	10	11	12	12	16.5182	16.4782	16.5804
			0.412841	-0.0682629	J3JS97;A0A158SIT9;Q91YI4;Q3TRC8;Q5F2D9;Q3UCU5;J3QNV6	J3JS97;A0A158SIT9;Q91YI4;Q3TRC8;Q5F2D9	Beta-arrestin-2	Arrb2	3198	Arrestin, beta 2 OS=Mus musculus OX=10090 GN=Arrb2 PE=3 SV=1;Arrestin, beta 2 OS=Mus musculus OX=10090 GN=Arrb2 PE=3 SV=1;Beta-arrestin-2 OS=Mus musculus OX=10090 GN=Arrb2 PE=1 SV=1;Arrestin_C domain-containing protein OS=Mus musculus OX=10090 GN=Arrb2 PE=	Color2 [A=255, R=169, G=169, B=169]	1	4		By MS/MS	By MS/MS	By MS/MS	By MS/MS	By MS/MS	By MS/MS	By MS/MS	By MS/MS	By MS/MS	By MS/MS	Mus musculus	27	27	27	65.6	65.6	65.6	47.44	0	155.4	31117000	209	23	21	22	19	21	21	22	25	21	21	19.393	19.3701	19.4035
		+	2.31622	-0.649281	A2AIS9;Q99KN1;D6RDR8;F7ANZ2	A2AIS9;Q99KN1;D6RDR8;F7ANZ2	Arrestin domain-containing protein 1	Arrdc1	1896	Arrestin domain-containing protein 1 (Fragment) OS=Mus musculus OX=10090 GN=Arrdc1 PE=1 SV=1;Arrestin domain-containing protein 1 OS=Mus musculus OX=10090 GN=Arrdc1 PE=1 SV=2;Arrestin domain-containing protein 1 OS=Mus musculus OX=10090 GN=Arrdc1 PE=1 SV=1	Color2 [A=255, R=169, G=169, B=169]	1	4		By MS/MS	By matching	By MS/MS	By matching	By MS/MS	By MS/MS	By MS/MS	By MS/MS	By MS/MS	By MS/MS	Mus musculus	4	4	4	20.4	20.4	20.4	23.324	0	7.6307	374060	16	4	3	2	1	4	2	3	3	4	3	13.7131	13.1322	13.9716
			0.811493	-0.244947	P50428	P50428	Arylsulfatase A	Arsa	3870	Arylsulfatase A OS=Mus musculus OX=10090 GN=Arsa PE=1 SV=2	Color2 [A=255, R=169, G=169, B=169]	1	4		By MS/MS	By MS/MS	By MS/MS	By MS/MS	By MS/MS	By MS/MS	By MS/MS	By MS/MS	By MS/MS	By MS/MS	Mus musculus	1	1	1	3.2	3.2	3.2	53.748	0	9.2824	446230	10	1	1	1	1	1	1	1	1	1	1	15.5666	15.3428	15.8756
			1.2655	-0.140177	P50429;A0A0R4J138;B2RWQ7	P50429;A0A0R4J138;B2RWQ7	Arylsulfatase B	Arsb	303	Arylsulfatase B OS=Mus musculus OX=10090 GN=Arsb PE=1 SV=3;Arylsulfatase B OS=Mus musculus OX=10090 GN=Arsb PE=1 SV=1;Arsb protein OS=Mus musculus OX=10090 GN=Arsb PE=2 SV=1	Color2 [A=255, R=169, G=169, B=169]	1	4		By MS/MS	By MS/MS	By MS/MS	By MS/MS	By MS/MS	By MS/MS	By MS/MS	By MS/MS	By MS/MS	By MS/MS	Mus musculus	12	12	12	21.2	21.2	21.2	59.646	0	36.297	13804000	78	8	12	11	12	11	10	11	12	10	11	18.0576	18.0804	18.1972
			0.239835	-0.0706993	Q91WU5;A0A494B985;Q8CF08;A0A494B9D3	Q91WU5;A0A494B985	Arsenite methyltransferase	As3mt	6760	Arsenite methyltransferase OS=Mus musculus OX=10090 GN=As3mt PE=1 SV=2;Arsenite methyltransferase OS=Mus musculus OX=10090 GN=As3mt PE=1 SV=1	Color2 [A=255, R=169, G=169, B=169]	1	4		By MS/MS	By MS/MS	By MS/MS	By MS/MS	By MS/MS	By MS/MS	By MS/MS	By MS/MS	By MS/MS	By MS/MS	Mus musculus	14	14	14	46.5	46.5	46.5	41.793	0	43.107	4499200	87	10	12	11	12	11	10	12	10	11	11	16.1014	16.2078	16.2066
			0.431059	0.095602	Q78P93;Q3U646;Q9WV54;Q3U8A7;Q3TWT5;D3Z505	Q78P93;Q3U646;Q9WV54;Q3U8A7;Q3TWT5	Acid ceramidase;Acid ceramidase subunit alpha;Acid ceramidase subunit beta	Asah1	4846	Ceramidase OS=Mus musculus OX=10090 GN=Asah1 PE=1 SV=1;Ceramidase OS=Mus musculus OX=10090 GN=Asah1 PE=2 SV=1;Acid ceramidase OS=Mus musculus OX=10090 GN=Asah1 PE=1 SV=1;Ceramidase OS=Mus musculus OX=10090 GN=Asah1 PE=2 SV=1;Ceramidase OS=Mus musculus OX=1	Color2 [A=255, R=169, G=169, B=169]	1	4		By MS/MS	By MS/MS	By MS/MS	By MS/MS	By MS/MS	By MS/MS	By MS/MS	By MS/MS	By MS/MS	By MS/MS	Mus musculus	17	17	17	47	47	47	44.669	0	53.979	10925000	104	13	13	15	14	14	14	8	13	14	15	17.7642	17.7579	17.5142
			1.79199	-0.216565	Q9QWY8;H3BJY2;E9QN63;H3BL41;E9QMJ1;Q3UJA5;E9QMI7;H3BKE6;H3BKD4;H3BK40;Q3TXY1;E9PX52;Q3UH27;Q6A074;Q3UH05;D3YX85;Q7SIG6;H3BJM7	Q9QWY8;H3BJY2;E9QN63;H3BL41;E9QMJ1;Q3UJA5;E9QMI7;H3BKE6;H3BKD4	Arf-GAP with SH3 domain, ANK repeat and PH domain-containing protein 1	Asap1	2882	Arf-GAP with SH3 domain, ANK repeat and PH domain-containing protein 1 OS=Mus musculus OX=10090 GN=Asap1 PE=1 SV=2;Arf-GAP with SH3 domain, ANK repeat and PH domain-containing protein 1 OS=Mus musculus OX=10090 GN=Asap1 PE=1 SV=1;Arf-GAP with SH3 domain, A	Color2 [A=255, R=169, G=169, B=169]	1	4		By MS/MS	By MS/MS	By MS/MS	By MS/MS	By MS/MS	By MS/MS	By MS/MS	By MS/MS	By MS/MS	By MS/MS	Mus musculus	28	28	28	29.5	29.5	29.5	127.42	0	92.639	7845500	128	21	18	20	20	19	22	22	22	23	23	16.5418	16.4972	16.5218
		+	4.45845	0.86843	Q8K0L0	Q8K0L0	Ankyrin repeat and SOCS box protein 2	Asb2	6410	Ankyrin repeat and SOCS box protein 2 OS=Mus musculus OX=10090 GN=Asb2 PE=1 SV=1	Color2 [A=255, R=169, G=169, B=169]	1	4		By MS/MS	By MS/MS	By MS/MS	By MS/MS	By MS/MS	By MS/MS	By MS/MS	By MS/MS	By MS/MS	By MS/MS	Mus musculus	9	9	9	16.7	16.7	16.7	70.22	0	22.698	1128100	35	7	7	6	6	8	6	7	4	5	6	15.2527	15.4006	15.4568
			1.18347	-0.327233	Q9CWX6;Q8R5B4;A0A0N4SV07;Q9WV72;A8Y5I6	Q9CWX6;Q8R5B4;A0A0N4SV07;Q9WV72;A8Y5I6	Ankyrin repeat and SOCS box protein 3	Asb3	183	Uncharacterized protein OS=Mus musculus OX=10090 GN=Asb3 PE=2 SV=1;Ankyrin repeat and SOCS box-containing 3 OS=Mus musculus OX=10090 GN=Asb3 PE=2 SV=1;Ankyrin repeat and SOCS box protein 3 OS=Mus musculus OX=10090 GN=Asb3 PE=1 SV=1;Ankyrin repeat and SOCS	Color2 [A=255, R=169, G=169, B=169]	1	4		By MS/MS	By MS/MS	By MS/MS	By matching	By MS/MS	By MS/MS	By MS/MS	By MS/MS	By MS/MS	By MS/MS	Mus musculus	3	3	3	7.8	7.8	7.8	58.341	0.00015783	6.6812	2151700	10	1	3	2	2	1	2	3	2	2	2	17.801	17.7359	18.3146
			1.1532	0.327073	Q6BCN6;Q8BTR9;Q91ZU1	Q6BCN6;Q8BTR9;Q91ZU1	Ankyrin repeat and SOCS box protein 6	Asb6	5571	Ankyrin repeat and SOCS box-containing protein 6 OS=Mus musculus OX=10090 GN=Asb6 PE=2 SV=1;Uncharacterized protein OS=Mus musculus OX=10090 GN=Asb6 PE=2 SV=1;Ankyrin repeat and SOCS box protein 6 OS=Mus musculus OX=10090 GN=Asb6 PE=1 SV=1	Color2 [A=255, R=169, G=169, B=169]	1	4		By MS/MS	By MS/MS	By MS/MS	By MS/MS	By MS/MS	By MS/MS	By MS/MS	By MS/MS	By MS/MS	By MS/MS	Mus musculus	4	4	4	12.4	12.4	12.4	46.262	0	11.291	782600	19	4	4	4	4	4	4	4	4	4	4	15.2353	15.3929	15.3449
			0.984352	-0.288869	Q9D8Z1;Q3UMX8	Q9D8Z1	Activating signal cointegrator 1 complex subunit 1	Ascc1	7411	Activating signal cointegrator 1 complex subunit 1 OS=Mus musculus OX=10090 GN=Ascc1 PE=1 SV=1	Color2 [A=255, R=169, G=169, B=169]	1	4		By MS/MS	By MS/MS	By MS/MS	By MS/MS	By MS/MS	By MS/MS	By MS/MS	By MS/MS	By MS/MS	By MS/MS	Mus musculus	5	5	5	13.8	13.8	13.8	41.279	0	8.4091	446470	17	4	2	5	3	2	3	4	3	2	4	14.5565	14.3637	14.2507
			0.60611	-0.607031	Q3UG63;Q91WR3	Q3UG63;Q91WR3	Activating signal cointegrator 1 complex subunit 2	Ascc2	4961	CUE domain-containing protein OS=Mus musculus OX=10090 GN=Ascc2 PE=2 SV=1;Activating signal cointegrator 1 complex subunit 2 OS=Mus musculus OX=10090 GN=Ascc2 PE=1 SV=1	Color2 [A=255, R=169, G=169, B=169]	1	4		By MS/MS	By matching	By MS/MS	By matching	By matching	By matching	By MS/MS	By matching	By MS/MS	By matching	Mus musculus	3	3	3	6	6	6	83.695	0.00015876	6.8415	184280	5	2	2	2	1	1	2	2	2	1	2	14.1106	13.8277	14.2235
			0.0675305	-0.0307674	E9PZJ8;A0A1W2P6I6;A0A1W2P891;A0PJC2	E9PZJ8	Activating signal cointegrator 1 complex subunit 3	Ascc3	2725	Activating signal cointegrator 1 complex subunit 3 OS=Mus musculus OX=10090 GN=Ascc3 PE=1 SV=1	Color2 [A=255, R=169, G=169, B=169]	1	4		By MS/MS	By MS/MS	By MS/MS	By MS/MS	By MS/MS	By MS/MS	By MS/MS	By MS/MS	By MS/MS	By MS/MS	Mus musculus	20	20	20	12.3	12.3	12.3	250.55	0	45.276	1570300	50	13	13	15	12	12	13	11	13	18	12	14.2329	14.5049	15.0517
			0.756907	-0.646352	Q9CQE6;A0A1W2P7K2;A0A1W2P7E1	Q9CQE6;A0A1W2P7K2;A0A1W2P7E1	Histone chaperone ASF1A	Asf1a	529	Histone chaperone ASF1A OS=Mus musculus OX=10090 GN=Asf1a PE=1 SV=1;Histone chaperone ASF1A OS=Mus musculus OX=10090 GN=Asf1a PE=1 SV=1;Histone chaperone ASF1A (Fragment) OS=Mus musculus OX=10090 GN=Asf1a PE=1 SV=1	Color2 [A=255, R=169, G=169, B=169]	1	4		By MS/MS	By matching	By matching	By matching	By MS/MS	By matching	By MS/MS	By MS/MS	By MS/MS	By matching	Mus musculus	4	4	3	22.1	22.1	18.1	22.942	0	12.101	491600	7	2	1	3	1	1	3	2	3	3	1	15.5106	14.7669	13.653
			0.0914288	-0.0293682	Q91X20;E9PU93;Q3UKZ9;Q3UJ62;Q3UJY9;D3YYA0;D6RI55;D6RET1	Q91X20;E9PU93;Q3UKZ9;Q3UJ62;Q3UJY9;D3YYA0	Set1/Ash2 histone methyltransferase complex subunit ASH2	Ash2l	6762	Set1/Ash2 histone methyltransferase complex subunit ASH2 OS=Mus musculus OX=10090 GN=Ash2l PE=1 SV=1;Set1/Ash2 histone methyltransferase complex subunit ASH2 OS=Mus musculus OX=10090 GN=Ash2l PE=1 SV=1;B30.2/SPRY domain-containing protein (Fragment) OS=Mus	Color2 [A=255, R=169, G=169, B=169]	1	4		By MS/MS	By MS/MS	By MS/MS	By MS/MS	By MS/MS	By MS/MS	By MS/MS	By MS/MS	By MS/MS	By MS/MS	Mus musculus	15	15	15	31	31	31	68.249	0	39.679	9031200	53	11	10	11	10	11	10	11	11	13	8	19.4111	19.2994	19.4009
			0.368328	0.133265	Q3UUH0;Q91YI0;E0CY49;F7D439;E0CYV3	Q3UUH0;Q91YI0;E0CY49	Argininosuccinate lyase	Asl	5105	Uncharacterized protein OS=Mus musculus OX=10090 GN=Asl PE=2 SV=1;Argininosuccinate lyase OS=Mus musculus OX=10090 GN=Asl PE=1 SV=1;Argininosuccinate lyase (Fragment) OS=Mus musculus OX=10090 GN=Asl PE=1 SV=1	Color2 [A=255, R=169, G=169, B=169]	1	4		By MS/MS	By MS/MS	By MS/MS	By MS/MS	By MS/MS	By MS/MS	By MS/MS	By MS/MS	By MS/MS	By MS/MS	Mus musculus	16	16	16	38.1	38.1	38.1	51.769	0	42.558	14153000	97	15	14	14	13	15	12	13	14	12	16	18.3857	18.5888	18.441
			0.0985719	0.0269222	O54984;Q8VEI6;Q8C1Q1;A0A1B0GRE1	O54984;Q8VEI6;Q8C1Q1	ATPase Asna1	Asna1	3368	ATPase GET3 OS=Mus musculus OX=10090 GN=Get3 PE=1 SV=2;Asna1 protein OS=Mus musculus OX=10090 GN=Get3 PE=2 SV=1;ArsA_ATPase domain-containing protein OS=Mus musculus OX=10090 GN=Get3 PE=2 SV=1	Color2 [A=255, R=169, G=169, B=169]	1	4		By MS/MS	By MS/MS	By MS/MS	By MS/MS	By MS/MS	By MS/MS	By MS/MS	By MS/MS	By MS/MS	By MS/MS	Mus musculus	12	12	12	42.8	42.8	42.8	38.822	0	57.149	11498000	77	8	9	11	7	9	11	10	7	9	10	18.5586	18.7049	18.6366
			0.542743	0.223152	Q61024;Q3TV20;Q3TIA9;D3Z0C2;D3YYR0;D3Z028	Q61024;Q3TV20;Q3TIA9	Asparagine synthetase [glutamine-hydrolyzing]	Asns	5459	Asparagine synthetase [glutamine-hydrolyzing] OS=Mus musculus OX=10090 GN=Asns PE=1 SV=3;Asparagine synthetase [glutamine-hydrolyzing] OS=Mus musculus OX=10090 GN=Asns PE=2 SV=1;Asparagine synthetase [glutamine-hydrolyzing] OS=Mus musculus OX=10090 GN=Asns	Color2 [A=255, R=169, G=169, B=169]	1	4		By MS/MS	By MS/MS	By MS/MS	By MS/MS	By MS/MS	By MS/MS	By MS/MS	By MS/MS	By MS/MS	By MS/MS	Mus musculus	24	24	24	49.4	49.4	49.4	64.282	0	104.73	43698000	194	18	20	19	20	21	22	20	23	18	23	19.4715	19.7864	19.9868
			0.347434	-0.0889462	Q8BSY0;A2AL85;Q9EQ66;Q8CBM2;Q8BQK0;Q8CH79;Q91WG6;A2AL83;A2AL79;Q9EQ67;A2AL81;Q9EQ65;Q3TU40;A2AL78;REV__F6XNB6;Q920F9;REV__Q60575;A2AL75;REV__Q8C6Z0;A2AL76;A2AL71;A2AL74;Q920F7;Q9D7J8;Q9CR06;REV__Q6PB45;A2AL77;Q9EQ62;Q9EQ63;REV__A0A5F8MPF0;Q920F8	Q8BSY0;A2AL85;Q9EQ66;Q8CBM2;Q8BQK0	Aspartyl/asparaginyl beta-hydroxylase	Asph;ASPH	1916	Aspartyl/asparaginyl beta-hydroxylase OS=Mus musculus OX=10090 GN=Asph PE=1 SV=1;Aspartyl/asparaginyl beta-hydroxylase OS=Mus musculus OX=10090 GN=Asph PE=1 SV=1;Aspartly beta-hydroxylase OS=Mus musculus OX=10090 GN=ASPH PE=3 SV=1;Aspartyl/asparaginyl beta	Color2 [A=255, R=169, G=169, B=169]	1	4		By MS/MS	By MS/MS	By MS/MS	By MS/MS	By MS/MS	By MS/MS	By MS/MS	By MS/MS	By MS/MS	By MS/MS	Mus musculus	32	32	32	47.4	47.4	47.4	83.041	0	238.69	30020000	209	27	26	30	27	28	26	24	25	29	28	18.7931	18.688	18.8746
			1.03277	-0.16216	Q8VBT9;A2AC05;A2ABZ8;A2AC02;A2AC03;E9Q779;E9PWZ4;A2AC01;E9PVI1;F7CRQ2;E9PUH8;F7D2E0;A2AC00;F7B7K7;F6S7C9	Q8VBT9	Tether containing UBX domain for GLUT4	Aspscr1	6608	Tether containing UBX domain for GLUT4 OS=Mus musculus OX=10090 GN=Aspscr1 PE=1 SV=1	Color2 [A=255, R=169, G=169, B=169]	1	4		By MS/MS	By MS/MS	By MS/MS	By MS/MS	By MS/MS	By MS/MS	By MS/MS	By MS/MS	By MS/MS	By MS/MS	Mus musculus	15	15	15	34.9	34.9	34.9	59.795	0	75.217	5122200	93	11	11	14	10	9	13	12	12	12	14	16.1574	16.3511	16.3272
			0.0681109	-0.0419495	Q8C0M9	Q8C0M9	Isoaspartyl peptidase/L-asparaginase;Isoaspartyl peptidase/L-asparaginase alpha chain;Isoaspartyl peptidase/L-asparaginase beta chain	Asrgl1	6210	Isoaspartyl peptidase/L-asparaginase OS=Mus musculus OX=10090 GN=Asrgl1 PE=1 SV=1	Color2 [A=255, R=169, G=169, B=169]	1	4		By MS/MS	By MS/MS	By MS/MS	By MS/MS	By MS/MS	By MS/MS	By MS/MS	By MS/MS	By MS/MS	By MS/MS	Mus musculus	10	10	10	43.9	43.9	43.9	33.95	0	55.135	4331900	62	8	8	9	9	8	10	10	6	8	8	16.9109	17.1247	17.0921
			1.84515	0.540895	Q3UJ34;Q3UEJ7;P16460	Q3UJ34;Q3UEJ7;P16460	Argininosuccinate synthase	Ass1	3602	Argininosuccinate synthase OS=Mus musculus OX=10090 GN=Ass1 PE=1 SV=1;Argininosuccinate synthase OS=Mus musculus OX=10090 GN=Ass1 PE=2 SV=1;Argininosuccinate synthase OS=Mus musculus OX=10090 GN=Ass1 PE=1 SV=1	Color2 [A=255, R=169, G=169, B=169]	1	4		By MS/MS	By MS/MS	By MS/MS	By MS/MS	By MS/MS	By MS/MS	By MS/MS	By MS/MS	By MS/MS	By MS/MS	Mus musculus	20	20	20	46.4	46.4	46.4	46.584	0	62.134	17325000	123	16	16	18	16	14	16	15	16	12	16	18.4322	18.8328	18.811
			0.989637	-0.199305	Q8QZV7;F6W761;A0A0N4SVS8;F7BP94	Q8QZV7;F6W761	Protein asunder homolog	Asun	6502	Integrator complex subunit 13 OS=Mus musculus OX=10090 GN=IntS13 PE=1 SV=2;Integrator complex subunit 13 (Fragment) OS=Mus musculus OX=10090 GN=Ints13 PE=1 SV=8	Color2 [A=255, R=169, G=169, B=169]	1	4		By MS/MS	By MS/MS	By MS/MS	By MS/MS	By MS/MS	By MS/MS	By MS/MS	By MS/MS	By MS/MS	By MS/MS	Mus musculus	16	16	16	24	24	24	82.779	0	52.283	3420200	76	12	13	11	10	11	10	13	10	13	11	16.3905	16.0912	16.4672
			0.600678	0.119312	Q9D5T0;A0A494B9Y0;A0A494B9L7;A0A494BAB5;Q9D9C1	Q9D5T0;A0A494B9Y0;A0A494B9L7;A0A494BAB5	ATPase family AAA domain-containing protein 1	Atad1	7349	Outer mitochondrial transmembrane helix translocase OS=Mus musculus OX=10090 GN=Atad1 PE=1 SV=1;Outer mitochondrial transmembrane helix translocase OS=Mus musculus OX=10090 GN=Atad1 PE=1 SV=1;Outer mitochondrial transmembrane helix translocase OS=Mus muscu	Color2 [A=255, R=169, G=169, B=169]	1	4		By MS/MS	By MS/MS	By MS/MS	By MS/MS	By MS/MS	By MS/MS	By MS/MS	By MS/MS	By MS/MS	By MS/MS	Mus musculus	15	15	15	46	46	46	40.744	0	58.623	9894400	95	10	13	11	12	12	14	13	12	15	14	17.7112	17.5241	17.6681
			1.65426	-0.493095	G3X963;Q8CDM1;Q8K282;Q6IQY4;Q9CSS4	G3X963;Q8CDM1	ATPase family AAA domain-containing protein 2	Atad2	3094	ATPase family AAA domain-containing protein 2 OS=Mus musculus OX=10090 GN=Atad2 PE=1 SV=1;ATPase family AAA domain-containing protein 2 OS=Mus musculus OX=10090 GN=Atad2 PE=1 SV=1	Color2 [A=255, R=169, G=169, B=169]	1	4		By MS/MS	By MS/MS	By MS/MS	By MS/MS	By MS/MS	By MS/MS	By MS/MS	By MS/MS	By MS/MS	By MS/MS	Mus musculus	26	26	22	23.2	23.2	20	155.28	0	91.184	7006400	104	16	13	18	16	18	21	21	19	21	20	16.8425	16.603	17.0164
		+	1.62302	-1.72303	E9Q166;Q571M9;Q8C3P6;A0A1W2P7J4	E9Q166		Atad2b	2742	ATPase family, AAA domain-containing 2B OS=Mus musculus OX=10090 GN=Atad2b PE=1 SV=1	Color2 [A=255, R=169, G=169, B=169]	1	4		By matching	By matching	By MS/MS	By MS/MS	By MS/MS	By MS/MS	By MS/MS	By MS/MS	By MS/MS	By MS/MS	Mus musculus	12	8	8	10.5	7.5	7.5	164.72	0	16.724	10269000	20	7	4	8	7	8	8	10	8	12	7	19.2473	18.0413	19.5316
			0.097004	-0.031744	Q925I1;H3BKI6;H3BK90;V9GWS5	Q925I1	ATPase family AAA domain-containing protein 3	Atad3	6876	ATPase family AAA domain-containing protein 3 OS=Mus musculus OX=10090 GN=Atad3 PE=1 SV=1	Color2 [A=255, R=169, G=169, B=169]	1	4		By MS/MS	By MS/MS	By MS/MS	By MS/MS	By MS/MS	By MS/MS	By MS/MS	By MS/MS	By MS/MS	By MS/MS	Mus musculus	19	19	19	32.3	32.3	32.3	66.741	0	88.776	9108700	109	17	17	16	14	15	15	12	17	15	15	17.4041	17.177	17.3386
			1.74926	-0.602397	B2RUJ4;Z4YKQ9;Q4QY64	B2RUJ4;Z4YKQ9;Q4QY64	ATPase family AAA domain-containing protein 5	Atad5	2238	Atad5 protein OS=Mus musculus OX=10090 GN=Atad5 PE=2 SV=1;ATPase family AAA domain-containing protein 5 OS=Mus musculus OX=10090 GN=Atad5 PE=1 SV=1;ATPase family AAA domain-containing protein 5 OS=Mus musculus OX=10090 GN=Atad5 PE=1 SV=1	Color2 [A=255, R=169, G=169, B=169]	1	4		By matching	By matching	By MS/MS	By MS/MS	By MS/MS	By MS/MS	By MS/MS	By MS/MS	By MS/MS	By MS/MS	Mus musculus	12	12	12	9	9	9	197.98	0	30.304	529660	24	4	5	6	4	5	7	6	7	10	3	13.8752	13.674	14.1846
			0.481241	0.359369	Q9Z2A5;Q4FCQ7;Q8BP95	Q9Z2A5;Q4FCQ7;Q8BP95	Arginyl-tRNA--protein transferase 1	Ate1	7787	Arginyl-tRNA--protein transferase 1 OS=Mus musculus OX=10090 GN=Ate1 PE=1 SV=2;Arginyl-tRNA--protein transferase 1 OS=Mus musculus OX=10090 GN=Ate1 PE=1 SV=1;ATE_C domain-containing protein (Fragment) OS=Mus musculus OX=10090 GN=Ate1 PE=2 SV=1	Color2 [A=255, R=169, G=169, B=169]	1	4		By MS/MS	By MS/MS	By MS/MS	By MS/MS	By MS/MS	By MS/MS	By MS/MS	By MS/MS	By MS/MS	By MS/MS	Mus musculus	10	10	1	29.3	29.3	3.9	59.146	0	40.799	1045700	26	6	3	7	3	5	5	5	8	5	6	15.5239	15.5212	16.3189
			0.226266	-0.17258	P16951;Q3UKS5;Q8CGB4;Q640L6;Q543G2;Q68FE3;A2AQF0;Q8BN75;Q8CBR9;G3UXC3;P70299;Q8BQY2;A2AQE9;Q3US39;A2AQF1;Q3UT24;V9GXX5	P16951;Q3UKS5;Q8CGB4;Q640L6;Q543G2;Q68FE3;A2AQF0;Q8BN75;Q8CBR9;G3UXC3	Cyclic AMP-dependent transcription factor ATF-2	Atf2	3604	Cyclic AMP-dependent transcription factor ATF-2 OS=Mus musculus OX=10090 GN=Atf2 PE=1 SV=2;Uncharacterized protein OS=Mus musculus OX=10090 GN=Atf2 PE=2 SV=1;Atf2 protein OS=Mus musculus OX=10090 GN=Atf2 PE=2 SV=1;Atf2 protein OS=Mus musculus OX=10090 GN=A	Color2 [A=255, R=169, G=169, B=169]	1	4		By MS/MS	By matching	By MS/MS	By matching	By MS/MS	By matching	By matching	By matching	By MS/MS	By matching	Mus musculus	5	3	3	14.2	10.5	10.5	52.297	0.00015962	7.0185	196040	6	3	1	3	2	2	4	4	3	3	2	14.14	13.2894	14.5059
		+	3.85294	0.695001	Q7TPG4;Q62281;Q4FJW1;Q60765	Q7TPG4;Q62281;Q4FJW1;Q60765	Cyclic AMP-dependent transcription factor ATF-3	Atf3	5193	Activating transcription factor ATF3b OS=Mus musculus OX=10090 GN=Atf3 PE=2 SV=1;TI-241 OS=Mus musculus OX=10090 GN=Atf3 PE=2 SV=1;Activating transcription factor 3 OS=Mus musculus OX=10090 GN=Atf3 PE=2 SV=1;Cyclic AMP-dependent transcription factor ATF-3	Color2 [A=255, R=169, G=169, B=169]	1	4		By MS/MS	By MS/MS	By MS/MS	By MS/MS	By MS/MS	By MS/MS	By MS/MS	By MS/MS	By MS/MS	By MS/MS	Mus musculus	4	4	4	38.7	38.7	38.7	14.446	0	7.4067	1025100	22	4	4	3	3	3	3	3	3	3	2	16.093	15.7646	15.9881
			0.0511263	0.0200979	Q811K9;F6VAN0	Q811K9;F6VAN0	Cyclic AMP-dependent transcription factor ATF-6 alpha;Processed cyclic AMP-dependent transcription factor ATF-6 alpha	Atf6	2937	Atf6 protein (Fragment) OS=Mus musculus OX=10090 GN=Atf6 PE=2 SV=1;Cyclic AMP-dependent transcription factor ATF-6 alpha OS=Mus musculus OX=10090 GN=Atf6 PE=1 SV=2	Color2 [A=255, R=169, G=169, B=169]	1	4		By MS/MS	By matching	By MS/MS	By matching	By MS/MS	By MS/MS	By MS/MS	By matching	By MS/MS	By MS/MS	Mus musculus	5	5	5	9.9	9.9	9.9	69.537	0	10.781	567090	17	5	3	5	3	4	5	5	4	5	4	14.7184	14.2566	14.4298
			0.804231	0.262148	Q3TXP5;Q3UJ07;O35451;A0A0A0MQ69;G3UX19	Q3TXP5;Q3UJ07;O35451;A0A0A0MQ69;G3UX19	Cyclic AMP-dependent transcription factor ATF-6 beta;Processed cyclic AMP-dependent transcription factor ATF-6 beta	Atf6b	3307	BZIP domain-containing protein OS=Mus musculus OX=10090 GN=Atf6b PE=2 SV=1;BZIP domain-containing protein OS=Mus musculus OX=10090 GN=Atf6b PE=2 SV=1;Cyclic AMP-dependent transcription factor ATF-6 beta OS=Mus musculus OX=10090 GN=Atf6b PE=1 SV=1;Cyclic AM	Color2 [A=255, R=169, G=169, B=169]	1	4		By MS/MS	By MS/MS	By MS/MS	By MS/MS	By MS/MS	By MS/MS	By MS/MS	By MS/MS	By MS/MS	By MS/MS	Mus musculus	8	8	8	13.9	13.9	13.9	75.724	0	30.758	1390800	44	7	7	6	7	6	4	6	6	7	6	15.9064	15.7531	16.111
			1.09395	-0.313069	Q3TZR9;Q3U2X8;Q3US59;V9GXN6;Q8R0S1;V9GX99	Q3TZR9;Q3U2X8;Q3US59;V9GXN6;Q8R0S1	Cyclic AMP-dependent transcription factor ATF-7	Atf7;Gm28047	4743	Cyclic AMP-dependent transcription factor ATF-7 OS=Mus musculus OX=10090 GN=Atf7 PE=1 SV=1;Uncharacterized protein OS=Mus musculus OX=10090 PE=2 SV=1;Cyclic AMP-dependent transcription factor ATF-7 OS=Mus musculus OX=10090 GN=Gm28047 PE=2 SV=1;Cyclic AMP-d	Color2 [A=255, R=169, G=169, B=169]	1	4		By MS/MS	By MS/MS	By MS/MS	By MS/MS	By MS/MS	By MS/MS	By MS/MS	By MS/MS	By MS/MS	By MS/MS	Mus musculus	5	5	3	15.1	15.1	11.4	51.779	0	48.222	1272600	35	3	3	3	3	4	5	5	5	4	4	15.3885	15.5699	15.9233
			1.13497	-1.27384	A0A087WR75;Q7TT18;A0A0N4SVP5;A0A087WR39;A0A087WPT6;A0A087WNQ2	A0A087WR75;Q7TT18;A0A0N4SVP5;A0A087WR39	Activating transcription factor 7-interacting protein 1	Atf7ip	55	Activating transcription factor 7-interacting protein 1 (Fragment) OS=Mus musculus OX=10090 GN=Atf7ip PE=1 SV=2;Activating transcription factor 7-interacting protein 1 OS=Mus musculus OX=10090 GN=Atf7ip PE=1 SV=1;Activating transcription factor 7-interacti	Color2 [A=255, R=169, G=169, B=169]	1	4			By matching	By matching	By matching	By MS/MS	By MS/MS	By MS/MS	By MS/MS	By MS/MS	By MS/MS	Mus musculus	6	6	6	10	10	10	102.81	0	17.812	1015800	14	0	2	1	2	2	4	2	3	5	5	12.7419	14.9981	15.5656
			1.75249	-0.668082	Q9D8Z6	Q9D8Z6	Autophagy-related protein 101	Atg101	7413	Autophagy-related protein 101 OS=Mus musculus OX=10090 GN=Atg101 PE=1 SV=1	Color2 [A=255, R=169, G=169, B=169]	1	4		By MS/MS	By MS/MS	By MS/MS	By matching	By matching	By MS/MS	By MS/MS	By MS/MS	By MS/MS	By MS/MS	Mus musculus	2	2	2	11.9	11.9	11.9	25.001	0	11.882	563000	9	2	1	1	1	2	2	2	1	1	1	15.3451	15.6703	15.477
			0.0518141	0.0468904	Q91YI1	Q91YI1	Autophagy-related protein 13	Atg13	6784	Autophagy-related protein 13 OS=Mus musculus OX=10090 GN=Atg13 PE=1 SV=2	Color2 [A=255, R=169, G=169, B=169]	1	4		By matching	By matching	By MS/MS		By matching	By matching	By MS/MS	By MS/MS	By matching	By matching	Mus musculus	1	1	1	4.1	4.1	4.1	56.44	0.0065911	2.4485	112670	3	1	1	1	0	1	1	1	1	1	1	13.8566	13.7488	13.8267
			1.26319	0.189933	Q3TDQ5;G9M4M6;Q8C0J2;D3YZW7	Q3TDQ5;G9M4M6;Q8C0J2	Autophagy-related protein 16-1	Atg16l1	3146	WD_REPEATS_REGION domain-containing protein OS=Mus musculus OX=10090 GN=Atg16l1 PE=2 SV=1;Autophagy-related 16-like 1 gamma OS=Mus musculus OX=10090 GN=Atg16l1 PE=2 SV=1;Autophagy-related protein 16-1 OS=Mus musculus OX=10090 GN=Atg16l1 PE=1 SV=1	Color2 [A=255, R=169, G=169, B=169]	1	4		By MS/MS	By MS/MS	By MS/MS	By MS/MS	By MS/MS	By MS/MS	By MS/MS	By MS/MS	By MS/MS	By MS/MS	Mus musculus	10	10	4	19.6	19.6	7.7	66.202	0	24.504	1935600	44	8	9	9	5	9	9	9	7	8	9	15.5048	15.5992	15.4098
		+	4.45244	-2.24563	Q6KAU8	Q6KAU8	Autophagy-related protein 16-2	Atg16l2	5591	Protein Atg16l2 OS=Mus musculus OX=10090 GN=Atg16l2 PE=1 SV=2	Color2 [A=255, R=169, G=169, B=169]	1	4							By matching	By matching	By MS/MS	By matching	By MS/MS	Mus musculus	2	2	2	3.7	3.7	3.7	69.24	0.0055978	2.6065	143500	2	0	0	0	0	0	1	1	2	1	1	12.0275	12.5584	13.29
			0.463507	-0.396714	F6V3Y9;Q6P4T0	F6V3Y9;Q6P4T0	Autophagy-related protein 2 homolog A	Atg2a	2936	Autophagy-related protein 2 homolog A (Fragment) OS=Mus musculus OX=10090 GN=Atg2a PE=1 SV=1;Autophagy-related protein 2 homolog A OS=Mus musculus OX=10090 GN=Atg2a PE=1 SV=2	Color2 [A=255, R=169, G=169, B=169]	1	4		By matching	By matching	By matching		By matching	By matching	By matching	By matching	By MS/MS	By MS/MS	Mus musculus	2	2	2	1.5	1.5	1.5	188.62	0.0035442	3.0163	156440	2	2	1	1	0	2	1	1	2	2	1	13.2312	13.4872	14.2628
			1.59541	-0.44692	Q80XK6;A0A1Y7VNP1;Q5DTQ2	Q80XK6;A0A1Y7VNP1	Autophagy-related protein 2 homolog B	Atg2b	5883	Autophagy-related protein 2 homolog B OS=Mus musculus OX=10090 GN=Atg2b PE=1 SV=3;Autophagy-related protein 2 homolog B (Fragment) OS=Mus musculus OX=10090 GN=Atg2b PE=1 SV=1	Color2 [A=255, R=169, G=169, B=169]	1	4		By MS/MS	By MS/MS	By MS/MS	By matching	By MS/MS	By MS/MS	By MS/MS	By MS/MS	By MS/MS	By MS/MS	Mus musculus	8	8	8	5.3	5.3	5.3	231.4	0	16.261	600360	18	4	4	6	5	7	6	2	7	7	7	14.5804	14.0326	14.7564
			0.323983	0.161057	Q9CPX6	Q9CPX6	Ubiquitin-like-conjugating enzyme ATG3	Atg3	7018	Ubiquitin-like-conjugating enzyme ATG3 OS=Mus musculus OX=10090 GN=Atg3 PE=1 SV=1	Color2 [A=255, R=169, G=169, B=169]	1	4		By MS/MS	By MS/MS	By MS/MS	By MS/MS	By MS/MS	By MS/MS	By MS/MS	By MS/MS	By MS/MS	By MS/MS	Mus musculus	7	7	7	28.7	28.7	28.7	35.796	0	22.651	2535700	59	6	6	7	6	7	7	7	7	7	7	16.5087	16.5672	16.1067
			0.0839714	-0.0321812	Q3UNF6;Q8BGE6;A0A0R4J065;A0A087WNY2;A0A087WRT0;D3YZP6	Q3UNF6;Q8BGE6;A0A0R4J065;A0A087WNY2	Cysteine protease ATG4B	Atg4b	5065	Cysteine protease OS=Mus musculus OX=10090 GN=Atg4b PE=2 SV=1;Cysteine protease ATG4B OS=Mus musculus OX=10090 GN=Atg4b PE=1 SV=2;Cysteine protease OS=Mus musculus OX=10090 GN=Atg4b PE=1 SV=1;Cysteine protease (Fragment) OS=Mus musculus OX=10090 GN=Atg4b P	Color2 [A=255, R=169, G=169, B=169]	1	4		By MS/MS	By MS/MS	By MS/MS	By MS/MS	By MS/MS	By MS/MS	By MS/MS	By MS/MS	By MS/MS	By MS/MS	Mus musculus	8	8	8	27.7	27.7	27.7	44.402	0	76.583	2689500	73	7	7	8	6	7	7	5	7	7	6	16.0279	16.0763	16.083
			0.933722	-0.184622	Q99J83;A0A385JBX3	Q99J83;A0A385JBX3	Autophagy protein 5	Atg5	6885	Autophagy protein 5 OS=Mus musculus OX=10090 GN=Atg5 PE=1 SV=1;Autophagy protein 5 (Fragment) OS=Mus musculus OX=10090 GN=Atg5 PE=2 SV=1	Color2 [A=255, R=169, G=169, B=169]	1	4		By MS/MS	By MS/MS	By MS/MS	By MS/MS	By MS/MS	By MS/MS	By MS/MS	By MS/MS	By MS/MS	By MS/MS	Mus musculus	10	10	10	43.3	43.3	43.3	32.402	0	20.169	1936700	43	6	6	7	8	8	8	9	6	9	8	15.1568	15.4296	15.5252
			0.13627	0.0616299	Q3TAB9;A0A0A0MQN4;Q9D906;Q3TM87;S4R2T5;S4R2D5;S4R2P7;S4R1T0;S4R1N8	Q3TAB9;A0A0A0MQN4;Q9D906;Q3TM87;S4R2T5;S4R2D5	Ubiquitin-like modifier-activating enzyme ATG7	Atg7	83	Ubiquitin-like modifier-activating enzyme ATG7 OS=Mus musculus OX=10090 GN=Atg7 PE=2 SV=1;Ubiquitin-like modifier-activating enzyme ATG7 OS=Mus musculus OX=10090 GN=Atg7 PE=1 SV=1;Ubiquitin-like modifier-activating enzyme ATG7 OS=Mus musculus OX=10090 GN=A	Color2 [A=255, R=169, G=169, B=169]	1	4		By MS/MS	By MS/MS	By MS/MS	By MS/MS	By MS/MS	By MS/MS	By MS/MS	By MS/MS	By MS/MS	By MS/MS	Mus musculus	26	26	26	42	42	42	77.5	0	99.889	10208000	159	20	21	23	20	21	22	22	20	22	18	16.9659	17.0512	16.9952
			0.185183	-0.217863	Q3ZAQ4;A0A087WP33;A1A4C2;A0A087WPL8;Q68FE2	Q3ZAQ4;A0A087WP33;A1A4C2		Atg9a	36	Autophagy-related protein 9 OS=Mus musculus OX=10090 GN=Atg9a PE=1 SV=1;Autophagy-related protein 9 (Fragment) OS=Mus musculus OX=10090 GN=Atg9a PE=1 SV=1;Autophagy-related protein 9 (Fragment) OS=Mus musculus OX=10090 GN=Atg9a PE=2 SV=1	Color2 [A=255, R=169, G=169, B=169]	1	4		By MS/MS	By MS/MS	By MS/MS	By MS/MS	By MS/MS	By matching	By matching	By MS/MS	By MS/MS	By MS/MS	Mus musculus	6	6	6	8.6	8.6	8.6	94.424	0	11.091	696800	16	5	5	4	6	3	3	2	4	5	4	15.1093	15.6313	15.3289
			0.551662	0.268277	Q9CWJ9;B0LAC5	Q9CWJ9	Bifunctional purine biosynthesis protein PURH;Phosphoribosylaminoimidazolecarboxamide formyltransferase;IMP cyclohydrolase	Atic	7157	Bifunctional purine biosynthesis protein ATIC OS=Mus musculus OX=10090 GN=Atic PE=1 SV=2	Color2 [A=255, R=169, G=169, B=169]	1	4		By MS/MS	By MS/MS	By MS/MS	By MS/MS	By MS/MS	By MS/MS	By MS/MS	By MS/MS	By MS/MS	By MS/MS	Mus musculus	41	41	41	77.7	77.7	77.7	64.217	0	323.31	106130000	370	34	32	37	34	33	34	31	38	32	34	20.3888	20.6012	20.9087
			0.197561	0.0503391	Q6PA06;E9QND8;Q8BYP9;Q8C081;Q9D873;Q9WUG4;Q6PGE9;Q8BH66	Q6PA06;E9QND8;Q8BYP9	Atlastin-2	Atl2	5660	Atlastin-2 OS=Mus musculus OX=10090 GN=Atl2 PE=1 SV=1;Atlastin-2 OS=Mus musculus OX=10090 GN=Atl2 PE=1 SV=1;GB1/RHD3-type G domain-containing protein OS=Mus musculus OX=10090 GN=Atl2 PE=2 SV=1	Color2 [A=255, R=169, G=169, B=169]	1	4		By MS/MS	By MS/MS	By MS/MS	By MS/MS	By MS/MS	By MS/MS	By MS/MS	By MS/MS	By MS/MS	By MS/MS	Mus musculus	13	13	13	29.7	29.7	29.7	66.223	0	118.72	5238600	94	12	13	12	10	11	11	10	12	13	11	16.7188	16.6933	16.7406
			1.1645	-0.190416	Q91YH5;E9PYT3;A0A494BAX8;A0A494BAU1;A0A494BAW9;A0A494B9P1	Q91YH5;E9PYT3;A0A494BAX8	Atlastin-3	Atl3	6783	Atlastin-3 OS=Mus musculus OX=10090 GN=Atl3 PE=1 SV=1;Atlastin-3 OS=Mus musculus OX=10090 GN=Atl3 PE=1 SV=1;Atlastin-3 (Fragment) OS=Mus musculus OX=10090 GN=Atl3 PE=1 SV=1	Color2 [A=255, R=169, G=169, B=169]	1	4		By MS/MS	By MS/MS	By MS/MS	By MS/MS	By MS/MS	By MS/MS	By MS/MS	By MS/MS	By MS/MS	By MS/MS	Mus musculus	18	18	18	41	41	41	60.574	0	194.47	13965000	127	16	16	15	16	16	14	13	14	17	14	18.1678	18.1518	18.2999
			1.37445	-0.356452	B9EHX4;Q62388;Q6NX74;D3Z0Q2;Q3UT15;F6UXV2	B9EHX4;Q62388	Serine-protein kinase ATM	Atm	2331	Serine-protein kinase ATM OS=Mus musculus OX=10090 GN=Atm PE=1 SV=1;Serine-protein kinase ATM OS=Mus musculus OX=10090 GN=Atm PE=1 SV=2	Color2 [A=255, R=169, G=169, B=169]	1	4		By MS/MS	By MS/MS	By MS/MS	By MS/MS	By MS/MS	By MS/MS	By MS/MS	By MS/MS	By MS/MS	By MS/MS	Mus musculus	12	12	12	4.8	4.8	4.8	349.07	0	16.845	828670	21	10	7	6	8	7	9	5	7	10	8	14.3946	14.2161	14.4398
			0.26819	0.349438	O08997	O08997	Copper transport protein ATOX1	Atox1	3265	Copper transport protein ATOX1 OS=Mus musculus OX=10090 GN=Atox1 PE=1 SV=1	Color2 [A=255, R=169, G=169, B=169]	1	4		By MS/MS	By MS/MS	By MS/MS	By MS/MS	By MS/MS	By MS/MS	By MS/MS	By MS/MS	By MS/MS	By MS/MS	Mus musculus	3	3	3	47.1	47.1	47.1	7.3384	0	61.032	13619000	51	3	3	3	3	3	3	3	3	3	3	19.6265	19.7273	17.1087
			0.407278	-0.255637	E9Q3G7;Q69ZT0;P98197;F6Z4J2;D6RII8	E9Q3G7;Q69ZT0;P98197;F6Z4J2	Phospholipid-transporting ATPase;Probable phospholipid-transporting ATPase IH	Atp11a;mKIAA1021	2766	Phospholipid-transporting ATPase OS=Mus musculus OX=10090 GN=Atp11a PE=1 SV=1;Phospholipid-transporting ATPase (Fragment) OS=Mus musculus OX=10090 GN=mKIAA1021 PE=3 SV=2;Phospholipid-transporting ATPase IH OS=Mus musculus OX=10090 GN=Atp11a PE=1 SV=1;Phosp	Color2 [A=255, R=169, G=169, B=169]	1	4		By matching	By matching	By MS/MS	By matching	By MS/MS	By matching	By MS/MS	By matching	By MS/MS	By matching	Mus musculus	7	4	4	5.7	3.7	3.7	130.68	0.00044716	5.0691	423340	6	3	4	3	2	3	5	4	4	5	4	14.9729	14.8078	14.8534
			0.527246	-0.217541	Q6DFW5;Q6ZQ17;Q3U2B7;Q8R0F1;A0A0G2JE89;Q78I20;A0A0G2JF19;A0A0G2JED0	Q6DFW5;Q6ZQ17;Q3U2B7;Q8R0F1	Phospholipid-transporting ATPase	Atp11b	5575	Phospholipid-transporting ATPase IF OS=Mus musculus OX=10090 GN=Atp11b PE=1 SV=1;Phospholipid-transporting ATPase (Fragment) OS=Mus musculus OX=10090 GN=Atp11b PE=2 SV=1;Phospholipid-transporting ATPase OS=Mus musculus OX=10090 GN=Atp11b PE=2 SV=1;Phosphol	Color2 [A=255, R=169, G=169, B=169]	1	4		By matching	By matching	By matching	By matching	By MS/MS	By MS/MS	By matching	By matching	By MS/MS	By MS/MS	Mus musculus	7	4	4	6.3	4.3	4.3	133.53	0.00030684	5.89	268090	7	4	4	4	4	4	5	3	4	5	6	13.9646	13.6648	13.6676
			1.15618	-0.45381	E9QKK8;F6Q8D3;Q9QZW0	E9QKK8;F6Q8D3;Q9QZW0	Phospholipid-transporting ATPase;Phospholipid-transporting ATPase 11C	Atp11c	2866	Phospholipid-transporting ATPase OS=Mus musculus OX=10090 GN=Atp11c PE=1 SV=1;Phospholipid-transporting ATPase OS=Mus musculus OX=10090 GN=Atp11c PE=1 SV=1;Phospholipid-transporting ATPase 11C OS=Mus musculus OX=10090 GN=Atp11c PE=1 SV=2	Color2 [A=255, R=169, G=169, B=169]	1	4		By MS/MS	By MS/MS	By MS/MS	By MS/MS	By MS/MS	By MS/MS	By MS/MS	By MS/MS	By MS/MS	By MS/MS	Mus musculus	9	9	6	9.9	9.9	7.9	127.81	0	19.33	808550	31	5	5	4	4	5	6	6	7	8	5	14.4574	14.3884	14.0346
			0.199043	-0.0682774	Q9EPE9;Q69Z96;A0A571BD32	Q9EPE9;Q69Z96	Manganese-transporting ATPase 13A1	Atp13a1;mKIAA1825	7528	Endoplasmic reticulum transmembrane helix translocase OS=Mus musculus OX=10090 GN=Atp13a1 PE=1 SV=2;MKIAA1825 protein (Fragment) OS=Mus musculus OX=10090 GN=mKIAA1825 PE=4 SV=1	Color2 [A=255, R=169, G=169, B=169]	1	4		By MS/MS	By MS/MS	By MS/MS	By MS/MS	By MS/MS	By MS/MS	By MS/MS	By MS/MS	By MS/MS	By MS/MS	Mus musculus	30	30	30	30.4	30.4	30.4	132.39	0	73.742	7311900	133	18	17	22	19	20	17	19	20	23	17	16.7517	16.5755	16.7886
			1.01336	-0.347019	Q9CTG6;E9PYX5;E9Q2A4;Q8CIJ9	Q9CTG6;E9PYX5;E9Q2A4	Probable cation-transporting ATPase 13A2	Atp13a2	7142	Polyamine-transporting ATPase 13A2 OS=Mus musculus OX=10090 GN=Atp13a2 PE=2 SV=3;Polyamine-transporting ATPase 13A2 (Fragment) OS=Mus musculus OX=10090 GN=Atp13a2 PE=1 SV=1;Polyamine-transporting ATPase 13A2 OS=Mus musculus OX=10090 GN=Atp13a2 PE=1 SV=1	Color2 [A=255, R=169, G=169, B=169]	1	4		By matching	By matching	By matching	By matching	By matching	By MS/MS	By matching	By MS/MS	By MS/MS	By matching	Mus musculus	3	3	3	3.6	3.6	3.6	126.44	0.00249	3.2822	192350	4	2	1	2	1	1	2	1	2	3	2	13.5744	13.3581	13.4197
			2.50398	-0.303179	Q8VDN2;Q3TXF9;Q8R3M4;Q3UCH8;Q8K2R2;Q3UF49;Q9WV27;Q91WH7;E9QNX7;Q64436;Q9Z1W8	Q8VDN2;Q3TXF9;Q8R3M4;Q3UCH8	Sodium/potassium-transporting ATPase subunit alpha-1	Atp1a1	6655	Sodium/potassium-transporting ATPase subunit alpha-1 OS=Mus musculus OX=10090 GN=Atp1a1 PE=1 SV=1;Sodium/potassium-transporting ATPase subunit alpha OS=Mus musculus OX=10090 GN=Atp1a1 PE=2 SV=1;Sodium/potassium-transporting ATPase subunit alpha (Fragment)	Color2 [A=255, R=169, G=169, B=169]	1	4		By MS/MS	By MS/MS	By MS/MS	By MS/MS	By MS/MS	By MS/MS	By MS/MS	By MS/MS	By MS/MS	By MS/MS	Mus musculus	52	52	36	47.1	47.1	32.1	112.98	0	323.31	202570000	488	42	43	45	45	43	47	45	49	50	46	20.5681	20.5436	20.5075
		+	3.29912	-1.58758	A0A0G2JGX4;Q6PIC6;Q8VCE0;Q8R0E8;Q8R0B0;Q8CGD9	A0A0G2JGX4;Q6PIC6;Q8VCE0;Q8R0E8	Sodium/potassium-transporting ATPase subunit alpha-3	Atp1a3	156	Sodium/potassium-transporting ATPase subunit alpha OS=Mus musculus OX=10090 GN=Atp1a3 PE=1 SV=1;Sodium/potassium-transporting ATPase subunit alpha-3 OS=Mus musculus OX=10090 GN=Atp1a3 PE=1 SV=1;Sodium/potassium-transporting ATPase subunit alpha OS=Mus musc	Color2 [A=255, R=169, G=169, B=169]	1	4		By MS/MS	By matching	By MS/MS	By MS/MS	By matching	By MS/MS	By MS/MS	By MS/MS	By MS/MS	By MS/MS	Mus musculus	28	13	12	30.3	15.2	14.1	112.99	0	42.924	1778400	27	15	20	20	17	19	23	23	26	24	21	15.8571	14.9502	15.2523
			0.677691	-0.214466	Q544Q7;P97370;Q3U9D4;Q3UFH4;Q1WWL1;Q71VC6	Q544Q7;P97370;Q3U9D4	Sodium/potassium-transporting ATPase subunit beta-3	Atp1b3	4230	Sodium/potassium-transporting ATPase subunit beta OS=Mus musculus OX=10090 GN=Atp1b3 PE=1 SV=1;Sodium/potassium-transporting ATPase subunit beta-3 OS=Mus musculus OX=10090 GN=Atp1b3 PE=1 SV=1;Sodium/potassium-transporting ATPase subunit beta OS=Mus musculu	Color2 [A=255, R=169, G=169, B=169]	1	4		By MS/MS	By MS/MS	By MS/MS	By MS/MS	By MS/MS	By MS/MS	By MS/MS	By MS/MS	By MS/MS	By MS/MS	Mus musculus	13	13	13	46.8	46.8	46.8	31.775	0	71.368	25514000	99	10	11	10	10	10	12	11	11	12	12	19.6542	19.6196	18.8763
			0.0104062	-0.00314369	O55143;Q5DTI2;O54994;Q62268	O55143;Q5DTI2;O54994	Sarcoplasmic/endoplasmic reticulum calcium ATPase 2	Atp2a2	3380	Sarcoplasmic/endoplasmic reticulum calcium ATPase 2 OS=Mus musculus OX=10090 GN=Atp2a2 PE=1 SV=2;P-type Ca(2+) transporter (Fragment) OS=Mus musculus OX=10090 GN=Atp2a2 PE=2 SV=1;Sarcoplasmic reticulum Ca2+-ATPase (Fragment) OS=Mus musculus OX=10090 GN=Atp	Color2 [A=255, R=169, G=169, B=169]	1	4		By MS/MS	By MS/MS	By MS/MS	By MS/MS	By MS/MS	By MS/MS	By MS/MS	By MS/MS	By MS/MS	By MS/MS	Mus musculus	50	50	34	47.6	47.6	31.1	114.86	0	323.31	81724000	398	39	38	40	38	41	44	38	42	47	41	19.4131	19.2304	19.2252
			0.905232	-0.24022	Q8C213;B1ATS4;Q8R0X5;Q3U1K2;B1ATS5;E9Q559;Q64518;Q3U6T4;Q8K3Y5	Q8C213;B1ATS4;Q8R0X5;Q3U1K2;B1ATS5;E9Q559;Q64518	Calcium-transporting ATPase;Sarcoplasmic/endoplasmic reticulum calcium ATPase 3	Atp2a3	2125	P-type Ca(2+) transporter (Fragment) OS=Mus musculus OX=10090 GN=Atp2a3 PE=2 SV=1;Calcium-transporting ATPase OS=Mus musculus OX=10090 GN=Atp2a3 PE=1 SV=1;Calcium-transporting ATPase OS=Mus musculus OX=10090 GN=Atp2a3 PE=2 SV=1;P-type Ca(2+) transporter (F	Color2 [A=255, R=169, G=169, B=169]	1	4		By MS/MS	By MS/MS	By MS/MS	By MS/MS	By MS/MS	By MS/MS	By MS/MS	By MS/MS	By MS/MS	By MS/MS	Mus musculus	14	7	7	18.2	9.7	9.7	101.4	0	26.354	2064100	43	13	13	13	13	11	14	10	13	13	14	15.4814	15.693	15.7665
			2.18202	-0.273824	G5E829;Q8K314;A0A1W2P7C7;Q9R0K7;F8WHB1;Q3UHJ3;Q3UHH0;Q3TDJ2;Q05CJ5;Q3TC38;D5L240;A0A1W2P772;Q6PG79;Q3TSK3;A0A1W2P7R3;A0A1W2P882;A0A1W2P6X7;Q3UPA8;A0A1W2P867	G5E829;Q8K314	Plasma membrane calcium-transporting ATPase 1	Atp2b1	3115	Plasma membrane calcium-transporting ATPase 1 OS=Mus musculus OX=10090 GN=Atp2b1 PE=1 SV=1;Atp2b1 protein (Fragment) OS=Mus musculus OX=10090 GN=Atp2b1 PE=2 SV=1	Color2 [A=255, R=169, G=169, B=169]	1	4		By MS/MS	By MS/MS	By MS/MS	By MS/MS	By MS/MS	By MS/MS	By MS/MS	By MS/MS	By MS/MS	By MS/MS	Mus musculus	36	36	22	34.8	34.8	23.4	134.75	0	209.61	23931000	248	26	29	28	24	28	28	29	31	32	31	18.0876	17.984	17.9276
			0.583155	-0.224166	Q8BMS7;H3BLI6;H3BL44;Q69ZL4;Q3TVY6;H3BIX7;Q3UZR5;Q80XR2;H3BLC2;Q3TTD2;H3BKB1;H3BJY0;H3BJJ5;Q3UWW0	Q8BMS7;H3BLI6;H3BL44;Q69ZL4;Q3TVY6;H3BIX7;Q3UZR5;Q80XR2	Calcium-transporting ATPase;Calcium-transporting ATPase type 2C member 1	Atp2c1	3147	Calcium-transporting ATPase OS=Mus musculus OX=10090 GN=Atp2c1 PE=1 SV=1;P-type Ca(2+) transporter (Fragment) OS=Mus musculus OX=10090 GN=Atp2c1 PE=1 SV=1;Calcium-transporting ATPase OS=Mus musculus OX=10090 GN=Atp2c1 PE=1 SV=1;Calcium-transporting ATPase	Color2 [A=255, R=169, G=169, B=169]	1	4		By MS/MS	By MS/MS	By MS/MS	By MS/MS	By MS/MS	By MS/MS	By MS/MS	By MS/MS	By MS/MS	By MS/MS	Mus musculus	10	10	10	18.8	18.8	18.8	72.329	0	27.898	1446400	35	6	7	7	7	6	4	8	6	9	7	15.3571	15.2272	15.4731
			0.0791981	0.0225559	Q03265;D3Z6F5;Q3U452;D6RJ16	Q03265;D3Z6F5	ATP synthase subunit alpha, mitochondrial;ATP synthase subunit alpha	Atp5a1	4293	ATP synthase subunit alpha, mitochondrial OS=Mus musculus OX=10090 GN=Atp5f1a PE=1 SV=1;ATP synthase subunit alpha OS=Mus musculus OX=10090 GN=Atp5a1 PE=1 SV=1	Color2 [A=255, R=169, G=169, B=169]	1	4		By MS/MS	By MS/MS	By MS/MS	By MS/MS	By MS/MS	By MS/MS	By MS/MS	By MS/MS	By MS/MS	By MS/MS	Mus musculus	41	41	40	66.5	66.5	64.2	59.752	0	323.31	242250000	374	27	29	34	30	35	35	30	34	40	32	21.8682	21.7812	21.8148
			0.746155	-0.144508	P56480	P56480	ATP synthase subunit beta, mitochondrial	Atp5b	3950	ATP synthase subunit beta, mitochondrial OS=Mus musculus OX=10090 GN=Atp5f1b PE=1 SV=2	Color2 [A=255, R=169, G=169, B=169]	1	4		By MS/MS	By MS/MS	By MS/MS	By MS/MS	By MS/MS	By MS/MS	By MS/MS	By MS/MS	By MS/MS	By MS/MS	Mus musculus	33	33	33	77.3	77.3	77.3	56.3	0	323.31	309030000	443	26	28	28	28	25	27	25	31	31	29	21.6734	21.6773	21.774
			0.420136	-0.123175	Q8C2Q8;Q9D9D7;Q3UD06;Q91VR2;A2AKU9;Q9ERA8;A2AKV1;A2AKV2;A2AKV3;A2AKV0;Q9Z1F5	Q8C2Q8;Q9D9D7;Q3UD06;Q91VR2;A2AKU9;Q9ERA8;A2AKV1;A2AKV2;A2AKV3	ATP synthase subunit gamma;ATP synthase subunit gamma, mitochondrial	Atp5c1	6239	ATP synthase subunit gamma OS=Mus musculus OX=10090 GN=Atp5c1 PE=1 SV=1;ATP synthase subunit gamma OS=Mus musculus OX=10090 GN=Atp5c1 PE=2 SV=1;ATP synthase subunit gamma OS=Mus musculus OX=10090 GN=Atp5c1 PE=1 SV=1;ATP synthase subunit gamma, mitochondria	Color2 [A=255, R=169, G=169, B=169]	1	4		By MS/MS	By MS/MS	By MS/MS	By MS/MS	By MS/MS	By MS/MS	By MS/MS	By MS/MS	By MS/MS	By MS/MS	Mus musculus	13	13	13	44.9	44.9	44.9	30.255	0	60.804	36832000	96	11	9	11	10	11	11	12	12	11	11	19.8678	19.5543	19.7533
			0.0665814	-0.0293594	Q9D0J2;Q4FK74;Q9D3D9;Q9DCZ0;D3Z7S4	Q9D0J2;Q4FK74;Q9D3D9;Q9DCZ0	ATP synthase subunit delta, mitochondrial	Atp5d	5200	ATP synthase F1 subunit delta OS=Mus musculus OX=10090 GN=Atp5d PE=2 SV=1;ATP synthase F1 subunit delta OS=Mus musculus OX=10090 GN=Atp5d PE=1 SV=1;ATP synthase subunit delta, mitochondrial OS=Mus musculus OX=10090 GN=Atp5f1d PE=1 SV=1;ATP synthase F1 subu	Color2 [A=255, R=169, G=169, B=169]	1	4		By MS/MS	By MS/MS	By MS/MS	By MS/MS	By MS/MS	By MS/MS	By MS/MS	By MS/MS	By MS/MS	By MS/MS	Mus musculus	3	3	3	22.6	22.6	22.6	17.63	0	43.525	7041700	40	3	3	3	3	3	3	3	3	3	3	18.3492	18.3144	17.9953
			0.0928677	0.0470085	Q6VEU5;Q545F5;P56382;G8DXU5;G8DXS2;G8DXR6	Q6VEU5;Q545F5;P56382;G8DXU5;G8DXS2;G8DXR6	ATP synthase subunit epsilon, mitochondrial	Atp5e	3945	H+ transporting F1 ATP synthase epsilon subunit OS=Mus musculus OX=10090 GN=Atp5e PE=2 SV=1;Uncharacterized protein OS=Mus musculus OX=10090 GN=Atp5e PE=1 SV=1;ATP synthase subunit epsilon, mitochondrial OS=Mus musculus OX=10090 GN=Atp5f1e PE=1 SV=2;Mitoch	Color2 [A=255, R=169, G=169, B=169]	1	4		By MS/MS	By MS/MS	By MS/MS	By MS/MS	By MS/MS	By MS/MS	By MS/MS	By MS/MS	By MS/MS	By MS/MS	Mus musculus	3	3	3	44.2	44.2	44.2	5.8218	0.0010026	3.9826	6999100	14	2	2	2	2	2	3	3	3	2	2	18.9997	18.6538	19.1273
			0.34667	-0.118847	Q5I0W0;Q9CQQ7;Q3UF04;Q3TJD4;A0A0G2JGX3;Q64218	Q5I0W0;Q9CQQ7;Q3UF04;Q3TJD4	ATP synthase F(0) complex subunit B1, mitochondrial	Atp5f1	5344	ATP synthase subunit b OS=Mus musculus OX=10090 GN=Atp5pb PE=1 SV=1;ATP synthase F(0) complex subunit B1, mitochondrial OS=Mus musculus OX=10090 GN=Atp5pb PE=1 SV=1;ATP synthase subunit b OS=Mus musculus OX=10090 GN=Atp5pb PE=2 SV=1;ATP synthase subunit b	Color2 [A=255, R=169, G=169, B=169]	1	4		By MS/MS	By MS/MS	By MS/MS	By MS/MS	By MS/MS	By MS/MS	By MS/MS	By MS/MS	By MS/MS	By MS/MS	Mus musculus	17	17	17	52.7	52.7	52.7	28.948	0	99.579	24815000	120	14	11	15	10	12	16	9	14	17	14	19.2894	19.3371	19.6446
			0.408171	-0.225479	Q9DCX2;B1ASE2	Q9DCX2;B1ASE2	ATP synthase subunit d, mitochondrial	Atp5h	7520	ATP synthase subunit d, mitochondrial OS=Mus musculus OX=10090 GN=Atp5pd PE=1 SV=3;ATP synthase subunit d, mitochondrial (Fragment) OS=Mus musculus OX=10090 GN=Atp5h PE=1 SV=1	Color2 [A=255, R=169, G=169, B=169]	1	4		By MS/MS	By MS/MS	By MS/MS	By MS/MS	By MS/MS	By MS/MS	By MS/MS	By MS/MS	By MS/MS	By MS/MS	Mus musculus	14	14	14	64	64	64	18.749	0	206.7	50524000	161	14	13	13	13	14	13	13	13	14	12	19.7438	19.6354	18.5286
			0.169094	-0.259179	Q06185;Q5EBI8;Q8BTB6	Q06185;Q5EBI8;Q8BTB6	ATP synthase subunit e, mitochondrial	Atp5i;Atp5k	4323	ATP synthase subunit e, mitochondrial OS=Mus musculus OX=10090 GN=Atp5me PE=1 SV=2;ATP synthase subunit e, mitochondrial OS=Mus musculus OX=10090 GN=Atp5k PE=2 SV=1;ATP synthase subunit e, mitochondrial OS=Mus musculus OX=10090 GN=Atp5k PE=1 SV=1	Color2 [A=255, R=169, G=169, B=169]	1	4		By MS/MS	By MS/MS	By MS/MS	By MS/MS	By MS/MS	By MS/MS	By MS/MS	By MS/MS	By MS/MS	By MS/MS	Mus musculus	6	6	6	66.2	66.2	66.2	8.2355	0	19.627	16944000	48	6	6	4	4	4	6	6	6	6	6	19.8871	19.8575	16.944
			0.109192	0.341931	P97450;E9QAD6;Q812D0	P97450;E9QAD6	ATP synthase-coupling factor 6, mitochondrial	Atp5j	4241	ATP synthase-coupling factor 6, mitochondrial OS=Mus musculus OX=10090 GN=Atp5pf PE=1 SV=1;ATP synthase peripheral stalk subunit F6 (Fragment) OS=Mus musculus OX=10090 GN=Atp5j PE=1 SV=8	Color2 [A=255, R=169, G=169, B=169]	1	4		By MS/MS	By MS/MS		By MS/MS	By MS/MS	By MS/MS	By MS/MS	By MS/MS	By MS/MS	By MS/MS	Mus musculus	7	7	7	50.9	50.9	50.9	12.496	0	39.45	4701100	37	5	6	0	7	7	4	5	6	7	4	17.8855	18.4762	12.8258
			0.297063	-0.113398	P56135;F8WHP8	P56135;F8WHP8	ATP synthase subunit f, mitochondrial	Atp5j2	3940	ATP synthase subunit f, mitochondrial OS=Mus musculus OX=10090 GN=Atp5mf PE=1 SV=3;ATP synthase membrane subunit f OS=Mus musculus OX=10090 GN=Atp5j2 PE=1 SV=1	Color2 [A=255, R=169, G=169, B=169]	1	4		By MS/MS	By MS/MS	By MS/MS	By MS/MS	By MS/MS	By MS/MS	By MS/MS	By MS/MS	By MS/MS	By MS/MS	Mus musculus	3	3	3	36.4	36.4	36.4	10.344	0	39.922	16938000	33	3	3	3	3	3	3	3	3	3	3	19.9715	19.9515	20.1002
			1.08852	-0.317382	Q9D037;Q9CQY3;Q9CPQ8	Q9D037;Q9CQY3;Q9CPQ8	ATP synthase subunit g, mitochondrial	Atp5l	7003	ATP synthase subunit OS=Mus musculus OX=10090 GN=Atp5l PE=2 SV=1;Uncharacterized protein OS=Mus musculus OX=10090 GN=Atp5l PE=2 SV=1;ATP synthase subunit g, mitochondrial OS=Mus musculus OX=10090 GN=Atp5mg PE=1 SV=1	Color2 [A=255, R=169, G=169, B=169]	1	4		By MS/MS	By MS/MS	By MS/MS	By MS/MS	By MS/MS	By MS/MS	By MS/MS	By MS/MS	By MS/MS	By MS/MS	Mus musculus	5	5	5	42.7	42.7	42.7	11.364	0	38.696	17631000	63	4	4	5	4	4	5	4	4	4	4	19.3741	19.2649	19.0776
			0.025475	-0.010733	Q9DB20;Q3TF25;Q3THG0;A0A338P776;F6XVM5;A0A338P7G3	Q9DB20;Q3TF25;Q3THG0;A0A338P776	ATP synthase subunit O, mitochondrial	Atp5o	7440	ATP synthase subunit O, mitochondrial OS=Mus musculus OX=10090 GN=Atp5po PE=1 SV=1;ATP synthase peripheral stalk subunit OSCP OS=Mus musculus OX=10090 GN=Atp5o PE=2 SV=1;ATP synthase peripheral stalk subunit OSCP OS=Mus musculus OX=10090 GN=Atp5o PE=2 SV=1	Color2 [A=255, R=169, G=169, B=169]	1	4		By MS/MS	By MS/MS	By MS/MS	By MS/MS	By MS/MS	By MS/MS	By MS/MS	By MS/MS	By MS/MS	By MS/MS	Mus musculus	13	13	8	67.6	67.6	40.8	23.363	0	145.4	42836000	101	10	9	11	10	10	11	11	11	12	10	20.2956	20.0272	20.2041
			0.307491	0.0641422	Q3UCY7;Q3TWN7;Q571E2;Q9R1Q9;Q3UWN7;Q3TT23;Q3THZ3;Q3TKX1;B7FAU3;B7FAU7;Q8K567;F6X9J0;F6ZE56	Q3UCY7;Q3TWN7;Q571E2;Q9R1Q9;Q3UWN7;Q3TT23;Q3THZ3;Q3TKX1;B7FAU3	V-type proton ATPase subunit S1	Atp6ap1	4718	Uncharacterized protein OS=Mus musculus OX=10090 GN=Atp6ap1 PE=2 SV=1;ATPase, H+ transporting, lysosomal accessory protein OS=Mus musculus OX=10090 GN=Atp6ap1 PE=1 SV=1;MFLJ00383 protein (Fragment) OS=Mus musculus OX=10090 GN=Atp6ap1 PE=2 SV=1;V-type proto	Color2 [A=255, R=169, G=169, B=169]	1	4		By MS/MS	By MS/MS	By MS/MS	By MS/MS	By MS/MS	By MS/MS	By MS/MS	By MS/MS	By MS/MS	By MS/MS	Mus musculus	12	12	12	26.8	26.8	26.8	50.991	0	64.747	8689800	90	12	12	11	12	11	11	10	12	12	11	17.7669	17.8264	17.4922
			0.592197	-0.179035	Q1XID4;Q9CYN9	Q1XID4;Q9CYN9	Renin receptor	Atp6ap2	4410	ATPase H(+)-transporting lysosomal accessory protein 2 OS=Mus musculus OX=10090 GN=Atp6ap2 PE=1 SV=2;Renin receptor OS=Mus musculus OX=10090 GN=Atp6ap2 PE=1 SV=2	Color2 [A=255, R=169, G=169, B=169]	1	4		By MS/MS	By MS/MS	By MS/MS	By MS/MS	By MS/MS	By MS/MS	By MS/MS	By MS/MS	By MS/MS	By MS/MS	Mus musculus	7	7	7	24	24	24	39.091	0	36.599	1763300	30	3	3	5	4	5	6	5	6	5	7	16.3347	16.0751	15.9845
			1.33408	-0.191125	Q6NXX6;K3W4T3;Q9Z1G4;Q3TXT5;Q3TY98;Q99M55;A2A599;Q3UP55;Q3TN88;Q3TLR5;Q6ZQM9;Q920R6	Q6NXX6;K3W4T3;Q9Z1G4;Q3TXT5;Q3TY98	V-type proton ATPase subunit a;V-type proton ATPase 116 kDa subunit a isoform 1	Atp6v0a1	3216	V-type proton ATPase subunit a OS=Mus musculus OX=10090 GN=Atp6v0a1 PE=2 SV=1;V-type proton ATPase subunit a OS=Mus musculus OX=10090 GN=Atp6v0a1 PE=1 SV=1;V-type proton ATPase 116 kDa subunit a1 OS=Mus musculus OX=10090 GN=Atp6v0a1 PE=1 SV=3;V-type proton	Color2 [A=255, R=169, G=169, B=169]	1	4		By MS/MS	By MS/MS	By MS/MS	By MS/MS	By MS/MS	By MS/MS	By MS/MS	By MS/MS	By MS/MS	By MS/MS	Mus musculus	23	23	23	29.8	29.8	29.8	95.64	0	158.68	15868000	170	20	21	17	17	20	18	14	19	22	19	18.0727	18.0462	18.0188
			0.0988081	-0.0788254	P15920;A0A0G2JFS2	P15920;A0A0G2JFS2	V-type proton ATPase 116 kDa subunit a isoform 2	Atp6v0a2	3596	V-type proton ATPase 116 kDa subunit a2 OS=Mus musculus OX=10090 GN=Atp6v0a2 PE=1 SV=2;V-type proton ATPase subunit a OS=Mus musculus OX=10090 GN=Atp6v0a2 PE=1 SV=1	Color2 [A=255, R=169, G=169, B=169]	1	4		By MS/MS	By MS/MS	By MS/MS	By MS/MS	By MS/MS	By MS/MS	By MS/MS	By MS/MS	By MS/MS	By MS/MS	Mus musculus	6	6	6	9.1	9.1	9.1	98.144	0	15.259	716200	19	5	4	4	3	5	4	5	3	5	3	15.2614	14.9033	15.0759
			0.108321	0.0964199	E9Q9C5;Q8C1D9;A3KML5;Q80YP7;P63082;Q3UK60;A4FVC9	E9Q9C5;Q8C1D9;A3KML5;Q80YP7;P63082;Q3UK60	V-type proton ATPase 16 kDa proteolipid subunit	Atp6v0c	2038	V-type proton ATPase proteolipid subunit (Fragment) OS=Mus musculus OX=10090 GN=Atp6v0c PE=1 SV=1;V-type proton ATPase proteolipid subunit OS=Mus musculus OX=10090 GN=Atp6v0c PE=2 SV=1;V-type proton ATPase proteolipid subunit OS=Mus musculus OX=10090 GN=At	Color2 [A=255, R=169, G=169, B=169]	1	4		By MS/MS	By MS/MS	By MS/MS	By MS/MS	By MS/MS	By MS/MS	By MS/MS	By MS/MS	By MS/MS	By MS/MS	Mus musculus	3	3	3	32.7	32.7	32.7	15.265	0	41.501	28904000	64	2	2	3	3	2	1	2	1	3	2	20.114	20.4669	20.7061
			0.0569669	0.076239	P51863;Q921S5	P51863;Q921S5	V-type proton ATPase subunit d 1	Atp6v0d1	3888	V-type proton ATPase subunit d 1 OS=Mus musculus OX=10090 GN=Atp6v0d1 PE=1 SV=2;V-type proton ATPase subunit OS=Mus musculus OX=10090 GN=Atp6v0d1 PE=2 SV=1	Color2 [A=255, R=169, G=169, B=169]	1	4		By MS/MS	By MS/MS	By MS/MS	By MS/MS	By MS/MS	By MS/MS	By MS/MS	By MS/MS	By MS/MS	By MS/MS	Mus musculus	9	9	9	30.2	30.2	30.2	40.301	0	35.901	9021500	57	9	8	6	9	8	6	7	7	7	7	18.8937	18.7434	16.4629
			0.874475	0.16832	P50516;D3Z1B9;D3YWH3;D3YZ23	P50516	V-type proton ATPase catalytic subunit A	Atp6v1a	3872	V-type proton ATPase catalytic subunit A OS=Mus musculus OX=10090 GN=Atp6v1a PE=1 SV=2	Color2 [A=255, R=169, G=169, B=169]	1	4		By MS/MS	By MS/MS	By MS/MS	By MS/MS	By MS/MS	By MS/MS	By MS/MS	By MS/MS	By MS/MS	By MS/MS	Mus musculus	37	37	37	70.5	70.5	70.5	68.325	0	323.31	82581000	326	29	30	27	29	27	33	28	33	33	30	20.2449	20.3282	20.2519
			0.210986	-0.0392349	A0A1S6GWG6;P62814;Q99KA3;Q91YH6;A0A0U1RNU9	A0A1S6GWG6;P62814	V-type proton ATPase subunit B, brain isoform	Atp6v1b2	497	Vacuolar proton pump subunit B OS=Mus musculus OX=10090 GN=Atp6v1b2 PE=2 SV=1;V-type proton ATPase subunit B, brain isoform OS=Mus musculus OX=10090 GN=Atp6v1b2 PE=1 SV=1	Color2 [A=255, R=169, G=169, B=169]	1	4		By MS/MS	By MS/MS	By MS/MS	By MS/MS	By MS/MS	By MS/MS	By MS/MS	By MS/MS	By MS/MS	By MS/MS	Mus musculus	27	27	19	62.6	62.6	44.3	59.278	0	191.45	73042000	267	22	23	23	21	22	24	24	27	25	25	19.7326	19.7196	19.7273
			0.393016	0.0664143	Q9Z1G3;Q9D9Z4;Q3TG21;A0A2I3BPD0;A0A2I3BQD9;D3Z5W3;Q99L60	Q9Z1G3;Q9D9Z4;Q3TG21	V-type proton ATPase subunit C 1	Atp6v1c1	7775	V-type proton ATPase subunit C 1 OS=Mus musculus OX=10090 GN=Atp6v1c1 PE=1 SV=4;V-type proton ATPase subunit C OS=Mus musculus OX=10090 GN=Atp6v1c1 PE=2 SV=1;V-type proton ATPase subunit C OS=Mus musculus OX=10090 GN=Atp6v1c1 PE=2 SV=1	Color2 [A=255, R=169, G=169, B=169]	1	4		By MS/MS	By MS/MS	By MS/MS	By MS/MS	By MS/MS	By MS/MS	By MS/MS	By MS/MS	By MS/MS	By MS/MS	Mus musculus	29	29	29	61.8	61.8	61.8	43.887	0	178.94	21138000	163	26	23	20	17	22	20	27	26	20	23	18.2843	18.185	18.1457
			1.26347	-0.248539	Q3UJH5;Q3U861;P57746;Q3UK81;Q3U684;Q9CTI8	Q3UJH5;Q3U861;P57746;Q3UK81;Q3U684;Q9CTI8	V-type proton ATPase subunit D	Atp6v1d	3960	V-type proton ATPase subunit D OS=Mus musculus OX=10090 GN=Atp6v1d PE=2 SV=1;V-type proton ATPase subunit D OS=Mus musculus OX=10090 GN=Atp6v1d PE=1 SV=1;V-type proton ATPase subunit D OS=Mus musculus OX=10090 GN=Atp6v1d PE=1 SV=1;V-type proton ATPase subu	Color2 [A=255, R=169, G=169, B=169]	1	4		By MS/MS	By MS/MS	By MS/MS	By MS/MS	By MS/MS	By MS/MS	By MS/MS	By MS/MS	By MS/MS	By MS/MS	Mus musculus	8	8	8	32	32	32	28.355	0	52.359	4600300	55	7	8	6	6	8	7	7	8	7	8	17.6204	17.5346	17.5749
			0.063656	0.0123005	P50518;A0A0N4SW07;A0A0N4SW34;Q9D593;A0A0N4SWA3	P50518;A0A0N4SW07	V-type proton ATPase subunit E 1	Atp6v1e1	3873	V-type proton ATPase subunit E 1 OS=Mus musculus OX=10090 GN=Atp6v1e1 PE=1 SV=2;V-type proton ATPase subunit E 1 (Fragment) OS=Mus musculus OX=10090 GN=Atp6v1e1 PE=1 SV=1	Color2 [A=255, R=169, G=169, B=169]	1	4		By MS/MS	By MS/MS	By MS/MS	By MS/MS	By MS/MS	By MS/MS	By MS/MS	By MS/MS	By MS/MS	By MS/MS	Mus musculus	16	16	16	51.3	51.3	51.3	26.157	0	75.084	27362000	131	12	12	14	13	12	13	12	14	13	12	19.3728	19.5933	19.516
			0.131767	-0.134441	Q9D1K2;A0A0N4SVE1;F7B2B4	Q9D1K2;A0A0N4SVE1;F7B2B4	V-type proton ATPase subunit F	Atp6v1f	7304	V-type proton ATPase subunit F OS=Mus musculus OX=10090 GN=Atp6v1f PE=1 SV=2;V-ATPase 14 kDa subunit OS=Mus musculus OX=10090 GN=Atp6v1f PE=1 SV=1;V-ATPase 14 kDa subunit (Fragment) OS=Mus musculus OX=10090 GN=Atp6v1f PE=1 SV=1	Color2 [A=255, R=169, G=169, B=169]	1	4		By MS/MS	By MS/MS	By MS/MS	By MS/MS	By matching	By MS/MS	By MS/MS	By MS/MS	By MS/MS	By MS/MS	Mus musculus	5	5	5	41.2	41.2	41.2	13.37	0	9.0215	1360200	18	3	5	4	5	2	4	4	5	5	4	16.1864	16.2893	14.5178
			0.0180252	0.00843391	Q9CR51;Q5HZY7;Q3U7E0	Q9CR51;Q5HZY7;Q3U7E0	V-type proton ATPase subunit G 1	Atp6v1g1	5342	V-type proton ATPase subunit G 1 OS=Mus musculus OX=10090 GN=Atp6v1g1 PE=1 SV=3;V-type proton ATPase subunit G OS=Mus musculus OX=10090 GN=Atp6v1g1 PE=1 SV=1;V-type proton ATPase subunit G OS=Mus musculus OX=10090 GN=Atp6v1g1 PE=2 SV=1	Color2 [A=255, R=169, G=169, B=169]	1	4		By MS/MS	By MS/MS	By MS/MS	By MS/MS	By MS/MS	By MS/MS	By MS/MS	By MS/MS	By MS/MS	By MS/MS	Mus musculus	8	8	8	54.2	54.2	54.2	13.724	0	323.31	25478000	96	8	7	7	8	7	8	7	6	7	8	20.2062	20.2078	20.1321
			1.67678	0.302572	A0A0A6YX18;Q8BVE3;A0A0A6YWP6;Q3U9S9;A0A0A6YVU0;A0A0A6YW86	A0A0A6YX18;Q8BVE3;A0A0A6YWP6	V-type proton ATPase subunit H	Atp6v1h	96	V-type proton ATPase subunit H OS=Mus musculus OX=10090 GN=Atp6v1h PE=1 SV=1;V-type proton ATPase subunit H OS=Mus musculus OX=10090 GN=Atp6v1h PE=1 SV=1;V-type proton ATPase subunit H OS=Mus musculus OX=10090 GN=Atp6v1h PE=1 SV=1	Color2 [A=255, R=169, G=169, B=169]	1	4		By MS/MS	By MS/MS	By MS/MS	By MS/MS	By MS/MS	By MS/MS	By MS/MS	By MS/MS	By MS/MS	By MS/MS	Mus musculus	22	22	22	61.5	61.5	61.5	54.108	0	178.85	17924000	139	15	17	19	18	16	19	12	18	17	18	18.635	18.7845	18.7969
			1.09015	-0.185783	B9EJ97;A2AG68;Q64430;A0A1B4Z9K1;Q3TAY6;Q3T9Y7	B9EJ97;A2AG68;Q64430	Copper-transporting ATPase 1	Atp7a	2351	P-type Cu(+) transporter OS=Mus musculus OX=10090 GN=Atp7a PE=2 SV=1;P-type Cu(+) transporter OS=Mus musculus OX=10090 GN=Atp7a PE=1 SV=1;Copper-transporting ATPase 1 OS=Mus musculus OX=10090 GN=Atp7a PE=1 SV=3	Color2 [A=255, R=169, G=169, B=169]	1	4		By MS/MS	By MS/MS	By MS/MS	By MS/MS	By MS/MS	By MS/MS	By MS/MS	By MS/MS	By MS/MS	By MS/MS	Mus musculus	25	25	25	22.7	22.7	22.7	161.98	0	113.41	8484400	142	20	20	21	17	20	19	20	21	20	22	16.7515	16.6251	16.5997
			0.687271	1.1243	Q7JD02;Q7JCZ0;Q5GA80;D2J4F9;A3R456;A3R404;A3E4B1;A0A141CM32;A0A0F6PXT9;A0A023J6C2;A0A023J653;P03930;A0A075DCI0;A0A067XKW5;A0A023J5Y9;A0A6M8U8I5	Q7JD02;Q7JCZ0;Q5GA80;D2J4F9;A3R456;A3R404;A3E4B1;A0A141CM32;A0A0F6PXT9;A0A023J6C2;A0A023J653;P03930;A0A075DCI0;A0A067XKW5;A0A023J5Y9;A0A6M8U8I5	ATP synthase protein 8	Atp8;mt-Atp8;ATP8;Mtatp8	6	ATP synthase protein 8 OS=Mus musculus domesticus OX=10092 GN=Atp8 PE=3 SV=1;ATP synthase protein 8 OS=Mus musculus OX=10090 GN=mt-Atp8 PE=1 SV=1;ATP synthase protein 8 OS=Mus musculus molossinus OX=57486 GN=ATP8 PE=3 SV=1;ATP synthase protein 8 OS=Mus mus	Color2 [A=255, R=169, G=169, B=169]	1	4		By MS/MS	By MS/MS	By MS/MS	By MS/MS	By MS/MS	By MS/MS	By MS/MS	By MS/MS	By MS/MS	By matching	Mus musculus	2	2	2	34.3	34.3	34.3	7.7662	0	7.4495	2088300	17	2	2	2	2	2	2	2	2	2	2	18.0397	18.2241	15.6411
			2.52128	-0.417941	A1L332;A0A0M3HEP7;Q5DTG0;P70704;Q8CA15;Q52KQ7;A0A0J9YV34;Q3U9N5;F6Q8P7;E9Q4J5;Q3TRP7;P98200	A1L332;A0A0M3HEP7;Q5DTG0;P70704;Q8CA15;Q52KQ7	Phospholipid-transporting ATPase;Phospholipid-transporting ATPase IA	Atp8a1	175	Phospholipid-transporting ATPase OS=Mus musculus OX=10090 GN=Atp8a1 PE=2 SV=1;Phospholipid-transporting ATPase OS=Mus musculus OX=10090 GN=Atp8a1 PE=1 SV=1;Phospholipid-transporting ATPase (Fragment) OS=Mus musculus OX=10090 GN=Atp8a1 PE=2 SV=1;Phospholipi	Color2 [A=255, R=169, G=169, B=169]	1	4		By MS/MS	By MS/MS	By MS/MS	By MS/MS	By MS/MS	By MS/MS	By MS/MS	By MS/MS	By MS/MS	By MS/MS	Mus musculus	15	15	14	15.4	15.4	14.7	131.18	0	33.848	1844000	48	9	9	9	6	7	7	8	11	11	6	15.5364	15.4093	15.6327
			0.0645342	-0.0168816	A0A286YCV0;D3YV00;P98195;A0A286YDR0;A0A286YCT2;Q2HXI8;Q8C4G3;Q8C288;Q505G9;A2AQC3;Q6DI68;O70228;A0A286YDZ3	A0A286YCV0;D3YV00;P98195	Phospholipid-transporting ATPase;Probable phospholipid-transporting ATPase IIB	Atp9b	566	Phospholipid-transporting ATPase OS=Mus musculus OX=10090 GN=Atp9b PE=1 SV=1;Phospholipid-transporting ATPase OS=Mus musculus OX=10090 GN=Atp9b PE=1 SV=2;Probable phospholipid-transporting ATPase IIB OS=Mus musculus OX=10090 GN=Atp9b PE=1 SV=4	Color2 [A=255, R=169, G=169, B=169]	1	4		By MS/MS	By MS/MS	By MS/MS	By MS/MS	By MS/MS	By MS/MS	By MS/MS	By MS/MS	By MS/MS	By MS/MS	Mus musculus	13	13	13	13.7	13.7	13.7	127.94	0	24.973	1735300	49	10	8	10	8	8	8	8	10	11	7	15.6753	15.4584	15.6012
			1.02543	-0.452443	V9GX21;H3BLL2;Q811I0;H3BJP9;H3BK16;H3BLD0	V9GX21;H3BLL2;Q811I0;H3BJP9;H3BK16	ATP synthase mitochondrial F1 complex assembly factor 1	Atpaf1	3172	ATP synthase mitochondrial F1 complex assembly factor 1 (Fragment) OS=Mus musculus OX=10090 GN=Atpaf1 PE=1 SV=1;ATP synthase mitochondrial F1 complex assembly factor 1 OS=Mus musculus OX=10090 GN=Atpaf1 PE=1 SV=1;ATP synthase mitochondrial F1 complex assem	Color2 [A=255, R=169, G=169, B=169]	1	4		By MS/MS	By matching	By matching	By matching	By MS/MS	By matching	By MS/MS	By matching	By MS/MS	By MS/MS	Mus musculus	5	5	5	17.3	17.3	17.3	30.974	0	12.466	537300	10	2	3	3	4	4	3	3	3	4	3	14.412	14.0218	14.5802
			1.34864	-0.319893	A0A0R4J1C5;Q91YY4	A0A0R4J1C5;Q91YY4	ATP synthase mitochondrial F1 complex assembly factor 2	Atpaf2	316	ATP synthase mitochondrial F1 complex assembly factor 2 OS=Mus musculus OX=10090 GN=Atpaf2 PE=1 SV=1;ATP synthase mitochondrial F1 complex assembly factor 2 OS=Mus musculus OX=10090 GN=Atpaf2 PE=1 SV=1	Color2 [A=255, R=169, G=169, B=169]	1	4		By MS/MS	By MS/MS	By MS/MS	By MS/MS	By MS/MS	By MS/MS	By MS/MS	By MS/MS	By MS/MS	By MS/MS	Mus musculus	6	6	6	23.5	23.5	23.5	34.287	0	23.482	2341700	40	6	3	6	4	4	5	5	5	6	5	16.3219	16.264	16.2264
			0.831837	0.221491	O35143;E9PV44;Q8BTA7	O35143;E9PV44	ATPase inhibitor, mitochondrial	Atpif1	2669	ATPase inhibitor, mitochondrial OS=Mus musculus OX=10090 GN=Atp5if1 PE=1 SV=2;ATP synthase F1 subunit epsilon OS=Mus musculus OX=10090 GN=Atpif1 PE=1 SV=1	Color2 [A=255, R=169, G=169, B=169]	1	4		By MS/MS	By MS/MS	By MS/MS	By MS/MS	By MS/MS	By MS/MS	By MS/MS	By MS/MS	By MS/MS	By MS/MS	Mus musculus	7	7	7	29.2	29.2	29.2	12.159	0	10.118	8342200	25	3	4	4	3	3	5	6	7	5	3	19.6265	19.4896	19.6306
			0.352284	-0.531975	E9QPK4;Q9JKK8;A0A1L1SSL9	E9QPK4;Q9JKK8;A0A1L1SSL9	Serine/threonine-protein kinase ATR	Atr	2904	Non-specific serine/threonine protein kinase OS=Mus musculus OX=10090 GN=Atr PE=1 SV=2;Serine/threonine-protein kinase ATR OS=Mus musculus OX=10090 GN=Atr PE=1 SV=2;Non-specific serine/threonine protein kinase OS=Mus musculus OX=10090 GN=Atr PE=1 SV=1	Color2 [A=255, R=169, G=169, B=169]	1	4		By matching	By matching	By MS/MS	By matching	By matching	By MS/MS	By matching	By MS/MS	By MS/MS	By MS/MS	Mus musculus	6	6	6	3	3	3	300.36	0	9.2437	440310	12	3	2	4	4	3	2	2	3	5	4	13.8478	13.1888	14.6413
			1.47956	-0.862157	Q9WU60;B9EIU3;Q8CHF0	Q9WU60;B9EIU3;Q8CHF0	Attractin	Atrn	2341	Attractin OS=Mus musculus OX=10090 GN=Atrn PE=1 SV=3;Attractin OS=Mus musculus OX=10090 GN=Atrn PE=2 SV=1;MKIAA0548 protein (Fragment) OS=Mus musculus OX=10090 GN=Atrn PE=2 SV=1	Color2 [A=255, R=169, G=169, B=169]	1	4		By matching	By matching	By matching	By MS/MS	By MS/MS	By matching	By MS/MS	By MS/MS	By MS/MS	By MS/MS	Mus musculus	5	5	5	4	4	4	158.06	0	14.203	273670	10	2	4	1	3	3	4	3	3	4	3	12.2345	12.8887	13.3637
			0.526948	-0.122398	Q61687;Q3TSV4;Q3UZ76;Q8BSH0;F6RDB7;Q3UY26;Q8C2S3;A0A0G2JED2;A0A0G2JFG6;A0A0G2JGH3;A0A0G2JFR8;A0A0G2JF35;Q3TP53;Q3TA30;Q8C4Z6	Q61687	Transcriptional regulator ATRX	Atrx	5491	Transcriptional regulator ATRX OS=Mus musculus OX=10090 GN=Atrx PE=1 SV=3	Color2 [A=255, R=169, G=169, B=169]	1	4		By MS/MS	By MS/MS	By MS/MS	By MS/MS	By MS/MS	By MS/MS	By MS/MS	By MS/MS	By MS/MS	By MS/MS	Mus musculus	33	33	26	17.5	17.5	13.7	278.58	0	166.94	8662200	174	26	23	28	24	25	26	25	25	31	27	16.6417	16.4057	16.7386
			0.344775	-0.220358	A0A0G2JFA5;A0A0G2JF42;A6PWK7;A6PWK8;A6PWK9	A0A0G2JFA5;A0A0G2JF42;A6PWK7;A6PWK8		Atrx	136	DNA helicase (Fragment) OS=Mus musculus OX=10090 GN=Atrx PE=1 SV=1;DNA helicase (Fragment) OS=Mus musculus OX=10090 GN=Atrx PE=1 SV=1;DNA helicase (Fragment) OS=Mus musculus OX=10090 GN=Atrx PE=1 SV=1;DNA helicase (Fragment) OS=Mus musculus OX=10090 GN=Atr	Color2 [A=255, R=169, G=169, B=169]	1	4		By matching	By MS/MS	By MS/MS	By matching	By MS/MS	By MS/MS	By MS/MS	By MS/MS	By MS/MS	By matching	Mus musculus	8	1	1	20.8	2.7	2.7	57.934	0.0046961	2.7118	78086	7	7	7	7	7	8	7	7	7	8	5	12.8465	12.6169	13.5517
			0.565226	-0.142622	Q3TKP3;P28658;Q3TCF4;Q8BWX1	Q3TKP3;P28658;Q3TCF4;Q8BWX1	Ataxin-10	Atxn10	3704	Ataxin-10 OS=Mus musculus OX=10090 GN=Atxn10 PE=2 SV=1;Ataxin-10 OS=Mus musculus OX=10090 GN=Atxn10 PE=1 SV=2;Ataxin-10 OS=Mus musculus OX=10090 GN=Atxn10 PE=2 SV=1;Atx10homo_assoc domain-containing protein OS=Mus musculus OX=10090 GN=Atxn10 PE=2 SV=1	Color2 [A=255, R=169, G=169, B=169]	1	4		By MS/MS	By MS/MS	By MS/MS	By MS/MS	By MS/MS	By MS/MS	By MS/MS	By MS/MS	By MS/MS	By MS/MS	Mus musculus	19	19	19	42.1	42.1	42.1	53.71	0	179.1	14556000	133	14	13	15	11	16	17	14	15	14	18	17.8936	17.8595	17.5919
			0.73021	-0.261634	P0C7T6	P0C7T6	Ataxin-1-like	Atxn1l	3537	Ataxin-1-like OS=Mus musculus OX=10090 GN=Atxn1l PE=1 SV=1	Color2 [A=255, R=169, G=169, B=169]	1	4		By matching	By matching	By MS/MS	By matching	By matching	By matching	By MS/MS	By MS/MS	By MS/MS	By matching	Mus musculus	4	4	4	6.8	6.8	6.8	73.373	0.00086643	4.1642	229310	6	2	2	3	1	1	1	3	2	2	1	14.2293	13.9826	13.9867
			1.21845	-0.13556	E9QM77;O70305;F6U2C2;Q3UX07;F7B6X4;F6V8M6;Q3UX51	E9QM77;O70305;F6U2C2;Q3UX07;F7B6X4	Ataxin-2	Atxn2	2877	Ataxin-2 OS=Mus musculus OX=10090 GN=Atxn2 PE=1 SV=1;Ataxin-2 OS=Mus musculus OX=10090 GN=Atxn2 PE=1 SV=1;Ataxin-2 (Fragment) OS=Mus musculus OX=10090 GN=Atxn2 PE=1 SV=1;LsmAD domain-containing protein (Fragment) OS=Mus musculus OX=10090 GN=Atxn2 PE=2 SV=1	Color2 [A=255, R=169, G=169, B=169]	1	4		By MS/MS	By MS/MS	By MS/MS	By MS/MS	By MS/MS	By MS/MS	By MS/MS	By MS/MS	By MS/MS	By MS/MS	Mus musculus	16	16	6	17.5	17.5	8.7	136.46	0	65.444	2567500	73	10	10	11	11	12	10	11	13	11	11	16.1997	15.9198	16.1866
			0.0680264	-0.0133137	A0A0U1RPL0;Q7TQH0;E9Q5Q0;Q3TYH7;J3QP59	A0A0U1RPL0;Q7TQH0;E9Q5Q0;Q3TYH7	Ataxin-2-like protein	Atxn2l	377	Ataxin-2-like protein OS=Mus musculus OX=10090 GN=Atxn2l PE=1 SV=1;Ataxin-2-like protein OS=Mus musculus OX=10090 GN=Atxn2l PE=1 SV=1;Ataxin-2-like protein (Fragment) OS=Mus musculus OX=10090 GN=Atxn2l PE=1 SV=2;LsmAD domain-containing protein OS=Mus muscu	Color2 [A=255, R=169, G=169, B=169]	1	4		By MS/MS	By MS/MS	By MS/MS	By MS/MS	By MS/MS	By MS/MS	By MS/MS	By MS/MS	By MS/MS	By MS/MS	Mus musculus	37	37	6	33.9	33.9	6.9	115.26	0	197.32	29402000	250	29	30	29	32	33	28	28	33	30	27	18.5071	18.3954	18.5728
			0.575931	0.102242	Q3TGG2	Q3TGG2		Atxn2l	4537	Ataxin-2-like protein OS=Mus musculus OX=10090 GN=Atxn2l PE=1 SV=1	Color2 [A=255, R=169, G=169, B=169]	1	4		By MS/MS	By MS/MS	By MS/MS	By matching	By MS/MS	By MS/MS	By matching	By MS/MS	By MS/MS	By matching	Mus musculus	33	2	2	32.1	2.3	2.3	105.44	0.00045174	5.3535	646840	8	27	27	27	30	29	25	25	31	27	24	16.1967	16.0984	16.0531
			0.515948	-0.0930225	Q546X9;Q9CVD2;E9Q717;F6T5L3;Q810M8;Q5M8S1;F6TRN1	Q546X9;Q9CVD2;E9Q717;F6T5L3;Q810M8;Q5M8S1	Ataxin-3	Atxn3	5289	Ubiquitinyl hydrolase 1 OS=Mus musculus OX=10090 GN=Atxn3 PE=1 SV=1;Ataxin-3 OS=Mus musculus OX=10090 GN=Atxn3 PE=1 SV=2;Ubiquitinyl hydrolase 1 OS=Mus musculus OX=10090 GN=Atxn3 PE=1 SV=1;Ubiquitinyl hydrolase 1 (Fragment) OS=Mus musculus OX=10090 GN=Atxn	Color2 [A=255, R=169, G=169, B=169]	1	4		By MS/MS	By MS/MS	By MS/MS	By MS/MS	By MS/MS	By MS/MS	By MS/MS	By MS/MS	By MS/MS	By MS/MS	Mus musculus	12	12	12	44.8	44.8	44.8	40.533	0	64.42	4039100	82	10	10	9	11	10	10	11	11	10	10	16.3819	16.5104	16.2604
			0.0831708	0.0888649	D3Z5E5;D3YU88;Q6NX79;E9PUQ3;D3YWF5	D3Z5E5;D3YU88;Q6NX79;E9PUQ3;D3YWF5		AU019823	2484	NKAP domain-containing 1 (Fragment) OS=Mus musculus OX=10090 GN=Nkapd1 PE=1 SV=1;NKAP domain-containing 1 (Fragment) OS=Mus musculus OX=10090 GN=Nkapd1 PE=1 SV=1;Expressed sequence AU019823 OS=Mus musculus OX=10090 GN=Nkapd1 PE=2 SV=1;NKAP domain-containin	Color2 [A=255, R=169, G=169, B=169]	1	4		By MS/MS	By matching	By matching	By matching	By MS/MS	By matching	By MS/MS	By MS/MS	By MS/MS	By matching	Mus musculus	3	3	3	19.2	19.2	19.2	23.927	0.0081099	2.2932	887290	5	2	2	3	3	1	1	1	2	3	1	16.5934	16.7248	15.9387
			0.586415	0.739015	Z4YK56;Q8K135	Z4YK56;Q8K135	Dyslexia-associated protein KIAA0319-like protein	AU040320;Kiaa0319l	6416	Expressed sequence AU040320 OS=Mus musculus OX=10090 GN=AU040320 PE=1 SV=1;Dyslexia-associated protein KIAA0319-like protein OS=Mus musculus OX=10090 GN=Kiaa0319l PE=1 SV=1	Color2 [A=255, R=169, G=169, B=169]	1	4		By matching		By MS/MS		By matching	By matching	By matching	By matching	By MS/MS	By matching	Mus musculus	2	2	2	2.2	2.2	2.2	119.43	0.0012696	3.7024	95510	2	1	0	2	0	1	1	1	1	2	1	13.1391	12.1629	14.7289
			0.145463	-0.0828463	A0A0R4J023;Q9JLZ3;F6RT60;F6R307;A0A0R4J1L8;Q3TEG5;E9Q6L3;E9QMT1	A0A0R4J023;Q9JLZ3;F6RT60;F6R307	Methylglutaconyl-CoA hydratase, mitochondrial	Auh	218	Methylglutaconyl-CoA hydratase, mitochondrial OS=Mus musculus OX=10090 GN=Auh PE=1 SV=1;Methylglutaconyl-CoA hydratase, mitochondrial OS=Mus musculus OX=10090 GN=Auh PE=1 SV=1;Methylglutaconyl-CoA hydratase, mitochondrial (Fragment) OS=Mus musculus OX=1009	Color2 [A=255, R=169, G=169, B=169]	1	4		By MS/MS	By MS/MS	By MS/MS	By MS/MS	By MS/MS	By MS/MS	By MS/MS	By MS/MS	By MS/MS	By MS/MS	Mus musculus	8	8	8	23.9	23.9	23.9	33.338	0	23.661	1036400	30	4	4	4	3	4	8	4	6	7	5	15.3186	14.9752	15.1199
			0.533675	-0.146258	Q3TBX5;Q3U3K9;P70295;I6L970;Q3TAZ9;A0A0N4SVA6;Q3U0H4	Q3TBX5;Q3U3K9;P70295;I6L970;Q3TAZ9;A0A0N4SVA6	Ancient ubiquitous protein 1	Aup1	4158	CUE domain-containing protein OS=Mus musculus OX=10090 GN=Aup1 PE=2 SV=1;Lipid droplet-regulating VLDL assembly factor AUP1 OS=Mus musculus OX=10090 GN=Aup1 PE=1 SV=1;Lipid droplet-regulating VLDL assembly factor AUP1 OS=Mus musculus OX=10090 GN=Aup1 PE=1	Color2 [A=255, R=169, G=169, B=169]	1	4		By MS/MS	By MS/MS	By MS/MS	By MS/MS	By MS/MS	By MS/MS	By MS/MS	By MS/MS	By MS/MS	By MS/MS	Mus musculus	12	12	12	32.9	32.9	32.9	46.121	0	36.796	6487200	86	10	10	10	10	10	9	10	10	9	11	17.6287	17.4798	17.8337
			1.20433	0.361397	Q8BP87;Q7TNK2;Q3TEY6;P97477	Q8BP87;Q7TNK2;Q3TEY6;P97477	Aurora kinase A	Aurka	4245	Aurora kinase OS=Mus musculus OX=10090 GN=Aurka PE=2 SV=1;Aurora kinase OS=Mus musculus OX=10090 GN=Aurka PE=2 SV=1;Aurora kinase OS=Mus musculus OX=10090 GN=Aurka PE=2 SV=1;Aurora kinase A OS=Mus musculus OX=10090 GN=Aurka PE=1 SV=1	Color2 [A=255, R=169, G=169, B=169]	1	4		By MS/MS	By MS/MS	By MS/MS	By MS/MS	By MS/MS	By MS/MS	By MS/MS	By MS/MS	By MS/MS	By MS/MS	Mus musculus	9	8	8	30.6	28.6	28.6	44.813	0	19.766	1320400	37	7	7	8	4	7	7	6	6	8	7	15.6398	15.65	15.9298
			2.20807	-0.584569	O70126	O70126	Aurora kinase B	Aurkb	3387	Aurora kinase B OS=Mus musculus OX=10090 GN=Aurkb PE=1 SV=2	Color2 [A=255, R=169, G=169, B=169]	1	4		By MS/MS	By MS/MS	By MS/MS	By MS/MS	By MS/MS	By MS/MS	By MS/MS	By MS/MS	By MS/MS	By MS/MS	Mus musculus	12	12	11	43.8	43.8	41.4	39.384	0	41.103	3479500	65	8	8	10	7	8	10	8	9	11	11	16.4718	16.3177	16.8249
			0.155718	0.140691	A2AGL5;Q496R6;Q9D9K3;Q496S6	A2AGL5;Q496R6;Q9D9K3;Q496S6	Cell death regulator Aven	Aven	1886	Cell death regulator Aven OS=Mus musculus OX=10090 GN=Aven PE=1 SV=1;Aven protein (Fragment) OS=Mus musculus OX=10090 GN=Aven PE=2 SV=1;Cell death regulator Aven OS=Mus musculus OX=10090 GN=Aven PE=1 SV=2;Aven protein OS=Mus musculus OX=10090 GN=Aven PE=2	Color2 [A=255, R=169, G=169, B=169]	1	4		By matching	By MS/MS	By MS/MS	By MS/MS	By MS/MS	By MS/MS	By MS/MS	By matching	By MS/MS	By matching	Mus musculus	3	3	3	17.1	17.1	17.1	24.072	0.00030998	6.1783	403760	10	2	3	3	2	2	1	2	2	3	3	14.6864	14.5774	14.6908
			0.331414	-0.208828	Q80U56	Q80U56	Late secretory pathway protein AVL9 homolog	Avl9	5834	Late secretory pathway protein AVL9 homolog OS=Mus musculus OX=10090 GN=Avl9 PE=1 SV=2	Color2 [A=255, R=169, G=169, B=169]	1	4		By matching	By MS/MS	By MS/MS	By matching	By MS/MS	By MS/MS	By matching	By MS/MS	By MS/MS	By MS/MS	Mus musculus	5	5	5	9.6	9.6	9.6	72.185	0	10.451	396750	11	4	4	4	1	3	5	3	3	5	5	13.0426	13.8727	13.9353
			0.673007	0.442473	Q7TMI9;Q14DJ8;E9QMJ8;O35625	Q7TMI9;Q14DJ8;E9QMJ8;O35625	Axin-1	Axin1	2883	Axin-1 (Fragment) OS=Mus musculus OX=10090 GN=Axin1 PE=2 SV=1;Axin-1 OS=Mus musculus OX=10090 GN=Axin1 PE=1 SV=1;Axin-1 OS=Mus musculus OX=10090 GN=Axin1 PE=1 SV=1;Axin-1 OS=Mus musculus OX=10090 GN=Axin1 PE=1 SV=3	Color2 [A=255, R=169, G=169, B=169]	1	4		By MS/MS	By matching	By MS/MS	By matching	By matching	By matching		By matching			Mus musculus	2	2	2	7.6	7.6	7.6	48.456	0.0061024	2.5419	47745	2	1	1	2	1	1	1	0	1	0	0	11.945	12.2753	12.9289
			0.615635	0.480127	Q91Z73;Q91Z72;Q9D239;Q3U679;P01887	Q91Z73;Q91Z72;Q9D239;Q3U679;P01887	Beta-2-microglobulin	B2m	3491	Beta-2-microglobulin (Fragment) OS=Mus musculus musculus OX=39442 PE=4 SV=1;Beta-2-microglobulin (Fragment) OS=Mus musculus molossinus OX=57486 PE=4 SV=1;Beta-2-microglobulin OS=Mus musculus OX=10090 GN=B2m PE=2 SV=1;Beta-2-microglobulin OS=Mus musculus OX	Color2 [A=255, R=169, G=169, B=169]	1	4		By MS/MS	By MS/MS	By MS/MS	By MS/MS	By MS/MS	By MS/MS	By MS/MS	By MS/MS	By MS/MS	By MS/MS	Mus musculus	2	2	2	25	25	25	8.868	0	7.4136	5121300	14	2	2	2	2	2	2	2	2	2	2	18.8988	18.8671	17.4596
			0.141296	-0.350568	Q9Z222;Q3TVJ9;G3UWI7	Q9Z222;Q3TVJ9;G3UWI7	N-acetyllactosaminide beta-1,3-N-acetylglucosaminyltransferase 2	B3GNT2;B3gnt2	4696	N-acetyllactosaminide beta-1,3-N-acetylglucosaminyltransferase 2 OS=Mus musculus OX=10090 GN=B3GNT2 PE=1 SV=3;Hexosyltransferase OS=Mus musculus OX=10090 GN=B3gnt2 PE=2 SV=1;Hexosyltransferase (Fragment) OS=Mus musculus OX=10090 GN=B3gnt2 PE=1 SV=1	Color2 [A=255, R=169, G=169, B=169]	1	4		By MS/MS	By MS/MS	By MS/MS	By matching	By MS/MS	By matching		By MS/MS	By MS/MS	By MS/MS	Mus musculus	2	2	2	5.8	5.8	5.8	45.882	0.0030216	3.1457	324000	8	1	2	2	1	2	1	0	2	2	1	14.6111	14.6667	15.3023
			0.598314	-0.131923	Q3UN35;A0A1Z4EAV4;Q09200;A0A1W2P6F0;Q8VDF0	Q3UN35;A0A1Z4EAV4;Q09200	Beta-1,4 N-acetylgalactosaminyltransferase 1	B4galnt1	562	Beta-1,4 N-acetylgalactosaminyltransferase OS=Mus musculus OX=10090 GN=B4galnt1 PE=1 SV=1;Beta-1,4-N-acetyl-galactosaminyl transferase 1 OS=Mus musculus OX=10090 GN=B4galnt1 PE=2 SV=1;Beta-1,4 N-acetylgalactosaminyltransferase 1 OS=Mus musculus OX=10090 GN	Color2 [A=255, R=169, G=169, B=169]	1	4		By MS/MS	By MS/MS	By MS/MS	By MS/MS	By MS/MS	By MS/MS	By MS/MS	By MS/MS	By MS/MS	By MS/MS	Mus musculus	13	13	13	24.6	24.6	24.6	59.211	0	31.511	3979000	79	11	11	11	12	11	10	10	10	13	10	16.7588	16.5159	16.5339
			0.0105144	-0.0273226	Q3U478;P15535;B1AXY5;Q3TJS1;Q05CE5	Q3U478;P15535;B1AXY5;Q3TJS1	Beta-1,4-galactosyltransferase 1;Lactose synthase A protein;N-acetyllactosamine synthase;Beta-N-acetylglucosaminylglycopeptide beta-1,4-galactosyltransferase;Beta-N-acetylglucosaminyl-glycolipid beta-1,4-galactosyltransferase;Processed beta-1,4-galactosyltransferase 1	B4galt1	3594	Uncharacterized protein OS=Mus musculus OX=10090 GN=B4galt1 PE=2 SV=1;Beta-1,4-galactosyltransferase 1 OS=Mus musculus OX=10090 GN=B4galt1 PE=1 SV=1;Beta-1,4-galactosyltransferase 1 OS=Mus musculus OX=10090 GN=B4galt1 PE=1 SV=1;Uncharacterized protein OS=M	Color2 [A=255, R=169, G=169, B=169]	1	4		By MS/MS	By MS/MS	By matching	By matching	By matching	By MS/MS	By MS/MS	By MS/MS	By MS/MS	By MS/MS	Mus musculus	3	3	3	8.8	8.8	8.8	44.411	0.00031226	6.338	814750	9	3	2	2	2	1	2	3	3	3	1	16.6669	17.325	14.7939
			0.831397	0.140919	Q9JMK0;Q3U7I0;Q9QY11	Q9JMK0;Q3U7I0;Q9QY11	Beta-1,4-galactosyltransferase 5	B4galt5	7658	Beta-1,4-galactosyltransferase 5 OS=Mus musculus OX=10090 GN=B4galt5 PE=1 SV=2;Uncharacterized protein (Fragment) OS=Mus musculus OX=10090 GN=B4galt5 PE=2 SV=1;Beta-1,4-galactosyltransferase V OS=Mus musculus OX=10090 GN=B4galt5 PE=2 SV=1	Color2 [A=255, R=169, G=169, B=169]	1	4		By MS/MS	By MS/MS	By MS/MS	By MS/MS	By MS/MS	By MS/MS	By MS/MS	By MS/MS	By MS/MS	By MS/MS	Mus musculus	5	5	4	13.7	13.7	11.6	44.814	0	8.2663	1210300	40	5	5	4	4	4	4	4	4	5	5	15.2355	15.1881	15.3696
			0.935191	-0.875101	Q3UUN1;Q3UUA9;Q3TPM8;Q9WVK5;Q3TQ34;F6XV02	Q3UUN1;Q3UUA9;Q3TPM8;Q9WVK5;Q3TQ34	Beta-1,4-galactosyltransferase 6;Glucosylceramide beta-1,4-galactosyltransferase	B4galt6	4653	Uncharacterized protein OS=Mus musculus OX=10090 GN=B4galt6 PE=2 SV=1;Uncharacterized protein OS=Mus musculus OX=10090 GN=B4galt6 PE=2 SV=1;Uncharacterized protein OS=Mus musculus OX=10090 GN=B4galt6 PE=2 SV=1;Beta-1,4-galactosyltransferase 6 OS=Mus muscul	Color2 [A=255, R=169, G=169, B=169]	1	4		By matching	By matching	By matching		By matching	By matching	By matching	By MS/MS	By MS/MS	By MS/MS	Mus musculus	3	2	2	7.9	5.8	5.8	44.788	0	7.2808	89267	4	2	1	1	0	1	2	2	3	3	2	11.6974	13.0784	12.5916
			0.0960557	-0.0592831	Q3UI43;A0A1D5RM60	Q3UI43	BRISC and BRCA1-A complex member 1	Babam1	4996	BRISC and BRCA1-A complex member 1 OS=Mus musculus OX=10090 GN=Babam1 PE=1 SV=1	Color2 [A=255, R=169, G=169, B=169]	1	4		By MS/MS	By MS/MS	By MS/MS	By MS/MS	By MS/MS	By MS/MS	By MS/MS	By MS/MS	By MS/MS	By MS/MS	Mus musculus	7	7	7	27.9	27.9	27.9	36.793	0	16.265	988750	33	5	5	4	4	5	6	4	3	4	5	15.4424	15.672	14.9223
			0.604388	0.311581	Q3URL4;P97302;Q3US63;Q3US24	Q3URL4;P97302;Q3US63;Q3US24	Transcription regulator protein BACH1	Bach1	4216	Uncharacterized protein OS=Mus musculus OX=10090 GN=Bach1 PE=1 SV=1;Transcription regulator protein BACH1 OS=Mus musculus OX=10090 GN=Bach1 PE=1 SV=1;Uncharacterized protein OS=Mus musculus OX=10090 GN=Bach1 PE=2 SV=1;Uncharacterized protein OS=Mus musculu	Color2 [A=255, R=169, G=169, B=169]	1	4		By MS/MS	By MS/MS	By MS/MS	By matching	By matching	By MS/MS	By matching	By MS/MS	By matching	By MS/MS	Mus musculus	4	4	4	7	7	7	81.373	0	7.7798	283740	7	2	2	3	2	1	3	2	3	2	3	14.8976	14.9658	14.7433
			0.384643	-0.084993	Q60739;F6TCF9;Q9CUY1	Q60739;F6TCF9;Q9CUY1	BAG family molecular chaperone regulator 1	Bag1	2929	BAG family molecular chaperone regulator 1 OS=Mus musculus OX=10090 GN=Bag1 PE=1 SV=3;BAG family molecular chaperone regulator 1 OS=Mus musculus OX=10090 GN=Bag1 PE=1 SV=1;BAG domain-containing protein (Fragment) OS=Mus musculus OX=10090 GN=Bag1 PE=2 SV=1	Color2 [A=255, R=169, G=169, B=169]	1	4		By MS/MS	By MS/MS	By MS/MS	By MS/MS	By MS/MS	By MS/MS	By MS/MS	By MS/MS	By MS/MS	By MS/MS	Mus musculus	10	10	10	28.2	28.2	28.2	39.74	0	37.527	3858100	52	8	9	10	9	9	6	8	8	8	8	16.6208	16.4399	16.3725
			3.93149	0.262278	Q91YN9;A0A087WNX9	Q91YN9	BAG family molecular chaperone regulator 2	Bag2	6794	BAG family molecular chaperone regulator 2 OS=Mus musculus OX=10090 GN=Bag2 PE=1 SV=1	Color2 [A=255, R=169, G=169, B=169]	1	4		By MS/MS	By MS/MS	By MS/MS	By MS/MS	By MS/MS	By MS/MS	By MS/MS	By MS/MS	By MS/MS	By MS/MS	Mus musculus	9	9	9	44.8	44.8	44.8	23.473	0	46.778	4250600	54	7	8	8	6	6	7	8	8	8	8	17.4509	17.4146	17.2869
			0.330638	-0.0865812	A6H663;Q9JLV1;Q3TAM9;Q9ER87	A6H663;Q9JLV1;Q3TAM9	BAG family molecular chaperone regulator 3	Bag3	2057	BCL2-associated athanogene 3 OS=Mus musculus OX=10090 GN=Bag3 PE=2 SV=1;BAG family molecular chaperone regulator 3 OS=Mus musculus OX=10090 GN=Bag3 PE=1 SV=2;Uncharacterized protein OS=Mus musculus OX=10090 GN=Bag3 PE=2 SV=1	Color2 [A=255, R=169, G=169, B=169]	1	4		By MS/MS	By MS/MS	By MS/MS	By MS/MS	By MS/MS	By MS/MS	By MS/MS	By MS/MS	By MS/MS	By MS/MS	Mus musculus	15	15	15	35.5	35.5	35.5	61.858	0	34.245	2364300	60	11	10	13	11	11	9	9	11	9	13	15.3187	15.6975	15.7373
			0.202514	-0.0782976	A6H6S8;Q8CI61	A6H6S8;Q8CI61	BAG family molecular chaperone regulator 4	Bag4	2062	BCL2-associated athanogene 4 OS=Mus musculus OX=10090 GN=Bag4 PE=1 SV=1;BAG family molecular chaperone regulator 4 OS=Mus musculus OX=10090 GN=Bag4 PE=1 SV=2	Color2 [A=255, R=169, G=169, B=169]	1	4		By matching	By MS/MS	By MS/MS	By MS/MS	By MS/MS	By MS/MS	By matching	By MS/MS	By MS/MS	By MS/MS	Mus musculus	2	2	2	6.6	6.6	6.6	49.094	0	7.3573	267500	9	2	1	2	1	1	1	1	1	1	2	14.9121	14.6604	14.5726
			0.365224	0.107311	Q8CI32;E0CYW3;E0CX76	Q8CI32	BAG family molecular chaperone regulator 5	Bag5	6363	BAG family molecular chaperone regulator 5 OS=Mus musculus OX=10090 GN=Bag5 PE=1 SV=1	Color2 [A=255, R=169, G=169, B=169]	1	4		By MS/MS	By MS/MS	By MS/MS	By MS/MS	By MS/MS	By MS/MS	By MS/MS	By MS/MS	By MS/MS	By MS/MS	Mus musculus	11	11	11	37.1	37.1	37.1	50.942	0	37.675	2201900	51	9	8	9	6	8	8	9	8	9	9	15.598	15.9451	15.9213
			0.521804	-0.0637154	Q3UF95;Q9Z1R2;G3UYQ2;G3UZT6;A0A1B0GX81;Q3TDL4;Q8HWH4;G3UXT8;G3UYZ0;G3V013;Q9CRG8;S4R183;S4R224	Q3UF95;Q9Z1R2;G3UYQ2;G3UZT6;A0A1B0GX81;Q3TDL4	Large proline-rich protein BAG6	Bag6	4946	BCL2-associated athanogene 6 OS=Mus musculus OX=10090 GN=Bag6 PE=1 SV=1;Large proline-rich protein BAG6 OS=Mus musculus OX=10090 GN=Bag6 PE=1 SV=1;BCL2-associated athanogene 6 OS=Mus musculus OX=10090 GN=Bag6 PE=1 SV=1;BCL2-associated athanogene 6 OS=Mus m	Color2 [A=255, R=169, G=169, B=169]	1	4		By MS/MS	By MS/MS	By MS/MS	By MS/MS	By MS/MS	By MS/MS	By MS/MS	By MS/MS	By MS/MS	By MS/MS	Mus musculus	25	25	25	29.4	29.4	29.4	119.14	0	184.15	20874000	192	21	18	20	20	21	23	20	23	23	22	18.2994	18.3573	18.5285
		+	2.94581	-0.916371	B1AZ46;Q3UKP6;Q8BKX1;Q3TV50	B1AZ46;Q3UKP6;Q8BKX1;Q3TV50	Brain-specific angiogenesis inhibitor 1-associated protein 2	Baiap2	2153	Brain-specific angiogenesis inhibitor 1-associated protein 2 OS=Mus musculus OX=10090 GN=Baiap2 PE=1 SV=1;Brain-specific angiogenesis inhibitor 1-associated protein 2 OS=Mus musculus OX=10090 GN=Baiap2 PE=2 SV=1;Brain-specific angiogenesis inhibitor 1-asso	Color2 [A=255, R=169, G=169, B=169]	1	4		By MS/MS	By MS/MS	By MS/MS	By MS/MS	By MS/MS	By MS/MS	By MS/MS	By MS/MS	By MS/MS	By MS/MS	Mus musculus	13	13	13	33	33	33	57.681	0	36.225	1489600	40	6	7	8	4	7	9	7	12	11	9	14.4766	14.6065	14.5196
			0.759166	-0.235625	O08734;F7CUQ1;Q91WX5;A0A494BB74	O08734;F7CUQ1;Q91WX5	Bcl-2 homologous antagonist/killer	Bak1	3244	Bcl-2 homologous antagonist/killer OS=Mus musculus OX=10090 GN=Bak1 PE=1 SV=3;Bcl-2 homologous antagonist/killer OS=Mus musculus OX=10090 GN=Bak1 PE=1 SV=2;Bak1 protein OS=Mus musculus OX=10090 GN=Bak1 PE=1 SV=1	Color2 [A=255, R=169, G=169, B=169]	1	4		By MS/MS	By MS/MS	By MS/MS	By MS/MS	By MS/MS	By MS/MS	By MS/MS	By MS/MS	By MS/MS	By MS/MS	Mus musculus	6	6	6	30.1	30.1	30.1	23.294	0	48.163	4972100	52	4	5	6	5	6	5	5	5	6	5	17.9056	17.6795	17.4831
			0.522511	0.832178	O54962	O54962	Barrier-to-autointegration factor;Barrier-to-autointegration factor, N-terminally processed	Banf1	3365	Barrier-to-autointegration factor OS=Mus musculus OX=10090 GN=Banf1 PE=1 SV=1	Color2 [A=255, R=169, G=169, B=169]	1	4		By MS/MS	By MS/MS	By matching	By MS/MS	By MS/MS	By matching	By MS/MS	By MS/MS	By MS/MS	By MS/MS	Mus musculus	3	3	3	48.3	48.3	48.3	10.102	0	8.8758	786800	11	3	2	1	2	2	3	3	3	3	2	15.795	16.6951	13.2935
			1.33388	-0.365471	Q3ULG2;O70445	Q3ULG2;O70445	BRCA1-associated RING domain protein 1	Bard1	3410	Uncharacterized protein OS=Mus musculus OX=10090 GN=Bard1 PE=2 SV=1;BRCA1-associated RING domain protein 1 OS=Mus musculus OX=10090 GN=Bard1 PE=2 SV=1	Color2 [A=255, R=169, G=169, B=169]	1	4		By MS/MS	By matching	By matching	By matching	By matching	By matching	By MS/MS	By matching	By MS/MS	By matching	Mus musculus	2	2	2	2.6	2.6	2.6	84.17	0.0054696	2.6191	95017	4	1	2	2	1	2	2	2	2	2	1	12.6204	12.3241	12.9599
			0.984284	-0.11216	Q91XV3	Q91XV3	Brain acid soluble protein 1	Basp1	6779	Brain acid soluble protein 1 OS=Mus musculus OX=10090 GN=Basp1 PE=1 SV=3	Color2 [A=255, R=169, G=169, B=169]	1	4		By MS/MS	By MS/MS	By MS/MS	By MS/MS	By MS/MS	By MS/MS	By MS/MS	By MS/MS	By MS/MS	By MS/MS	Mus musculus	28	28	28	94.2	94.2	94.2	22.086	0	323.31	145890000	270	23	21	25	24	22	23	22	25	26	26	21.1175	21.1124	20.8493
			0.0592487	0.0290894	A0A1B0GT81;Q544Z6;Q07813;A0A165ELP6;A0A1B0GTA4;Q8K3J2;Q3TXJ7;A0A1B0GS13;A0A1B0GT35;Q8VHY7	A0A1B0GT81;Q544Z6;Q07813;A0A165ELP6;A0A1B0GTA4;Q8K3J2;Q3TXJ7;A0A1B0GS13	Apoptosis regulator BAX	Bax	438	Apoptosis regulator BAX OS=Mus musculus OX=10090 GN=Bax PE=1 SV=1;Uncharacterized protein OS=Mus musculus OX=10090 GN=Bax PE=2 SV=1;Apoptosis regulator BAX OS=Mus musculus OX=10090 GN=Bax PE=1 SV=1;BCL2 associated-X protein (Fragment) OS=Mus musculus OX=10	Color2 [A=255, R=169, G=169, B=169]	1	4		By MS/MS	By MS/MS	By MS/MS	By MS/MS	By MS/MS	By MS/MS	By MS/MS	By MS/MS	By MS/MS	By MS/MS	Mus musculus	10	10	7	67.8	67.8	48	18.955	0	211.73	21836000	114	9	10	10	8	9	8	8	10	10	9	18.8933	19.2282	18.5409
			0.0562873	-0.0212399	G3UWZ0;O88379;Q6P1D9;Q8C8D1;G3UZD1;G3UXR5;G3UZ82;G3UWK3;G3UYS9	G3UWZ0;O88379;Q6P1D9	Bromodomain adjacent to zinc finger domain protein 1A	Baz1a	3046	Bromodomain adjacent to zinc finger domain protein 1A OS=Mus musculus OX=10090 GN=Baz1a PE=1 SV=1;Bromodomain adjacent to zinc finger domain protein 1A OS=Mus musculus OX=10090 GN=Baz1a PE=1 SV=3;Baz1a protein (Fragment) OS=Mus musculus OX=10090 GN=Baz1a P	Color2 [A=255, R=169, G=169, B=169]	1	4		By MS/MS	By MS/MS	By MS/MS	By MS/MS	By MS/MS	By MS/MS	By MS/MS	By MS/MS	By MS/MS	By MS/MS	Mus musculus	33	33	33	25.6	25.6	25.6	178.17	0	99.405	7805500	151	27	21	25	27	25	27	26	23	28	27	16.4368	16.2707	16.5577
			1.19569	-0.28099	Q9Z277	Q9Z277	Tyrosine-protein kinase BAZ1B	Baz1b	7786	Tyrosine-protein kinase BAZ1B OS=Mus musculus OX=10090 GN=Baz1b PE=1 SV=2	Color2 [A=255, R=169, G=169, B=169]	1	4		By MS/MS	By MS/MS	By MS/MS	By MS/MS	By MS/MS	By MS/MS	By MS/MS	By MS/MS	By MS/MS	By MS/MS	Mus musculus	40	40	40	30.9	30.9	30.9	170.65	0	149.67	12604000	209	30	31	35	30	31	29	32	30	36	31	17.0541	16.8658	17.2937
			1.07506	-0.556197	F8VPM0;E9Q374;A0A5F8MPQ7;A0A1W2P6X9;Q91YE5;Q3USB1;Q3UXC9;Q3UET2;A0A1W2P6L0;Q3V0H2;Q8BRP6;Q05CX2;Q80VL8;Q8CGH2	F8VPM0;E9Q374;A0A5F8MPQ7;A0A1W2P6X9;Q91YE5;Q3USB1;Q3UXC9	Bromodomain adjacent to zinc finger domain protein 2A	Baz2a	521	Bromodomain adjacent to zinc finger domain protein 2A OS=Mus musculus OX=10090 GN=Baz2a PE=1 SV=1;Bromodomain adjacent to zinc finger domain protein 2A OS=Mus musculus OX=10090 GN=Baz2a PE=1 SV=1;Bromodomain adjacent to zinc finger domain protein 2A OS=Mus	Color2 [A=255, R=169, G=169, B=169]	1	4		By matching	By MS/MS	By MS/MS	By matching	By MS/MS	By MS/MS	By matching	By MS/MS	By MS/MS	By MS/MS	Mus musculus	8	8	8	5.1	5.1	5.1	209.4	0	15.342	673120	18	7	7	6	2	2	7	4	7	8	4	13.993	13.6093	14.7116
			1.01089	1.1085	A0A0R4J0B5;D6RDS0;Q91W34	A0A0R4J0B5;D6RDS0;Q91W34	RUS1 family protein C16orf58 homolog	BC017158	243	RUS family member 1 OS=Mus musculus OX=10090 GN=Rusf1 PE=1 SV=1;RUS family member 1 OS=Mus musculus OX=10090 GN=Rusf1 PE=1 SV=1;RUS family member 1 OS=Mus musculus OX=10090 GN=Rusf1 PE=1 SV=1	Color2 [A=255, R=169, G=169, B=169]	1	4		By MS/MS	By MS/MS	By MS/MS	By MS/MS	By MS/MS	By matching	By MS/MS	By MS/MS	By MS/MS	By matching	Mus musculus	6	6	6	18.9	18.9	18.9	50.53	0	15.7	382050	12	2	1	4	3	4	1	1	2	4	4	14.6603	14.3943	15.142
			0.161552	0.0519264	Q3TYS2;A0A0A0MQK0;X1WI15;E9Q3W5	Q3TYS2;A0A0A0MQK0;X1WI15	Uncharacterized protein C17orf62 homolog	BC017643	4738	Cytochrome b-245 chaperone 1 OS=Mus musculus OX=10090 GN=Cybc1 PE=1 SV=2;Essential for reactive oxygen species protein (Fragment) OS=Mus musculus OX=10090 GN=Cybc1 PE=1 SV=1;Essential for reactive oxygen species protein (Fragment) OS=Mus musculus OX=10090	Color2 [A=255, R=169, G=169, B=169]	1	4		By MS/MS	By MS/MS	By MS/MS	By MS/MS	By MS/MS	By MS/MS	By MS/MS	By MS/MS	By MS/MS	By MS/MS	Mus musculus	7	7	7	36.4	36.4	36.4	20.921	0	36.4	6216000	61	7	7	7	6	7	5	5	6	6	6	17.1717	17.0812	17.4387
			0.0283495	0.122932	Q0VGN5;Q7TQ37;A0A7G9TMG6;Q3U565;Q61705;Q61706;Q61709;Q78E13;B7U9H2	Q0VGN5;Q7TQ37;A0A7G9TMG6		BC094435;pol	4364	Integrase (Fragment) OS=Mus musculus OX=10090 GN=BC094435 PE=2 SV=1;Integrase OS=Mus musculus OX=10090 GN=pol PE=3 SV=1;Integrase OS=Mus musculus musculus OX=39442 GN=pol PE=3 SV=1	Color2 [A=255, R=169, G=169, B=169]	1	4		By matching	By matching	By matching	By matching	By matching	By matching	By MS/MS	By matching	By matching	By MS/MS	Mus musculus	23	1	1	32.9	1.9	1.9	93.619	0.0030178	3.1147	127070	2	18	16	16	14	18	18	17	19	22	21	12.33	11.6068	12.0187
			0.248077	-0.042828	Q542A1;Q61334	Q542A1;Q61334	B-cell receptor-associated protein 29	Bcap29	5254	B-cell receptor-associated protein OS=Mus musculus OX=10090 GN=Bcap29 PE=1 SV=1;B-cell receptor-associated protein 29 OS=Mus musculus OX=10090 GN=Bcap29 PE=1 SV=1	Color2 [A=255, R=169, G=169, B=169]	1	4		By MS/MS	By MS/MS	By MS/MS	By MS/MS	By MS/MS	By MS/MS	By MS/MS	By MS/MS	By MS/MS	By MS/MS	Mus musculus	14	14	14	38.8	38.8	38.8	27.964	0	40.335	7587900	89	12	11	12	13	12	12	10	12	13	13	17.7002	17.6318	17.7394
			0.05511	-0.0133362	Q3U9U5;Q61335	Q3U9U5;Q61335	B-cell receptor-associated protein 31	Bcap31	4893	B-cell receptor-associated protein OS=Mus musculus OX=10090 GN=Bcap31 PE=2 SV=1;B-cell receptor-associated protein 31 OS=Mus musculus OX=10090 GN=Bcap31 PE=1 SV=4	Color2 [A=255, R=169, G=169, B=169]	1	4		By MS/MS	By MS/MS	By MS/MS	By MS/MS	By MS/MS	By MS/MS	By MS/MS	By MS/MS	By MS/MS	By MS/MS	Mus musculus	14	14	14	38.8	38.8	38.8	27.986	0	135.28	14044000	126	12	13	12	12	13	10	11	12	14	12	18.4011	18.3205	18.609
			0.347164	-0.424514	Q9D287;Q3U5M2;Q05CL7;D6RGA5	Q9D287;Q3U5M2;Q05CL7	Pre-mRNA-splicing factor SPF27	Bcas2	7317	Pre-mRNA-splicing factor SPF27 OS=Mus musculus OX=10090 GN=Bcas2 PE=1 SV=1;Pre-mRNA-splicing factor SPF27 OS=Mus musculus OX=10090 GN=Bcas2 PE=2 SV=1;Pre-mRNA-splicing factor SPF27 OS=Mus musculus OX=10090 GN=Bcas2 PE=2 SV=1	Color2 [A=255, R=169, G=169, B=169]	1	4		By MS/MS	By MS/MS	By MS/MS	By MS/MS	By MS/MS	By MS/MS	By MS/MS	By MS/MS	By MS/MS	By MS/MS	Mus musculus	12	12	12	48.4	48.4	48.4	26.131	0	46.97	11285000	86	12	9	6	10	11	9	12	12	11	9	18.6109	18.4714	15.8569
			0.299693	-0.0902718	Q0VF62;B1AR74;Q8CCN5;F7C0F2;Q3TAC0;B1AR76;F7CPM1;B1B0B3	Q0VF62;B1AR74;Q8CCN5;F7C0F2;Q3TAC0;B1AR76;F7CPM1	Breast carcinoma-amplified sequence 3 homolog	Bcas3	2107	Bcas3 protein OS=Mus musculus OX=10090 GN=Bcas3 PE=1 SV=1;Breast carcinoma-amplified sequence 3 homolog OS=Mus musculus OX=10090 GN=Bcas3 PE=1 SV=1;BCAS3 microtubule associated cell migration factor OS=Mus musculus OX=10090 GN=Bcas3 PE=1 SV=2;Breast carcin	Color2 [A=255, R=169, G=169, B=169]	1	4		By MS/MS	By MS/MS	By MS/MS	By MS/MS	By MS/MS	By MS/MS	By MS/MS	By MS/MS	By MS/MS	By MS/MS	Mus musculus	6	6	6	8.9	8.9	8.9	99.464	0	17.245	660430	25	4	3	5	5	2	4	2	4	3	4	15.0958	15.1911	14.8302
			1.00956	0.551732	Q3TJN1;Q3TKJ1;P24288;E9Q4K3;Q9CXX6;Q8CBC8;B2KFA8;B2KFA9;F6YUH3;A0A0N4SV61	Q3TJN1;Q3TKJ1;P24288;E9Q4K3;Q9CXX6;Q8CBC8;B2KFA8	Branched-chain-amino-acid aminotransferase;Branched-chain-amino-acid aminotransferase, cytosolic	Bcat1	3659	Branched-chain-amino-acid aminotransferase OS=Mus musculus OX=10090 GN=Bcat1 PE=1 SV=1;Branched-chain-amino-acid aminotransferase OS=Mus musculus OX=10090 GN=Bcat1 PE=2 SV=1;Branched-chain-amino-acid aminotransferase, cytosolic OS=Mus musculus OX=10090 GN=	Color2 [A=255, R=169, G=169, B=169]	1	4		By MS/MS	By MS/MS	By MS/MS	By MS/MS	By MS/MS	By MS/MS	By MS/MS	By MS/MS	By MS/MS	By MS/MS	Mus musculus	10	10	10	28.5	28.5	28.5	42.791	0	40.4	10632000	94	9	8	10	8	10	10	9	8	10	10	18.1821	18.37	18.6385
			0.0544042	0.0169487	A0A1B0GX27;Q3ULU3;O35855;O88374;Q8CAX1;A0A1B0GST1;A0A1B0GQY4	A0A1B0GX27;Q3ULU3;O35855;O88374;Q8CAX1	Branched-chain-amino-acid aminotransferase;Branched-chain-amino-acid aminotransferase, mitochondrial	Bcat2	441	Branched-chain-amino-acid aminotransferase OS=Mus musculus OX=10090 GN=Bcat2 PE=1 SV=1;Branched-chain-amino-acid aminotransferase OS=Mus musculus OX=10090 GN=Bcat2 PE=1 SV=1;Branched-chain-amino-acid aminotransferase, mitochondrial OS=Mus musculus OX=10090	Color2 [A=255, R=169, G=169, B=169]	1	4		By MS/MS	By MS/MS	By MS/MS	By MS/MS	By MS/MS	By MS/MS	By MS/MS	By MS/MS	By MS/MS	By MS/MS	Mus musculus	14	14	14	37.1	37.1	37.1	43.493	0	45.975	11218000	93	14	13	12	12	13	12	9	13	12	12	18.1552	17.9737	18.2984
			0.198908	-0.0846512	Q9CWI3	Q9CWI3	BRCA2 and CDKN1A-interacting protein	Bccip	7155	BRCA2 and CDKN1A-interacting protein OS=Mus musculus OX=10090 GN=Bccip PE=1 SV=1	Color2 [A=255, R=169, G=169, B=169]	1	4		By MS/MS	By MS/MS	By MS/MS	By MS/MS	By MS/MS	By MS/MS	By MS/MS	By MS/MS	By MS/MS	By MS/MS	Mus musculus	10	10	10	38	38	38	35.942	0	35.681	4778900	65	7	9	9	8	9	9	8	9	9	9	16.5609	16.7575	17.0488
			0.42124	-0.122086	Q99L69;Q3U3J1;P50136;A0A0U1RPK5	Q99L69;Q3U3J1;P50136	2-oxoisovalerate dehydrogenase subunit alpha, mitochondrial	Bckdha	4802	2-oxoisovalerate dehydrogenase subunit alpha OS=Mus musculus OX=10090 GN=Bckdha PE=2 SV=1;2-oxoisovalerate dehydrogenase subunit alpha OS=Mus musculus OX=10090 GN=Bckdha PE=1 SV=1;2-oxoisovalerate dehydrogenase subunit alpha, mitochondrial OS=Mus musculus	Color2 [A=255, R=169, G=169, B=169]	1	4		By MS/MS	By MS/MS	By MS/MS	By MS/MS	By MS/MS	By MS/MS	By MS/MS	By MS/MS	By MS/MS	By MS/MS	Mus musculus	10	10	10	28.3	28.3	28.3	50.358	0	82.931	5777300	71	9	10	10	10	10	9	10	9	9	9	16.7695	16.6303	16.9407
			0.502974	-0.0932598	Q6P3A8	Q6P3A8	2-oxoisovalerate dehydrogenase subunit beta, mitochondrial	Bckdhb	5628	2-oxoisovalerate dehydrogenase subunit beta, mitochondrial OS=Mus musculus OX=10090 GN=Bckdhb PE=1 SV=2	Color2 [A=255, R=169, G=169, B=169]	1	4		By MS/MS	By MS/MS	By MS/MS	By MS/MS	By MS/MS	By MS/MS	By MS/MS	By MS/MS	By MS/MS	By MS/MS	Mus musculus	4	4	4	14.1	14.1	14.1	42.88	0	11.7	1618500	24	3	4	4	4	4	2	4	4	3	3	16.2235	16.0918	16.3216
			0.208621	-0.297743	A0A0U1RNL7;A0A0U1RPT4;Q8C6H9;Q3UCB5;Q3UC13;O55028;D3Z7R0;A0A0U1RQ97;G3BKC4;A0A0U1RQ50;Q99KP1	A0A0U1RNL7;A0A0U1RPT4;Q8C6H9;Q3UCB5;Q3UC13;O55028;D3Z7R0;A0A0U1RQ97	[3-methyl-2-oxobutanoate dehydrogenase [lipoamide]] kinase, mitochondrial	Bckdk	362	Protein-serine/threonine kinase OS=Mus musculus OX=10090 GN=Bckdk PE=1 SV=1;Protein-serine/threonine kinase OS=Mus musculus OX=10090 GN=Bckdk PE=1 SV=1;Protein-serine/threonine kinase OS=Mus musculus OX=10090 GN=Bckdk PE=2 SV=1;Protein-serine/threonine kin	Color2 [A=255, R=169, G=169, B=169]	1	4		By MS/MS	By MS/MS	By MS/MS	By MS/MS	By MS/MS	By MS/MS	By MS/MS	By MS/MS	By MS/MS	By MS/MS	Mus musculus	5	5	5	20.9	20.9	20.9	37.98	0	15.082	1664900	22	4	4	4	3	1	3	5	3	4	5	16.2129	15.9977	16.0684
			1.04963	0.186825	B7ZWE5;Q9Z0H7;Q3THY9	B7ZWE5;Q9Z0H7;Q3THY9	B-cell lymphoma/leukemia 10	Bcl10	2320	B-cell leukemia/lymphoma 10 OS=Mus musculus OX=10090 GN=Bcl10 PE=1 SV=1;B-cell lymphoma/leukemia 10 OS=Mus musculus OX=10090 GN=Bcl10 PE=1 SV=1;CARD domain-containing protein OS=Mus musculus OX=10090 GN=Bcl10 PE=2 SV=1	Color2 [A=255, R=169, G=169, B=169]	1	4		By MS/MS	By MS/MS	By MS/MS	By MS/MS	By MS/MS	By MS/MS	By MS/MS	By MS/MS	By MS/MS	By MS/MS	Mus musculus	10	10	10	44.6	44.6	44.6	25.948	0	30.563	3521300	55	8	6	8	6	6	8	8	8	9	9	16.75	16.7145	16.5908
			0.236214	0.137601	Q6NTH7;Q8BQK4;P10417	Q6NTH7;Q8BQK4;P10417	Apoptosis regulator Bcl-2	Bcl2	3545	Apoptosis regulator Bcl-2 OS=Mus musculus OX=10090 GN=Bcl2 PE=2 SV=1;Apoptosis regulator Bcl-2 OS=Mus musculus OX=10090 GN=Bcl2 PE=2 SV=1;Apoptosis regulator Bcl-2 OS=Mus musculus OX=10090 GN=Bcl2 PE=1 SV=3	Color2 [A=255, R=169, G=169, B=169]	1	4		By MS/MS	By MS/MS	By MS/MS	By MS/MS	By MS/MS	By MS/MS	By MS/MS	By MS/MS	By MS/MS	By MS/MS	Mus musculus	1	1	1	5	5	5	22.281	0.00044683	5.0463	128680	10	1	1	1	1	1	1	1	1	1	1	13.8295	13.7557	12.9671
			0.334639	0.190451	A2AHX9;Q9QWX2;Q5HZH3;Q3T9W4;O35843;Q64373;A2AHX8;Q99N35;Q99N36;A2AHX7	A2AHX9;Q9QWX2;Q5HZH3;Q3T9W4;O35843;Q64373;A2AHX8;Q99N35;Q99N36;A2AHX7	Bcl-2-like protein 1	Bcl2l1;Bclx	1891	Apoptosis regulator Bcl-X (Fragment) OS=Mus musculus OX=10090 GN=Bcl2l1 PE=1 SV=1;Apoptosis regulator Bcl-X (Fragment) OS=Mus musculus OX=10090 GN=Bcl2l1 PE=1 SV=1;Apoptosis regulator Bcl-X OS=Mus musculus OX=10090 GN=Bcl2l1 PE=2 SV=1;Apoptosis regulator B	Color2 [A=255, R=169, G=169, B=169]	1	4		By MS/MS	By MS/MS	By MS/MS	By MS/MS	By MS/MS	By MS/MS	By MS/MS	By MS/MS	By MS/MS	By MS/MS	Mus musculus	6	6	6	55.8	55.8	55.8	17.127	0	22.19	3380600	47	5	5	6	6	5	5	5	6	6	6	17.4174	17.2223	16.1815
			0.122252	-0.0382671	Q3UGC5;Q3TNR7;P59017;A0A0N4SW24;A0A0N4SW63	Q3UGC5;Q3TNR7;P59017	Bcl-2-like protein 13	Bcl2l13	3984	Uncharacterized protein OS=Mus musculus OX=10090 GN=Bcl2l13 PE=2 SV=1;Uncharacterized protein OS=Mus musculus OX=10090 GN=Bcl2l13 PE=2 SV=1;Bcl-2-like protein 13 OS=Mus musculus OX=10090 GN=Bcl2l13 PE=1 SV=2	Color2 [A=255, R=169, G=169, B=169]	1	4		By MS/MS	By MS/MS	By MS/MS	By MS/MS	By MS/MS	By MS/MS	By MS/MS	By MS/MS	By MS/MS	By MS/MS	Mus musculus	8	8	8	24.7	24.7	24.7	46.647	0	61.656	4880200	70	6	7	7	6	8	7	8	7	7	8	17.2535	17.1089	17.1334
			0.0658286	0.0544508	D3YYL1;Q921K9	D3YYL1;Q921K9	B-cell CLL/lymphoma 7 protein family member B	Bcl7b	2527	B-cell CLL/lymphoma 7 protein family member B OS=Mus musculus OX=10090 GN=Bcl7b PE=1 SV=1;B-cell CLL/lymphoma 7 protein family member B OS=Mus musculus OX=10090 GN=Bcl7b PE=1 SV=1	Color2 [A=255, R=169, G=169, B=169]	1	4		By MS/MS	By MS/MS	By MS/MS	By MS/MS	By MS/MS	By MS/MS	By MS/MS	By MS/MS	By MS/MS	By MS/MS	Mus musculus	3	2	2	33.8	26.9	26.9	16.088	0.00045448	5.51	607520	14	3	3	3	2	3	3	3	2	2	3	16.1114	15.6433	15.7488
			0.221485	-0.0754509	A0A0U1RNX8;O08664;A0A0U1RP14;A0A0U1RNU6;D3Z3W8;A0A0J9YV82;Q9CXE2	A0A0U1RNX8;O08664	B-cell CLL/lymphoma 7 protein family member C	Bcl7c	367	B-cell CLL/lymphoma 7 protein family member C OS=Mus musculus OX=10090 GN=Bcl7c PE=1 SV=1;B-cell CLL/lymphoma 7 protein family member C OS=Mus musculus OX=10090 GN=Bcl7c PE=1 SV=1	Color2 [A=255, R=169, G=169, B=169]	1	4		By MS/MS	By MS/MS	By MS/MS	By MS/MS	By MS/MS	By MS/MS	By MS/MS	By MS/MS	By MS/MS	By MS/MS	Mus musculus	4	4	3	30.3	30.3	26.1	26.353	0	8.7966	1659700	23	2	2	2	3	3	2	3	2	3	2	16.5415	16.4852	16.5499
			0.674758	-0.16242	Q8K019;Q3UDL9	Q8K019;Q3UDL9	Bcl-2-associated transcription factor 1	Bclaf1	6399	Bcl-2-associated transcription factor 1 OS=Mus musculus OX=10090 GN=Bclaf1 PE=1 SV=2;Uncharacterized protein (Fragment) OS=Mus musculus OX=10090 GN=Bclaf1 PE=2 SV=1	Color2 [A=255, R=169, G=169, B=169]	1	4		By MS/MS	By MS/MS	By MS/MS	By MS/MS	By MS/MS	By MS/MS	By MS/MS	By MS/MS	By MS/MS	By MS/MS	Mus musculus	24	23	2	24.5	24.5	3.3	106	0	63.244	17419000	142	19	19	23	18	18	22	20	20	23	20	17.9924	18.0135	18.4293
			0.239532	0.115962	F8WI22;A0A087WRN1;A0A087WQA0;Q3UR37;Q3TSZ0;Q3TRC6;Q05C67;Q3TEQ0	F8WI22;A0A087WRN1;A0A087WQA0;Q3UR37;Q3TSZ0		Bclaf1	3013	Bcl-2-associated transcription factor 1 OS=Mus musculus OX=10090 GN=Bclaf1 PE=1 SV=1;Bcl-2-associated transcription factor 1 (Fragment) OS=Mus musculus OX=10090 GN=Bclaf1 PE=1 SV=1;Bcl-2-associated transcription factor 1 OS=Mus musculus OX=10090 GN=Bclaf1	Color2 [A=255, R=169, G=169, B=169]	1	4		By MS/MS	By MS/MS	By MS/MS	By MS/MS	By MS/MS	By MS/MS	By MS/MS	By MS/MS	By MS/MS	By MS/MS	Mus musculus	22	1	1	24.3	1.8	1.8	100.28	0.0028994	3.2407	790450	10	18	18	21	17	17	20	20	19	21	19	16.3961	16.2775	16.6417
			0.0294189	-0.0122129	Q9CZP5	Q9CZP5	Mitochondrial chaperone BCS1	Bcs1l	7237	Mitochondrial chaperone BCS1 OS=Mus musculus OX=10090 GN=Bcs1l PE=1 SV=1	Color2 [A=255, R=169, G=169, B=169]	1	4		By MS/MS	By MS/MS	By MS/MS	By MS/MS	By MS/MS	By MS/MS	By MS/MS	By MS/MS	By MS/MS	By MS/MS	Mus musculus	10	10	10	30.1	30.1	30.1	47.406	0	33.202	2018300	59	9	6	7	7	7	9	6	9	7	8	15.9998	15.7617	15.8211
			0.0167189	0.0039854	O88597;E9PYD6;E9QAM0;F7DB15;F7CVL9;F7C090	O88597;E9PYD6	Beclin-1	Becn1	3440	Beclin-1 OS=Mus musculus OX=10090 GN=Becn1 PE=1 SV=3;Beclin-1 OS=Mus musculus OX=10090 GN=Becn1 PE=1 SV=1	Color2 [A=255, R=169, G=169, B=169]	1	4		By MS/MS	By MS/MS	By MS/MS	By MS/MS	By MS/MS	By MS/MS	By MS/MS	By MS/MS	By MS/MS	By MS/MS	Mus musculus	11	11	11	29.2	29.2	29.2	51.588	0	23.545	2339500	44	9	9	8	9	10	8	10	7	9	10	16.0051	16.133	15.8159
			0.114585	-0.0846375	Q8BNZ1;O35623	Q8BNZ1;O35623	BET1 homolog	Bet1	3317	t-SNARE coiled-coil homology domain-containing protein OS=Mus musculus OX=10090 GN=Bet1 PE=2 SV=1;BET1 homolog OS=Mus musculus OX=10090 GN=Bet1 PE=1 SV=1	Color2 [A=255, R=169, G=169, B=169]	1	4		By MS/MS	By MS/MS	By MS/MS	By MS/MS	By MS/MS	By MS/MS	By MS/MS	By MS/MS	By MS/MS	By MS/MS	Mus musculus	2	2	2	24.6	24.6	24.6	13.225	0	8.9668	818280	12	1	1	1	1	1	1	2	2	2	2	16.5281	16.222	15.5919
			0.188418	0.329522	A0A0R4J040;Q8R079	A0A0R4J040;Q8R079	Bifunctional apoptosis regulator	Bfar	221	Bifunctional apoptosis regulator OS=Mus musculus OX=10090 GN=Bfar PE=1 SV=1;Bifunctional apoptosis regulator OS=Mus musculus OX=10090 GN=Bfar PE=1 SV=1	Color2 [A=255, R=169, G=169, B=169]	1	4			By MS/MS				By matching	By matching	By matching	By MS/MS	By MS/MS	Mus musculus	2	2	2	5.1	5.1	5.1	52.937	0.00058454	4.5115	76954	4	0	1	0	0	0	1	2	1	2	1	12.248	13.909	12.9427
			0.837549	0.186152	Q921C5;Q3TBD4;D3Z390;G3UXK5;Q5DTM3;B2KG46;Q8BR07;A0A1Y7VIQ5;G3UY88	Q921C5;Q3TBD4;D3Z390	Protein bicaudal D homolog 2	Bicd2	6819	Protein bicaudal D homolog 2 OS=Mus musculus OX=10090 GN=Bicd2 PE=1 SV=1;Uncharacterized protein OS=Mus musculus OX=10090 GN=Bicd2 PE=2 SV=1;Protein bicaudal D homolog 2 OS=Mus musculus OX=10090 GN=Bicd2 PE=1 SV=2	Color2 [A=255, R=169, G=169, B=169]	1	4		By MS/MS	By MS/MS	By MS/MS	By MS/MS	By MS/MS	By MS/MS	By MS/MS	By MS/MS	By MS/MS	By MS/MS	Mus musculus	25	25	25	36	36	36	93.39	0	67.155	6691200	99	13	19	22	16	17	16	18	21	20	19	16.4657	16.6429	16.5748
			0.104353	0.169791	P70444;D3Z463	P70444	BH3-interacting domain death agonist;BH3-interacting domain death agonist p15;BH3-interacting domain death agonist p13;BH3-interacting domain death agonist p11	Bid	4177	BH3-interacting domain death agonist OS=Mus musculus OX=10090 GN=Bid PE=1 SV=2	Color2 [A=255, R=169, G=169, B=169]	1	4		By MS/MS	By MS/MS	By matching	By MS/MS	By MS/MS	By MS/MS	By MS/MS	By MS/MS	By MS/MS	By MS/MS	Mus musculus	4	4	4	31.3	31.3	31.3	21.951	0	24.939	2865100	43	4	4	3	4	4	4	3	4	4	4	17.2458	17.3428	14.3368
			2.48653	-0.329076	A0A3Q4EBK4;Q6P1B9;O08539;A0A3Q4EBR8;Q8BXH2;C6EQG9;A0A0G2JEG8;A0A668KM31;Q7TQF7;Q8C5M9	A0A3Q4EBK4;Q6P1B9;O08539	Myc box-dependent-interacting protein 1	Bin1	672	Myc box-dependent-interacting protein 1 OS=Mus musculus OX=10090 GN=Bin1 PE=1 SV=1;Bin1 protein OS=Mus musculus OX=10090 GN=Bin1 PE=1 SV=1;Myc box-dependent-interacting protein 1 OS=Mus musculus OX=10090 GN=Bin1 PE=1 SV=1	Color2 [A=255, R=169, G=169, B=169]	1	4		By MS/MS	By MS/MS	By MS/MS	By MS/MS	By MS/MS	By MS/MS	By MS/MS	By MS/MS	By MS/MS	By MS/MS	Mus musculus	20	18	18	59.3	57.1	57.1	45.786	0	158.48	13416000	119	14	13	16	12	14	15	16	17	17	16	17.9718	17.8371	18.013
			3.44495	-0.333417	S4R270;S4R1B8;A0A5F8MQ05;D3Z6Q9;S4R2J8;S4R171	S4R270;S4R1B8;A0A5F8MQ05;D3Z6Q9;S4R2J8	Bridging integrator 2	Bin2	7899	Bridging integrator 2 OS=Mus musculus OX=10090 GN=Bin2 PE=1 SV=1;Bridging integrator 2 OS=Mus musculus OX=10090 GN=Bin2 PE=1 SV=1;Bridging integrator 2 OS=Mus musculus OX=10090 GN=Bin2 PE=1 SV=1;Bridging integrator 2 OS=Mus musculus OX=10090 GN=Bin2 PE=1 S	Color2 [A=255, R=169, G=169, B=169]	1	4		By MS/MS	By MS/MS	By MS/MS	By MS/MS	By MS/MS	By MS/MS	By MS/MS	By MS/MS	By MS/MS	By MS/MS	Mus musculus	20	20	18	42.4	42.4	40.6	54.766	0	138.71	20740000	166	16	16	14	18	14	17	17	17	18	16	18.5595	18.4353	18.6932
			0.186827	-0.0597132	Q3TC47;Q9JI08	Q3TC47;Q9JI08	Bridging integrator 3	Bin3	4473	BAR domain-containing protein OS=Mus musculus OX=10090 GN=Bin3 PE=2 SV=1;Bridging integrator 3 OS=Mus musculus OX=10090 GN=Bin3 PE=1 SV=1	Color2 [A=255, R=169, G=169, B=169]	1	4		By MS/MS	By matching	By matching	By matching	By MS/MS	By matching	By matching	By MS/MS	By MS/MS	By MS/MS	Mus musculus	2	2	2	8.3	8.3	8.3	29.68	0.00045126	5.3069	200160	8	2	2	1	1	1	2	2	2	2	2	14.0613	13.8403	13.8471
			0.881022	-0.730465	Q549P2;O70201	Q549P2;O70201	Baculoviral IAP repeat-containing protein 5	Birc5	3394	Baculoviral IAP repeat-containing 5 transcript variant 1 OS=Mus musculus OX=10090 GN=Birc5 PE=2 SV=1;Baculoviral IAP repeat-containing protein 5 OS=Mus musculus OX=10090 GN=Birc5 PE=1 SV=1	Color2 [A=255, R=169, G=169, B=169]	1	4		By MS/MS	By matching	By matching	By matching	By matching	By MS/MS	By MS/MS	By matching	By MS/MS	By MS/MS	Mus musculus	4	4	4	27.1	27.1	27.1	16.297	0	7.2002	373820	7	2	2	1	1	3	3	3	2	3	2	14.5068	14.571	13.0084
			0.0702375	0.0386917	A0A1S6GWH3;A0A1S6GWH6;O88738;S4R1L5;S4R2P8;S4R268;A0A3Q4EH00;Q3UYZ6;J3QP64;S4R1R8;S4R2N7;Q8CBU9;S4R1S3;REV__Q5NCS9;REV__S4R268	A0A1S6GWH3;A0A1S6GWH6;O88738;S4R1L5;S4R2P8	Baculoviral IAP repeat-containing protein 6	Birc6	500	UBC core domain-containing protein OS=Mus musculus OX=10090 GN=Birc6 PE=2 SV=1;UBC core domain-containing protein OS=Mus musculus OX=10090 GN=Birc6 PE=2 SV=1;Baculoviral IAP repeat-containing protein 6 OS=Mus musculus OX=10090 GN=Birc6 PE=1 SV=2;Baculovira	Color2 [A=255, R=169, G=169, B=169]	1	4		By MS/MS	By MS/MS	By MS/MS	By MS/MS	By MS/MS	By MS/MS	By MS/MS	By MS/MS	By MS/MS	By MS/MS	Mus musculus	75	75	74	20.5	20.5	20.4	532.16	0	266.11	18551000	394	53	46	57	51	47	54	56	59	48	61	16.4526	16.7081	16.8414
			0.219872	-0.110288	Q8VD62	Q8VD62	UPF0696 protein C11orf68 homolog	Bles03	6644	UPF0696 protein C11orf68 homolog OS=Mus musculus OX=10090 GN=Bles03 PE=1 SV=2	Color2 [A=255, R=169, G=169, B=169]	1	4		By MS/MS	By MS/MS	By MS/MS	By MS/MS	By MS/MS	By MS/MS	By MS/MS	By MS/MS	By MS/MS	By MS/MS	Mus musculus	6	6	6	21.5	21.5	21.5	31.845	0	15.726	2480700	33	6	5	5	5	5	6	4	5	6	6	16.471	16.6577	16.5654
			0.140267	-0.160254	O88700;E9PZ97	O88700;E9PZ97	Bloom syndrome protein homolog	Blm	3449	Bloom syndrome protein homolog OS=Mus musculus OX=10090 GN=Blm PE=1 SV=1;DNA helicase OS=Mus musculus OX=10090 GN=Blm PE=1 SV=1	Color2 [A=255, R=169, G=169, B=169]	1	4		By matching	By matching	By MS/MS	By MS/MS	By matching	By matching	By MS/MS	By MS/MS	By MS/MS	By MS/MS	Mus musculus	7	7	7	6.1	6.1	6.1	158.36	0	7.6862	329020	12	4	2	5	4	3	3	4	3	3	4	13.7513	12.6511	14.3393
			0.15554	0.110625	Q8R016;E9PY26;E9QA53;E9Q6V3;E9PZH4	Q8R016;E9PY26	Bleomycin hydrolase	Blmh	6511	Bleomycin hydrolase OS=Mus musculus OX=10090 GN=Blmh PE=1 SV=1;Bleomycin hydrolase (Fragment) OS=Mus musculus OX=10090 GN=Blmh PE=1 SV=1	Color2 [A=255, R=169, G=169, B=169]	1	4		By MS/MS	By MS/MS	By MS/MS	By MS/MS	By MS/MS	By MS/MS	By MS/MS	By MS/MS	By MS/MS	By MS/MS	Mus musculus	20	20	20	43.7	43.7	43.7	52.511	0	120.64	25979000	166	17	17	17	18	18	18	16	19	16	18	18.699	18.7423	19.0142
			0.189327	0.364063	Q9CWG9;A0A494BAG7	Q9CWG9;A0A494BAG7	Biogenesis of lysosome-related organelles complex 1 subunit 2	Bloc1s2	7154	Biogenesis of lysosome-related organelles complex 1 subunit 2 OS=Mus musculus OX=10090 GN=Bloc1s2 PE=1 SV=1;Biogenesis of lysosome-related organelles complex 1 subunit 2 OS=Mus musculus OX=10090 GN=Bloc1s2 PE=1 SV=1	Color2 [A=255, R=169, G=169, B=169]	1	4		By MS/MS	By MS/MS		By MS/MS	By MS/MS	By MS/MS	By MS/MS	By MS/MS	By MS/MS	By matching	Mus musculus	2	2	2	19.6	19.6	19.6	16.299	0	27.006	426460	13	2	2	0	2	2	1	2	2	2	1	15.9894	16.1277	12.5463
			0.42226	-0.331346	Q5U5M8	Q5U5M8	Biogenesis of lysosome-related organelles complex 1 subunit 3	Bloc1s3	5418	Biogenesis of lysosome-related organelles complex 1 subunit 3 OS=Mus musculus OX=10090 GN=Bloc1s3 PE=1 SV=1	Color2 [A=255, R=169, G=169, B=169]	1	4		By MS/MS	By MS/MS	By MS/MS	By MS/MS	By MS/MS	By MS/MS	By MS/MS	By MS/MS	By MS/MS	By MS/MS	Mus musculus	4	4	4	31.8	31.8	31.8	20.398	0	23.728	855420	19	3	3	3	3	4	3	3	3	3	3	15.2921	15.1215	14.2335
			0.581687	0.747723	Q8VED2	Q8VED2	Biogenesis of lysosome-related organelles complex 1 subunit 4	Bloc1s4	6684	Biogenesis of lysosome-related organelles complex 1 subunit 4 OS=Mus musculus OX=10090 GN=Bloc1s4 PE=1 SV=1	Color2 [A=255, R=169, G=169, B=169]	1	4		By MS/MS	By MS/MS	By matching	By MS/MS	By MS/MS	By MS/MS	By MS/MS	By MS/MS	By MS/MS	By matching	Mus musculus	4	4	4	21.9	21.9	21.9	23.112	0	9.1033	405310	18	3	2	3	2	3	3	3	3	2	1	15.431	15.2117	13.3861
			0.69467	-0.498239	Q8R015;Q3TB02	Q8R015;Q3TB02	Biogenesis of lysosome-related organelles complex 1 subunit 5	Bloc1s5	6510	Biogenesis of lysosome-related organelles complex 1 subunit 5 OS=Mus musculus OX=10090 GN=Bloc1s5 PE=1 SV=1;Biogenesis of lysosome-related organelles complex 1 subunit 5 OS=Mus musculus OX=10090 GN=Bloc1s5 PE=1 SV=1	Color2 [A=255, R=169, G=169, B=169]	1	4		By MS/MS	By MS/MS	By MS/MS	By MS/MS	By MS/MS	By MS/MS	By MS/MS	By MS/MS	By MS/MS	By MS/MS	Mus musculus	7	7	7	47.6	47.6	47.6	21.283	0	17.78	32716000	31	6	3	4	4	6	5	5	6	7	5	21.5629	21.7051	19.9766
			0.333673	0.170446	Q9CY64;A2ASB8;A2ASB7;A2ASB1;Q3TS98	Q9CY64	Biliverdin reductase A	Blvra	7205	Biliverdin reductase A OS=Mus musculus OX=10090 GN=Blvra PE=1 SV=1	Color2 [A=255, R=169, G=169, B=169]	1	4		By MS/MS	By MS/MS	By MS/MS	By MS/MS	By MS/MS	By MS/MS	By MS/MS	By MS/MS	By MS/MS	By MS/MS	Mus musculus	18	18	18	53.6	53.6	53.6	33.524	0	223.18	62750000	167	16	17	16	15	16	18	13	17	16	17	20.149	20.4131	20.6439
			0.881258	0.361616	Q3U6G1;Q923D2;E9PZC3;A0A0U1RPU7;E9PZC4;Q3TP34	Q3U6G1;Q923D2;E9PZC3;A0A0U1RPU7	Flavin reductase (NADPH)	Blvrb	4854	Uncharacterized protein OS=Mus musculus OX=10090 GN=Blvrb PE=1 SV=1;Flavin reductase (NADPH) OS=Mus musculus OX=10090 GN=Blvrb PE=1 SV=3;Flavin reductase (NADPH) OS=Mus musculus OX=10090 GN=Blvrb PE=1 SV=1;Flavin reductase (NADPH) OS=Mus musculus OX=10090	Color2 [A=255, R=169, G=169, B=169]	1	4		By MS/MS	By MS/MS	By MS/MS	By MS/MS	By MS/MS	By MS/MS	By MS/MS	By MS/MS	By MS/MS	By MS/MS	Mus musculus	13	13	13	84.5	84.5	84.5	22.197	0	178.67	48680000	128	10	12	10	11	10	12	11	12	11	10	21.0671	21.1768	21.2116
			0.218948	0.183707	A2ASR7;A2ASR8;Q2LC58;P25916;A2ASR5;A2ASR6;Q3ULL2	A2ASR7;A2ASR8;Q2LC58;P25916;A2ASR5;A2ASR6;Q3ULL2	Polycomb complex protein BMI-1	Bmi1	1962	Polycomb complex protein BMI-1 (Fragment) OS=Mus musculus OX=10090 GN=Bmi1 PE=1 SV=1;Polycomb complex protein BMI-1 (Fragment) OS=Mus musculus OX=10090 GN=Bmi1 PE=1 SV=1;PCGF4 OS=Mus musculus OX=10090 GN=Bmi1 PE=2 SV=1;Polycomb complex protein BMI-1 OS=Mus	Color2 [A=255, R=169, G=169, B=169]	1	4		By matching	By MS/MS	By MS/MS	By matching		By matching	By matching	By matching	By MS/MS	By MS/MS	Mus musculus	2	2	2	22.6	22.6	22.6	18.452	0	13.752	82523	4	1	1	2	1	0	1	1	1	1	1	13.3489	13.036	13.3353
		+	2.58205	-0.626469	Q91Z96	Q91Z96	BMP-2-inducible protein kinase	Bmp2k	6810	BMP-2-inducible protein kinase OS=Mus musculus OX=10090 GN=Bmp2k PE=1 SV=1	Color2 [A=255, R=169, G=169, B=169]	1	4		By MS/MS	By MS/MS	By MS/MS	By MS/MS	By MS/MS	By MS/MS	By MS/MS	By MS/MS	By MS/MS	By MS/MS	Mus musculus	14	13	13	19.2	18.1	18.1	126.18	0	78.181	1805400	52	11	9	9	7	9	10	10	11	11	9	15.357	15.0228	15.5492
			0.809137	-0.217695	Q6PGF5;Q6ZQH0;Q3V0N4;Q8K0N8;Q3UYW7;Q8CEG3	Q6PGF5;Q6ZQH0;Q3V0N4;Q8K0N8;Q3UYW7		Bms1	5689	BMS1 homolog, ribosome assembly protein (Yeast) OS=Mus musculus OX=10090 GN=Bms1 PE=1 SV=1;MKIAA0187 protein (Fragment) OS=Mus musculus OX=10090 GN=Bms1 PE=2 SV=1;Bms1-type G domain-containing protein (Fragment) OS=Mus musculus OX=10090 GN=Bms1 PE=2 SV=1;B	Color2 [A=255, R=169, G=169, B=169]	1	4		By MS/MS	By MS/MS	By MS/MS	By MS/MS	By MS/MS	By MS/MS	By MS/MS	By MS/MS	By MS/MS	By MS/MS	Mus musculus	21	21	21	19.8	19.8	19.8	145.41	0	83.572	5185100	119	17	16	20	17	16	18	16	18	20	19	16.0744	15.7975	16.2541
			0.210947	0.0575558	Q6QD59;B8JJI4;F7C279;F6WZQ6	Q6QD59;B8JJI4;F7C279	Vesicle transport protein SEC20	Bnip1	5700	Vesicle transport protein SEC20 OS=Mus musculus OX=10090 GN=Bnip1 PE=1 SV=1;Vesicle transport protein SEC20 OS=Mus musculus OX=10090 GN=Bnip1 PE=1 SV=1;Vesicle transport protein SEC20 (Fragment) OS=Mus musculus OX=10090 GN=Bnip1 PE=1 SV=1	Color2 [A=255, R=169, G=169, B=169]	1	4		By MS/MS	By MS/MS	By MS/MS	By MS/MS	By MS/MS	By MS/MS	By MS/MS	By MS/MS	By MS/MS	By MS/MS	Mus musculus	12	12	11	57.9	57.9	51.3	26.175	0	68.148	3377200	73	9	11	12	11	7	10	11	10	9	8	16.4269	16.2687	16.2435
			0.249656	-0.167249	O54940;Q91VL0;Q9D632;G5E8U9;Q3TTX3;Q3TWC8;F6VF29	O54940;Q91VL0;Q9D632;G5E8U9;Q3TTX3;Q3TWC8	BCL2/adenovirus E1B 19 kDa protein-interacting protein 2	Bnip2	3361	BCL2/adenovirus E1B 19 kDa protein-interacting protein 2 OS=Mus musculus OX=10090 GN=Bnip2 PE=1 SV=2;BCL2/adenovirus E1B 19 kDa protein-interacting protein 2 OS=Mus musculus OX=10090 GN=Bnip2 PE=1 SV=1;CRAL-TRIO domain-containing protein OS=Mus musculus OX	Color2 [A=255, R=169, G=169, B=169]	1	4		By MS/MS	By MS/MS	By MS/MS	By MS/MS	By MS/MS	By MS/MS	By MS/MS	By MS/MS	By MS/MS	By MS/MS	Mus musculus	6	6	5	19	19	15.3	37.768	0	12.347	3582200	45	6	5	6	5	6	6	5	5	6	6	17.0197	17.8592	18.0308
			0.359777	-0.0952164	E9Q6J5;Q6P8H7	E9Q6J5		Bod1l	2805	Biorientation of chromosomes in cell division protein 1-like 1 OS=Mus musculus OX=10090 GN=Bod1l PE=1 SV=1	Color2 [A=255, R=169, G=169, B=169]	1	4		By MS/MS	By MS/MS	By MS/MS	By MS/MS	By MS/MS	By MS/MS	By MS/MS	By MS/MS	By MS/MS	By MS/MS	Mus musculus	41	41	41	19.4	19.4	19.4	327.45	0	126.93	4543900	136	27	22	29	21	27	22	26	31	32	26	15.5865	15.3432	15.6244
			0.0638337	-0.0300316	Q9D8S9	Q9D8S9	BolA-like protein 1	Bola1	7402	BolA-like protein 1 OS=Mus musculus OX=10090 GN=Bola1 PE=1 SV=1	Color2 [A=255, R=169, G=169, B=169]	1	4		By MS/MS	By MS/MS	By MS/MS	By MS/MS	By MS/MS	By MS/MS	By MS/MS	By MS/MS	By MS/MS	By MS/MS	Mus musculus	7	7	7	69.3	69.3	69.3	14.379	0	51.366	6709100	59	6	7	5	5	5	6	5	7	7	7	17.6004	17.7389	17.0464
			0.238668	0.208816	Q8BGS2	Q8BGS2	BolA-like protein 2	Bola2	5968	BolA-like protein 2 OS=Mus musculus OX=10090 GN=Bola2 PE=1 SV=1	Color2 [A=255, R=169, G=169, B=169]	1	4		By MS/MS	By MS/MS	By MS/MS	By MS/MS	By MS/MS	By MS/MS	By MS/MS	By MS/MS	By MS/MS	By MS/MS	Mus musculus	5	5	5	65.1	65.1	65.1	10.214	0	20.705	1922600	42	4	4	4	4	5	3	4	4	5	4	16.8774	16.6128	15.1677
		+	2.3942	-0.709881	E9Q705;Q14A77;E9PX89;Q8CEI1;Q3TSQ5	E9Q705;Q14A77;E9PX89;Q8CEI1;Q3TSQ5	BolA-like protein 3	Bola3	2700	BolA-like protein 3 OS=Mus musculus OX=10090 GN=Bola3 PE=1 SV=1;BolA-like 3 (E. coli) OS=Mus musculus OX=10090 GN=Bola3 PE=1 SV=1;BolA-like protein 3 OS=Mus musculus OX=10090 GN=Bola3 PE=1 SV=1;BolA-like protein 3 OS=Mus musculus OX=10090 GN=Bola3 PE=1 SV=	Color2 [A=255, R=169, G=169, B=169]	1	4		By MS/MS	By MS/MS	By MS/MS	By MS/MS	By MS/MS	By MS/MS	By matching	By MS/MS	By matching	By MS/MS	Mus musculus	3	3	3	38.9	38.9	38.9	10.829	0	11.037	723590	13	2	3	2	2	3	2	1	2	2	2	15.5243	15.0695	14.9655
			0.0381798	0.0114182	Q3TJZ5;P97452;Q3TIJ5;Q3THV0	Q3TJZ5;P97452;Q3TIJ5;Q3THV0	Ribosome biogenesis protein BOP1	Bop1	4242	Ribosome biogenesis protein BOP1 OS=Mus musculus OX=10090 GN=Bop1 PE=2 SV=1;Ribosome biogenesis protein BOP1 OS=Mus musculus OX=10090 GN=Bop1 PE=1 SV=1;Ribosome biogenesis protein BOP1 OS=Mus musculus OX=10090 GN=Bop1 PE=2 SV=1;Ribosome biogenesis protein	Color2 [A=255, R=169, G=169, B=169]	1	4		By MS/MS	By MS/MS	By MS/MS	By MS/MS	By MS/MS	By MS/MS	By MS/MS	By MS/MS	By MS/MS	By MS/MS	Mus musculus	23	23	23	42.6	42.6	42.6	82.569	0	140.66	20695000	137	16	18	20	19	21	19	17	16	21	18	18.5975	18.3519	18.5057
			0.227826	-0.169464	Q3TDN8;Q8R164	Q3TDN8;Q8R164	Valacyclovir hydrolase	Bphl	4506	AB hydrolase-1 domain-containing protein OS=Mus musculus OX=10090 GN=Bphl PE=2 SV=1;Valacyclovir hydrolase OS=Mus musculus OX=10090 GN=Bphl PE=1 SV=1	Color2 [A=255, R=169, G=169, B=169]	1	4		By MS/MS	By MS/MS	By MS/MS	By MS/MS	By MS/MS	By MS/MS	By MS/MS	By MS/MS	By MS/MS	By MS/MS	Mus musculus	7	7	7	29.8	29.8	29.8	33.705	0	33.193	1190400	40	5	5	4	5	4	6	4	7	4	4	14.93	14.7715	15.5808
			0.54364	0.150312	A0A1B0GRV0;Q3UBN8;Q9Z0S1;D3Z0E6;D3Z5X0	A0A1B0GRV0;Q3UBN8;Q9Z0S1;D3Z0E6	3(2),5-bisphosphate nucleotidase 1	Bpnt1	429	3(2),5-bisphosphate nucleotidase 1 OS=Mus musculus OX=10090 GN=Bpnt1 PE=1 SV=1;Uncharacterized protein OS=Mus musculus OX=10090 GN=Bpnt1 PE=2 SV=1;3(2),5-bisphosphate nucleotidase 1 OS=Mus musculus OX=10090 GN=Bpnt1 PE=1 SV=2;3(2),5-bisphosphate n	Color2 [A=255, R=169, G=169, B=169]	1	4		By MS/MS	By MS/MS	By MS/MS	By MS/MS	By MS/MS	By MS/MS	By MS/MS	By MS/MS	By MS/MS	By MS/MS	Mus musculus	13	13	1	48.6	48.6	5.6	34.973	0	71.844	11316000	90	11	12	12	8	10	11	11	11	9	12	18.2139	18.3319	18.4473
			0.206652	0.325544	Q3U449	Q3U449		Bpnt1	4814	Uncharacterized protein OS=Mus musculus OX=10090 GN=Bpnt1 PE=2 SV=1	Color2 [A=255, R=169, G=169, B=169]	1	4		By matching	By matching	By MS/MS	By matching	By matching	By matching	By MS/MS	By MS/MS	By matching	By matching	Mus musculus	13	1	1	52.6	7.5	7.5	33.243	0.0015458	3.6342	73955	3	11	12	12	8	10	10	11	11	9	11	12.2716	13.2678	13.8321
			0.526454	-0.168229	E5D6T0;E9Q6A7;A2A655;A2A654;Q8K092;Q3UPA6;Q6P9L3;Q8CFX5;A2A653	E5D6T0;E9Q6A7;A2A655;A2A654		Bptf	1827	Bromodomain PHD finger transcription factor splice variant OS=Mus musculus OX=10090 GN=Bptf PE=2 SV=1;Bromodomain PHD finger transcription factor OS=Mus musculus OX=10090 GN=Bptf PE=1 SV=1;Bromodomain PHD finger transcription factor OS=Mus musculus OX=1009	Color2 [A=255, R=169, G=169, B=169]	1	4		By MS/MS	By MS/MS	By MS/MS	By MS/MS	By MS/MS	By MS/MS	By MS/MS	By MS/MS	By MS/MS	By MS/MS	Mus musculus	23	23	23	13.9	13.9	13.9	291.86	0	83.572	3624800	66	13	9	17	8	13	17	14	18	21	16	16.8812	16.9638	17.1669
			0.0544107	-0.043992	P28028;A0A7N4FLU7;Q9JJU6	P28028;A0A7N4FLU7	Serine/threonine-protein kinase B-raf	Braf	1039	Serine/threonine-protein kinase B-raf OS=Mus musculus OX=10090 GN=Braf PE=1 SV=4;Serine/threonine-protein kinase B-raf (Fragment) OS=Mus musculus OX=10090 GN=Braf PE=1 SV=1	Color2 [A=255, R=169, G=169, B=169]	1	4		By MS/MS	By MS/MS	By MS/MS	By MS/MS	By MS/MS	By MS/MS	By MS/MS	By MS/MS	By MS/MS	By MS/MS	Mus musculus	8	3	3	12.5	5.9	5.9	82.514	0.00015835	6.7629	712720	12	6	8	7	7	6	6	7	7	6	6	15.5468	15.248	15.5798
			0.556139	-0.191343	Q99MP8	Q99MP8	BRCA1-associated protein	Brap	6970	BRCA1-associated protein OS=Mus musculus OX=10090 GN=Brap PE=1 SV=1	Color2 [A=255, R=169, G=169, B=169]	1	4		By MS/MS	By MS/MS	By MS/MS	By matching	By MS/MS	By MS/MS	By MS/MS	By MS/MS	By MS/MS	By MS/MS	Mus musculus	6	6	6	13.4	13.4	13.4	66.99	0	21.133	862350	25	5	4	5	4	6	4	5	5	4	5	15.3246	15.5264	15.3657
			1.0298	-0.390892	E9QLK3;Q8C3R1;D6RE40;Q8C919;Q8CBQ6	E9QLK3;Q8C3R1;D6RE40;Q8C919	BRCA1-associated ATM activator 1	Brat1	2873	BRCA1-associated ATM activator 1 OS=Mus musculus OX=10090 GN=Brat1 PE=1 SV=1;BRCA1-associated ATM activator 1 OS=Mus musculus OX=10090 GN=Brat1 PE=1 SV=1;BRCA1-associated ATM activator 1 OS=Mus musculus OX=10090 GN=Brat1 PE=1 SV=1;Uncharacterized protein O	Color2 [A=255, R=169, G=169, B=169]	1	4			By matching	By MS/MS	By matching	By MS/MS	By MS/MS	By MS/MS	By matching	By MS/MS	By MS/MS	Mus musculus	3	3	3	5	5	5	93.853	0	8.7325	156830	8	0	1	1	1	1	2	2	1	1	3	13.9855	13.541	13.5622
			0.16502	-0.33112	P48754;Q9Z1D2;Q6NV63;A0A6M5UKN4;A0A6M5UM29;A0A6M5UK21;A0A6M5UK06;A0A6M5UJY5;A0A6M5ULA1;A0A6M5UK40;A0A6M5UP58;A0A6M5UNK6;A0A6M5UNJ4;A0A6M5UQ05;A0A6M5UNP5;A0A6M5UNX3;A0A6M5UQ19;B0FT00;A0A6M5ULZ1;A0A6M5UP52;A0A6M5UNI5;A0A6M5UP30;Q3UMS5;A0A6M5UNT0;A0A6M5ULC1;A0A6M5UKK1;A0A6M5UNH3;A0A6M5UP38;A0A6M5UNJ9;A0A6M5UNL8;A0A6M5UKJ0;A0A6M5UNS0;A0A6M5UNU9;A0A6M5UL81;Q99LI1;A0A6M5UP39;B8Y8T1;B9VPZ7;A0A1B4Z9N9	P48754;Q9Z1D2;Q6NV63	Breast cancer type 1 susceptibility protein homolog;Breast cancer type 1 susceptibility protein	Brca1	3848	Breast cancer type 1 susceptibility protein homolog OS=Mus musculus OX=10090 GN=Brca1 PE=1 SV=3;Breast cancer type 1 susceptibility protein homolog OS=Mus musculus OX=10090 GN=Brca1 PE=2 SV=1;Breast cancer type 1 susceptibility protein homolog OS=Mus muscu	Color2 [A=255, R=169, G=169, B=169]	1	4		By matching	By MS/MS	By MS/MS	By matching	By matching	By MS/MS	By MS/MS	By MS/MS	By MS/MS	By MS/MS	Mus musculus	7	7	7	5	5	5	198.79	0	15.345	556540	15	3	3	4	3	2	2	5	4	4	5	14.8859	13.8605	15.3848
			0.0835881	-0.0705086	P46737;A3KGA8;E9Q0P6;Q7M757	P46737	Lys-63-specific deubiquitinase BRCC36	Brcc3	3823	Lys-63-specific deubiquitinase BRCC36 OS=Mus musculus OX=10090 GN=Brcc3 PE=1 SV=1	Color2 [A=255, R=169, G=169, B=169]	1	4		By MS/MS	By MS/MS	By MS/MS	By MS/MS	By MS/MS	By MS/MS	By MS/MS	By MS/MS	By MS/MS	By MS/MS	Mus musculus	9	9	9	35.4	35.4	35.4	33.34	0	27.392	1905000	38	3	5	7	3	4	9	6	8	7	6	15.9711	15.4127	16.4903
			0.187822	-0.0904499	G5E8P1;Q3UE68;A7MCW6	G5E8P1;Q3UE68		Brd1	3134	Bromodomain-containing protein 1 OS=Mus musculus OX=10090 GN=Brd1 PE=1 SV=1;Uncharacterized protein OS=Mus musculus OX=10090 GN=Brd1 PE=2 SV=1	Color2 [A=255, R=169, G=169, B=169]	1	4		By MS/MS	By MS/MS	By MS/MS	By MS/MS	By MS/MS	By MS/MS	By MS/MS	By MS/MS	By MS/MS	By MS/MS	Mus musculus	16	16	11	15.2	15.2	10.2	119.71	0	29.853	2373200	47	8	8	10	7	8	10	13	9	12	11	16.3386	15.9747	16.4627
			0.813875	-0.760057	Q80UP2	Q80UP2		Brd1	5845	Brd1 protein (Fragment) OS=Mus musculus OX=10090 GN=Brd1 PE=2 SV=1	Color2 [A=255, R=169, G=169, B=169]	1	4		By matching	By matching	By matching	By matching	By matching	By matching	By matching	By MS/MS	By MS/MS	By matching	Mus musculus	7	2	2	20.2	6.1	6.1	40.76	0	8.7172	234330	3	4	2	3	3	4	3	6	5	5	4	14.4888	12.6763	12.5995
			0.195462	-0.0430984	B2RS09;Q7JJ13;I7HPW1;Q3TH63;A0A494BAP4;G3UZR9;S4R1Z1	B2RS09;Q7JJ13;I7HPW1	Bromodomain-containing protein 2	Brd2	2209	Bromodomain containing 2 OS=Mus musculus OX=10090 GN=Brd2 PE=2 SV=1;Bromodomain-containing protein 2 OS=Mus musculus OX=10090 GN=Brd2 PE=1 SV=1;Bromodomain containing 2 (Fragment) OS=Mus musculus OX=10090 GN=Brd2 PE=1 SV=1	Color2 [A=255, R=169, G=169, B=169]	1	4		By MS/MS	By MS/MS	By MS/MS	By MS/MS	By MS/MS	By MS/MS	By MS/MS	By MS/MS	By MS/MS	By MS/MS	Mus musculus	22	19	18	30.1	27.4	26.3	88.066	0	72.256	6371900	117	17	18	19	15	19	17	15	15	18	20	16.5361	16.4068	16.5726
			2.37186	-0.264971	Q3TUI3;Q8K2F0;Q05DR7;A2AKA9;Q4G5Y4;Q5CCJ9;Q53TY6;A2AKB0	Q3TUI3;Q8K2F0;Q05DR7;A2AKA9;Q4G5Y4;Q5CCJ9	Bromodomain-containing protein 3	Brd3	4686	Uncharacterized protein OS=Mus musculus OX=10090 GN=Brd3 PE=2 SV=1;Bromodomain-containing protein 3 OS=Mus musculus OX=10090 GN=Brd3 PE=1 SV=2;Brd3 protein (Fragment) OS=Mus musculus OX=10090 GN=Brd3 PE=2 SV=1;Bromodomain-containing protein 3 (Fragment) OS	Color2 [A=255, R=169, G=169, B=169]	1	4		By MS/MS	By MS/MS	By MS/MS	By MS/MS	By MS/MS	By MS/MS	By MS/MS	By MS/MS	By MS/MS	By MS/MS	Mus musculus	14	7	6	22.7	15	10.6	79.761	0	25.454	1844500	43	12	11	12	11	12	11	12	11	13	10	15.7225	15.5155	15.685
			0.179074	0.0395744	Q3UH70;Q9ESU6;B2RSE4;Q3U3Z2;Q3SYK2;B0V2V6;A0A494BAK1;Q63ZX2;A0A2R8VHW4;Q8BS78;O35692;A0A494BBD0;D6RGP2;Q91Y44	Q3UH70;Q9ESU6;B2RSE4;Q3U3Z2;Q3SYK2;B0V2V6;A0A494BAK1;Q63ZX2	Bromodomain-containing protein 4	Brd4	4984	Bromodomain-containing protein 4 OS=Mus musculus OX=10090 GN=Brd4 PE=1 SV=1;Bromodomain-containing protein 4 OS=Mus musculus OX=10090 GN=Brd4 PE=1 SV=2;Bromodomain containing 4 OS=Mus musculus OX=10090 GN=Brd4 PE=2 SV=1;Uncharacterized protein (Fragment) O	Color2 [A=255, R=169, G=169, B=169]	1	4		By MS/MS	By MS/MS	By MS/MS	By MS/MS	By MS/MS	By MS/MS	By MS/MS	By MS/MS	By MS/MS	By MS/MS	Mus musculus	24	24	16	19.2	19.2	14.9	156.05	0	61.232	8919800	142	21	17	20	17	19	18	21	22	21	18	16.9449	17.0761	17.0633
			1.38145	-0.533162	O88665;Q3TUN9;Q8BQT4;A1A554	O88665	Bromodomain-containing protein 7	Brd7	3444	Bromodomain-containing protein 7 OS=Mus musculus OX=10090 GN=Brd7 PE=1 SV=1	Color2 [A=255, R=169, G=169, B=169]	1	4		By MS/MS	By MS/MS	By MS/MS	By MS/MS	By MS/MS	By MS/MS	By MS/MS	By MS/MS	By MS/MS	By MS/MS	Mus musculus	9	9	9	19.7	19.7	19.7	73.999	0	26.65	1404800	28	6	6	5	7	8	7	7	6	7	8	15.2863	15.3201	15.6866
			1.23476	-0.358238	D3YZC7;D3YZC8;Q8R3B7	D3YZC7;D3YZC8;Q8R3B7	Bromodomain-containing protein 8	Brd8	2539	Bromodomain-containing protein 8 OS=Mus musculus OX=10090 GN=Brd8 PE=1 SV=1;Bromodomain-containing protein 8 OS=Mus musculus OX=10090 GN=Brd8 PE=1 SV=1;Bromodomain-containing protein 8 OS=Mus musculus OX=10090 GN=Brd8 PE=1 SV=2	Color2 [A=255, R=169, G=169, B=169]	1	4		By MS/MS	By MS/MS	By MS/MS	By MS/MS	By matching	By MS/MS	By MS/MS	By MS/MS	By MS/MS	By MS/MS	Mus musculus	4	4	4	6	6	6	95.685	0	12.594	392460	16	2	3	3	3	3	4	3	3	4	3	13.9981	13.8019	14.0381
			1.14834	-0.481791	A0A0R4J175;Q3UQU0;A0A1Y7VN62;A0A1Y7VJ63	A0A0R4J175;Q3UQU0	Bromodomain-containing protein 9	Brd9	309	Bromodomain-containing protein 9 OS=Mus musculus OX=10090 GN=Brd9 PE=1 SV=1;Bromodomain-containing protein 9 OS=Mus musculus OX=10090 GN=Brd9 PE=1 SV=1	Color2 [A=255, R=169, G=169, B=169]	1	4		By matching	By matching	By MS/MS	By matching	By MS/MS	By MS/MS	By matching	By matching	By MS/MS	By MS/MS	Mus musculus	3	3	3	6.9	6.9	6.9	66.968	0.00031172	6.3148	348020	6	3	2	3	1	2	3	1	2	2	3	13.7966	14.233	13.8941
			0.839566	0.164842	Q8K3W0;D3Z7P0;E9Q0U3;A0A0J9YV56;E9Q8Q1	Q8K3W0;D3Z7P0;E9Q0U3	BRCA1-A complex subunit BRE	Bre	6483	BRISC and BRCA1-A complex member 2 OS=Mus musculus OX=10090 GN=Babam2 PE=1 SV=2;BRISC and BRCA1-A complex member 2 OS=Mus musculus OX=10090 GN=Babam2 PE=1 SV=3;BRISC and BRCA1-A complex member 2 OS=Mus musculus OX=10090 GN=Babam2 PE=1 SV=1	Color2 [A=255, R=169, G=169, B=169]	1	4		By MS/MS	By MS/MS	By MS/MS	By MS/MS	By MS/MS	By MS/MS	By MS/MS	By MS/MS	By MS/MS	By MS/MS	Mus musculus	10	10	10	30.8	30.8	30.8	43.544	0	52.251	3368800	65	8	8	7	6	9	9	9	9	6	7	16.7487	16.9064	16.7879
			0.215479	-0.0643108	Q8BXV2;A0A0G2JGE0	Q8BXV2	BRI3-binding protein	Bri3bp	6181	BRI3-binding protein OS=Mus musculus OX=10090 GN=Bri3bp PE=1 SV=1	Color2 [A=255, R=169, G=169, B=169]	1	4		By MS/MS	By MS/MS	By MS/MS	By MS/MS	By MS/MS	By MS/MS	By MS/MS	By MS/MS	By MS/MS	By MS/MS	Mus musculus	5	5	5	17	17	17	28.263	0	21.09	2933900	29	3	4	5	3	4	4	3	3	5	4	17.4772	17.0024	17.4106
			0.0931585	0.0759308	Q9DCA5;E9Q2V8;Q8CEX3	Q9DCA5	Ribosome biogenesis protein BRX1 homolog	Brix1	7496	Ribosome biogenesis protein BRX1 homolog OS=Mus musculus OX=10090 GN=Brix1 PE=1 SV=3	Color2 [A=255, R=169, G=169, B=169]	1	4		By MS/MS	By MS/MS	By MS/MS	By MS/MS	By MS/MS	By MS/MS	By MS/MS	By MS/MS	By MS/MS	By MS/MS	Mus musculus	12	12	12	45.3	45.3	45.3	41.241	0	114.39	5743500	81	8	9	11	7	9	9	7	9	7	10	17.3435	17.483	18.0344
			0.600702	0.273379	Q8K2Q7;A0A0A6YWP0;A0A0A6YVS9;A0A0A6YWK4	Q8K2Q7	BRO1 domain-containing protein BROX	Brox	6457	BRO1 domain-containing protein BROX OS=Mus musculus OX=10090 GN=Brox PE=1 SV=1	Color2 [A=255, R=169, G=169, B=169]	1	4		By MS/MS	By MS/MS	By MS/MS	By MS/MS	By MS/MS	By MS/MS	By MS/MS	By MS/MS	By MS/MS	By MS/MS	Mus musculus	9	9	9	28.5	28.5	28.5	46.201	0	42.015	5725200	57	6	7	7	6	7	5	4	6	5	8	17.8792	17.9539	18.229
			0.083315	-0.0414808	B2RRD7;A0A0N4SVG7;E9PXP1;Q80XK2;Q3U109;A0A0N4SUT9;A0A0N4SUS4;B7ZNI3;Q9CTY1;Q99JV4;Q8K2E3;Q8C905;Q2V6Q0	B2RRD7;A0A0N4SVG7;E9PXP1;Q80XK2;Q3U109;A0A0N4SUT9;A0A0N4SUS4;B7ZNI3;Q9CTY1;Q99JV4;Q8K2E3;Q8C905		Brpf1	180	Peregrin OS=Mus musculus OX=10090 GN=Brpf1 PE=1 SV=1;Peregrin OS=Mus musculus OX=10090 GN=Brpf1 PE=1 SV=1;Peregrin OS=Mus musculus OX=10090 GN=Brpf1 PE=1 SV=2;Bromodomain and PHD finger containing, 1 OS=Mus musculus OX=10090 GN=Brpf1 PE=1 SV=1;Peregrin OS=	Color2 [A=255, R=169, G=169, B=169]	1	4		By MS/MS	By MS/MS	By MS/MS	By MS/MS	By matching	By MS/MS	By MS/MS	By MS/MS	By MS/MS	By MS/MS	Mus musculus	7	7	7	6.2	6.2	6.2	137.31	0	13.906	890840	19	4	4	6	4	5	4	5	5	6	7	14.9764	15.0493	15.2916
			0.578318	-0.262834	Q921C3;Q3UUZ7;A0A3B2W889	Q921C3	Bromodomain and WD repeat-containing protein 1	Brwd1	6818	Bromodomain and WD repeat-containing protein 1 OS=Mus musculus OX=10090 GN=Brwd1 PE=1 SV=2	Color2 [A=255, R=169, G=169, B=169]	1	4		By matching	By MS/MS	By MS/MS	By MS/MS	By MS/MS	By MS/MS	By MS/MS	By MS/MS	By MS/MS	By MS/MS	Mus musculus	3	3	3	2.1	2.1	2.1	259.23	0	61.371	355070	14	2	2	2	2	3	3	2	2	3	2	13.7478	13.9542	14.3468
			0.00773303	-0.00503712	Q80Y55;B2KGE3	Q80Y55	BSD domain-containing protein 1	Bsdc1	5892	BSD domain-containing protein 1 OS=Mus musculus OX=10090 GN=Bsdc1 PE=1 SV=1	Color2 [A=255, R=169, G=169, B=169]	1	4		By MS/MS	By MS/MS	By MS/MS	By MS/MS	By MS/MS	By MS/MS	By MS/MS	By MS/MS	By MS/MS	By MS/MS	Mus musculus	11	11	11	33.7	33.7	33.7	46.952	0	24.233	1914100	47	8	8	7	7	6	7	6	8	6	8	16.0459	15.8293	14.8397
			1.74194	-0.322941	K3W4Q8;O55108;O55107;P18572;J3QP71	K3W4Q8;O55108;O55107;P18572;J3QP71	Basigin	Bsg	3214	Basigin OS=Mus musculus OX=10090 GN=Bsg PE=1 SV=1;Basigin (Fragment) OS=Mus musculus OX=10090 GN=Bsg PE=1 SV=1;Basigin (Fragment) OS=Mus musculus OX=10090 GN=Bsg PE=2 SV=1;Basigin OS=Mus musculus OX=10090 GN=Bsg PE=1 SV=2;Basigin (Fragment) OS=Mus musculus	Color2 [A=255, R=169, G=169, B=169]	1	4		By MS/MS	By MS/MS	By MS/MS	By MS/MS	By MS/MS	By MS/MS	By MS/MS	By MS/MS	By MS/MS	By MS/MS	Mus musculus	9	9	9	45.4	45.4	45.4	24.116	0	56.17	11049000	71	8	7	8	8	7	7	8	8	9	9	18.6933	18.5846	18.2963
			2.41282	0.512904	Q8R2Q8	Q8R2Q8	Bone marrow stromal antigen 2	Bst2	6555	Bone marrow stromal antigen 2 OS=Mus musculus OX=10090 GN=Bst2 PE=1 SV=1	Color2 [A=255, R=169, G=169, B=169]	1	4		By MS/MS	By MS/MS	By MS/MS	By MS/MS	By MS/MS	By MS/MS	By MS/MS	By MS/MS	By MS/MS	By MS/MS	Mus musculus	4	4	4	17.4	17.4	17.4	19.152	0	10.942	2079500	29	4	4	3	4	4	4	4	4	4	4	17.2586	17.3787	16.9629
			0.28754	-0.0629036	E9QAE3;A0ZVB6;Q52KH4;Q8BTS9	E9QAE3;A0ZVB6;Q52KH4		Btaf1	1788	B-TFIID TATA-box-binding protein-associated factor 1 OS=Mus musculus OX=10090 GN=Btaf1 PE=1 SV=1;TBP-associated factor 170 OS=Mus musculus OX=10090 GN=Btaf1 PE=2 SV=1;Btaf1 protein (Fragment) OS=Mus musculus OX=10090 GN=Btaf1 PE=2 SV=1	Color2 [A=255, R=169, G=169, B=169]	1	4		By MS/MS	By MS/MS	By MS/MS	By MS/MS	By MS/MS	By MS/MS	By MS/MS	By MS/MS	By MS/MS	By MS/MS	Mus musculus	30	30	30	19.4	19.4	19.4	207.05	0	110.62	7769400	148	24	20	25	20	24	23	19	25	29	23	16.485	16.2686	16.7342
			0.372849	-0.37578	A0A494B9M3;Q8CDU2;Q3U4Z0;Q8C726;Q8C2V5;A0A494B989;A0A494B9Q1;A0A494B946;A0A494B9R7;A0A494B9P6;Q69Z81	A0A494B9M3;Q8CDU2;Q3U4Z0;Q8C726;Q8C2V5;A0A494B989;A0A494B9Q1;A0A494B946;A0A494B9R7	BTB/POZ domain-containing protein 9	Btbd9	691	BTB/POZ domain-containing protein 9 (Fragment) OS=Mus musculus OX=10090 GN=Btbd9 PE=1 SV=1;BTB/POZ domain-containing protein 9 (Fragment) OS=Mus musculus OX=10090 GN=Btbd9 PE=2 SV=1;BTB/POZ domain-containing protein 9 OS=Mus musculus OX=10090 GN=Btbd9 PE=2	Color2 [A=255, R=169, G=169, B=169]	1	4		By MS/MS	By MS/MS	By MS/MS	By matching	By matching	By matching	By matching	By MS/MS	By MS/MS	By MS/MS	Mus musculus	6	6	6	13.2	13.2	13.2	66.058	0	9.0462	255800	10	4	5	4	2	1	1	3	6	3	3	13.8154	13.2953	14.0717
			1.51336	0.248862	Q3UJR8;Q64152	Q3UJR8;Q64152	Transcription factor BTF3	Btf3	5019	Transcription factor BTF3 OS=Mus musculus OX=10090 GN=Btf3 PE=2 SV=1;Transcription factor BTF3 OS=Mus musculus OX=10090 GN=Btf3 PE=1 SV=3	Color2 [A=255, R=169, G=169, B=169]	1	4		By MS/MS	By MS/MS	By MS/MS	By MS/MS	By MS/MS	By MS/MS	By MS/MS	By MS/MS	By MS/MS	By MS/MS	Mus musculus	12	12	12	80.9	80.9	80.9	17.699	0	181.6	27251000	96	11	9	10	10	9	11	8	11	11	8	20.0846	20.3869	20.1572
			0.184922	-0.0802753	Q78IG7;A2A7Z4;Q9CQH7	Q78IG7;A2A7Z4;Q9CQH7	Transcription factor BTF3;Transcription factor BTF3 homolog 4	Btf3l4	1845	Transcription factor BTF3 (Fragment) OS=Mus musculus OX=10090 GN=Btf3l4 PE=2 SV=1;Transcription factor BTF3 OS=Mus musculus OX=10090 GN=Btf3l4 PE=1 SV=1;Transcription factor BTF3 homolog 4 OS=Mus musculus OX=10090 GN=Btf3l4 PE=1 SV=1	Color2 [A=255, R=169, G=169, B=169]	1	4		By MS/MS	By MS/MS	By MS/MS	By MS/MS	By MS/MS	By MS/MS	By MS/MS	By MS/MS	By MS/MS	By MS/MS	Mus musculus	7	7	7	44.5	44.5	44.5	19.6	0	49.236	4290800	45	4	6	6	5	5	7	5	6	7	6	17.3393	17.6613	17.3278
			0.0862087	0.027359	P35991;Q7TMU1;A2BDW0	P35991;Q7TMU1;A2BDW0	Tyrosine-protein kinase BTK;Non-specific protein-tyrosine kinase	Btk	3769	Tyrosine-protein kinase BTK OS=Mus musculus OX=10090 GN=Btk PE=1 SV=4;Tyrosine-protein kinase OS=Mus musculus OX=10090 GN=Btk PE=1 SV=1;Tyrosine-protein kinase OS=Mus musculus OX=10090 GN=Btk PE=1 SV=1	Color2 [A=255, R=169, G=169, B=169]	1	4		By MS/MS	By MS/MS	By MS/MS	By MS/MS	By MS/MS	By MS/MS	By MS/MS	By MS/MS	By MS/MS	By MS/MS	Mus musculus	24	24	23	40.5	40.5	40.5	76.437	0	130.24	16146000	122	17	18	18	16	19	16	19	23	18	23	18.7537	18.8842	18.7741
			0.307144	-0.181041	Q9CS10;Q8K1K8;A2APR8;O08901	Q9CS10;Q8K1K8;A2APR8;O08901	Mitotic checkpoint serine/threonine-protein kinase BUB1	Bub1	1941	BUB1 N-terminal domain-containing protein (Fragment) OS=Mus musculus OX=10090 GN=Bub1 PE=2 SV=1;Budding uninhibited by benzimidazoles 1 homolog (S. cerevisiae) OS=Mus musculus OX=10090 GN=Bub1 PE=2 SV=1;Mitotic checkpoint serine/threonine-protein kinase BU	Color2 [A=255, R=169, G=169, B=169]	1	4		By MS/MS	By MS/MS	By matching	By MS/MS	By matching	By matching	By MS/MS	By MS/MS	By MS/MS	By matching	Mus musculus	3	3	3	11.3	11.3	11.3	31.962	0	21.632	123590	7	2	1	1	1	2	1	3	2	2	2	13.2463	12.8442	12.8322
			0.989425	-0.154862	Q8K2E5;Q9Z1S0;Q3UZD6;Q8C2J4	Q8K2E5;Q9Z1S0;Q3UZD6	Mitotic checkpoint serine/threonine-protein kinase BUB1 beta	Bub1b	6448	Budding uninhibited by benzimidazoles 1 homolog, beta (S. cerevisiae) OS=Mus musculus OX=10090 GN=Bub1b PE=2 SV=1;Mitotic checkpoint serine/threonine-protein kinase BUB1 beta OS=Mus musculus OX=10090 GN=Bub1b PE=1 SV=2;Uncharacterized protein OS=Mus muscul	Color2 [A=255, R=169, G=169, B=169]	1	4		By MS/MS	By MS/MS	By MS/MS	By MS/MS	By MS/MS	By MS/MS	By MS/MS	By MS/MS	By MS/MS	By MS/MS	Mus musculus	14	14	14	18.4	18.4	18.4	118.43	0	62.072	4464300	62	10	10	12	11	8	13	11	13	9	13	17.6688	17.8607	17.9195
			0.848084	0.0639229	A0A140LHA2;Q9WVA3;A0A140LIM5;A0A140LJ21;A0A140LI47;Q8BH42;Q9CSI6	A0A140LHA2;Q9WVA3	Mitotic checkpoint protein BUB3	Bub3	383	Mitotic checkpoint protein BUB3 OS=Mus musculus OX=10090 GN=Bub3 PE=1 SV=1;Mitotic checkpoint protein BUB3 OS=Mus musculus OX=10090 GN=Bub3 PE=1 SV=2	Color2 [A=255, R=169, G=169, B=169]	1	4		By MS/MS	By MS/MS	By MS/MS	By MS/MS	By MS/MS	By MS/MS	By MS/MS	By MS/MS	By MS/MS	By MS/MS	Mus musculus	14	14	14	50.9	50.9	50.9	36.766	0	231.03	36765000	139	12	11	14	10	13	13	10	12	13	13	19.4079	19.4271	19.5947
			0.440024	0.21949	Q8R149;F6ZBW5;A0A1L1SSX5	Q8R149	BUD13 homolog	Bud13	6527	BUD13 homolog OS=Mus musculus OX=10090 GN=Bud13 PE=1 SV=1	Color2 [A=255, R=169, G=169, B=169]	1	4		By MS/MS	By MS/MS	By MS/MS	By MS/MS	By MS/MS	By MS/MS	By MS/MS	By MS/MS	By MS/MS	By MS/MS	Mus musculus	4	4	4	7.8	7.8	7.8	72.138	0	12.734	840710	24	4	4	4	4	4	3	4	4	3	3	15.1362	15.0408	15.0737
		+	3.4064	0.578156	Q6PGH1	Q6PGH1	Protein BUD31 homolog	Bud31	5693	Protein BUD31 homolog OS=Mus musculus OX=10090 GN=Bud31 PE=1 SV=2	Color2 [A=255, R=169, G=169, B=169]	1	4		By MS/MS	By MS/MS	By MS/MS	By MS/MS	By MS/MS	By MS/MS	By MS/MS	By MS/MS	By MS/MS	By MS/MS	Mus musculus	9	9	9	55.6	55.6	55.6	17	0	25.319	2356400	55	6	8	8	8	7	9	7	6	9	6	16.4432	16.5704	16.3296
			0.00929301	-0.00162659	O54825;Q543N4	O54825;Q543N4	Bystin	Bysl	3356	Bystin OS=Mus musculus OX=10090 GN=Bysl PE=1 SV=3;Uncharacterized protein OS=Mus musculus OX=10090 GN=Bysl PE=2 SV=1	Color2 [A=255, R=169, G=169, B=169]	1	4		By MS/MS	By MS/MS	By MS/MS	By MS/MS	By MS/MS	By MS/MS	By MS/MS	By MS/MS	By MS/MS	By MS/MS	Mus musculus	15	15	15	36.9	36.9	36.9	49.783	0	81.064	10613000	144	15	14	14	14	13	14	14	15	13	13	17.2548	17.2167	17.3936
			0.615809	0.20797	A0A087WQS2;Q9CQC6;A0A087WPF9;Q9CVI6;A0A087WS48	A0A087WQS2;Q9CQC6;A0A087WPF9	Basic leucine zipper and W2 domain-containing protein 1	Bzw1	50	Basic leucine zipper and W2 domain-containing protein 1 OS=Mus musculus OX=10090 GN=Bzw1 PE=1 SV=1;Basic leucine zipper and W2 domain-containing protein 1 OS=Mus musculus OX=10090 GN=Bzw1 PE=1 SV=1;Basic leucine zipper and W2 domain-containing protein 1 (F	Color2 [A=255, R=169, G=169, B=169]	1	4		By MS/MS	By MS/MS	By MS/MS	By MS/MS	By MS/MS	By MS/MS	By MS/MS	By MS/MS	By MS/MS	By MS/MS	Mus musculus	17	15	15	33.5	30.6	30.6	51.209	0	43.182	29549000	99	10	9	12	11	10	14	10	13	12	13	19.8662	20.0718	19.9666
			0.0778468	0.0287006	Q91VK1;Q2L4X1;Q3V199;Q3TRM2;A0A1Y7VKZ4;A0A1Y7VJ43;A0A1Y7VIU9;A0A1Y7VM47;Q6PDC5;A0A1Y7VM24	Q91VK1;Q2L4X1;Q3V199;Q3TRM2;A0A1Y7VKZ4;A0A1Y7VJ43	Basic leucine zipper and W2 domain-containing protein 2	Bzw2	4412	Basic leucine zipper and W2 domain-containing protein 2 OS=Mus musculus OX=10090 GN=Bzw2 PE=1 SV=1;Basic leucine zipper and W2 domain-containing protein 2 OS=Mus musculus molossinus OX=57486 GN=Bzw2 PE=2 SV=1;W2 domain-containing protein (Fragment) OS=Mus	Color2 [A=255, R=169, G=169, B=169]	1	4		By MS/MS	By MS/MS	By MS/MS	By MS/MS	By MS/MS	By MS/MS	By MS/MS	By MS/MS	By MS/MS	By MS/MS	Mus musculus	22	22	20	46.8	46.8	43.7	48.063	0	145.19	17959000	125	14	15	15	17	17	18	21	19	18	21	18.7971	18.7209	18.7351
			0.820148	-0.57011	Q3TQS4;Q3KNJ6;Q8C898;E0CXN9	Q3TQS4;Q3KNJ6;Q8C898;E0CXN9		C130026I21Rik	4431	HSR domain-containing protein OS=Mus musculus OX=10090 GN=C130026I21Rik PE=2 SV=1;RIKEN cDNA C130026I21 gene OS=Mus musculus OX=10090 GN=C130026I21Rik PE=1 SV=1;RIKEN cDNA C130026I21 gene OS=Mus musculus OX=10090 GN=C130026I21Rik PE=1 SV=1;RIKEN cDNA C1300	Color2 [A=255, R=169, G=169, B=169]	1	4		By matching	By matching	By MS/MS	By matching	By matching	By MS/MS	By matching	By MS/MS	By MS/MS	By matching	Mus musculus	10	1	1	42.2	5.7	5.7	30.309	0.00044458	4.9044	111250	4	9	10	9	8	10	9	6	9	10	10	13.4807	13.3208	13.8613
			0.0216442	0.00856476	Q922J2	Q922J2		C130026I21Rik	6844	C130026I21Rik protein OS=Mus musculus OX=10090 GN=C130026I21Rik PE=2 SV=1	Color2 [A=255, R=169, G=169, B=169]	1	4		By MS/MS	By MS/MS	By MS/MS	By MS/MS	By MS/MS	By MS/MS	By MS/MS	By MS/MS	By MS/MS	By MS/MS	Mus musculus	18	18	4	51.6	51.6	14.1	45.364	0	99.015	9928300	103	13	13	13	13	15	12	13	15	14	13	18.1094	17.973	18.1644
			1.73123	-0.600073	A0A0A0MQK7;O35473	A0A0A0MQK7;O35473	Nuclear nucleic acid-binding protein C1D	C1d	80	Nuclear nucleic acid-binding protein C1D (Fragment) OS=Mus musculus OX=10090 GN=C1d PE=1 SV=1;Nuclear nucleic acid-binding protein C1D OS=Mus musculus OX=10090 GN=C1d PE=1 SV=1	Color2 [A=255, R=169, G=169, B=169]	1	4		By matching	By MS/MS	By matching	By MS/MS	By matching	By MS/MS	By MS/MS	By MS/MS	By MS/MS	By MS/MS	Mus musculus	2	2	2	15.3	15.3	15.3	13.415	0.00099943	3.9405	680720	8	2	2	2	1	2	1	2	2	2	2	15.4466	15.1597	15.4616
			0.156968	0.117346	Q9JJ06	Q9JJ06	Glycoprotein-N-acetylgalactosamine 3-beta-galactosyltransferase 1	C1galt1	7609	Glycoprotein-N-acetylgalactosamine 3-beta-galactosyltransferase 1 OS=Mus musculus OX=10090 GN=C1galt1 PE=1 SV=1	Color2 [A=255, R=169, G=169, B=169]	1	4		By MS/MS	By MS/MS	By MS/MS	By MS/MS	By MS/MS	By MS/MS	By MS/MS	By matching	By MS/MS	By MS/MS	Mus musculus	5	5	5	18.5	18.5	18.5	42.304	0	16.026	931980	19	5	5	3	2	4	4	5	4	4	4	15.1126	14.6058	15.1361
			1.57765	-0.411669	Q9JMG2	Q9JMG2	C1GALT1-specific chaperone 1	C1galt1c1	7656	C1GALT1-specific chaperone 1 OS=Mus musculus OX=10090 GN=C1galt1c1 PE=2 SV=1	Color2 [A=255, R=169, G=169, B=169]	1	4		By MS/MS	By MS/MS	By MS/MS	By matching	By MS/MS	By MS/MS	By MS/MS	By MS/MS	By MS/MS	By MS/MS	Mus musculus	8	8	8	25.9	25.9	25.9	36.067	0	15.577	1241700	27	8	5	7	4	7	8	7	5	8	7	14.7751	14.994	15.1334
			2.29144	-0.416531	Q3UBX7;Q3TXB1;A0A3B0IP04;P98086	Q3UBX7;Q3TXB1;A0A3B0IP04;P98086	Complement C1q subcomponent subunit A	C1qa	657	Complement C1q subcomponent subunit A OS=Mus musculus OX=10090 GN=C1qa PE=2 SV=1;Complement C1q subcomponent subunit A OS=Mus musculus OX=10090 GN=C1qa PE=2 SV=1;Complement C1q subcomponent subunit A OS=Mus musculus OX=10090 GN=C1qa PE=4 SV=1;Complement C1	Color2 [A=255, R=169, G=169, B=169]	1	4		By MS/MS	By MS/MS	By MS/MS	By MS/MS	By MS/MS	By MS/MS	By MS/MS	By MS/MS	By MS/MS	By MS/MS	Mus musculus	8	8	8	34.3	34.3	34.3	26.046	0	48.312	10712000	53	6	6	5	8	6	8	6	7	8	7	18.6356	18.3089	18.7303
			2.04352	-0.388715	Q3U6I5;A0A3B0ITG8;P14106;Q3US82	Q3U6I5;A0A3B0ITG8;P14106;Q3US82	Complement C1q subcomponent subunit B	C1qb	658	C1q domain-containing protein OS=Mus musculus OX=10090 GN=C1qb PE=2 SV=1;Adiponectin a OS=Mus musculus OX=10090 GN=Adia PE=4 SV=1;Complement C1q subcomponent subunit B OS=Mus musculus OX=10090 GN=C1qb PE=1 SV=2;C1q domain-containing protein OS=Mus musculus	Color2 [A=255, R=169, G=169, B=169]	1	4		By MS/MS	By MS/MS	By MS/MS	By MS/MS	By MS/MS	By MS/MS	By MS/MS	By MS/MS	By MS/MS	By MS/MS	Mus musculus	6	6	6	31.2	31.2	31.2	26.751	0	51.629	11062000	53	4	4	4	5	4	4	5	5	4	4	19.0367	18.554	18.987
			0.028891	0.0139992	Q8R5L1;O35658	Q8R5L1;O35658	Complement component 1 Q subcomponent-binding protein, mitochondrial	C1qbp	6605	Complement component 1 Q subcomponent-binding protein, mitochondrial OS=Mus musculus OX=10090 GN=C1qbp PE=1 SV=1;Complement component 1 Q subcomponent-binding protein, mitochondrial OS=Mus musculus OX=10090 GN=C1qbp PE=1 SV=1	Color2 [A=255, R=169, G=169, B=169]	1	4		By MS/MS	By MS/MS	By MS/MS	By MS/MS	By MS/MS	By MS/MS	By MS/MS	By MS/MS	By MS/MS	By MS/MS	Mus musculus	7	7	7	32.3	32.3	32.3	31.025	0	214.27	31932000	100	7	7	7	7	7	7	7	7	7	7	20.3215	20.2927	20.4162
			1.71566	-0.265596	A0A3B0INZ4;Q02105	A0A3B0INZ4;Q02105	Complement C1q subcomponent subunit C	C1qc	656	Adiponectin b OS=Mus musculus OX=10090 GN=Adib PE=4 SV=1;Complement C1q subcomponent subunit C OS=Mus musculus OX=10090 GN=C1qc PE=1 SV=2	Color2 [A=255, R=169, G=169, B=169]	1	4		By MS/MS	By MS/MS	By MS/MS	By MS/MS	By MS/MS	By MS/MS	By MS/MS	By MS/MS	By MS/MS	By MS/MS	Mus musculus	6	6	6	26.4	26.4	26.4	29.269	0	53.47	12246000	59	6	6	5	5	5	5	6	6	6	6	18.806	18.5193	18.7646
			0.129435	0.360117	Q8CAA2;Q9DBJ2;Q3U590;Q80X80;Q8CFV7;Q80U48;Q6PHC0;A0A1L1SSP2	Q8CAA2;Q9DBJ2;Q3U590;Q80X80;Q8CFV7;Q80U48;Q6PHC0	C2 domain-containing protein 2-like	C2cd2l;mKIAA0285	4836	Phospholipid transfer protein C2CD2L OS=Mus musculus OX=10090 GN=C2cd2l PE=1 SV=1;SMP_C2CD2L domain-containing protein OS=Mus musculus OX=10090 GN=C2cd2l PE=2 SV=1;SMP_C2CD2L domain-containing protein OS=Mus musculus OX=10090 GN=C2cd2l PE=2 SV=1;Phospholip	Color2 [A=255, R=169, G=169, B=169]	1	4		By matching	By MS/MS	By matching	By MS/MS	By MS/MS	By matching	By MS/MS	By matching	By matching	By matching	Mus musculus	3	3	3	6	6	6	70.454	0.0028922	3.1913	2904100	7	1	1	2	1	2	1	2	2	1	1	17.4492	18.8784	15.5175
			0.491588	-0.302838	A0A0N4SW93;Q7TPS5;E9Q026;A0A0N4SW69;A0A0N4SVN0;Q3TSE2	A0A0N4SW93;Q7TPS5;E9Q026	C2 domain-containing protein 5	C2cd5	198	C2 domain-containing protein 5 OS=Mus musculus OX=10090 GN=C2cd5 PE=1 SV=1;C2 domain-containing protein 5 OS=Mus musculus OX=10090 GN=C2cd5 PE=1 SV=2;C2 domain-containing protein 5 OS=Mus musculus OX=10090 GN=C2cd5 PE=1 SV=1	Color2 [A=255, R=169, G=169, B=169]	1	4		By matching	By matching	By matching	By MS/MS	By matching	By matching	By MS/MS	By matching	By MS/MS	By MS/MS	Mus musculus	3	3	3	4	4	4	115.81	0.00015805	6.7115	216010	4	1	1	2	2	3	2	3	2	3	3	13.8932	12.6051	13.8124
		+	3.27327	2.25649	P01027;H3BL60;H3BKW9	P01027	Complement C3;Complement C3 beta chain;C3-beta-c;Complement C3 alpha chain;C3a anaphylatoxin;Acylation stimulating protein;Complement C3b alpha chain;Complement C3c alpha chain fragment 1;Complement C3dg fragment;Complement C3g fragment;Complement C3d fragment;Complement C3f fragment;Complement C3c alpha chain fragment 2	C3	3489	Complement C3 OS=Mus musculus OX=10090 GN=C3 PE=1 SV=3	Color2 [A=255, R=169, G=169, B=169]	1	4		By MS/MS	By MS/MS	By MS/MS	By MS/MS	By MS/MS	By MS/MS	By matching	By matching	By MS/MS	By matching	Mus musculus	14	14	13	10.1	10.1	9.7	186.48	0	29.107	1198900	30	10	12	13	10	12	6	3	6	5	5	15.2515	16.2269	15.9886
			1.7259	-0.258365	Q8VDP2;Z4YLD0	Q8VDP2;Z4YLD0	UPF0428 protein CXorf56 homolog	C330007P06Rik	6657	STING ER exit protein OS=Mus musculus OX=10090 GN=Steep1 PE=1 SV=1;STING ER exit protein OS=Mus musculus OX=10090 GN=C330007P06Rik PE=1 SV=1	Color2 [A=255, R=169, G=169, B=169]	1	4		By MS/MS	By MS/MS	By MS/MS	By MS/MS	By MS/MS	By MS/MS	By MS/MS	By MS/MS	By MS/MS	By MS/MS	Mus musculus	6	6	6	35.6	35.6	35.6	25.594	0	14.249	946650	30	4	3	4	5	3	3	3	5	4	4	15.5116	15.2628	15.3174
			0.00493044	0.00315628	D3Z7B5;Q8BWY9	D3Z7B5;Q8BWY9	Protein CIP2A	C330027C09Rik;Kiaa1524	2611	Protein CIP2A OS=Mus musculus OX=10090 GN=Cip2a PE=1 SV=1;Protein CIP2A OS=Mus musculus OX=10090 GN=Cip2a PE=1 SV=3	Color2 [A=255, R=169, G=169, B=169]	1	4		By MS/MS	By MS/MS	By MS/MS	By MS/MS	By MS/MS	By MS/MS	By MS/MS	By MS/MS	By matching	By MS/MS	Mus musculus	15	15	15	17.9	17.9	17.9	102.13	0	24.855	1459500	38	7	8	7	11	10	9	9	9	10	9	15.051	15.3185	15.1478
			0.685486	-0.557451	Q8C6R2;Q5U7A4;O09047;Q3U4N3	Q8C6R2;Q5U7A4;O09047;Q3U4N3	C3a anaphylatoxin chemotactic receptor	C3ar1	3268	C3a anaphylatoxin chemotactic receptor OS=Mus musculus OX=10090 GN=C3ar1 PE=2 SV=1;C3a anaphylatoxin chemotactic receptor OS=Mus musculus OX=10090 GN=C3ar1 PE=1 SV=1;C3a anaphylatoxin chemotactic receptor OS=Mus musculus OX=10090 GN=C3ar1 PE=1 SV=1;C3a ana	Color2 [A=255, R=169, G=169, B=169]	1	4		By MS/MS	By MS/MS	By MS/MS	By matching	By MS/MS	By MS/MS	By matching	By MS/MS	By MS/MS	By MS/MS	Mus musculus	4	4	4	9.6	9.6	9.6	53.591	0	14.671	2224600	13	4	4	4	1	3	4	3	3	3	4	16.6738	16.8432	17.5946
			1.5311	-0.447091	Q3UCS9;P30993	Q3UCS9;P30993	C5a anaphylatoxin chemotactic receptor 1	C5ar1	3726	C5a anaphylatoxin chemotactic receptor (Fragment) OS=Mus musculus OX=10090 GN=C5ar1 PE=2 SV=1;C5a anaphylatoxin chemotactic receptor 1 OS=Mus musculus OX=10090 GN=C5ar1 PE=1 SV=2	Color2 [A=255, R=169, G=169, B=169]	1	4		By MS/MS	By MS/MS	By MS/MS	By MS/MS	By MS/MS	By MS/MS	By MS/MS	By MS/MS	By MS/MS	By MS/MS	Mus musculus	6	6	6	19.3	19.3	19.3	33.48	0	11.272	9374800	27	5	3	4	6	5	5	5	5	5	3	18.6038	18.6806	18.7307
			1.95923	0.651988	Q9D6N1	Q9D6N1	Carbonic anhydrase 13	Ca13	7362	Carbonic anhydrase 13 OS=Mus musculus OX=10090 GN=Ca13 PE=1 SV=1	Color2 [A=255, R=169, G=169, B=169]	1	4		By MS/MS	By MS/MS	By MS/MS	By MS/MS	By MS/MS	By MS/MS	By MS/MS	By MS/MS	By MS/MS	By MS/MS	Mus musculus	9	9	9	40.1	40.1	40.1	29.522	0	23.437	4613100	46	4	5	7	5	8	5	7	7	4	8	17.6902	17.9071	17.8704
			1.43744	0.684716	P00920;A0A0A6YX78	P00920	Carbonic anhydrase 2	Ca2	3488	Carbonic anhydrase 2 OS=Mus musculus OX=10090 GN=Ca2 PE=1 SV=4	Color2 [A=255, R=169, G=169, B=169]	1	4		By MS/MS	By MS/MS	By MS/MS	By MS/MS	By MS/MS	By MS/MS	By MS/MS	By MS/MS	By MS/MS	By MS/MS	Mus musculus	9	9	9	42.7	42.7	42.7	29.032	0	43.087	10155000	70	7	6	8	8	9	9	6	8	7	7	17.9969	18.3972	18.6219
			0.737084	-0.326882	Q3TUU0;Q8VDY9	Q3TUU0;Q8VDY9	Caspase activity and apoptosis inhibitor 1	Caap1	4689	Uncharacterized protein OS=Mus musculus OX=10090 GN=Caap1 PE=2 SV=1;Caspase activity and apoptosis inhibitor 1 OS=Mus musculus OX=10090 GN=Caap1 PE=1 SV=2	Color2 [A=255, R=169, G=169, B=169]	1	4		By matching	By matching	By MS/MS			By matching	By matching	By matching	By MS/MS	By matching	Mus musculus	2	2	2	7.9	7.9	7.9	37.792	0.0046923	2.702	161700	3	2	1	1	0	0	2	2	2	2	2	13.6583	13.6779	13.7577
			0.521696	0.175122	Q06138;Q8K312;D3YV52;D3Z704	Q06138;Q8K312	Calcium-binding protein 39	Cab39	4322	Calcium-binding protein 39 OS=Mus musculus OX=10090 GN=Cab39 PE=1 SV=2;Cab39 protein (Fragment) OS=Mus musculus OX=10090 GN=Cab39 PE=2 SV=1	Color2 [A=255, R=169, G=169, B=169]	1	4		By MS/MS	By MS/MS	By MS/MS	By MS/MS	By MS/MS	By MS/MS	By MS/MS	By MS/MS	By MS/MS	By MS/MS	Mus musculus	20	20	17	54.3	54.3	47.2	39.842	0	137.86	25747000	132	13	16	16	15	16	16	16	16	13	17	19.1333	19.221	19.0628
			1.80313	0.893717	Q9DB16	Q9DB16	Calcium-binding protein 39-like	Cab39l	7439	Calcium-binding protein 39-like OS=Mus musculus OX=10090 GN=Cab39l PE=1 SV=3	Color2 [A=255, R=169, G=169, B=169]	1	4		By matching	By matching	By matching	By matching	By MS/MS	By MS/MS	By matching	By matching	By matching	By matching	Mus musculus	4	1	1	10.4	3.3	3.3	39.105	0.0076086	2.3571	28273	2	2	2	2	3	3	4	3	3	3	4	12.0773	12.991	12.9217
[truncated: 6,430 more rows]
[truncated: 7 more columns]
