# Supplementary material for: Dual proteomics of infected macrophages reveal bacterial and host players involved in the Francisella intracellular life cycle and cell to cell dissemination by merocytophagy
Source: Sci Rep. 2024 Apr 2;14:7797. doi: 10.1038/s41598-024-58261-x (PMC10987565; doi:10.1038/s41598-024-58261-x)
Supplement: Supplementary file 9 — Supplementary Table S2. [file 41598_2024_58261_MOESM9_ESM.xls]

## Sheet: Feuil1
		Table S2. Bacterial proteins identified in culture
		Legend : Bacterial proteins identified in Schaedler K3 culture.
		LFQ intensity 1_4895	LFQ intensity 2_4896	LFQ intensity 3_4897	N: Peptides	N: Razor + unique peptides	N: Unique peptides	N: Sequence coverage [%]	N: Unique + razor sequence coverage [%]	N: Unique sequence coverage [%]	N: Mol. weight [kDa]	N: Q-value	N: Score	N: Intensity	N: MS/MS count	N: Peptides 1_4895	N: Peptides 2_4896	N: Peptides 3_4897	T: Protein IDs	T: Majority protein IDs	T: id	T: Fasta headers
		20.4192	20.3894	20.4065	18	18	18	51.3	51.3	51.3	43.116	0	56.747	11286000	42	16	16	17	A0Q7X9;A0A6N3J914	A0Q7X9;A0A6N3J914	0	Lipid-A-disaccharide synthase OS=Francisella tularensis subsp. novicida (strain U112) OX=401614 GN=lpxB PE=3 SV=1;Lipid-A-disaccharide synthase OS=Francisella tularensis subsp. novicida (strain U112) OX=401614 GN=lpxB PE=3 SV=1
		17.0958	17.215	17.1138	5	5	5	23.7	23.7	23.7	27.803	0	40.649	759940	7	5	5	5	A0Q814;A0A6N3J9T2	A0Q814;A0A6N3J9T2	1	Ribosomal RNA small subunit methyltransferase J OS=Francisella tularensis subsp. novicida (strain U112) OX=401614 GN=rsmJ PE=3 SV=1;Ribosomal RNA small subunit methyltransferase J OS=Francisella tularensis subsp. novicida (strain U112) OX=401614 GN=rsmJ PE
		23.6771	23.742	23.7129	19	19	19	71.3	71.3	71.3	17.807	0	281.56	218100000	176	19	19	18	A0Q4I0;A0A6N3J9T7	A0Q4I0;A0A6N3J9T7	2	30S ribosomal protein S7 OS=Francisella tularensis subsp. novicida (strain U112) OX=401614 GN=rpsG PE=3 SV=1;30S ribosomal protein S7 OS=Francisella tularensis subsp. novicida (strain U112) OX=401614 GN=rpsG PE=3 SV=1
		21.1138	20.9574	21.1518	26	26	26	69.6	69.6	69.6	37.922	0	323.31	46301000	90	24	25	23	A0Q614;A0A6N3J9V1	A0Q614;A0A6N3J9V1	3	tRNA uridine(34) hydroxylase OS=Francisella tularensis subsp. novicida (strain U112) OX=401614 GN=trhO PE=3 SV=1;tRNA uridine(34) hydroxylase OS=Francisella tularensis subsp. novicida (strain U112) OX=401614 GN=trhO PE=3 SV=1
		22.3256	22.2769	22.3782	22	22	22	52.5	52.5	52.5	47.591	0	323.31	75469000	89	22	21	21	A0Q8G9;A0A6N3J9V7	A0Q8G9;A0A6N3J9V7	4	NADH-quinone oxidoreductase subunit D OS=Francisella tularensis subsp. novicida (strain U112) OX=401614 GN=nuoD PE=3 SV=1;NADH-quinone oxidoreductase subunit D OS=Francisella tularensis subsp. novicida (strain U112) OX=401614 GN=nuoD PE=3 SV=1
		23.3565	23.7397	23.4197	15	15	15	48.8	48.8	48.8	22.553	0	125.69	60876000	51	14	13	15	A0Q4I4;A0A6N3J9W3	A0Q4I4;A0A6N3J9W3	5	50S ribosomal protein L4 OS=Francisella tularensis subsp. novicida (strain U112) OX=401614 GN=rplD PE=3 SV=1;50S ribosomal protein L4 OS=Francisella tularensis subsp. novicida (strain U112) OX=401614 GN=rplD PE=3 SV=1
		17.4628	17.2265	17.4186	9	9	9	19.3	19.3	19.3	59.198	0	23.459	1567700	21	9	8	8	A0A6N3J9X2;A0Q3Z6	A0A6N3J9X2;A0Q3Z6	6	Uncharacterized protein OS=Francisella tularensis subsp. novicida (strain U112) OX=401614 GN=AW25_150 PE=4 SV=1;Uncharacterized protein OS=Francisella tularensis subsp. novicida (strain U112) OX=401614 GN=FTN_0050 PE=4 SV=1
		24.0347	24.2812	24.1166	79	79	79	79.1	79.1	79.1	69.211	0	323.31	600350000	510	75	76	76	A0Q7F0;A0A6N3J9Z5	A0Q7F0;A0A6N3J9Z5	7	Chaperone protein DnaK OS=Francisella tularensis subsp. novicida (strain U112) OX=401614 GN=dnaK PE=3 SV=1;Chaperone protein DnaK OS=Francisella tularensis subsp. novicida (strain U112) OX=401614 GN=dnaK PE=2 SV=1
		16.6591	16.4535	16.7113	6	6	6	27.4	27.4	27.4	31.273	0	16.929	751600	14	5	6	4	A0A6N3J9Z8;A0Q5H6	A0A6N3J9Z8;A0Q5H6	8	Uncharacterized protein OS=Francisella tularensis subsp. novicida (strain U112) OX=401614 GN=AW25_1432 PE=4 SV=1;Uncharacterized protein OS=Francisella tularensis subsp. novicida (strain U112) OX=401614 GN=FTN_0596 PE=4 SV=1
		14.7976	14.8345	14.9448	25	2	2	54.4	2.3	2.3	55.468	0	5.2772	135800	3	22	24	22	A0A6N3JA14	A0A6N3JA14	9	Metal-dependent carboxypeptidase OS=Francisella tularensis subsp. novicida (strain U112) OX=401614 GN=AW25_249 PE=3 SV=1
		19.2522	18.6956	19.3057	6	6	6	19.6	19.6	19.6	37.641	0	31.276	4201400	22	6	5	6	A0Q8G5;A0A6N3JA15	A0Q8G5;A0A6N3JA15	10	NADH-quinone oxidoreductase subunit H OS=Francisella tularensis subsp. novicida (strain U112) OX=401614 GN=nuoH PE=3 SV=1;NADH-quinone oxidoreductase subunit H OS=Francisella tularensis subsp. novicida (strain U112) OX=401614 GN=nuoH PE=3 SV=1
		19.2142	19.4346	19.3604	12	12	12	45.7	45.7	45.7	33.347	0	107.48	6291300	28	11	12	11	A0Q481;A0A6N3JA25	A0Q481;A0A6N3JA25	11	Porphobilinogen deaminase OS=Francisella tularensis subsp. novicida (strain U112) OX=401614 GN=hemC PE=3 SV=1;Porphobilinogen deaminase OS=Francisella tularensis subsp. novicida (strain U112) OX=401614 GN=hemC PE=3 SV=1
		21.5278	21.2254	21.3402	8	8	8	72.7	72.7	72.7	11.005	0	139.39	11974000	21	8	8	7	A0A6N3JA30;A0Q411	A0A6N3JA30;A0Q411	12	Uncharacterized protein OS=Francisella tularensis subsp. novicida (strain U112) OX=401614 GN=AW25_135 PE=4 SV=1;Uncharacterized protein OS=Francisella tularensis subsp. novicida (strain U112) OX=401614 GN=FTN_0065 PE=4 SV=1
		18.5796	18.4691	18.4023	5	5	5	17.9	17.9	17.9	32.467	0	31.635	1653500	12	5	5	5	A0Q7Q7;A0A6N3JA38	A0Q7Q7;A0A6N3JA38	13	NAD kinase OS=Francisella tularensis subsp. novicida (strain U112) OX=401614 GN=nadK PE=3 SV=1;NAD kinase OS=Francisella tularensis subsp. novicida (strain U112) OX=401614 GN=nadK PE=3 SV=1
		24.1494	24.3987	23.5171	15	15	15	75.2	75.2	75.2	11.476	0	282.54	112180000	82	15	15	15	A0Q4J4;A0A6N3JA69	A0Q4J4;A0A6N3JA69	14	50S ribosomal protein L24 OS=Francisella tularensis subsp. novicida (strain U112) OX=401614 GN=rplX PE=3 SV=1;50S ribosomal protein L24 OS=Francisella tularensis subsp. novicida (strain U112) OX=401614 GN=rplX PE=3 SV=1
		18.7043	18.7092	18.7991	69	69	69	41.5	41.5	41.5	190.46	0	323.31	18580000	168	67	59	63	A0Q5Y3;A0A6N3JA70	A0Q5Y3;A0A6N3JA70	15	CRISPR-associated endonuclease Cas9 OS=Francisella tularensis subsp. novicida (strain U112) OX=401614 GN=cas9 PE=1 SV=1;HNH endonuclease family protein OS=Francisella tularensis subsp. novicida (strain U112) OX=401614 GN=AW25_1264 PE=4 SV=1
		21.7529	21.7714	21.4564	4	4	4	38.6	38.6	38.6	5.1802	0	9.7079	17583000	14	4	4	4	A0Q422;A0A6N3JA78	A0Q422;A0A6N3JA78	16	50S ribosomal protein L34 OS=Francisella tularensis subsp. novicida (strain U112) OX=401614 GN=rpmH PE=3 SV=1;50S ribosomal protein L34 OS=Francisella tularensis subsp. novicida (strain U112) OX=401614 GN=rpmH PE=3 SV=1
		19.0431	18.8045	19.1038	14	14	14	48.8	48.8	48.8	38.273	0	256.62	6380400	35	12	14	13	A0Q7A0;A0A6N3JA79	A0Q7A0;A0A6N3JA79	17	S-adenosylmethionine:tRNA ribosyltransferase-isomerase OS=Francisella tularensis subsp. novicida (strain U112) OX=401614 GN=queA PE=3 SV=1;S-adenosylmethionine:tRNA ribosyltransferase-isomerase OS=Francisella tularensis subsp. novicida (strain U112) OX=401
		20.4978	21.3184	19.9291	8	8	8	52.3	52.3	52.3	13.027	0	45.311	7760500	18	7	6	6	A0Q6Y9;A0A6N3JA87	A0Q6Y9;A0A6N3JA87	18	Uncharacterized protein OS=Francisella tularensis subsp. novicida (strain U112) OX=401614 GN=FTN_1118 PE=4 SV=1;Uncharacterized protein OS=Francisella tularensis subsp. novicida (strain U112) OX=401614 GN=AW25_890 PE=4 SV=1
		18.0668	17.5768	18.1094	7	7	7	27.9	27.9	27.9	33.103	0	79.299	1808300	20	7	4	7	A0A6N3JA99;A0Q4F4	A0A6N3JA99;A0Q4F4	19	Tetratricopeptide repeat family protein OS=Francisella tularensis subsp. novicida (strain U112) OX=401614 GN=AW25_1837 PE=4 SV=1;TPR repeat protein OS=Francisella tularensis subsp. novicida (strain U112) OX=401614 GN=FTN_0209 PE=4 SV=1
		18.416	18.1557	18.5011	8	8	8	37.3	37.3	37.3	23.712	0	15.517	2513800	19	8	8	8	A0Q893;A0A6N3JAA7	A0Q893;A0A6N3JAA7	20	Thymidylate kinase OS=Francisella tularensis subsp. novicida (strain U112) OX=401614 GN=tmk PE=3 SV=1;Thymidylate kinase OS=Francisella tularensis subsp. novicida (strain U112) OX=401614 GN=tmk PE=3 SV=1
		19.7498	19.6121	19.5878	10	10	10	40.8	40.8	40.8	31.795	0	66.709	7569100	36	9	9	9	A0Q804;A0A6N3JAB0	A0Q804;A0A6N3JAB0	21	N-acetylmuramic acid 6-phosphate etherase OS=Francisella tularensis subsp. novicida (strain U112) OX=401614 GN=murQ PE=3 SV=1;N-acetylmuramic acid 6-phosphate etherase OS=Francisella tularensis subsp. novicida (strain U112) OX=401614 GN=murQ PE=3 SV=1
		16.5068	16.9365	16.5959	4	4	4	15.8	15.8	15.8	28.888	0	15.273	686380	11	4	4	3	A0Q7L2;A0A6N3JAC1	A0Q7L2;A0A6N3JAC1	22	3-methyl-2-oxobutanoate hydroxymethyltransferase OS=Francisella tularensis subsp. novicida (strain U112) OX=401614 GN=panB PE=3 SV=1;3-methyl-2-oxobutanoate hydroxymethyltransferase OS=Francisella tularensis subsp. novicida (strain U112) OX=401614 GN=panB
		21.8888	21.8913	21.9599	26	26	26	55.3	55.3	55.3	57.537	0	323.31	61366000	100	24	24	25	A0Q5M6;A0A6N3JAC6	A0Q5M6;A0A6N3JAC6	23	2,3-bisphosphoglycerate-independent phosphoglycerate mutase OS=Francisella tularensis subsp. novicida (strain U112) OX=401614 GN=gpmI PE=3 SV=1;2,3-bisphosphoglycerate-independent phosphoglycerate mutase OS=Francisella tularensis subsp. novicida (strain U1
		19.4535	19.4995	19.4547	2	2	2	4.9	4.9	4.9	40.521	0	10.601	3507200	6	2	2	2	A0Q5C1;A0A6N3JAD2	A0Q5C1;A0A6N3JAD2	24	Phospho-N-acetylmuramoyl-pentapeptide-transferase OS=Francisella tularensis subsp. novicida (strain U112) OX=401614 GN=mraY PE=3 SV=1;Phospho-N-acetylmuramoyl-pentapeptide-transferase OS=Francisella tularensis subsp. novicida (strain U112) OX=401614 GN=mra
		15.8624	15.7864	15.6941	2	2	2	7	7	7	37.635	0	11.283	272200	7	1	2	2	A0A6N3JAD3;A0Q5H1	A0A6N3JAD3;A0Q5H1	25	Uncharacterized protein OS=Francisella tularensis subsp. novicida (strain U112) OX=401614 GN=AW25_1437 PE=3 SV=1;Conserved hypothetical membrane protein OS=Francisella tularensis subsp. novicida (strain U112) OX=401614 GN=FTN_0591 PE=3 SV=1
		20.3174	19.8715	20.268	6	6	6	26.5	26.5	26.5	26.229	0	58.92	5864000	22	6	6	5	A0Q7W6;A0A6N3JAD8	A0Q7W6;A0A6N3JAD8	26	Ribonuclease 3 OS=Francisella tularensis subsp. novicida (strain U112) OX=401614 GN=rnc PE=3 SV=1;Ribonuclease 3 OS=Francisella tularensis subsp. novicida (strain U112) OX=401614 GN=rnc PE=3 SV=1
		23.427	23.3542	23.3789	32	32	32	76.1	76.1	76.1	49.513	0	323.31	92019000	159	29	30	29	A0Q5J9;A0A6N3JAD9	A0Q5J9;A0A6N3JAD9	27	Enolase OS=Francisella tularensis subsp. novicida (strain U112) OX=401614 GN=eno PE=3 SV=1;Enolase OS=Francisella tularensis subsp. novicida (strain U112) OX=401614 GN=eno PE=3 SV=1
		17.6916	17.6542	17.8833	5	5	5	24.2	24.2	24.2	26.666	0	61.299	1801100	12	4	4	5	A0A6N3JAE2;A0Q896	A0A6N3JAE2;A0Q896	28	2-deoxy-D-ribose 5-phosphate aldolase OS=Francisella tularensis subsp. novicida (strain U112) OX=401614 GN=deoC PE=4 SV=1;2-deoxy-D-ribose 5-phosphate aldolase OS=Francisella tularensis subsp. novicida (strain U112) OX=401614 GN=deoC PE=4 SV=1
		19.9787	20.1739	20.0286	22	22	22	56.2	56.2	56.2	53.533	0	283.22	17932000	73	22	20	20	A0Q596;A0A6N3JAE8	A0Q596;A0A6N3JAE8	29	Glycogen synthase OS=Francisella tularensis subsp. novicida (strain U112) OX=401614 GN=glgA PE=3 SV=1;Glycogen synthase OS=Francisella tularensis subsp. novicida (strain U112) OX=401614 GN=glgA PE=3 SV=1
		22.587	22.8611	22.4738	26	26	26	79.5	79.5	79.5	17.369	0	323.31	96641000	116	25	26	24	A0Q8E3;A0A6N3JAF6	A0Q8E3;A0A6N3JAF6	30	ATP synthase subunit b OS=Francisella tularensis subsp. novicida (strain U112) OX=401614 GN=atpF PE=3 SV=1;ATP synthase subunit b OS=Francisella tularensis subsp. novicida (strain U112) OX=401614 GN=atpF PE=3 SV=1
		18.298	18.5205	18.5773	8	8	1	35.3	35.3	3.8	27.925	0	44.53	2894600	18	8	8	8	A0A6N3JAF9	A0A6N3JAF9	31	Uncharacterized protein OS=Francisella tularensis subsp. novicida (strain U112) OX=401614 GN=AW25_686 PE=4 SV=1
		22.48	22.5655	22.611	27	27	27	86.3	86.3	86.3	39.588	0	323.31	121970000	130	27	27	27	A0Q585;A0A6N3JAH8	A0Q585;A0A6N3JAH8	32	Aminomethyltransferase OS=Francisella tularensis subsp. novicida (strain U112) OX=401614 GN=gcvT PE=3 SV=1;Aminomethyltransferase OS=Francisella tularensis subsp. novicida (strain U112) OX=401614 GN=gcvT PE=3 SV=1
		17.7671	17.8502	17.944	5	5	5	46.6	46.6	46.6	15.716	0	83.161	2111500	18	5	5	5	A0A6N3JAI2;A0Q8R0	A0A6N3JAI2;A0Q8R0	33	Uncharacterized protein OS=Francisella tularensis subsp. novicida (strain U112) OX=401614 GN=AW25_209 PE=4 SV=1;Uncharacterized protein OS=Francisella tularensis subsp. novicida (strain U112) OX=401614 GN=FTN_1775 PE=4 SV=1
		21.9169	22.1721	22.0048	31	31	31	83.6	83.6	83.6	33.187	0	323.31	103180000	134	29	29	27	A0Q8E0;A0A6N3JAI3	A0Q8E0;A0A6N3JAI3	34	ATP synthase gamma chain OS=Francisella tularensis subsp. novicida (strain U112) OX=401614 GN=atpG PE=3 SV=1;ATP synthase gamma chain OS=Francisella tularensis subsp. novicida (strain U112) OX=401614 GN=atpG PE=3 SV=1
		17.7979	17.8859	17.6944	11	11	11	24.3	24.3	24.3	40.858	0	24.927	2338700	23	10	10	10	A0Q766;A0A6N3JAI6	A0Q766;A0A6N3JAI6	35	UDP-N-acetylglucosamine--N-acetylmuramyl-(pentapeptide) pyrophosphoryl-undecaprenol N-acetylglucosamine transferase OS=Francisella tularensis subsp. novicida (strain U112) OX=401614 GN=murG PE=3 SV=1;UDP-N-acetylglucosamine--N-acetylmuramyl-(pentapeptide)
		14.9499	14.8777	15.066	1	1	1	11	11	11	10.536	0	4.5239	91023	3	1	1	1	A0A6N3JAJ1;A0Q5V9	A0A6N3JAJ1;A0Q5V9	36	Uncharacterized protein OS=Francisella tularensis subsp. novicida (strain U112) OX=401614 GN=AW25_1288 PE=4 SV=1;Uncharacterized protein OS=Francisella tularensis subsp. novicida (strain U112) OX=401614 GN=FTN_0733 PE=4 SV=1
		23.9962	23.8219	23.748	14	14	14	68.8	68.8	68.8	15.256	0	115.49	138060000	70	12	13	13	A0Q871;A0A6N3JAJ5	A0Q871;A0A6N3JAJ5	37	50S ribosomal protein L11 OS=Francisella tularensis subsp. novicida (strain U112) OX=401614 GN=rplK PE=3 SV=1;50S ribosomal protein L11 OS=Francisella tularensis subsp. novicida (strain U112) OX=401614 GN=rplK PE=3 SV=1
		19.6138	19.7885	19.795	22	22	22	35.4	35.4	35.4	67.321	0	144.96	10678000	62	19	20	16	A0Q6B9;A0A6N3JAJ8	A0Q6B9;A0A6N3JAJ8	38	1-deoxy-D-xylulose-5-phosphate synthase OS=Francisella tularensis subsp. novicida (strain U112) OX=401614 GN=dxs PE=3 SV=1;1-deoxy-D-xylulose-5-phosphate synthase OS=Francisella tularensis subsp. novicida (strain U112) OX=401614 GN=dxs PE=3 SV=1
		22.5534	22.5779	22.7166	21	21	21	65.7	65.7	65.7	45.282	0	323.31	70774000	88	21	21	21	A0Q7C5;A0A6N3JAK1	A0Q7C5;A0A6N3JAK1	39	Serine hydroxymethyltransferase OS=Francisella tularensis subsp. novicida (strain U112) OX=401614 GN=glyA PE=3 SV=1;Serine hydroxymethyltransferase OS=Francisella tularensis subsp. novicida (strain U112) OX=401614 GN=glyA PE=3 SV=1
		20.0754	19.9071	20.0018	14	14	14	41.2	41.2	41.2	42.432	0	165.84	14122000	45	14	12	14	A0Q8N2;A0A6N3JAK8	A0Q8N2;A0A6N3JAK8	40	Formate-dependent phosphoribosylglycinamide formyltransferase OS=Francisella tularensis subsp. novicida (strain U112) OX=401614 GN=purT PE=3 SV=1;Formate-dependent phosphoribosylglycinamide formyltransferase OS=Francisella tularensis subsp. novicida (strai
		21.9844	21.7833	21.8775	2	2	2	38.9	38.9	38.9	8.2346	0	51.409	18524000	15	2	2	2	A0Q669;A0A6N3JAL5	A0Q669;A0A6N3JAL5	41	Translation initiation factor IF-1 OS=Francisella tularensis subsp. novicida (strain U112) OX=401614 GN=infA PE=3 SV=1;Translation initiation factor IF-1 OS=Francisella tularensis subsp. novicida (strain U112) OX=401614 GN=infA PE=3 SV=1
		21.7553	21.7802	21.7949	32	32	32	67.8	67.8	67.8	48.597	0	323.31	75953000	102	28	32	28	A0Q5M5;A0A6N3JAL7	A0Q5M5;A0A6N3JAL7	42	Serine--tRNA ligase OS=Francisella tularensis subsp. novicida (strain U112) OX=401614 GN=serS PE=3 SV=1;Serine--tRNA ligase OS=Francisella tularensis subsp. novicida (strain U112) OX=401614 GN=serS PE=3 SV=1
		18.2878	17.9967	18.3166	2	2	2	9.6	9.6	9.6	21.558	0.00063694	2.9393	1019300	3	2	2	2	A0A6N3JAM1;A0Q5V3	A0A6N3JAM1;A0Q5V3	43	Uncharacterized protein OS=Francisella tularensis subsp. novicida (strain U112) OX=401614 GN=AW25_1294 PE=4 SV=1;Hypothetical membrane protein OS=Francisella tularensis subsp. novicida (strain U112) OX=401614 GN=FTN_0727 PE=4 SV=1
		23.317	23.4144	23.3868	96	96	96	66.8	66.8	66.8	151.33	0	323.31	409240000	396	91	90	92	A0Q867;A0A6N3JAN1	A0Q867;A0A6N3JAN1	44	DNA-directed RNA polymerase subunit beta OS=Francisella tularensis subsp. novicida (strain U112) OX=401614 GN=rpoB PE=3 SV=1;DNA-directed RNA polymerase subunit beta OS=Francisella tularensis subsp. novicida (strain U112) OX=401614 GN=rpoB PE=3 SV=1
		18.1444	17.9925	17.9862	6	6	6	10.2	10.2	10.2	53.109	0	16.628	2450500	17	6	6	6	A0A6N3JAN5;A0Q4P0	A0A6N3JAN5;A0Q4P0	45	Sodium/proline symporter OS=Francisella tularensis subsp. novicida (strain U112) OX=401614 GN=putP PE=3 SV=1;Sodium/proline symporter OS=Francisella tularensis subsp. novicida (strain U112) OX=401614 GN=putP PE=3 SV=1
		18.4316	18.4052	18.5857	11	11	11	45.2	45.2	45.2	28.893	0	77.139	4643300	26	10	9	11	A0Q7M7;A0A6N3JAN7	A0Q7M7;A0A6N3JAN7	46	Hydroxyacylglutathione hydrolase OS=Francisella tularensis subsp. novicida (strain U112) OX=401614 GN=gloB PE=3 SV=1;Hydroxyacylglutathione hydrolase OS=Francisella tularensis subsp. novicida (strain U112) OX=401614 GN=gloB PE=3 SV=1
		24.5617	24.6822	24.5094	16	16	16	66.2	66.2	66.2	16.784	0	320.68	204690000	96	15	16	15	A0Q4K9;A0A6N3JAN8	A0Q4K9;A0A6N3JAN8	47	50S ribosomal protein L17 OS=Francisella tularensis subsp. novicida (strain U112) OX=401614 GN=rplQ PE=3 SV=1;50S ribosomal protein L17 OS=Francisella tularensis subsp. novicida (strain U112) OX=401614 GN=rplQ PE=3 SV=1
		21.0014	20.7677	20.6628	3	3	3	30.8	30.8	30.8	7.3397	0	28.686	12188000	19	2	2	3	A0Q760;A0A6N3JAQ0	A0Q760;A0A6N3JAQ0	48	50S ribosomal protein L35 OS=Francisella tularensis subsp. novicida (strain U112) OX=401614 GN=rpmI PE=3 SV=1;50S ribosomal protein L35 OS=Francisella tularensis subsp. novicida (strain U112) OX=401614 GN=rpmI PE=3 SV=1
		21.4653	21.4883	21.6474	18	18	18	45.9	45.9	45.9	38.921	0	263.25	27825000	70	18	16	17	A0Q8F6;A0A6N3JAQ1	A0Q8F6;A0A6N3JAQ1	49	Uroporphyrinogen decarboxylase OS=Francisella tularensis subsp. novicida (strain U112) OX=401614 GN=hemE PE=3 SV=1;Uroporphyrinogen decarboxylase OS=Francisella tularensis subsp. novicida (strain U112) OX=401614 GN=hemE PE=3 SV=1
		20.3299	20.3175	20.2354	18	18	18	60.3	60.3	60.3	38.626	0	323.31	21685000	63	18	16	15	A0Q6B4;A0A6N3JAQ3	A0Q6B4;A0A6N3JAQ3	50	Holliday junction ATP-dependent DNA helicase RuvB OS=Francisella tularensis subsp. novicida (strain U112) OX=401614 GN=ruvB PE=3 SV=1;Holliday junction ATP-dependent DNA helicase RuvB OS=Francisella tularensis subsp. novicida (strain U112) OX=401614 GN=ruv
		16.8991	16.3198	16.8529	11	11	11	36.7	36.7	36.7	39.194	0	28.367	1123700	20	10	7	9	A0Q6K9;A0A6N3JAQ8	A0Q6K9;A0A6N3JAQ8	51	DNA polymerase IV OS=Francisella tularensis subsp. novicida (strain U112) OX=401614 GN=dinB PE=3 SV=1;DNA polymerase IV OS=Francisella tularensis subsp. novicida (strain U112) OX=401614 GN=dinB PE=3 SV=1
		16.4126	16.3588	16.1846	5	5	5	16	16	16	40.851	0	25.859	618730	12	5	5	4	A0Q5W0;A0A6N3JAR0	A0Q5W0;A0A6N3JAR0	52	DNA replication and repair protein RecF OS=Francisella tularensis subsp. novicida (strain U112) OX=401614 GN=recF PE=3 SV=1;DNA replication and repair protein RecF OS=Francisella tularensis subsp. novicida (strain U112) OX=401614 GN=recF PE=3 SV=1
		20.91	20.951	21.0312	17	17	17	53.9	53.9	53.9	30.431	0	184.04	21849000	53	16	17	17	A0Q505;A0A6N3JAR4	A0Q505;A0A6N3JAR4	53	Bifunctional protein FolD OS=Francisella tularensis subsp. novicida (strain U112) OX=401614 GN=folD PE=3 SV=1;Bifunctional protein FolD OS=Francisella tularensis subsp. novicida (strain U112) OX=401614 GN=folD PE=3 SV=1
		21.9198	21.7985	21.9325	32	32	32	57	57	57	55.481	0	323.31	92957000	139	31	27	32	A0Q880;A0A6N3JAS6	A0Q880;A0A6N3JAS6	54	Glycerol kinase OS=Francisella tularensis subsp. novicida (strain U112) OX=401614 GN=glpK PE=3 SV=1;Glycerol kinase OS=Francisella tularensis subsp. novicida (strain U112) OX=401614 GN=glpK PE=3 SV=1
		20.4731	20.6484	20.5136	12	12	12	33.8	33.8	33.8	35.951	0	146.46	19074000	44	12	12	12	A0A6N3JAS8;A0Q5C5	A0A6N3JAS8;A0Q5C5	55	Glycosyl transferase 2 family protein OS=Francisella tularensis subsp. novicida (strain U112) OX=401614 GN=AW25_1484 PE=4 SV=1;Glycosyl transferase, group 2 OS=Francisella tularensis subsp. novicida (strain U112) OX=401614 GN=FTN_0545 PE=4 SV=1
		21.9048	21.7911	21.8474	12	12	12	53.7	53.7	53.7	21.09	0	323.31	44213000	53	10	10	11	A0A6N3JAT1;A0Q608	A0A6N3JAT1;A0Q608	56	Uncharacterized protein OS=Francisella tularensis subsp. novicida (strain U112) OX=401614 GN=AW25_1239 PE=4 SV=1;Uncharacterized protein OS=Francisella tularensis subsp. novicida (strain U112) OX=401614 GN=FTN_0782 PE=4 SV=1
		15.3278	14.9582	15.1404	2	2	2	23.6	23.6	23.6	12.73	0	5.4785	184870	4	2	2	2	A0A6N3JAT3;A0Q624	A0A6N3JAT3;A0Q624	57	Bacterial regulatory, arsR family protein OS=Francisella tularensis subsp. novicida (strain U112) OX=401614 GN=AW25_1218 PE=4 SV=1;Transcriptional regulator, ArsR family OS=Francisella tularensis subsp. novicida (strain U112) OX=401614 GN=FTN_0801 PE=4 SV=
		23.5728	23.6657	23.5631	59	59	59	84.2	84.2	84.2	49.501	0	323.31	387650000	337	55	56	53	A0Q6T0;A0A6N3JAT6	A0Q6T0;A0A6N3JAT6	58	Trigger factor OS=Francisella tularensis subsp. novicida (strain U112) OX=401614 GN=tig PE=3 SV=1;Trigger factor OS=Francisella tularensis subsp. novicida (strain U112) OX=401614 GN=tig PE=3 SV=1
		21.0618	21.0158	20.9751	17	17	17	70.3	70.3	70.3	22.768	0	175.63	36170000	86	17	17	17	A0Q5K6;A0A6N3JAT7	A0Q5K6;A0A6N3JAT7	59	Uracil phosphoribosyltransferase OS=Francisella tularensis subsp. novicida (strain U112) OX=401614 GN=upp PE=3 SV=1;Uracil phosphoribosyltransferase OS=Francisella tularensis subsp. novicida (strain U112) OX=401614 GN=upp PE=3 SV=1
		19.6292	19.7705	19.6371	13	13	12	33.4	33.4	30.4	40.092	0	120.44	8677300	32	11	12	11	A0Q706;A0A6N3JAU0	A0Q706;A0A6N3JAU0	60	3-dehydroquinate synthase OS=Francisella tularensis subsp. novicida (strain U112) OX=401614 GN=aroB PE=3 SV=1;3-dehydroquinate synthase OS=Francisella tularensis subsp. novicida (strain U112) OX=401614 GN=aroB PE=3 SV=1
		22.0873	22.2493	22.0844	10	10	10	40.7	40.7	40.7	20.928	0	94.919	27708000	32	8	10	9	A0Q415;A0A6N3JAU1	A0Q415;A0A6N3JAU1	61	Elongation factor P OS=Francisella tularensis subsp. novicida (strain U112) OX=401614 GN=efp PE=3 SV=1;Elongation factor P OS=Francisella tularensis subsp. novicida (strain U112) OX=401614 GN=efp PE=3 SV=1
		24.4203	24.2838	24.4518	21	21	21	93.7	93.7	93.7	10.245	0	323.31	260360000	157	18	21	16	A0Q839;A0A6N3JAU2	A0Q839;A0A6N3JAU2	62	Co-chaperonin GroES OS=Francisella tularensis subsp. novicida (strain U112) OX=401614 GN=groES PE=3 SV=1;10 kDa chaperonin OS=Francisella tularensis subsp. novicida (strain U112) OX=401614 GN=groS PE=3 SV=1
		19.2853	19.0864	19.2733	20	20	20	44.5	44.5	44.5	52.837	0	119	9174000	50	20	19	17	A0Q6F0;A0A6N3JAU9	A0Q6F0;A0A6N3JAU9	63	Sulfate adenylyltransferase subunit 1 OS=Francisella tularensis subsp. novicida (strain U112) OX=401614 GN=cysN PE=3 SV=1;Sulfate adenylyltransferase subunit 1 OS=Francisella tularensis subsp. novicida (strain U112) OX=401614 GN=cysN PE=3 SV=1
		18.7959	18.8724	18.8422	9	9	9	40	40	40	27.634	0	109.08	4467600	22	7	7	9	A0A6N3JAV3;A0Q4H5	A0A6N3JAV3;A0Q4H5	64	Ditrans,polycis-undecaprenyl-diphosphate synthase ((2E,6E)-farnesyl-diphosphate specific) OS=Francisella tularensis subsp. novicida (strain U112) OX=401614 GN=uppS PE=3 SV=1;Ditrans,polycis-undecaprenyl-diphosphate synthase ((2E,6E)-farnesyl-diphosphate sp
		21.4465	21.2628	21.2518	22	22	22	64	64	64	39.018	0	294.05	50445000	84	22	21	21	A0A6N3JAV9;A0Q7X6	A0A6N3JAV9;A0Q7X6	65	Glyco_hydro_3 domain-containing protein OS=Francisella tularensis subsp. novicida (strain U112) OX=401614 GN=AW25_527 PE=3 SV=1;Glycosyl hydrolase family 3 OS=Francisella tularensis subsp. novicida (strain U112) OX=401614 GN=bglX PE=3 SV=1
		20.1164	20.1565	20.4927	7	7	7	78.9	78.9	78.9	8.1324	0	133.06	12339000	30	5	7	5	A0Q4M1;A0A6N3JAX7	A0Q4M1;A0A6N3JAX7	66	50S ribosomal protein L31 OS=Francisella tularensis subsp. novicida (strain U112) OX=401614 GN=rpmE PE=3 SV=1;50S ribosomal protein L31 OS=Francisella tularensis subsp. novicida (strain U112) OX=401614 GN=rpmE PE=3 SV=1
		20.1307	20.2704	20.188	9	9	9	49	49	49	26.659	0	144.54	8274400	28	9	9	9	A0Q4H3;A0A6N3JAY2	A0Q4H3;A0A6N3JAY2	67	Uridylate kinase OS=Francisella tularensis subsp. novicida (strain U112) OX=401614 GN=pyrH PE=3 SV=1;Uridylate kinase OS=Francisella tularensis subsp. novicida (strain U112) OX=401614 GN=pyrH PE=3 SV=1
		NaN	14.8281	14.156	1	1	1	20.3	20.3	20.3	6.4494	0	3.2241	46039	2	0	1	1	A0A6N3JAY5	A0A6N3JAY5	68	Uncharacterized protein OS=Francisella tularensis subsp. novicida (strain U112) OX=401614 GN=AW25_865 PE=4 SV=1
		23.3207	23.3395	23.2063	10	10	10	62.3	62.3	62.3	13.235	0	228.02	107850000	111	10	10	10	A0Q4J3;A0A6N3JAY6	A0Q4J3;A0A6N3JAY6	69	50S ribosomal protein L14 OS=Francisella tularensis subsp. novicida (strain U112) OX=401614 GN=rplN PE=3 SV=1;50S ribosomal protein L14 OS=Francisella tularensis subsp. novicida (strain U112) OX=401614 GN=rplN PE=3 SV=1
		19.5174	19.7249	19.5276	3	3	3	47.4	47.4	47.4	6.3246	0	50.693	5691400	12	3	3	3	A0A6N3JAZ1	A0A6N3JAZ1	70	Uncharacterized protein OS=Francisella tularensis subsp. novicida (strain U112) OX=401614 GN=AW25_1550 PE=4 SV=1
		24.4119	24.1595	24.3455	20	20	20	82.5	82.5	82.5	17.559	0	323.31	246380000	182	19	20	19	A0Q4K0;A0A6N3JAZ3	A0Q4K0;A0A6N3JAZ3	71	30S ribosomal protein S5 OS=Francisella tularensis subsp. novicida (strain U112) OX=401614 GN=rpsE PE=3 SV=1;30S ribosomal protein S5 OS=Francisella tularensis subsp. novicida (strain U112) OX=401614 GN=rpsE PE=3 SV=1
		17.5687	17.3841	17.6119	7	7	7	16.8	16.8	16.8	64.574	0	44.512	1666700	19	7	6	7	A0A6N3JAZ4;A0Q6F5	A0A6N3JAZ4;A0Q6F5	72	ABC transporter family protein OS=Francisella tularensis subsp. novicida (strain U112) OX=401614 GN=AW25_1080 PE=4 SV=1;ABC transporter, ATP-binding protein OS=Francisella tularensis subsp. novicida (strain U112) OX=401614 GN=FTN_0932 PE=4 SV=1
		16.9522	16.8701	16.8944	5	5	5	18	18	18	34.788	0	36.988	1227000	15	5	5	5	A0A6N3JB09;A0Q5T2	A0A6N3JB09;A0Q5T2	73	Abi-like family protein OS=Francisella tularensis subsp. novicida (strain U112) OX=401614 GN=AW25_1318 PE=4 SV=1;Abortive infection bacteriophage resistance protein OS=Francisella tularensis subsp. novicida (strain U112) OX=401614 GN=FTN_0705 PE=4 SV=1
		18.45	18.4348	18.5307	1	1	1	6.2	6.2	6.2	26.518	0	13.172	1035000	1	1	1	1	A0A6N3JB13	A0A6N3JB13	74	Nicotinamide riboside transporter PnuC OS=Francisella tularensis subsp. novicida (strain U112) OX=401614 GN=pnuC PE=3 SV=1
		21.0073	20.9421	21.075	6	6	6	29.4	29.4	29.4	30.599	0	65.776	9101100	19	6	5	6	A0Q6X4;A0A6N3JB16	A0Q6X4;A0A6N3JB16	75	Bacterial lipoprotein FTN_1103 OS=Francisella tularensis subsp. novicida (strain U112) OX=401614 GN=FTN_1103 PE=1 SV=1;Uncharacterized protein OS=Francisella tularensis subsp. novicida (strain U112) OX=401614 GN=AW25_905 PE=4 SV=1
		18.3527	17.9731	18.3212	3	3	3	14.7	14.7	14.7	24.266	0	4.7139	1262400	6	3	3	3	A0A6N3JB20;A0Q6T4	A0A6N3JB20;A0Q6T4	76	O-methyltransferase family protein OS=Francisella tularensis subsp. novicida (strain U112) OX=401614 GN=AW25_946 PE=4 SV=1;O-methyltransferase family protein OS=Francisella tularensis subsp. novicida (strain U112) OX=401614 GN=FTN_1062 PE=4 SV=1
		20.6923	20.6656	20.7745	21	21	21	61.4	61.4	61.4	36.939	0	257.47	26746000	56	19	17	19	A0Q8K2;A0A6N3JB26	A0Q8K2;A0A6N3JB26	77	GTPase Obg OS=Francisella tularensis subsp. novicida (strain U112) OX=401614 GN=obg PE=3 SV=1;GTPase Obg OS=Francisella tularensis subsp. novicida (strain U112) OX=401614 GN=cgtA PE=3 SV=1
		23.4	23.5852	23.3155	23	23	23	76.5	76.5	76.5	19.996	0	323.31	248960000	145	22	22	21	A0Q4J5;A0A6N3JB35	A0Q4J5;A0A6N3JB35	78	50S ribosomal protein L5 OS=Francisella tularensis subsp. novicida (strain U112) OX=401614 GN=rplE PE=3 SV=1;50S ribosomal protein L5 OS=Francisella tularensis subsp. novicida (strain U112) OX=401614 GN=rplE PE=3 SV=1
		17.9578	18.221	18.4953	4	4	4	17.5	17.5	17.5	16.089	0	8.1601	1103900	9	3	3	4	A0A6N3JB37;A0Q873	A0A6N3JB37;A0Q873	79	Protein translocase subunit SecE OS=Francisella tularensis subsp. novicida (strain U112) OX=401614 GN=secE PE=3 SV=1;Protein translocase subunit SecE OS=Francisella tularensis subsp. novicida (strain U112) OX=401614 GN=secE PE=3 SV=1
		20.7369	20.7445	20.8167	12	12	12	48.4	48.4	48.4	35.837	0	288.96	28650000	52	12	12	11	A0Q6H6;A0A6N3JB40	A0Q6H6;A0A6N3JB40	80	Oxygen-dependent coproporphyrinogen-III oxidase OS=Francisella tularensis subsp. novicida (strain U112) OX=401614 GN=hemF PE=3 SV=1;Oxygen-dependent coproporphyrinogen-III oxidase OS=Francisella tularensis subsp. novicida (strain U112) OX=401614 GN=hemF PE
		21.1201	21.2088	21.277	37	37	37	44	44	44	106.79	0	323.31	50655000	127	34	35	34	A0Q529;A0A6N3JB44	A0Q529;A0A6N3JB44	81	Isoleucine--tRNA ligase OS=Francisella tularensis subsp. novicida (strain U112) OX=401614 GN=ileS PE=3 SV=1;Isoleucine--tRNA ligase OS=Francisella tularensis subsp. novicida (strain U112) OX=401614 GN=ileS PE=3 SV=1
		15.0395	NaN	14.4414	1	1	1	8.1	8.1	8.1	12.241	0.0056639	1.9768	51586	2	1	0	1	A0Q7L4;A0A6N3JB76	A0Q7L4;A0A6N3JB76	82	Aspartate 1-decarboxylase OS=Francisella tularensis subsp. novicida (strain U112) OX=401614 GN=panD PE=3 SV=1;Aspartate 1-decarboxylase OS=Francisella tularensis subsp. novicida (strain U112) OX=401614 GN=panD PE=3 SV=1
		20.3285	20.2586	20.2022	25	25	25	41.8	41.8	41.8	98.375	0	323.31	20690000	89	24	23	23	A0Q5D8;A0A6N3JB81	A0Q5D8;A0A6N3JB81	83	LPS-assembly protein LptD OS=Francisella tularensis subsp. novicida (strain U112) OX=401614 GN=lptD PE=3 SV=1;LPS-assembly protein LptD OS=Francisella tularensis subsp. novicida (strain U112) OX=401614 GN=lptD PE=3 SV=1
		19.9785	20.051	20.1028	23	23	23	41.3	41.3	41.3	59.434	0	163.44	22058000	65	23	21	21	A0Q892;A0A6N3JB86	A0Q892;A0A6N3JB86	84	Peptide chain release factor 3 OS=Francisella tularensis subsp. novicida (strain U112) OX=401614 GN=prfC PE=3 SV=1;Peptide chain release factor 3 OS=Francisella tularensis subsp. novicida (strain U112) OX=401614 GN=prfC PE=3 SV=1
		21.9524	21.9906	22.0756	23	23	23	74.6	74.6	74.6	27.333	0	323.31	76786000	126	22	23	21	A0A6N3JB97;A0Q675	A0A6N3JB97;A0Q675	85	FeS assembly ATPase SufC OS=Francisella tularensis subsp. novicida (strain U112) OX=401614 GN=sufC PE=3 SV=1;SufS activator complex, sufC subunit OS=Francisella tularensis subsp. novicida (strain U112) OX=401614 GN=sufC PE=3 SV=1
		22.2078	22.2758	22.1781	18	18	18	86.9	86.9	86.9	15.767	0	306.46	53741000	69	18	18	18	A0Q8D8;A0A6N3JBA2	A0Q8D8;A0A6N3JBA2	86	ATP synthase epsilon chain OS=Francisella tularensis subsp. novicida (strain U112) OX=401614 GN=atpC PE=3 SV=1;ATP synthase epsilon chain OS=Francisella tularensis subsp. novicida (strain U112) OX=401614 GN=atpC PE=3 SV=1
		20.2911	20.5594	20.2099	3	3	3	30.2	30.2	30.2	12.658	0	109.8	7028800	12	3	3	3	A0Q5J0;A0A6N3JBA6	A0Q5J0;A0A6N3JBA6	87	Iron-sulfur cluster insertion protein ErpA OS=Francisella tularensis subsp. novicida (strain U112) OX=401614 GN=erpA PE=3 SV=1;Iron-sulfur cluster insertion protein ErpA OS=Francisella tularensis subsp. novicida (strain U112) OX=401614 GN=erpA PE=3 SV=1
		20.8981	20.8339	20.9587	14	14	14	55.1	55.1	55.1	34.365	0	134.46	27164000	50	13	13	14	A0Q599;A0A6N3JBB7	A0Q599;A0A6N3JBB7	88	Glycine--tRNA ligase alpha subunit OS=Francisella tularensis subsp. novicida (strain U112) OX=401614 GN=glyQ PE=3 SV=1;Glycine--tRNA ligase alpha subunit OS=Francisella tularensis subsp. novicida (strain U112) OX=401614 GN=glyQ PE=3 SV=1
		17.3445	17.9482	17.4958	6	6	6	32	32	32	20.66	0	65.559	1031200	13	5	5	6	A0Q414;A0A6N3JBD1	A0Q414;A0A6N3JBD1	89	Oligoribonuclease OS=Francisella tularensis subsp. novicida (strain U112) OX=401614 GN=orn PE=3 SV=1;Oligoribonuclease OS=Francisella tularensis subsp. novicida (strain U112) OX=401614 GN=orn PE=3 SV=1
		21.2836	21.0136	21.4776	10	10	10	35.9	35.9	35.9	38.414	0	100.62	21699000	35	10	10	9	A0Q5K3;A0A6N3JBD9	A0Q5K3;A0A6N3JBD9	90	L-threonine 3-dehydrogenase OS=Francisella tularensis subsp. novicida (strain U112) OX=401614 GN=tdh PE=3 SV=1;L-threonine 3-dehydrogenase OS=Francisella tularensis subsp. novicida (strain U112) OX=401614 GN=tdh PE=3 SV=1
		23.2929	23.2034	23.3013	39	39	39	61.4	61.4	61.4	55.421	0	323.31	235470000	176	36	38	34	A0Q8E1;A0A6N3JBE3	A0Q8E1;A0A6N3JBE3	91	ATP synthase subunit alpha OS=Francisella tularensis subsp. novicida (strain U112) OX=401614 GN=atpA PE=3 SV=1;ATP synthase subunit alpha OS=Francisella tularensis subsp. novicida (strain U112) OX=401614 GN=atpA PE=3 SV=1
		20.0667	20.1795	20.2556	17	17	17	67.6	67.6	67.6	32.786	0	284.81	17446000	59	16	15	15	A0Q4A6;A0A6N3JBE6	A0Q4A6;A0A6N3JBE6	92	D-alanine--D-alanine ligase OS=Francisella tularensis subsp. novicida (strain U112) OX=401614 GN=ddl PE=3 SV=1;D-alanine--D-alanine ligase OS=Francisella tularensis subsp. novicida (strain U112) OX=401614 GN=ddl PE=3 SV=1
		19.9045	19.915	20.0712	24	24	24	63.9	63.9	63.9	42.773	0	308.12	17140000	81	21	24	23	A0Q7Y5;A0A6N3JBE8	A0Q7Y5;A0A6N3JBE8	93	1-deoxy-D-xylulose 5-phosphate reductoisomerase OS=Francisella tularensis subsp. novicida (strain U112) OX=401614 GN=dxr PE=3 SV=1;1-deoxy-D-xylulose 5-phosphate reductoisomerase OS=Francisella tularensis subsp. novicida (strain U112) OX=401614 GN=dxr PE=3
		21.4709	21.6674	21.7335	18	18	18	54.4	54.4	54.4	28.071	0	245.29	26965000	68	17	17	17	A0Q549;A0A6N3JBF5	A0Q549;A0A6N3JBF5	94	Ubiquinone/menaquinone biosynthesis C-methyltransferase UbiE OS=Francisella tularensis subsp. novicida (strain U112) OX=401614 GN=ubiE PE=3 SV=1;Ubiquinone/menaquinone biosynthesis C-methyltransferase UbiE OS=Francisella tularensis subsp. novicida (strain
		24.0375	24.3582	23.6905	21	21	21	99.2	99.2	99.2	12.82	0	323.31	157500000	155	17	21	16	A0Q868;A0A6N3JBG2	A0Q868;A0A6N3JBG2	95	50S ribosomal protein L7/L12 OS=Francisella tularensis subsp. novicida (strain U112) OX=401614 GN=rplL PE=3 SV=1;50S ribosomal protein L7/L12 OS=Francisella tularensis subsp. novicida (strain U112) OX=401614 GN=rplL PE=3 SV=1
		22.8952	22.6868	22.9551	30	30	30	69	69	69	49.637	0	272.63	74896000	111	29	29	29	A0Q565;A0A6N3JBG5	A0Q565;A0A6N3JBG5	96	Bifunctional protein GlmU OS=Francisella tularensis subsp. novicida (strain U112) OX=401614 GN=glmU PE=3 SV=1;Bifunctional protein GlmU OS=Francisella tularensis subsp. novicida (strain U112) OX=401614 GN=glmU PE=3 SV=1
		22.0423	22.1153	22.0727	21	21	21	58.2	58.2	58.2	38.473	0	255.11	43293000	88	18	21	18	A0Q6A6;A0A6N3JBG8	A0Q6A6;A0A6N3JBG8	97	Phenylalanine--tRNA ligase alpha subunit OS=Francisella tularensis subsp. novicida (strain U112) OX=401614 GN=pheS PE=3 SV=1;Phenylalanine--tRNA ligase alpha subunit OS=Francisella tularensis subsp. novicida (strain U112) OX=401614 GN=pheS PE=3 SV=1
		23.8661	24.0174	23.7421	23	23	21	79.8	79.8	64.8	30.818	0	296.26	251280000	137	20	20	18	A0Q5I1;A0A6N3JBI3	A0Q5I1;A0A6N3JBI3	98	Pyridoxal 5-phosphate synthase subunit PdxS OS=Francisella tularensis subsp. novicida (strain U112) OX=401614 GN=pdxS PE=3 SV=1;Pyridoxal 5-phosphate synthase subunit PdxS OS=Francisella tularensis subsp. novicida (strain U112) OX=401614 GN=pdxS PE=3 SV=
		23.4307	23.3357	23.3393	32	32	32	88	88	88	49.814	0	323.31	359300000	244	30	31	29	A0Q8D9;A0A6N3JBJ6	A0Q8D9;A0A6N3JBJ6	99	ATP synthase subunit beta OS=Francisella tularensis subsp. novicida (strain U112) OX=401614 GN=atpD PE=3 SV=1;ATP synthase subunit beta OS=Francisella tularensis subsp. novicida (strain U112) OX=401614 GN=atpD PE=3 SV=1
		18.0136	17.577	17.8543	8	8	8	60	60	60	16.283	0	28.714	2611000	20	7	8	8	A0Q402;A0A6N3JBK0	A0Q402;A0A6N3JBK0	100	D-aminoacyl-tRNA deacylase OS=Francisella tularensis subsp. novicida (strain U112) OX=401614 GN=dtd PE=3 SV=1;D-aminoacyl-tRNA deacylase OS=Francisella tularensis subsp. novicida (strain U112) OX=401614 GN=dtd PE=3 SV=1
		19.6795	19.6128	19.74	23	23	23	43.1	43.1	43.1	74.733	0	323.31	14174000	65	21	22	22	A0Q593;A0A6N3JBK2	A0Q593;A0A6N3JBK2	101	1,4-alpha-glucan branching enzyme GlgB OS=Francisella tularensis subsp. novicida (strain U112) OX=401614 GN=glgB PE=3 SV=1;1,4-alpha-glucan branching enzyme GlgB OS=Francisella tularensis subsp. novicida (strain U112) OX=401614 GN=glgB PE=3 SV=1
		20.0802	20.1155	20.102	9	9	9	28.8	28.8	28.8	26.385	0	42.225	10365000	23	8	9	9	A0Q7Q5;A0A6N3JBK3	A0Q7Q5;A0A6N3JBK3	102	tRNA (guanine-N(7)-)-methyltransferase OS=Francisella tularensis subsp. novicida (strain U112) OX=401614 GN=trmB PE=3 SV=1;tRNA (guanine-N(7)-)-methyltransferase OS=Francisella tularensis subsp. novicida (strain U112) OX=401614 GN=trmB PE=3 SV=1
		23.9293	24.1608	23.9741	10	10	10	64.3	64.3	64.3	13.294	0	91.039	131620000	76	10	10	8	A0Q858;A0A6N3JBK6	A0Q858;A0A6N3JBK6	103	50S ribosomal protein L19 OS=Francisella tularensis subsp. novicida (strain U112) OX=401614 GN=rplS PE=3 SV=1;50S ribosomal protein L19 OS=Francisella tularensis subsp. novicida (strain U112) OX=401614 GN=rplS PE=3 SV=1
		21.7436	21.698	21.7875	45	45	45	50.6	50.6	50.6	93.396	0	323.31	56564000	127	41	44	41	A0Q693;A0A6N3JBL4	A0Q693;A0A6N3JBL4	104	Leucine--tRNA ligase OS=Francisella tularensis subsp. novicida (strain U112) OX=401614 GN=leuS PE=3 SV=1;Leucine--tRNA ligase OS=Francisella tularensis subsp. novicida (strain U112) OX=401614 GN=leuS PE=3 SV=1
		17.8483	17.9542	17.7437	4	4	4	22.8	22.8	22.8	15.494	0	9.4951	880860	9	3	4	4	A0Q690;A0A6N3JBM3	A0Q690;A0A6N3JBM3	105	Putative pre-16S rRNA nuclease OS=Francisella tularensis subsp. novicida (strain U112) OX=401614 GN=FTN_0867 PE=3 SV=1;Putative pre-16S rRNA nuclease OS=Francisella tularensis subsp. novicida (strain U112) OX=401614 GN=AW25_1151 PE=3 SV=1
		19.0178	18.8588	18.9119	8	8	8	18.4	18.4	18.4	54.505	0	193.43	6708600	24	8	8	8	A0A6N3JBM9;A0Q4L2	A0A6N3JBM9;A0Q4L2	106	C4-dicarboxylate anaerobic carrier family protein OS=Francisella tularensis subsp. novicida (strain U112) OX=401614 GN=AW25_1774 PE=4 SV=1;C4-dicarboxylate anaerobic carrier OS=Francisella tularensis subsp. novicida (strain U112) OX=401614 GN=FTN_0269 PE=4
		20.5185	20.4196	20.5183	23	23	23	50.8	50.8	50.8	57.613	0	212.66	28270000	77	22	22	22	A0Q6C0;A0A6N3JBN8	A0Q6C0;A0A6N3JBN8	107	GMP synthase [glutamine-hydrolyzing] OS=Francisella tularensis subsp. novicida (strain U112) OX=401614 GN=guaA PE=3 SV=1;GMP synthase [glutamine-hydrolyzing] OS=Francisella tularensis subsp. novicida (strain U112) OX=401614 GN=guaA PE=3 SV=1
		21.6021	21.6282	21.6228	26	26	26	72	72	72	35.658	0	278.69	62096000	104	26	25	26	A0A6N3JBP2;A0Q607	A0A6N3JBP2;A0Q607	108	Transaldolase OS=Francisella tularensis subsp. novicida (strain U112) OX=401614 GN=tal PE=3 SV=1;Transaldolase OS=Francisella tularensis subsp. novicida (strain U112) OX=401614 GN=talA PE=3 SV=1
		17.2299	17.0929	17.5131	7	7	7	22.8	22.8	22.8	36.973	0	46.049	1568700	18	6	7	5	A0Q8R1;A0A6N3JBP5	A0Q8R1;A0A6N3JBP5	109	Anthranilate phosphoribosyltransferase OS=Francisella tularensis subsp. novicida (strain U112) OX=401614 GN=trpD PE=3 SV=1;Anthranilate phosphoribosyltransferase OS=Francisella tularensis subsp. novicida (strain U112) OX=401614 GN=trpD PE=3 SV=1
		20.8936	21.0354	21.0002	5	5	5	13.5	13.5	13.5	44.993	0	62.15	8245400	15	5	5	5	A0A6N3JBR9;A0Q881	A0A6N3JBR9;A0Q881	110	Sugar (And other) transporter family protein OS=Francisella tularensis subsp. novicida (strain U112) OX=401614 GN=AW25_411 PE=4 SV=1;Sugar transporter, MFS superfamily OS=Francisella tularensis subsp. novicida (strain U112) OX=401614 GN=FTN_1586 PE=4 SV=1
		19.8376	19.7764	19.8473	37	37	37	47.2	47.2	47.2	83.679	0	280.34	21636000	86	35	33	34	A0Q621;A0A6N3JBS0	A0Q621;A0A6N3JBS0	111	Ribosomal RNA large subunit methyltransferase K/L OS=Francisella tularensis subsp. novicida (strain U112) OX=401614 GN=rlmL PE=3 SV=1;Ribosomal RNA large subunit methyltransferase K/L OS=Francisella tularensis subsp. novicida (strain U112) OX=401614 GN=rlm
		21.4022	21.5201	21.5691	14	14	14	60.5	60.5	60.5	19.553	0	216.93	28998000	39	12	14	9	A0A6N3JBS5;A0Q456	A0A6N3JBS5;A0Q456	112	Peptide deformylase OS=Francisella tularensis subsp. novicida (strain U112) OX=401614 GN=def PE=3 SV=1;Peptide deformylase OS=Francisella tularensis subsp. novicida (strain U112) OX=401614 GN=def PE=3 SV=1
		17.5439	17.7332	17.5787	5	5	5	47.9	47.9	47.9	11.144	0	62.015	1914600	13	5	5	5	A0Q5S4;A0A6N3JBS7	A0Q5S4;A0A6N3JBS7	113	Chorismate mutase OS=Francisella tularensis subsp. novicida (strain U112) OX=401614 GN=FTN_0697 PE=4 SV=1;Chorismate mutase OS=Francisella tularensis subsp. novicida (strain U112) OX=401614 GN=AW25_1327 PE=4 SV=1
		20.6466	20.5326	20.6169	7	7	7	55.3	55.3	55.3	16.547	0	104.41	10688000	25	7	7	6	A0Q8F5;A0A6N3JBS9	A0Q8F5;A0A6N3JBS9	114	Ribosome maturation factor RimP OS=Francisella tularensis subsp. novicida (strain U112) OX=401614 GN=rimP PE=3 SV=1;Ribosome maturation factor RimP OS=Francisella tularensis subsp. novicida (strain U112) OX=401614 GN=rimP PE=3 SV=1
		19.1931	18.8594	19.1695	4	4	4	10.6	10.6	10.6	32.477	0	7.5334	1813400	10	3	4	4	A0Q4X3;A0A6N3JBT0	A0Q4X3;A0A6N3JBT0	115	4-hydroxybenzoate octaprenyltransferase OS=Francisella tularensis subsp. novicida (strain U112) OX=401614 GN=ubiA PE=3 SV=1;4-hydroxybenzoate octaprenyltransferase OS=Francisella tularensis subsp. novicida (strain U112) OX=401614 GN=ubiA PE=3 SV=1
		17.4219	17.1416	17.5507	15	15	15	46.9	46.9	46.9	42.626	0	74.331	2924400	40	13	13	15	A0Q8A2;A0A6N3JBT1	A0Q8A2;A0A6N3JBT1	116	CCA-adding enzyme OS=Francisella tularensis subsp. novicida (strain U112) OX=401614 GN=cca PE=3 SV=1;CCA-adding enzyme OS=Francisella tularensis subsp. novicida (strain U112) OX=401614 GN=cca PE=3 SV=1
		20.8264	20.7949	20.7695	16	16	16	59.7	59.7	59.7	27.613	0	228.14	24797000	49	15	16	15	A0Q8C4;A0A6N3JBT2	A0Q8C4;A0A6N3JBT2	117	Triosephosphate isomerase OS=Francisella tularensis subsp. novicida (strain U112) OX=401614 GN=tpiA PE=3 SV=1;Triosephosphate isomerase OS=Francisella tularensis subsp. novicida (strain U112) OX=401614 GN=tpiA PE=3 SV=1
		20.9239	20.9623	20.9889	23	23	23	32.2	32.2	32.2	84.755	0	122.96	9665000	50	19	21	20	A0A6N3JBT7;A0Q3Y7	A0A6N3JBT7;A0Q3Y7	118	Uncharacterized protein OS=Francisella tularensis subsp. novicida (strain U112) OX=401614 GN=AW25_159 PE=4 SV=1;Uncharacterized protein OS=Francisella tularensis subsp. novicida (strain U112) OX=401614 GN=FTN_0041 PE=4 SV=1
		18.5215	17.8877	18.5209	4	4	4	10.2	10.2	10.2	51.016	0	16.823	2800400	17	4	4	4	A0A6N3JBU0;A0Q7C2	A0A6N3JBU0;A0Q7C2	119	O-antigen ligase like membrane family protein OS=Francisella tularensis subsp. novicida (strain U112) OX=401614 GN=AW25_750 PE=4 SV=1;Uncharacterized protein OS=Francisella tularensis subsp. novicida (strain U112) OX=401614 GN=FTN_1256 PE=4 SV=1
		19.8641	19.7457	19.9109	18	18	18	56.5	56.5	56.5	35.25	0	133.64	11422000	53	16	17	17	A0Q626;A0A6N3JBU1	A0Q626;A0A6N3JBU1	120	Methionyl-tRNA formyltransferase OS=Francisella tularensis subsp. novicida (strain U112) OX=401614 GN=fmt PE=3 SV=1;Methionyl-tRNA formyltransferase OS=Francisella tularensis subsp. novicida (strain U112) OX=401614 GN=fmt PE=3 SV=1
		22.5239	22.5847	22.4507	25	25	25	66.3	66.3	66.3	38.843	0	323.31	103760000	115	23	25	24	A0Q468;A0A6N3JBU7	A0Q468;A0A6N3JBU7	121	Protein RecA OS=Francisella tularensis subsp. novicida (strain U112) OX=401614 GN=recA PE=3 SV=1;Protein RecA OS=Francisella tularensis subsp. novicida (strain U112) OX=401614 GN=recA PE=3 SV=1
		22.8857	23.0324	22.9357	15	15	15	72.9	72.9	72.9	13.378	0	323.31	150900000	79	15	13	15	A0Q4K5;A0A6N3JBU9	A0Q4K5;A0A6N3JBU9	122	30S ribosomal protein S13 OS=Francisella tularensis subsp. novicida (strain U112) OX=401614 GN=rpsM PE=3 SV=1;30S ribosomal protein S13 OS=Francisella tularensis subsp. novicida (strain U112) OX=401614 GN=rpsM PE=3 SV=1
		19.1052	19.4591	19.2725	13	13	13	52.6	52.6	52.6	29.054	0	133.85	7632100	34	12	10	11	A0Q736;A0A6N3JBV0	A0Q736;A0A6N3JBV0	123	tRNA-cytidine(32) 2-sulfurtransferase 2 OS=Francisella tularensis subsp. novicida (strain U112) OX=401614 GN=ttcA2 PE=3 SV=1;tRNA-cytidine(32) 2-sulfurtransferase OS=Francisella tularensis subsp. novicida (strain U112) OX=401614 GN=ttcA PE=3 SV=1
		21.0682	21.2696	21.1446	27	27	27	54.7	54.7	54.7	52.453	0	323.31	33940000	79	26	26	24	A0Q8I2;A0A6N3JBV8	A0Q8I2;A0A6N3JBV8	124	Glutamyl-tRNA(Gln) amidotransferase subunit A OS=Francisella tularensis subsp. novicida (strain U112) OX=401614 GN=gatA PE=3 SV=1;Glutamyl-tRNA(Gln) amidotransferase subunit A OS=Francisella tularensis subsp. novicida (strain U112) OX=401614 GN=gatA PE=3 S
		21.4068	21.4898	21.5144	52	52	52	53.9	53.9	53.9	103.57	0	323.31	82099000	186	46	50	48	A0Q5P9;A0A6N3JBW1	A0Q5P9;A0A6N3JBW1	125	Protein translocase subunit SecA OS=Francisella tularensis subsp. novicida (strain U112) OX=401614 GN=secA PE=3 SV=1;Protein translocase subunit SecA OS=Francisella tularensis subsp. novicida (strain U112) OX=401614 GN=secA PE=3 SV=1
		20.8044	20.9486	21.0059	14	14	14	54.9	54.9	54.9	22.058	0	202.14	25261000	48	14	14	13	A0Q7F1;A0A6N3JBW5	A0Q7F1;A0A6N3JBW5	126	Protein GrpE OS=Francisella tularensis subsp. novicida (strain U112) OX=401614 GN=grpE PE=3 SV=1;Protein GrpE OS=Francisella tularensis subsp. novicida (strain U112) OX=401614 GN=grpE PE=3 SV=1
		23.4636	23.313	23.4357	5	5	5	70.5	70.5	70.5	6.871	0	106.58	79040000	29	4	5	4	A0Q4K1;A0A6N3JBW7	A0Q4K1;A0A6N3JBW7	127	50S ribosomal protein L30 OS=Francisella tularensis subsp. novicida (strain U112) OX=401614 GN=rpmD PE=3 SV=1;50S ribosomal protein L30 OS=Francisella tularensis subsp. novicida (strain U112) OX=401614 GN=rpmD PE=3 SV=1
		17.441	17.5071	17.4077	4	4	4	7.5	7.5	7.5	51.29	0	23.44	1087500	12	4	4	4	A0A6N3JBX1;A0Q4N2	A0A6N3JBX1;A0Q4N2	128	Trk system potassium uptake protein OS=Francisella tularensis subsp. novicida (strain U112) OX=401614 GN=AW25_1751 PE=3 SV=1;Trk system potassium uptake protein OS=Francisella tularensis subsp. novicida (strain U112) OX=401614 GN=trkH PE=3 SV=1
		23.6891	23.5929	23.3713	11	11	11	67.6	67.6	67.6	13.054	0	160.03	91183000	64	11	10	11	A0Q6H4;A0A6N3JBX7	A0Q6H4;A0A6N3JBX7	129	30S ribosomal protein S6 OS=Francisella tularensis subsp. novicida (strain U112) OX=401614 GN=rpsF PE=3 SV=1;30S ribosomal protein S6 OS=Francisella tularensis subsp. novicida (strain U112) OX=401614 GN=rpsF PE=3 SV=1
		20.9615	21.0526	20.8372	23	23	23	64.2	64.2	64.2	42.103	0	323.31	26541000	74	22	21	22	A0Q862;A0A6N3JBX8	A0Q862;A0A6N3JBX8	130	S-adenosylmethionine synthase OS=Francisella tularensis subsp. novicida (strain U112) OX=401614 GN=metK PE=3 SV=1;S-adenosylmethionine synthase OS=Francisella tularensis subsp. novicida (strain U112) OX=401614 GN=metK PE=3 SV=1
		20.9275	20.9257	21.0763	4	4	4	21.6	21.6	21.6	21.78	0	54.731	10428000	12	3	4	4	A0Q6X6;A0A6N3JBY1	A0Q6X6;A0A6N3JBY1	131	Glycerol-3-phosphate acyltransferase OS=Francisella tularensis subsp. novicida (strain U112) OX=401614 GN=plsY PE=3 SV=1;Glycerol-3-phosphate acyltransferase OS=Francisella tularensis subsp. novicida (strain U112) OX=401614 GN=plsY PE=3 SV=1
		20.9424	21.0716	20.9974	7	7	7	51.9	51.9	51.9	18.345	0	125.02	11399000	22	7	7	7	A0A6N3JBY3;A0Q4N1	A0A6N3JBY3;A0Q4N1	132	Uncharacterized protein OS=Francisella tularensis subsp. novicida (strain U112) OX=401614 GN=AW25_1752 PE=4 SV=1;Uncharacterized protein OS=Francisella tularensis subsp. novicida (strain U112) OX=401614 GN=FTN_0290 PE=4 SV=1
		19.2451	19.2721	19.2312	33	33	33	43.4	43.4	43.4	95.754	0	231.16	13363000	99	28	33	30	A0Q809;A0A6N3JBY5	A0Q809;A0A6N3JBY5	133	DNA mismatch repair protein MutS OS=Francisella tularensis subsp. novicida (strain U112) OX=401614 GN=mutS PE=3 SV=1;DNA mismatch repair protein MutS OS=Francisella tularensis subsp. novicida (strain U112) OX=401614 GN=mutS PE=3 SV=1
		23.9532	24.0061	23.9586	10	10	10	58.6	58.6	58.6	15.427	0	218.81	118740000	54	9	10	7	A0Q4L4;A0A6N3JBY7	A0Q4L4;A0A6N3JBY7	134	Nucleoside diphosphate kinase OS=Francisella tularensis subsp. novicida (strain U112) OX=401614 GN=ndk PE=3 SV=1;Nucleoside diphosphate kinase OS=Francisella tularensis subsp. novicida (strain U112) OX=401614 GN=ndk PE=3 SV=1
		23.0171	23.6589	22.9244	25	25	25	78.9	78.9	78.9	24.808	0	323.31	184080000	142	24	25	24	A0Q4I9;A0A6N3JC00	A0Q4I9;A0A6N3JC00	135	30S ribosomal protein S3 OS=Francisella tularensis subsp. novicida (strain U112) OX=401614 GN=rpsC PE=3 SV=1;30S ribosomal protein S3 OS=Francisella tularensis subsp. novicida (strain U112) OX=401614 GN=rpsC PE=3 SV=1
		18.8019	18.8188	18.8409	59	59	59	38.9	38.9	38.9	151.91	0	323.31	18102000	139	51	52	54	A0Q7Q2;A0A6N3JC04	A0Q7Q2;A0A6N3JC04	136	CRISPR-associated endonuclease Cas12a OS=Francisella tularensis subsp. novicida (strain U112) OX=401614 GN=cas12a PE=1 SV=1;CRISPR-associated protein Cpf1, subtype PREFRAN OS=Francisella tularensis subsp. novicida (strain U112) OX=401614 GN=AW25_605 PE=4 S
		17.5845	17.6852	17.5624	9	9	9	32.9	32.9	32.9	36.145	0	40.912	2768300	24	8	9	9	A0Q8A0;A0A6N3JC05	A0Q8A0;A0A6N3JC05	137	Tetraacyldisaccharide 4-kinase OS=Francisella tularensis subsp. novicida (strain U112) OX=401614 GN=lpxK PE=3 SV=1;Tetraacyldisaccharide 4-kinase OS=Francisella tularensis subsp. novicida (strain U112) OX=401614 GN=lpxK PE=3 SV=1
		21.6176	21.5541	21.6156	31	31	31	46.9	46.9	46.9	69.748	0	286.41	49822000	92	29	30	28	A0Q753;A0A6N3JC08	A0Q753;A0A6N3JC08	138	tRNA uridine 5-carboxymethylaminomethyl modification enzyme MnmG OS=Francisella tularensis subsp. novicida (strain U112) OX=401614 GN=mnmG PE=3 SV=1;tRNA uridine 5-carboxymethylaminomethyl modification enzyme MnmG OS=Francisella tularensis subsp. novicida
		18.5623	18.2413	18.6138	7	7	7	39.1	39.1	39.1	29.573	0	58.498	3385700	19	5	7	6	A0Q6C2;A0A6N3JC11	A0Q6C2;A0A6N3JC11	139	tRNA pseudouridine synthase A OS=Francisella tularensis subsp. novicida (strain U112) OX=401614 GN=truA PE=3 SV=1;tRNA pseudouridine synthase A OS=Francisella tularensis subsp. novicida (strain U112) OX=401614 GN=truA PE=3 SV=1
		20.4617	20.2101	20.3892	10	10	10	46	46	46	25.459	0	288.26	21593000	54	10	9	10	A0Q4X5;A0A6N3JC30	A0Q4X5;A0A6N3JC30	140	Ribonuclease PH OS=Francisella tularensis subsp. novicida (strain U112) OX=401614 GN=rph PE=3 SV=1;Ribonuclease PH OS=Francisella tularensis subsp. novicida (strain U112) OX=401614 GN=rph PE=3 SV=1
		20.6301	20.6424	20.6058	11	11	10	48.6	48.6	48.6	24.138	0	108.18	13944000	36	11	10	11	A0A6N3JC32;A0Q7T2	A0A6N3JC32;A0Q7T2	141	Bacterial sugar transferase family protein OS=Francisella tularensis subsp. novicida (strain U112) OX=401614 GN=AW25_572 PE=3 SV=1;Galactosyl transferase OS=Francisella tularensis subsp. novicida (strain U112) OX=401614 GN=wbtP PE=3 SV=1
		19.3982	19.5025	19.4565	9	9	9	41.9	41.9	41.9	21.123	0	78.568	7963200	25	9	8	9	A0Q6M6;A0A6N3JC33	A0Q6M6;A0A6N3JC33	142	Peptidyl-tRNA hydrolase OS=Francisella tularensis subsp. novicida (strain U112) OX=401614 GN=pth PE=3 SV=1;Peptidyl-tRNA hydrolase OS=Francisella tularensis subsp. novicida (strain U112) OX=401614 GN=pth PE=3 SV=1
		18.2192	18.4289	18.3123	10	10	10	28.2	28.2	28.2	49.554	0	57.341	2455500	21	10	10	6	A0Q425;A0A6N3JC51	A0Q425;A0A6N3JC51	143	UDP-N-acetylmuramate--L-alanine ligase OS=Francisella tularensis subsp. novicida (strain U112) OX=401614 GN=murC PE=3 SV=1;UDP-N-acetylmuramate--L-alanine ligase OS=Francisella tularensis subsp. novicida (strain U112) OX=401614 GN=murC PE=3 SV=1
		22.5777	22.416	22.4961	10	10	10	70.2	70.2	70.2	11.561	0	92.071	76384000	75	9	10	8	A0Q5Q2;A0A6N3JC53	A0Q5Q2;A0A6N3JC53	144	50S ribosomal protein L21 OS=Francisella tularensis subsp. novicida (strain U112) OX=401614 GN=rplU PE=3 SV=1;50S ribosomal protein L21 OS=Francisella tularensis subsp. novicida (strain U112) OX=401614 GN=rplU PE=3 SV=1
		17.3483	17.1556	17.2534	2	2	2	5	5	5	41.668	0	4.8267	536560	5	2	2	2	A0Q8N8;A0A6N3JC58	A0Q8N8;A0A6N3JC58	145	Na(+)/H(+) antiporter NhaA OS=Francisella tularensis subsp. novicida (strain U112) OX=401614 GN=nhaA PE=3 SV=1;Na(+)/H(+) antiporter NhaA OS=Francisella tularensis subsp. novicida (strain U112) OX=401614 GN=nhaA PE=3 SV=1
		22.1094	22.2107	22.2029	25	25	25	69.3	69.3	69.3	35.386	0	323.31	101660000	89	23	25	24	A0Q4K8;A0A6N3JC61	A0Q4K8;A0A6N3JC61	146	DNA-directed RNA polymerase subunit alpha 1 OS=Francisella tularensis subsp. novicida (strain U112) OX=401614 GN=rpoA1 PE=3 SV=1;DNA-directed RNA polymerase subunit alpha OS=Francisella tularensis subsp. novicida (strain U112) OX=401614 GN=rpoA PE=3 SV=1
		22.9188	23.1142	22.8253	8	8	8	55.4	55.4	55.4	11.684	0	40.608	54129000	38	8	8	8	A0Q4J6;A0A6N3JC64	A0Q4J6;A0A6N3JC64	147	30S ribosomal protein S14 OS=Francisella tularensis subsp. novicida (strain U112) OX=401614 GN=rpsN PE=3 SV=1;30S ribosomal protein S14 OS=Francisella tularensis subsp. novicida (strain U112) OX=401614 GN=rpsN PE=3 SV=1
		18.6768	18.7444	18.6929	15	15	15	38.2	38.2	38.2	46.698	0	77.751	6037700	47	14	15	13	A0Q845;A0A6N3JC65	A0Q845;A0A6N3JC65	148	Glutamyl-tRNA reductase OS=Francisella tularensis subsp. novicida (strain U112) OX=401614 GN=hemA PE=3 SV=1;Glutamyl-tRNA reductase OS=Francisella tularensis subsp. novicida (strain U112) OX=401614 GN=hemA PE=3 SV=1
		18.6366	18.3201	18.6713	6	6	6	31.9	31.9	31.9	26.339	0	21.889	1894500	11	5	5	5	A0Q3W9;A0A6N3JC69	A0Q3W9;A0A6N3JC69	149	Thiopurine S-methyltransferase OS=Francisella tularensis subsp. novicida (strain U112) OX=401614 GN=tpm PE=3 SV=1;Thiopurine S-methyltransferase OS=Francisella tularensis subsp. novicida (strain U112) OX=401614 GN=tpm PE=3 SV=1
		25.2042	25.1318	25.1873	38	38	38	90.9	90.9	90.9	43.39	0	323.31	606750000	559	35	36	34	A0Q874;A0A6N3JC70	A0Q874;A0A6N3JC70	150	Elongation factor Tu OS=Francisella tularensis subsp. novicida (strain U112) OX=401614 GN=tuf PE=3 SV=1;Elongation factor Tu OS=Francisella tularensis subsp. novicida (strain U112) OX=401614 GN=tuf PE=3 SV=1
		22.5272	23.4563	22.0558	7	7	7	66.7	66.7	66.7	6.1413	0	45.204	28575000	28	7	6	7	A0Q4S3;A0A6N3JC71	A0Q4S3;A0A6N3JC71	151	50S ribosomal protein L33 OS=Francisella tularensis subsp. novicida (strain U112) OX=401614 GN=rpmG PE=3 SV=1;50S ribosomal protein L33 OS=Francisella tularensis subsp. novicida (strain U112) OX=401614 GN=rpmG PE=3 SV=1
		17.7346	17.7917	17.8004	14	14	14	39.4	39.4	39.4	46.067	0	87.24	3189000	31	11	13	14	A0Q7B6;A0A6N3JC75	A0Q7B6;A0A6N3JC75	152	tRNA(Ile)-lysidine synthase OS=Francisella tularensis subsp. novicida (strain U112) OX=401614 GN=tilS PE=3 SV=1;tRNA(Ile)-lysidine synthase OS=Francisella tularensis subsp. novicida (strain U112) OX=401614 GN=tilS PE=3 SV=1
		16.214	16.1372	16.3196	5	5	5	16.7	16.7	16.7	43.543	0	35.825	686260	12	5	5	4	A0A6N3JC77;A0Q7Z7	A0A6N3JC77;A0Q7Z7	153	S-adenosyl-L-methionine-dependent methyltransferase family protein OS=Francisella tularensis subsp. novicida (strain U112) OX=401614 GN=AW25_506 PE=4 SV=1;Uncharacterized protein OS=Francisella tularensis subsp. novicida (strain U112) OX=401614 GN=FTN_1495
		24.4192	24.7451	24.3663	74	74	73	96.5	96.5	96.3	57.316	0	323.31	985360000	813	62	70	62	A0Q838;A0A6N3JC79	A0Q838;A0A6N3JC79	154	Chaperonin GroEL OS=Francisella tularensis subsp. novicida (strain U112) OX=401614 GN=groEL PE=3 SV=1;60 kDa chaperonin OS=Francisella tularensis subsp. novicida (strain U112) OX=401614 GN=groL PE=3 SV=1
		18.9047	18.9499	18.9878	13	13	13	45	45	45	29.844	0	70.111	4848700	36	12	12	11	A0Q5E0;A0A6N3JC87	A0Q5E0;A0A6N3JC87	155	Ribosomal RNA small subunit methyltransferase A OS=Francisella tularensis subsp. novicida (strain U112) OX=401614 GN=rsmA PE=3 SV=1;Ribosomal RNA small subunit methyltransferase A OS=Francisella tularensis subsp. novicida (strain U112) OX=401614 GN=rsmA PE
		20.5804	20.5922	20.5213	18	18	18	58.3	58.3	58.3	29.375	0	323.31	26023000	58	15	17	17	A0Q841;A0A6N3JC96	A0Q841;A0A6N3JC96	156	UPF0246 protein FTN_1542 OS=Francisella tularensis subsp. novicida (strain U112) OX=401614 GN=FTN_1542 PE=3 SV=1;UPF0246 protein AW25_456 OS=Francisella tularensis subsp. novicida (strain U112) OX=401614 GN=AW25_456 PE=3 SV=1
		21.5747	21.5616	21.6227	36	36	36	58.4	58.4	58.4	76.584	0	323.31	62797000	134	33	35	32	A0Q556;A0A6N3JCA5	A0Q556;A0A6N3JCA5	157	Methionine--tRNA ligase OS=Francisella tularensis subsp. novicida (strain U112) OX=401614 GN=metG PE=3 SV=2;Methionine--tRNA ligase OS=Francisella tularensis subsp. novicida (strain U112) OX=401614 GN=metG PE=3 SV=1
		19.5422	19.5002	19.7126	10	10	10	43.1	43.1	43.1	36.445	0	131.4	8610200	30	9	10	9	A0A6N3JCA6;A0Q8A8	A0A6N3JCA6;A0Q8A8	158	LD-carboxypeptidase family protein OS=Francisella tularensis subsp. novicida (strain U112) OX=401614 GN=AW25_381 PE=3 SV=1;Peptidase, U61 family OS=Francisella tularensis subsp. novicida (strain U112) OX=401614 GN=FTN_1613 PE=3 SV=1
		22.4368	22.7528	22.3938	12	12	12	64.8	64.8	64.8	11.924	0	242.39	93733000	74	12	12	12	A0Q4I2;A0A6N3JCA9	A0Q4I2;A0A6N3JCA9	159	30S ribosomal protein S10 OS=Francisella tularensis subsp. novicida (strain U112) OX=401614 GN=rpsJ PE=3 SV=1;30S ribosomal protein S10 OS=Francisella tularensis subsp. novicida (strain U112) OX=401614 GN=rpsJ PE=3 SV=1
		14.7459	14.7248	14.664	2	2	2	7	7	7	33.7	0	9.1505	83536	4	2	1	1	A0A6N3JCB2;A0Q7N6	A0A6N3JCB2;A0Q7N6	160	Uncharacterized protein OS=Francisella tularensis subsp. novicida (strain U112) OX=401614 GN=AW25_621 PE=4 SV=1;Uncharacterized protein OS=Francisella tularensis subsp. novicida (strain U112) OX=401614 GN=FTN_1381 PE=4 SV=1
		20.9802	21.1774	21.0005	7	7	7	46.4	46.4	46.4	19.017	0	108.89	12380000	18	7	7	7	A0Q7W1;A0A6N3JCB6	A0Q7W1;A0A6N3JCB6	161	Uncharacterized protein OS=Francisella tularensis subsp. novicida (strain U112) OX=401614 GN=FTN_1458 PE=4 SV=1;Uncharacterized protein OS=Francisella tularensis subsp. novicida (strain U112) OX=401614 GN=AW25_543 PE=4 SV=1
		21.0992	21.2188	21.152	16	16	16	69	69	69	23.413	0	175.79	23822000	53	14	16	15	A0A6N3JCB7;A0Q3Y1	A0A6N3JCB7;A0Q3Y1	162	Orotidine 5-phosphate decarboxylase OS=Francisella tularensis subsp. novicida (strain U112) OX=401614 GN=pyrF PE=3 SV=1;Orotidine 5-phosphate decarboxylase OS=Francisella tularensis subsp. novicida (strain U112) OX=401614 GN=pyrF PE=3 SV=1
		18.5216	17.7033	18.2339	4	4	4	21.4	21.4	21.4	23.158	0	23.808	1589100	10	4	4	4	A0Q526;A0A6N3JCC3	A0Q526;A0A6N3JCC3	163	Ribosomal RNA large subunit methyltransferase E OS=Francisella tularensis subsp. novicida (strain U112) OX=401614 GN=rlmE PE=3 SV=1;Ribosomal RNA large subunit methyltransferase E OS=Francisella tularensis subsp. novicida (strain U112) OX=401614 GN=rlmE PE
		21.814	21.8628	21.8945	27	27	27	65.2	65.2	65.2	43.006	0	298.77	58998000	88	25	25	27	A0Q8M6;A0A6N3JCC4	A0Q8M6;A0A6N3JCC4	164	Tryptophan synthase beta chain OS=Francisella tularensis subsp. novicida (strain U112) OX=401614 GN=trpB PE=3 SV=1;Tryptophan synthase beta chain OS=Francisella tularensis subsp. novicida (strain U112) OX=401614 GN=trpB PE=3 SV=1
		18.9804	19.1161	19.1789	28	28	28	44.5	44.5	44.5	76.406	0	206.26	11810000	77	25	27	26	A0Q7L0;A0A6N3JCC6	A0Q7L0;A0A6N3JCC6	165	DNA ligase OS=Francisella tularensis subsp. novicida (strain U112) OX=401614 GN=ligA PE=3 SV=1;DNA ligase OS=Francisella tularensis subsp. novicida (strain U112) OX=401614 GN=ligA PE=3 SV=1
		18.444	18.4592	18.3933	2	2	2	5.4	5.4	5.4	33.542	0	4.0054	1465700	6	2	2	2	A0A6N3JCD2;A0Q446	A0A6N3JCD2;A0Q446	166	Fusaric acid resistance-like family protein OS=Francisella tularensis subsp. novicida (strain U112) OX=401614 GN=AW25_101 PE=4 SV=1;Hypothetical membrane protein OS=Francisella tularensis subsp. novicida (strain U112) OX=401614 GN=FTN_0100 PE=4 SV=1
		19.6248	19.686	19.6929	16	16	16	48.2	48.2	48.2	40.197	0	133.01	14407000	57	15	16	15	A0Q454;A0A6N3JCD4	A0Q454;A0A6N3JCD4	167	tRNA-specific 2-thiouridylase MnmA OS=Francisella tularensis subsp. novicida (strain U112) OX=401614 GN=mnmA PE=3 SV=1;tRNA-specific 2-thiouridylase MnmA OS=Francisella tularensis subsp. novicida (strain U112) OX=401614 GN=trmU PE=3 SV=1
		21.9781	22.406	22.1402	23	23	23	68.6	68.6	68.6	20.552	0	231.33	36403000	59	17	22	15	A0Q4H4;A0A6N3JCD8	A0Q4H4;A0A6N3JCD8	168	Ribosome-recycling factor OS=Francisella tularensis subsp. novicida (strain U112) OX=401614 GN=frr PE=3 SV=1;Ribosome-recycling factor OS=Francisella tularensis subsp. novicida (strain U112) OX=401614 GN=frr PE=3 SV=1
		20.197	20.2692	20.465	5	5	5	43	43	43	17.258	0	26.629	4845700	16	4	5	5	A0Q8H1;A0A6N3JCE3	A0Q8H1;A0A6N3JCE3	169	NADH-quinone oxidoreductase subunit B OS=Francisella tularensis subsp. novicida (strain U112) OX=401614 GN=nuoB PE=3 SV=1;NADH-quinone oxidoreductase subunit B OS=Francisella tularensis subsp. novicida (strain U112) OX=401614 GN=nuoB PE=3 SV=1
		18.9561	18.9276	18.8929	4	4	4	18.9	18.9	18.9	23.182	0	10.014	3017800	11	4	4	4	A0A6N3JCE4;A0Q4V5	A0A6N3JCE4;A0Q4V5	170	Sensory box protein OS=Francisella tularensis subsp. novicida (strain U112) OX=401614 GN=AW25_1674 PE=4 SV=1;Uncharacterized protein OS=Francisella tularensis subsp. novicida (strain U112) OX=401614 GN=FTN_0364 PE=4 SV=1
		21.6322	22.0467	21.6718	13	13	13	68.6	68.6	68.6	17.17	0	174.71	35424000	49	12	12	12	A0A6N3JCE5;A0Q6P3	A0A6N3JCE5;A0Q6P3	171	Uncharacterized protein OS=Francisella tularensis subsp. novicida (strain U112) OX=401614 GN=AW25_987 PE=4 SV=1;Uncharacterized protein OS=Francisella tularensis subsp. novicida (strain U112) OX=401614 GN=FTN_1021 PE=4 SV=1
		17.9018	17.813	17.8924	2	2	2	20.2	20.2	20.2	12.351	0	8.25	954950	4	2	2	2	A0Q482;A0A6N3JCE7	A0Q482;A0A6N3JCE7	172	Putative fluoride ion transporter CrcB OS=Francisella tularensis subsp. novicida (strain U112) OX=401614 GN=crcB PE=3 SV=1;Putative fluoride ion transporter CrcB OS=Francisella tularensis subsp. novicida (strain U112) OX=401614 GN=crcB PE=3 SV=1
		18.0191	17.6065	17.7001	1	1	1	2.8	2.8	2.8	31.543	0.0056533	1.9359	853020	5	1	1	1	A0Q4E4;A0A6N3JCE8	A0Q4E4;A0A6N3JCE8	173	Protoheme IX farnesyltransferase OS=Francisella tularensis subsp. novicida (strain U112) OX=401614 GN=cyoE PE=3 SV=1;Protoheme IX farnesyltransferase OS=Francisella tularensis subsp. novicida (strain U112) OX=401614 GN=cyoE PE=3 SV=1
		18.0823	18.2013	18.2704	7	7	7	32.3	32.3	32.3	29.911	0	21.392	1816300	15	7	6	7	A0A6N3JCF0;A0Q5H9	A0A6N3JCF0;A0Q5H9	174	Uncharacterized protein OS=Francisella tularensis subsp. novicida (strain U112) OX=401614 GN=AW25_1429 PE=4 SV=1;Uncharacterized protein OS=Francisella tularensis subsp. novicida (strain U112) OX=401614 GN=FTN_0599 PE=4 SV=1
		15.6076	16.1517	15.8278	4	4	4	13.2	13.2	13.2	36.557	0	18.179	323410	7	4	3	4	A0Q5Y4;A0A6N3JCF1	A0Q5Y4;A0A6N3JCF1	175	CRISPR-associated endonuclease Cas1 1 OS=Francisella tularensis subsp. novicida (strain U112) OX=401614 GN=cas1-1 PE=2 SV=1;CRISPR-associated endonuclease Cas1 OS=Francisella tularensis subsp. novicida (strain U112) OX=401614 GN=cas1 PE=3 SV=1
		21.7714	21.8247	21.8737	21	21	21	42.8	42.8	42.8	59.376	0	323.31	59866000	94	20	21	20	A0A6N3JCF7;A0Q6R5	A0A6N3JCF7;A0Q6R5	176	Dihydroxy-acid dehydratase OS=Francisella tularensis subsp. novicida (strain U112) OX=401614 GN=ilvD PE=3 SV=1;Dihydroxy-acid dehydratase OS=Francisella tularensis subsp. novicida (strain U112) OX=401614 GN=ilvD PE=3 SV=1
		22.2129	22.5114	21.6928	9	9	9	42.2	42.2	42.2	10.117	0	107.82	38997000	39	9	9	9	A0Q452;A0A6N3JCG4	A0Q452;A0A6N3JCG4	177	30S ribosomal protein S20 OS=Francisella tularensis subsp. novicida (strain U112) OX=401614 GN=rpsT PE=3 SV=1;30S ribosomal protein S20 OS=Francisella tularensis subsp. novicida (strain U112) OX=401614 GN=rpsT PE=3 SV=1
		14.0079	13.953	14.0174	2	2	2	7.7	7.7	7.7	22.664	0	4.3815	72133	5	2	2	1	A0A6N3JCG5;A0Q5Y6	A0A6N3JCG5;A0Q5Y6	178	CRISPR-associated exonuclease Cas4 OS=Francisella tularensis subsp. novicida (strain U112) OX=401614 GN=cas4 PE=3 SV=1;CRISPR-associated exonuclease Cas4 OS=Francisella tularensis subsp. novicida (strain U112) OX=401614 GN=cas4 PE=2 SV=1
		23.7036	23.9296	23.6917	23	23	23	78.8	78.8	78.8	16.081	0	323.31	187740000	246	22	22	22	A0Q6H2;A0A6N3JCG8	A0Q6H2;A0A6N3JCG8	179	50S ribosomal protein L9 OS=Francisella tularensis subsp. novicida (strain U112) OX=401614 GN=rplI PE=3 SV=1;50S ribosomal protein L9 OS=Francisella tularensis subsp. novicida (strain U112) OX=401614 GN=rplI PE=3 SV=1
		18.4062	18.3848	18.5291	13	13	13	54	54	54	24.047	0	140.98	4709800	37	12	12	12	A0A6N3JCH2;A0Q7P3	A0A6N3JCH2;A0Q7P3	180	2OG-Fe(II) oxygenase superfamily protein OS=Francisella tularensis subsp. novicida (strain U112) OX=401614 GN=AW25_613 PE=4 SV=1;Oxidoreductase OS=Francisella tularensis subsp. novicida (strain U112) OX=401614 GN=FTN_1388 PE=4 SV=1
		20.151	20.2206	20.3769	4	4	4	35.2	35.2	35.2	21.036	0	115.37	6742400	11	3	3	4	A0A6N3JCI0;A0Q4D1	A0A6N3JCI0;A0Q4D1	181	Quinone oxidoreductase, type IV OS=Francisella tularensis subsp. novicida (strain U112) OX=401614 GN=wrbA PE=3 SV=1;Trp repressor binding protein OS=Francisella tularensis subsp. novicida (strain U112) OX=401614 GN=wrbA PE=3 SV=1
		23.1091	22.9795	23.1259	58	58	58	74.5	74.5	74.5	72.33	0	323.31	352740000	317	54	53	52	A0Q4L0;A0A6N3JCI2	A0Q4L0;A0A6N3JCI2	182	Chaperone protein HtpG OS=Francisella tularensis subsp. novicida (strain U112) OX=401614 GN=htpG PE=3 SV=1;Chaperone protein HtpG OS=Francisella tularensis subsp. novicida (strain U112) OX=401614 GN=htpG PE=3 SV=1
		18.2869	18.1019	18.4113	7	7	7	20.5	20.5	20.5	39.122	0	64.298	2026000	18	7	7	7	A0Q5S7;A0A6N3JCJ2	A0Q5S7;A0A6N3JCJ2	183	L-Ala-D/L-Glu epimerase OS=Francisella tularensis subsp. novicida (strain U112) OX=401614 GN=FTN_0700 PE=3 SV=1;Dipeptide epimerase OS=Francisella tularensis subsp. novicida (strain U112) OX=401614 GN=AW25_1324 PE=3 SV=1
		20.3234	19.9165	20.3354	8	8	8	71.3	71.3	71.3	10.397	0	61.149	12942000	40	8	8	8	A0Q5C7;A0A6N3JCJ3	A0Q5C7;A0A6N3JCJ3	184	Probable Fe(2+)-trafficking protein OS=Francisella tularensis subsp. novicida (strain U112) OX=401614 GN=FTN_0547 PE=3 SV=1;Probable Fe(2+)-trafficking protein OS=Francisella tularensis subsp. novicida (strain U112) OX=401614 GN=AW25_1482 PE=3 SV=1
		21.965	22.2531	21.9043	10	10	10	81.9	81.9	81.9	8.3517	0	96.658	29740000	44	10	10	10	A0Q6H3;A0A6N3JCJ4	A0Q6H3;A0A6N3JCJ4	185	30S ribosomal protein S18 OS=Francisella tularensis subsp. novicida (strain U112) OX=401614 GN=rpsR PE=3 SV=1;30S ribosomal protein S18 OS=Francisella tularensis subsp. novicida (strain U112) OX=401614 GN=rpsR PE=3 SV=1
		23.8062	23.7145	23.8615	7	7	7	70	70	70	6.8786	0	225.11	89901000	36	7	6	6	A0Q7J5;A0A6N3JCJ9	A0Q7J5;A0A6N3JCJ9	186	50S ribosomal protein L32 OS=Francisella tularensis subsp. novicida (strain U112) OX=401614 GN=rpmF PE=3 SV=1;50S ribosomal protein L32 OS=Francisella tularensis subsp. novicida (strain U112) OX=401614 GN=rpmF PE=3 SV=1
		20.4511	20.4759	20.3769	3	3	3	17.9	17.9	17.9	30.562	0	61.787	5256500	13	3	3	3	A0Q7B3;A0A6N3JCK1	A0Q7B3;A0A6N3JCK1	187	Phosphatidylglycerol--prolipoprotein diacylglyceryl transferase OS=Francisella tularensis subsp. novicida (strain U112) OX=401614 GN=lgt PE=3 SV=1;Phosphatidylglycerol--prolipoprotein diacylglyceryl transferase OS=Francisella tularensis subsp. novicida (st
		21.4167	21.5178	21.4403	43	43	43	60.3	60.3	60.3	72.272	0	323.31	92426000	158	42	42	42	A0Q762;A0A6N3JCK2	A0Q762;A0A6N3JCK2	188	Threonine--tRNA ligase OS=Francisella tularensis subsp. novicida (strain U112) OX=401614 GN=thrS PE=3 SV=1;Threonine--tRNA ligase OS=Francisella tularensis subsp. novicida (strain U112) OX=401614 GN=thrS PE=3 SV=1
		14.7597	14.9089	14.7773	3	3	3	12.1	12.1	12.1	34.881	0	14.352	165360	5	2	3	3	A0Q638;A0A6N3JCK3	A0Q638;A0A6N3JCK3	189	Biotin synthase OS=Francisella tularensis subsp. novicida (strain U112) OX=401614 GN=bioB PE=3 SV=1;Biotin synthase OS=Francisella tularensis subsp. novicida (strain U112) OX=401614 GN=bioB PE=3 SV=1
		18.8973	17.4073	18.7138	5	5	5	54.7	54.7	54.7	13.601	0	27.051	1628700	15	5	4	5	A0Q512;A0A6N3JCK9	A0Q512;A0A6N3JCK9	190	UPF0102 protein FTN_0424 OS=Francisella tularensis subsp. novicida (strain U112) OX=401614 GN=FTN_0424 PE=3 SV=1;UPF0102 protein AW25_1611 OS=Francisella tularensis subsp. novicida (strain U112) OX=401614 GN=AW25_1611 PE=3 SV=1
		20.1392	20.0965	20.109	11	11	11	36	36	36	32.124	0	122.74	9972300	32	9	11	11	A0Q562;A0A6N3JCL1	A0Q562;A0A6N3JCL1	191	Phosphatidylserine decarboxylase proenzyme OS=Francisella tularensis subsp. novicida (strain U112) OX=401614 GN=psd PE=3 SV=1;Phosphatidylserine decarboxylase proenzyme OS=Francisella tularensis subsp. novicida (strain U112) OX=401614 GN=psd PE=3 SV=1
		24.9434	24.9136	24.9096	26	26	26	74.5	74.5	74.5	30.387	0	260.78	435520000	209	25	23	24	A0Q4I6;A0A6N3JCL4	A0Q4I6;A0A6N3JCL4	192	50S ribosomal protein L2 OS=Francisella tularensis subsp. novicida (strain U112) OX=401614 GN=rplB PE=3 SV=1;50S ribosomal protein L2 OS=Francisella tularensis subsp. novicida (strain U112) OX=401614 GN=rplB PE=3 SV=1
		21.1325	21.0869	21.1554	22	22	22	47.4	47.4	47.4	61.855	0	323.31	35321000	76	22	21	21	A0Q419;A0A6N3JCL9	A0Q419;A0A6N3JCL9	193	Membrane protein insertase YidC OS=Francisella tularensis subsp. novicida (strain U112) OX=401614 GN=yidC PE=3 SV=1;Membrane protein insertase YidC OS=Francisella tularensis subsp. novicida (strain U112) OX=401614 GN=yidC PE=3 SV=1
		21.1647	21.2552	21.1702	22	22	22	50.7	50.7	50.7	50.178	0	307.35	40379000	81	21	20	19	A0Q6T5;A0A6N3JCM1	A0Q6T5;A0A6N3JCM1	194	tRNA-2-methylthio-N(6)-dimethylallyladenosine synthase OS=Francisella tularensis subsp. novicida (strain U112) OX=401614 GN=miaB PE=3 SV=1;tRNA-2-methylthio-N(6)-dimethylallyladenosine synthase OS=Francisella tularensis subsp. novicida (strain U112) OX=401
		19.4642	19.2376	19.4018	10	10	10	50.5	50.5	50.5	23.447	0	203.19	5838600	26	8	10	9	A0A6N3JCM6;A0Q653	A0A6N3JCM6;A0Q653	195	GTP cyclohydrolase I OS=Francisella tularensis subsp. novicida (strain U112) OX=401614 GN=AW25_1189 PE=3 SV=1;GTP cyclohydrolase I OS=Francisella tularensis subsp. novicida (strain U112) OX=401614 GN=folE PE=3 SV=1
		23.6323	23.4144	23.6209	9	9	9	49.2	49.2	49.2	13.304	0	323.31	81892000	40	7	9	8	A0Q759;A0A6N3JCN1	A0Q759;A0A6N3JCN1	196	50S ribosomal protein L20 OS=Francisella tularensis subsp. novicida (strain U112) OX=401614 GN=rplT PE=3 SV=1;50S ribosomal protein L20 OS=Francisella tularensis subsp. novicida (strain U112) OX=401614 GN=rplT PE=3 SV=1
		21.8309	21.8804	21.862	59	59	59	60.9	60.9	60.9	96.041	0	323.31	106570000	179	54	56	51	A0Q604;A0A6N3JCN4	A0Q604;A0A6N3JCN4	197	Alanine--tRNA ligase OS=Francisella tularensis subsp. novicida (strain U112) OX=401614 GN=alaS PE=3 SV=1;Alanine--tRNA ligase OS=Francisella tularensis subsp. novicida (strain U112) OX=401614 GN=alaS PE=3 SV=1
		22.2318	21.866	22.1424	10	10	10	39.5	39.5	39.5	26.809	0	295.17	27662000	41	10	10	10	A0Q6Q0;A0A6N3JCP9	A0Q6Q0;A0A6N3JCP9	198	Probable transcriptional regulatory protein FTN_1028 OS=Francisella tularensis subsp. novicida (strain U112) OX=401614 GN=FTN_1028 PE=3 SV=1;Probable transcriptional regulatory protein AW25_980 OS=Francisella tularensis subsp. novicida (strain U112) OX=401
		22.0323	22.015	21.9079	10	10	10	57.1	57.1	57.1	9.0693	0	48.61	38167000	35	10	10	9	A0Q5Q3;A0A6N3JCQ8	A0Q5Q3;A0A6N3JCQ8	199	50S ribosomal protein L27 OS=Francisella tularensis subsp. novicida (strain U112) OX=401614 GN=rpmA PE=3 SV=1;50S ribosomal protein L27 OS=Francisella tularensis subsp. novicida (strain U112) OX=401614 GN=rpmA PE=3 SV=1
		17.8203	17.6032	17.7617	8	8	8	12.3	12.3	12.3	68.765	0	20.629	2164200	20	8	7	7	A0A6N3JCR4;A0Q489	A0A6N3JCR4;A0Q489	200	Sodium/hydrogen exchanger family protein OS=Francisella tularensis subsp. novicida (strain U112) OX=401614 GN=AW25_57 PE=4 SV=1;Monovalent cation:proton antiporter OS=Francisella tularensis subsp. novicida (strain U112) OX=401614 GN=FTN_0143 PE=4 SV=1
		22.9679	23.0668	23.1515	30	30	30	68.9	68.9	68.9	35.127	0	323.31	115980000	104	27	29	25	A0Q7R6;A0A6N3JCR5	A0Q7R6;A0A6N3JCR5	201	DNA-directed RNA polymerase subunit alpha 2 OS=Francisella tularensis subsp. novicida (strain U112) OX=401614 GN=rpoA2 PE=3 SV=1;DNA-directed RNA polymerase subunit alpha OS=Francisella tularensis subsp. novicida (strain U112) OX=401614 GN=rpoA PE=3 SV=1
		21.6895	22.1069	21.9486	8	8	8	67.5	67.5	67.5	9.8634	0	145.72	38240000	37	8	8	8	A0Q4J2;A0A6N3JCR8	A0Q4J2;A0A6N3JCR8	202	30S ribosomal protein S17 OS=Francisella tularensis subsp. novicida (strain U112) OX=401614 GN=rpsQ PE=3 SV=1;30S ribosomal protein S17 OS=Francisella tularensis subsp. novicida (strain U112) OX=401614 GN=rpsQ PE=3 SV=1
		24.6466	24.6592	24.6525	32	32	32	70.3	70.3	70.3	41.527	0	323.31	254960000	149	31	32	30	A0Q5H4;A0A6N3JCS0	A0Q5H4;A0A6N3JCS0	203	Succinate--CoA ligase [ADP-forming] subunit beta OS=Francisella tularensis subsp. novicida (strain U112) OX=401614 GN=sucC PE=3 SV=1;Succinate--CoA ligase [ADP-forming] subunit beta OS=Francisella tularensis subsp. novicida (strain U112) OX=401614 GN=sucC
		19.1463	19.1533	19.6313	3	3	3	31	31	31	16.705	0	107.4	2170900	9	3	2	3	A0A6N3JCS1;A0Q4F8	A0A6N3JCS1;A0Q4F8	204	DNA polymerase III chi subunit, HolC family protein OS=Francisella tularensis subsp. novicida (strain U112) OX=401614 GN=AW25_1833 PE=4 SV=1;DNA polymerase III, chi subunit OS=Francisella tularensis subsp. novicida (strain U112) OX=401614 GN=holC PE=4 SV=1
		22.3911	22.1773	21.944	13	13	12	75.9	75.9	75.9	19.202	0	285.86	44220000	57	11	11	12	A0Q8E2;A0A6N3JCT1	A0Q8E2;A0A6N3JCT1	205	ATP synthase subunit delta OS=Francisella tularensis subsp. novicida (strain U112) OX=401614 GN=atpH PE=3 SV=1;ATP synthase subunit delta OS=Francisella tularensis subsp. novicida (strain U112) OX=401614 GN=atpH PE=3 SV=1
		23.2464	23.3113	23.3675	10	10	10	68.2	68.2	68.2	10.359	0	323.31	109980000	81	10	10	10	A0Q5I8;A0A6N3JCT3	A0Q5I8;A0A6N3JCT3	206	30S ribosomal protein S15 OS=Francisella tularensis subsp. novicida (strain U112) OX=401614 GN=rpsO PE=3 SV=1;30S ribosomal protein S15 OS=Francisella tularensis subsp. novicida (strain U112) OX=401614 GN=rpsO PE=3 SV=1
		23.1544	23.0584	22.9879	19	19	19	83.1	83.1	83.1	18.718	0	323.31	148020000	139	15	19	16	A0Q869;A0A6N3JCT5	A0Q869;A0A6N3JCT5	207	50S ribosomal protein L10 OS=Francisella tularensis subsp. novicida (strain U112) OX=401614 GN=rplJ PE=3 SV=1;50S ribosomal protein L10 OS=Francisella tularensis subsp. novicida (strain U112) OX=401614 GN=rplJ PE=3 SV=1
		19.0399	18.8644	18.8652	4	4	4	44.8	44.8	44.8	16.329	0	31.281	2207100	12	4	4	4	A0Q5E2;A0A6N3JCT7	A0Q5E2;A0A6N3JCT7	208	3-dehydroquinate dehydratase OS=Francisella tularensis subsp. novicida (strain U112) OX=401614 GN=aroQ PE=3 SV=1;3-dehydroquinate dehydratase OS=Francisella tularensis subsp. novicida (strain U112) OX=401614 GN=aroQ PE=3 SV=1
		22.5178	22.6757	22.5999	7	7	7	20.3	20.3	20.3	49.449	0	81.215	58359000	39	7	7	7	A0A6N3JCV0;A0Q8B3	A0A6N3JCV0;A0Q8B3	209	Bacterial Cytochrome Ubiquinol Oxidase family protein OS=Francisella tularensis subsp. novicida (strain U112) OX=401614 GN=AW25_371 PE=3 SV=1;Cytochrome bd-II terminal oxidase subunit I OS=Francisella tularensis subsp. novicida (strain U112) OX=401614 GN=a
		20.7857	20.6364	20.7531	25	25	25	62.2	62.2	62.2	52.461	0	323.31	30671000	92	24	25	25	A0Q534;A0A6N3JCV7	A0Q534;A0A6N3JCV7	210	GTPase Der OS=Francisella tularensis subsp. novicida (strain U112) OX=401614 GN=der PE=3 SV=1;GTPase Der OS=Francisella tularensis subsp. novicida (strain U112) OX=401614 GN=engA PE=3 SV=1
		23.7478	23.8273	23.6814	17	17	17	95.5	95.5	95.5	14.439	0	153.21	184190000	120	17	16	17	A0Q4J7;A0A6N3JCW4	A0Q4J7;A0A6N3JCW4	211	30S ribosomal protein S8 OS=Francisella tularensis subsp. novicida (strain U112) OX=401614 GN=rpsH PE=3 SV=1;30S ribosomal protein S8 OS=Francisella tularensis subsp. novicida (strain U112) OX=401614 GN=rpsH PE=3 SV=1
		18.7701	18.5924	18.6779	12	12	12	25.4	25.4	25.4	41.461	0	42.688	5335000	35	12	11	12	A0Q6H0;A0A6N3JCX6	A0Q6H0;A0A6N3JCX6	212	Dual-specificity RNA methyltransferase RlmN OS=Francisella tularensis subsp. novicida (strain U112) OX=401614 GN=rlmN PE=3 SV=1;Dual-specificity RNA methyltransferase RlmN OS=Francisella tularensis subsp. novicida (strain U112) OX=401614 GN=rlmN PE=3 SV=1
		22.0557	22.4505	21.929	7	7	7	72.7	72.7	72.7	7.7731	0	72.628	23593000	25	6	7	6	A0Q4J1;A0A6N3JCX9	A0Q4J1;A0A6N3JCX9	214	50S ribosomal protein L29 OS=Francisella tularensis subsp. novicida (strain U112) OX=401614 GN=rpmC PE=3 SV=1;50S ribosomal protein L29 OS=Francisella tularensis subsp. novicida (strain U112) OX=401614 GN=rpmC PE=3 SV=1
		17.5928	17.7389	17.7007	2	2	2	34.4	34.4	34.4	6.5584	0	4.5023	1088700	2	2	2	2	A0A6N3JCY5	A0A6N3JCY5	215	Uncharacterized protein OS=Francisella tularensis subsp. novicida (strain U112) OX=401614 GN=AW25_1088 PE=4 SV=1
		19.2544	18.9265	19.1584	13	13	13	33	33	33	38.991	0	129.91	6763900	33	12	12	12	A0Q6Z1;A0A6N3JCY8	A0Q6Z1;A0A6N3JCY8	216	Ferrochelatase OS=Francisella tularensis subsp. novicida (strain U112) OX=401614 GN=hemH PE=3 SV=1;Ferrochelatase OS=Francisella tularensis subsp. novicida (strain U112) OX=401614 GN=hemH PE=3 SV=1
		19.3267	19.0575	19.301	4	4	4	31.1	31.1	31.1	15.942	0	18.744	4155200	14	4	4	3	A0Q4H7;A0A6N3JCY9	A0Q4H7;A0A6N3JCY9	217	Deoxyuridine 5-triphosphate nucleotidohydrolase OS=Francisella tularensis subsp. novicida (strain U112) OX=401614 GN=dut PE=3 SV=1;Deoxyuridine 5-triphosphate nucleotidohydrolase OS=Francisella tularensis subsp. novicida (strain U112) OX=401614 GN=dut PE
		19.3632	19.3005	19.4564	7	7	7	42.9	42.9	42.9	23.409	0	86.188	5196400	26	7	6	7	A0Q4N4;A0A6N3JCZ3	A0Q4N4;A0A6N3JCZ3	218	Outer-membrane lipoprotein carrier protein OS=Francisella tularensis subsp. novicida (strain U112) OX=401614 GN=lolA PE=3 SV=1;Outer-membrane lipoprotein carrier protein OS=Francisella tularensis subsp. novicida (strain U112) OX=401614 GN=lolA PE=3 SV=1
		22.4122	22.4998	22.4419	64	64	63	65.6	65.6	63.8	92.305	0	323.31	232930000	294	61	63	58	A0Q8F3;A0A6N3JCZ4	A0Q8F3;A0A6N3JCZ4	219	Translation initiation factor IF-2 OS=Francisella tularensis subsp. novicida (strain U112) OX=401614 GN=infB PE=3 SV=1;Translation initiation factor IF-2 OS=Francisella tularensis subsp. novicida (strain U112) OX=401614 GN=infB PE=3 SV=1
		21.587	21.7385	21.5424	26	26	26	69	69	69	37.826	0	323.31	56463000	119	23	25	22	A0Q7J6;A0A6N3JD06	A0Q7J6;A0A6N3JD06	220	Phosphate acyltransferase OS=Francisella tularensis subsp. novicida (strain U112) OX=401614 GN=plsX PE=3 SV=1;Phosphate acyltransferase OS=Francisella tularensis subsp. novicida (strain U112) OX=401614 GN=plsX PE=3 SV=1
		15.0317	14.3869	15.3061	2	2	2	8.5	8.5	8.5	32.919	0	7.964	118310	5	2	2	2	A0Q8L5;A0A6N3JD07	A0Q8L5;A0A6N3JD07	221	4-hydroxy-tetrahydrodipicolinate synthase OS=Francisella tularensis subsp. novicida (strain U112) OX=401614 GN=dapA PE=3 SV=1;4-hydroxy-tetrahydrodipicolinate synthase OS=Francisella tularensis subsp. novicida (strain U112) OX=401614 GN=dapA PE=3 SV=1
		22.4867	22.8303	22.4471	22	22	22	82.5	82.5	82.5	17.703	0	323.31	114280000	111	20	22	20	A0Q5P2;A0A6N3JD08	A0Q5P2;A0A6N3JD08	222	Transcription elongation factor GreA OS=Francisella tularensis subsp. novicida (strain U112) OX=401614 GN=greA PE=3 SV=1;Transcription elongation factor GreA OS=Francisella tularensis subsp. novicida (strain U112) OX=401614 GN=greA PE=3 SV=1
		18.6937	18.7833	18.7755	9	9	9	32.5	32.5	32.5	34.396	0	55.351	3609900	23	9	8	9	A0Q5I5;A0A6N3JD11	A0Q5I5;A0A6N3JD11	223	Ribosomal RNA small subunit methyltransferase H OS=Francisella tularensis subsp. novicida (strain U112) OX=401614 GN=rsmH PE=3 SV=1;Ribosomal RNA small subunit methyltransferase H OS=Francisella tularensis subsp. novicida (strain U112) OX=401614 GN=rsmH PE
		15.3373	15.1107	15.6023	5	5	5	31.1	31.1	31.1	18.954	0	23.727	403300	14	3	4	5	A0A6N3JD16;A0Q5G6	A0A6N3JD16;A0Q5G6	224	Uncharacterized protein OS=Francisella tularensis subsp. novicida (strain U112) OX=401614 GN=AW25_1443 PE=4 SV=1;Uncharacterized protein OS=Francisella tularensis subsp. novicida (strain U112) OX=401614 GN=FTN_0586 PE=4 SV=1
		17.4323	17.7643	17.4004	1	1	1	2.9	2.9	2.9	33.471	0	5.2504	545700	3	1	1	1	A0A6N3JD26;A0Q4V4	A0A6N3JD26;A0Q4V4	225	Sodium Bile acid symporter family protein OS=Francisella tularensis subsp. novicida (strain U112) OX=401614 GN=AW25_1675 PE=4 SV=1;Sodium bile acid symporter family protein OS=Francisella tularensis subsp. novicida (strain U112) OX=401614 GN=FTN_0363 PE=4
		18.2708	17.6462	18.1834	6	6	6	26.4	26.4	26.4	23.565	0	46.714	2163600	18	5	5	6	A0Q6P7;A0A6N3JD27	A0Q6P7;A0A6N3JD27	226	Holliday junction ATP-dependent DNA helicase RuvA OS=Francisella tularensis subsp. novicida (strain U112) OX=401614 GN=ruvA PE=3 SV=1;Holliday junction ATP-dependent DNA helicase RuvA OS=Francisella tularensis subsp. novicida (strain U112) OX=401614 GN=ruv
		18.497	18.5308	18.5821	8	8	8	50	50	50	22.196	0	48.015	4512500	36	8	7	8	A0Q689;A0A6N3JD36	A0Q689;A0A6N3JD36	227	UPF0301 protein FTN_0866 OS=Francisella tularensis subsp. novicida (strain U112) OX=401614 GN=FTN_0866 PE=3 SV=1;UPF0301 protein AW25_1152 OS=Francisella tularensis subsp. novicida (strain U112) OX=401614 GN=AW25_1152 PE=3 SV=1
		24.0704	23.9747	24.11	23	23	23	67	67	67	23.237	0	323.31	204290000	160	22	22	22	A0Q4K7;A0A6N3JD42	A0Q4K7;A0A6N3JD42	228	30S ribosomal protein S4 OS=Francisella tularensis subsp. novicida (strain U112) OX=401614 GN=rpsD PE=3 SV=1;30S ribosomal protein S4 OS=Francisella tularensis subsp. novicida (strain U112) OX=401614 GN=rpsD PE=3 SV=1
		16.1718	15.8295	16.1836	2	2	2	13	13	13	18.167	0	8.868	219570	4	2	1	2	A0Q528;A0A6N3JD44	A0Q528;A0A6N3JD44	229	Lipoprotein signal peptidase OS=Francisella tularensis subsp. novicida (strain U112) OX=401614 GN=lspA PE=3 SV=1;Lipoprotein signal peptidase OS=Francisella tularensis subsp. novicida (strain U112) OX=401614 GN=lspA PE=3 SV=1
		17.4864	17.1106	17.466	6	6	6	35.9	35.9	35.9	25.647	0	28.858	1202000	17	6	5	5	A0A6N3JD60;A0Q652	A0A6N3JD60;A0Q652	230	DUF218 domain-containing protein OS=Francisella tularensis subsp. novicida (strain U112) OX=401614 GN=AW25_1190 PE=4 SV=1;Conserved hypothetical membrane protein OS=Francisella tularensis subsp. novicida (strain U112) OX=401614 GN=FTN_0829 PE=4 SV=1
		22.1341	22.4501	22.2598	21	21	21	72.9	72.9	72.9	24.361	0	323.31	99871000	80	17	21	18	A0Q713;A0A6N3JD61	A0Q713;A0A6N3JD61	231	Adenylate kinase OS=Francisella tularensis subsp. novicida (strain U112) OX=401614 GN=adk PE=3 SV=1;Adenylate kinase OS=Francisella tularensis subsp. novicida (strain U112) OX=401614 GN=adk PE=3 SV=1
		20.0118	20.24	20.2163	7	7	7	11.2	11.2	11.2	62.312	0	105.24	6233300	28	6	6	7	A0Q8L0;A0A6N3JD62	A0Q8L0;A0A6N3JD62	232	Potassium-transporting ATPase potassium-binding subunit OS=Francisella tularensis subsp. novicida (strain U112) OX=401614 GN=kdpA PE=3 SV=1;Potassium-transporting ATPase potassium-binding subunit OS=Francisella tularensis subsp. novicida (strain U112) OX=4
		19.1516	18.9465	19.2045	18	18	18	47.3	47.3	47.3	52.059	0	186.4	9018900	58	16	16	16	A0A6N3JD66;A0Q605	A0A6N3JD66;A0Q605	233	Outer membrane efflux family protein OS=Francisella tularensis subsp. novicida (strain U112) OX=401614 GN=AW25_1242 PE=3 SV=1;Uncharacterized protein OS=Francisella tularensis subsp. novicida (strain U112) OX=401614 GN=FTN_0779 PE=3 SV=1
		19.027	18.9682	19.0618	9	9	9	34.2	34.2	34.2	33.615	0	28.492	3818900	22	8	6	9	A0A6N3JD67;A0Q6F4	A0A6N3JD67;A0Q6F4	234	Uncharacterized protein OS=Francisella tularensis subsp. novicida (strain U112) OX=401614 GN=AW25_1081 PE=4 SV=1;Uncharacterized protein OS=Francisella tularensis subsp. novicida (strain U112) OX=401614 GN=FTN_0931 PE=4 SV=1
		20.7982	20.8634	20.881	18	18	18	44.2	44.2	44.2	49.217	0	169.44	13201000	54	15	17	16	A0Q4U9;A0A6N3JD74	A0Q4U9;A0A6N3JD74	235	Ribosomal protein S12 methylthiotransferase RimO OS=Francisella tularensis subsp. novicida (strain U112) OX=401614 GN=rimO PE=3 SV=1;Ribosomal protein S12 methylthiotransferase RimO OS=Francisella tularensis subsp. novicida (strain U112) OX=401614 GN=rimO
		21.851	21.6436	21.8279	25	25	25	48.8	48.8	48.8	48.145	0	323.31	74695000	107	20	25	22	A0Q8C5;A0A6N3JD78	A0Q8C5;A0A6N3JD78	236	Phosphoglucosamine mutase OS=Francisella tularensis subsp. novicida (strain U112) OX=401614 GN=glmM PE=3 SV=1;Phosphoglucosamine mutase OS=Francisella tularensis subsp. novicida (strain U112) OX=401614 GN=glmM PE=3 SV=1
		19.277	19.1055	19.395	19	19	19	48	48	48	48.201	0	94.603	9049600	57	17	19	18	A0Q8F1;A0A6N3JD90	A0Q8F1;A0A6N3JD90	237	Histidine--tRNA ligase OS=Francisella tularensis subsp. novicida (strain U112) OX=401614 GN=hisS PE=3 SV=1;Histidine--tRNA ligase OS=Francisella tularensis subsp. novicida (strain U112) OX=401614 GN=hisS PE=3 SV=1
		17.5634	17.9508	17.8464	8	8	8	58.7	58.7	58.7	17.73	0	31.647	1793100	20	8	8	7	A0Q842;A0A6N3JD91	A0Q842;A0A6N3JD91	238	Ribosomal RNA large subunit methyltransferase H OS=Francisella tularensis subsp. novicida (strain U112) OX=401614 GN=rlmH PE=3 SV=1;Ribosomal RNA large subunit methyltransferase H OS=Francisella tularensis subsp. novicida (strain U112) OX=401614 GN=rlmH PE
		24.1061	24.2552	24.0617	15	15	15	77	77	77	19.076	0	201.54	151580000	87	15	15	13	A0Q4J8;A0A6N3JD92	A0Q4J8;A0A6N3JD92	239	50S ribosomal protein L6 OS=Francisella tularensis subsp. novicida (strain U112) OX=401614 GN=rplF PE=3 SV=1;50S ribosomal protein L6 OS=Francisella tularensis subsp. novicida (strain U112) OX=401614 GN=rplF PE=3 SV=1
		21.7294	21.613	21.7072	11	11	11	74.4	74.4	74.4	10.184	0	89.336	18039000	33	10	8	10	A0Q4S0;A0A6N3JDA7	A0Q4S0;A0A6N3JDA7	240	Cell division topological specificity factor OS=Francisella tularensis subsp. novicida (strain U112) OX=401614 GN=minE PE=3 SV=1;Cell division topological specificity factor OS=Francisella tularensis subsp. novicida (strain U112) OX=401614 GN=minE PE=3 SV=
		21.1646	20.9607	21.1556	17	17	17	41.3	41.3	41.3	47.262	0	221.81	33338000	63	17	17	17	A0Q628;A0A6N3JDA8	A0Q628;A0A6N3JDA8	241	Glutamate-1-semialdehyde 2,1-aminomutase OS=Francisella tularensis subsp. novicida (strain U112) OX=401614 GN=hemL PE=3 SV=1;Glutamate-1-semialdehyde 2,1-aminomutase OS=Francisella tularensis subsp. novicida (strain U112) OX=401614 GN=hemL PE=3 SV=1
		23.9563	24.081	23.9032	12	12	12	56.9	56.9	56.9	15.684	0	147.23	154680000	88	11	10	12	A0Q4J0;A0A6N3JDA9	A0Q4J0;A0A6N3JDA9	242	50S ribosomal protein L16 OS=Francisella tularensis subsp. novicida (strain U112) OX=401614 GN=rplP PE=3 SV=1;50S ribosomal protein L16 OS=Francisella tularensis subsp. novicida (strain U112) OX=401614 GN=rplP PE=3 SV=1
		21.3104	21.5084	21.4397	8	8	8	52.8	52.8	52.8	28.119	0	18.577	9041200	18	7	4	6	A0Q859;A0A6N3JDB1	A0Q859;A0A6N3JDB1	243	tRNA (guanine-N(1)-)-methyltransferase OS=Francisella tularensis subsp. novicida (strain U112) OX=401614 GN=trmD PE=3 SV=1;tRNA (guanine-N(1)-)-methyltransferase OS=Francisella tularensis subsp. novicida (strain U112) OX=401614 GN=trmD PE=3 SV=1
		19.7004	19.5914	19.6803	8	8	8	23.5	23.5	23.5	19.715	0	32.958	6350100	22	8	8	7	A0A6N3JDC0;A0Q4H0	A0A6N3JDC0;A0Q4H0	244	Dihydrofolate reductase OS=Francisella tularensis subsp. novicida (strain U112) OX=401614 GN=dfrA PE=3 SV=1;Dihydrofolate reductase OS=Francisella tularensis subsp. novicida (strain U112) OX=401614 GN=folA PE=3 SV=1
		22.336	22.3111	22.4165	11	11	11	65.8	65.8	65.8	14.018	0	162.79	56113000	46	10	9	11	A0A6N3JDC4;A0Q4Z6	A0A6N3JDC4;A0Q4Z6	245	Mannose-6-phosphate isomerase family protein OS=Francisella tularensis subsp. novicida (strain U112) OX=401614 GN=AW25_1626 PE=4 SV=1;Mannose-6-phosphate isomerase OS=Francisella tularensis subsp. novicida (strain U112) OX=401614 GN=FTN_0408 PE=4 SV=1
		17.9504	17.7532	18.0037	5	5	5	22	22	22	22.077	0	20.697	1800800	12	5	4	5	A0Q768;A0A6N3JDD2	A0Q768;A0A6N3JDD2	246	Recombination protein RecR OS=Francisella tularensis subsp. novicida (strain U112) OX=401614 GN=recR PE=3 SV=1;Recombination protein RecR OS=Francisella tularensis subsp. novicida (strain U112) OX=401614 GN=recR PE=3 SV=1
		22.7555	22.9557	22.6611	7	7	7	70.3	70.3	70.3	12.201	0	157.7	44037000	37	7	6	7	A0Q4I8;A0A6N3JDD3	A0Q4I8;A0A6N3JDD3	247	50S ribosomal protein L22 OS=Francisella tularensis subsp. novicida (strain U112) OX=401614 GN=rplV PE=3 SV=1;50S ribosomal protein L22 OS=Francisella tularensis subsp. novicida (strain U112) OX=401614 GN=rplV PE=3 SV=1
		21.9546	21.9394	22.0503	18	18	18	62.9	62.9	62.9	39.221	0	202.42	61087000	58	18	18	16	A0A6N3JDD9;A0Q6X7	A0A6N3JDD9;A0Q6X7	248	Methionine import ATP-binding protein MetN OS=Francisella tularensis subsp. novicida (strain U112) OX=401614 GN=metN PE=4 SV=1;Methionine uptake transporter (MUT) family protein OS=Francisella tularensis subsp. novicida (strain U112) OX=401614 GN=metN PE=4
		17.4502	17.6024	17.6579	9	9	9	37.2	37.2	37.2	29.709	0	27.988	2905000	26	9	9	6	A0Q7L3;A0A6N3JDE0	A0Q7L3;A0A6N3JDE0	249	Pantothenate synthetase OS=Francisella tularensis subsp. novicida (strain U112) OX=401614 GN=panC PE=3 SV=1;Pantothenate synthetase OS=Francisella tularensis subsp. novicida (strain U112) OX=401614 GN=panC PE=3 SV=1
		17.9863	18.0743	18.0639	6	6	6	41.9	41.9	41.9	23.598	0	148.34	1697800	14	6	4	4	A0Q491;A0A6N3JDE8	A0Q491;A0A6N3JDE8	250	Outer-membrane lipoprotein LolB OS=Francisella tularensis subsp. novicida (strain U112) OX=401614 GN=lolB PE=3 SV=2;Outer-membrane lipoprotein LolB OS=Francisella tularensis subsp. novicida (strain U112) OX=401614 GN=lolB PE=3 SV=1
		18.549	18.5798	18.6212	19	19	19	64.9	64.9	64.9	32.881	0	205.89	7241600	52	19	18	18	A0Q6F3;A0A6N3JDF2	A0Q6F3;A0A6N3JDF2	251	Sulfotransfer_1 domain-containing protein OS=Francisella tularensis subsp. novicida (strain U112) OX=401614 GN=FTN_0930 PE=4 SV=1;Sulfotransferase domain protein OS=Francisella tularensis subsp. novicida (strain U112) OX=401614 GN=AW25_1082 PE=4 SV=1
		18.5173	19.3499	18.4355	5	5	5	41.7	41.7	41.7	13.453	0	18.066	2591300	11	3	5	4	A0A6N3JDF9;A0Q7T8	A0A6N3JDF9;A0Q7T8	252	Glutaredoxin family protein OS=Francisella tularensis subsp. novicida (strain U112) OX=401614 GN=AW25_566 PE=3 SV=1;Arsenate reductase OS=Francisella tularensis subsp. novicida (strain U112) OX=401614 GN=FTN_1435 PE=3 SV=1
		19.6172	19.3954	19.5758	13	13	13	44.2	44.2	44.2	30.854	0	105.74	7641400	32	13	12	12	A0Q6E3;A0A6N3JDG2	A0Q6E3;A0A6N3JDG2	253	tRNA-cytidine(32) 2-sulfurtransferase 1 OS=Francisella tularensis subsp. novicida (strain U112) OX=401614 GN=ttcA1 PE=3 SV=1;tRNA-cytidine(32) 2-sulfurtransferase OS=Francisella tularensis subsp. novicida (strain U112) OX=401614 GN=ttcA PE=3 SV=1
		19.606	19.5927	19.6084	11	11	11	74.1	74.1	74.1	18.517	0	187.54	6860900	35	10	10	10	A0Q5Y0;A0A6N3JDH2	A0Q5Y0;A0A6N3JDH2	254	Phosphopantetheine adenylyltransferase OS=Francisella tularensis subsp. novicida (strain U112) OX=401614 GN=coaD PE=3 SV=1;Phosphopantetheine adenylyltransferase OS=Francisella tularensis subsp. novicida (strain U112) OX=401614 GN=coaD PE=3 SV=1
		23.7407	23.6215	23.4386	9	9	9	45.9	45.9	45.9	12.484	0	61.511	66216000	51	9	9	8	A0Q6S3;A0A6N3JDH3	A0Q6S3;A0A6N3JDH3	255	RNA-binding protein Hfq OS=Francisella tularensis subsp. novicida (strain U112) OX=401614 GN=hfq PE=3 SV=1;RNA-binding protein Hfq OS=Francisella tularensis subsp. novicida (strain U112) OX=401614 GN=hfq PE=3 SV=1
		20.3198	20.3236	20.2468	9	9	9	37.7	37.7	37.7	24.442	0	107.54	5883600	26	9	8	7	A0A6N3JDI9;A0Q5F6	A0A6N3JDI9;A0Q5F6	256	DUF2147 domain-containing protein OS=Francisella tularensis subsp. novicida (strain U112) OX=401614 GN=AW25_1453 PE=4 SV=1;DUF2147 domain-containing protein OS=Francisella tularensis subsp. novicida (strain U112) OX=401614 GN=FTN_0576 PE=4 SV=1
		19.8891	19.5102	19.7509	1	1	1	8.5	8.5	8.5	13.559	0	9.9702	3097300	9	1	1	1	A0A6N3JDK5;A0Q8D1	A0A6N3JDK5;A0Q8D1	257	Succinate dehydrogenase hydrophobic membrane anchor subunit OS=Francisella tularensis subsp. novicida (strain U112) OX=401614 GN=sdhD PE=4 SV=1;Succinate dehydrogenase hydrophobic membrane anchor subunit OS=Francisella tularensis subsp. novicida (strain U1
		19.8225	19.9071	19.9565	15	15	15	37	37	37	50.925	0	72.885	7514300	33	12	13	14	A0Q5J5;A0A6N3JDK6	A0Q5J5;A0A6N3JDK6	258	23S rRNA (uracil(1939)-C(5))-methyltransferase RlmD OS=Francisella tularensis subsp. novicida (strain U112) OX=401614 GN=rlmD PE=3 SV=1;23S rRNA (uracil(1939)-C(5))-methyltransferase RlmD OS=Francisella tularensis subsp. novicida (strain U112) OX=401614 GN
		14.0057	14.0034	14.6959	1	1	1	7.4	7.4	7.4	19.437	0.0012731	2.9048	79082	3	1	1	1	A0A6N3JDL1;A0Q7L8	A0A6N3JDL1;A0Q7L8	259	Uncharacterized protein OS=Francisella tularensis subsp. novicida (strain U112) OX=401614 GN=AW25_645 PE=4 SV=1;Hypothetical membrane protein OS=Francisella tularensis subsp. novicida (strain U112) OX=401614 GN=FTN_1358 PE=4 SV=1
		22.1217	22.2435	22.2017	41	41	41	62	62	62	66.71	0	323.31	163040000	162	38	40	39	A0A6N3JDL6;A0Q475	A0A6N3JDL6;A0Q475	260	Aspartate--tRNA(Asp/Asn) ligase OS=Francisella tularensis subsp. novicida (strain U112) OX=401614 GN=aspS PE=3 SV=1;Aspartate--tRNA(Asp/Asn) ligase OS=Francisella tularensis subsp. novicida (strain U112) OX=401614 GN=aspS PE=3 SV=1
		15.923	16.2798	16.0134	5	5	5	31.1	31.1	31.1	25.022	0	15.489	334610	9	4	4	5	A0Q635;A0A6N3JDM1	A0Q635;A0A6N3JDM1	261	ATP-dependent dethiobiotin synthetase BioD OS=Francisella tularensis subsp. novicida (strain U112) OX=401614 GN=bioD PE=3 SV=1;ATP-dependent dethiobiotin synthetase BioD OS=Francisella tularensis subsp. novicida (strain U112) OX=401614 GN=bioD PE=3 SV=1
		21.5877	21.7051	21.6659	50	50	50	59.5	59.5	59.5	82.131	0	323.31	91308000	157	49	48	45	A0Q5L1;A0A6N3JDM4	A0Q5L1;A0A6N3JDM4	262	Catalase-peroxidase OS=Francisella tularensis subsp. novicida (strain U112) OX=401614 GN=katG PE=3 SV=1;Catalase-peroxidase OS=Francisella tularensis subsp. novicida (strain U112) OX=401614 GN=katG PE=3 SV=1
		23.125	23.3987	23.1797	10	10	10	68.4	68.4	68.4	13.007	0	172.76	47002000	72	10	10	8	A0Q4J9;A0A6N3JDM5	A0Q4J9;A0A6N3JDM5	263	50S ribosomal protein L18 OS=Francisella tularensis subsp. novicida (strain U112) OX=401614 GN=rplR PE=3 SV=1;50S ribosomal protein L18 OS=Francisella tularensis subsp. novicida (strain U112) OX=401614 GN=rplR PE=3 SV=1
		17.0242	17.0942	17.2559	4	4	4	19.8	19.8	19.8	27.152	0	23.272	800500	9	4	3	4	A0Q7A9;A0A6N3JDM6	A0Q7A9;A0A6N3JDM6	264	DNA repair protein RecO OS=Francisella tularensis subsp. novicida (strain U112) OX=401614 GN=recO PE=3 SV=1;DNA repair protein RecO OS=Francisella tularensis subsp. novicida (strain U112) OX=401614 GN=recO PE=3 SV=1
		22.2416	22.1774	22.168	37	37	37	58	58	58	75.423	0	323.31	133160000	161	34	36	35	A0Q5I9;A0A6N3JDN4	A0Q5I9;A0A6N3JDN4	265	Polyribonucleotide nucleotidyltransferase OS=Francisella tularensis subsp. novicida (strain U112) OX=401614 GN=pnp PE=3 SV=1;Polyribonucleotide nucleotidyltransferase OS=Francisella tularensis subsp. novicida (strain U112) OX=401614 GN=pnp PE=3 SV=1
		21.6291	21.5623	21.6473	30	30	30	66.4	66.4	66.4	53.084	0	323.31	48736000	99	27	27	27	A0Q8I1;A0A6N3JDP0	A0Q8I1;A0A6N3JDP0	266	Aspartyl/glutamyl-tRNA(Asn/Gln) amidotransferase subunit B OS=Francisella tularensis subsp. novicida (strain U112) OX=401614 GN=gatB PE=3 SV=1;Aspartyl/glutamyl-tRNA(Asn/Gln) amidotransferase subunit B OS=Francisella tularensis subsp. novicida (strain U112
		20.9688	20.8672	21.1232	29	29	29	65	65	65	52.924	0	323.31	53131000	113	28	29	29	A0Q4G6;A0A6N3JDP8	A0Q4G6;A0A6N3JDP8	267	Glutamate--tRNA ligase OS=Francisella tularensis subsp. novicida (strain U112) OX=401614 GN=gltX PE=3 SV=1;Glutamate--tRNA ligase OS=Francisella tularensis subsp. novicida (strain U112) OX=401614 GN=gltX PE=3 SV=1
		22.9611	22.8877	22.8311	15	15	15	72.5	72.5	72.5	15.937	0	191.6	104260000	129	14	15	14	A0Q7F4;A0A6N3JDR1	A0Q7F4;A0A6N3JDR1	268	50S ribosomal protein L13 OS=Francisella tularensis subsp. novicida (strain U112) OX=401614 GN=rplM PE=3 SV=1;50S ribosomal protein L13 OS=Francisella tularensis subsp. novicida (strain U112) OX=401614 GN=rplM PE=3 SV=1
		18.191	18.3367	18.3266	10	10	10	29.6	29.6	29.6	40.545	0	102.95	3656000	30	10	9	9	A0A6N3JDR4;A0Q7I7	A0A6N3JDR4;A0Q7I7	269	Anhydro-N-acetylmuramic acid kinase OS=Francisella tularensis subsp. novicida (strain U112) OX=401614 GN=anmK PE=3 SV=1;Anhydro-N-acetylmuramic acid kinase OS=Francisella tularensis subsp. novicida (strain U112) OX=401614 GN=anmK PE=3 SV=1
		17.0735	16.8936	17.1393	7	7	7	24.7	24.7	24.7	34.898	0	45.404	809910	13	6	6	6	A0Q6S4;A0A6N3JDR6	A0Q6S4;A0A6N3JDR6	270	tRNA dimethylallyltransferase OS=Francisella tularensis subsp. novicida (strain U112) OX=401614 GN=miaA PE=3 SV=1;tRNA dimethylallyltransferase OS=Francisella tularensis subsp. novicida (strain U112) OX=401614 GN=miaA PE=3 SV=1
		21.7227	21.751	21.741	15	15	15	70.3	70.3	70.3	18.795	0	141.41	37215000	60	15	14	13	A0Q8C6;A0A6N3JDS8	A0Q8C6;A0A6N3JDS8	271	Adenine phosphoribosyltransferase OS=Francisella tularensis subsp. novicida (strain U112) OX=401614 GN=apt PE=3 SV=1;Adenine phosphoribosyltransferase OS=Francisella tularensis subsp. novicida (strain U112) OX=401614 GN=apt PE=3 SV=1
		23.6259	23.3104	23.497	27	27	27	85.7	85.7	85.7	24.496	0	323.31	253410000	250	25	26	25	A0Q870;A0A6N3JDT0	A0Q870;A0A6N3JDT0	272	50S ribosomal protein L1 OS=Francisella tularensis subsp. novicida (strain U112) OX=401614 GN=rplA PE=3 SV=1;50S ribosomal protein L1 OS=Francisella tularensis subsp. novicida (strain U112) OX=401614 GN=rplA PE=3 SV=1
		23.0608	23.0546	23.1059	99	99	99	60.5	60.5	60.5	157.48	0	323.31	465030000	493	92	96	93	A0Q866;A0A6N3JDT1	A0Q866;A0A6N3JDT1	273	DNA-directed RNA polymerase subunit beta OS=Francisella tularensis subsp. novicida (strain U112) OX=401614 GN=rpoC PE=3 SV=1;DNA-directed RNA polymerase subunit beta OS=Francisella tularensis subsp. novicida (strain U112) OX=401614 GN=rpoC PE=3 SV=1
		20.936	21.0443	21.1772	26	26	26	66.6	66.6	66.6	35.322	0	254.69	34978000	85	25	25	25	A0Q4T9;A0A6N3JDU1	A0Q4T9;A0A6N3JDU1	274	4-hydroxy-3-methylbut-2-enyl diphosphate reductase OS=Francisella tularensis subsp. novicida (strain U112) OX=401614 GN=ispH PE=3 SV=1;4-hydroxy-3-methylbut-2-enyl diphosphate reductase OS=Francisella tularensis subsp. novicida (strain U112) OX=401614 GN=i
		21.534	21.3877	21.5917	28	28	28	64.9	64.9	64.9	52.46	0	323.31	48225000	104	26	25	28	A0Q4Q1;A0A6N3JDU3	A0Q4Q1;A0A6N3JDU3	275	Cysteine--tRNA ligase OS=Francisella tularensis subsp. novicida (strain U112) OX=401614 GN=cysS PE=3 SV=1;Cysteine--tRNA ligase OS=Francisella tularensis subsp. novicida (strain U112) OX=401614 GN=cysS PE=3 SV=1
		15.9087	16.105	16.0552	5	5	5	20.5	20.5	20.5	31.167	0	69.685	502670	10	4	4	5	A0A6N3JDV3	A0A6N3JDV3	276	Uncharacterized protein OS=Francisella tularensis subsp. novicida (strain U112) OX=401614 GN=AW25_623 PE=4 SV=1
		24.0654	23.9305	23.9439	56	56	56	75	75	75	77.73	0	323.31	495000000	411	52	54	54	A0Q4I1;A0A6N3JDV9	A0Q4I1;A0A6N3JDV9	277	Elongation factor G OS=Francisella tularensis subsp. novicida (strain U112) OX=401614 GN=fusA PE=3 SV=1;Elongation factor G OS=Francisella tularensis subsp. novicida (strain U112) OX=401614 GN=fusA PE=3 SV=1
		19.9275	20.2612	20.0931	4	4	4	19.7	19.7	19.7	17.924	0	18.539	5940300	10	3	4	4	A0Q735;A0A6N3JDW8	A0Q735;A0A6N3JDW8	278	SsrA-binding protein OS=Francisella tularensis subsp. novicida (strain U112) OX=401614 GN=smpB PE=3 SV=1;SsrA-binding protein OS=Francisella tularensis subsp. novicida (strain U112) OX=401614 GN=smpB PE=3 SV=1
		23.5112	23.5504	23.309	15	15	15	66.7	66.7	66.7	10.845	0	97.154	95773000	76	14	15	13	A0Q6N0;A0A6N3JDX5	A0Q6N0;A0A6N3JDX5	279	50S ribosomal protein L25 OS=Francisella tularensis subsp. novicida (strain U112) OX=401614 GN=rplY PE=3 SV=1;50S ribosomal protein L25 OS=Francisella tularensis subsp. novicida (strain U112) OX=401614 GN=rplY PE=3 SV=1
		19.9357	19.5724	19.9157	12	12	12	47.3	47.3	47.3	24.452	0	292.92	5776100	29	11	11	10	A0Q756;A0A6N3JDX9	A0Q756;A0A6N3JDX9	280	Ribose-5-phosphate isomerase A OS=Francisella tularensis subsp. novicida (strain U112) OX=401614 GN=rpiA PE=3 SV=1;Ribose-5-phosphate isomerase A OS=Francisella tularensis subsp. novicida (strain U112) OX=401614 GN=rpiA PE=3 SV=1
		21.3447	21.3274	21.4532	36	36	36	62.6	62.6	62.6	67.367	0	323.31	60524000	107	34	35	34	A0Q6U6;A0A6N3JDY1	A0Q6U6;A0A6N3JDY1	281	X-prolyl aminopeptidase 2 OS=Francisella tularensis subsp. novicida (strain U112) OX=401614 GN=FTN_1074 PE=3 SV=1;Uncharacterized protein OS=Francisella tularensis subsp. novicida (strain U112) OX=401614 GN=AW25_934 PE=3 SV=1
		16.8531	16.2944	16.6464	1	1	1	2.8	2.8	2.8	52.181	0.0019011	2.5411	285030	3	1	1	1	A0Q5B7;A0A6N3JDY8	A0Q5B7;A0A6N3JDY8	282	Proton-dependent oligopeptide transporter (POT) family protein, di-or tripeptide:H+ symporter OS=Francisella tularensis subsp. novicida (strain U112) OX=401614 GN=FTN_0537 PE=3 SV=1;Amino acid/peptide transporter family protein OS=Francisella tularensis su
		15.9468	15.6997	NaN	2	2	2	28.3	28.3	28.3	10.127	0	8.7284	146310	4	2	1	0	A0A6N3JDZ7	A0A6N3JDZ7	283	Uncharacterized protein OS=Francisella tularensis subsp. novicida (strain U112) OX=401614 GN=AW25_175 PE=4 SV=1
		21.9399	21.5883	21.9458	13	13	13	86.6	86.6	86.6	19.962	0	216.65	42218000	46	13	13	13	A0Q5I2;A0A6N3JDZ8	A0Q5I2;A0A6N3JDZ8	284	Pyridoxal 5-phosphate synthase subunit PdxT OS=Francisella tularensis subsp. novicida (strain U112) OX=401614 GN=pdxT PE=3 SV=1;Pyridoxal 5-phosphate synthase subunit PdxT OS=Francisella tularensis subsp. novicida (strain U112) OX=401614 GN=pdxT PE=3 SV=
		23.5142	22.9994	23.4083	9	9	9	67.4	67.4	67.4	13.752	0	159.4	51203000	50	8	8	8	A0Q4K6;A0A6N3JE01	A0Q4K6;A0A6N3JE01	285	30S ribosomal protein S11 OS=Francisella tularensis subsp. novicida (strain U112) OX=401614 GN=rpsK PE=3 SV=1;30S ribosomal protein S11 OS=Francisella tularensis subsp. novicida (strain U112) OX=401614 GN=rpsK PE=3 SV=1
		20.9778	21.0183	20.9874	27	27	27	57.4	57.4	57.4	55.826	0	323.31	42169000	101	24	23	23	A0Q3U7;A0A6N3JE03	A0Q3U7;A0A6N3JE03	286	Chromosomal replication initiator protein DnaA OS=Francisella tularensis subsp. novicida (strain U112) OX=401614 GN=dnaA PE=3 SV=1;Chromosomal replication initiator protein DnaA OS=Francisella tularensis subsp. novicida (strain U112) OX=401614 GN=dnaA PE=3
		20.6485	20.5397	20.6734	8	8	8	83	83	83	12.302	0	123.98	12843000	34	8	8	8	A0Q767;A0A6N3JE08	A0Q767;A0A6N3JE08	287	Nucleoid-associated protein FTN_1196 OS=Francisella tularensis subsp. novicida (strain U112) OX=401614 GN=FTN_1196 PE=3 SV=1;Nucleoid-associated protein AW25_811 OS=Francisella tularensis subsp. novicida (strain U112) OX=401614 GN=AW25_811 PE=3 SV=1
		21.2111	20.9944	21.1338	30	30	30	46	46	46	65.538	0	280.18	41420000	96	27	30	29	A0Q453;A0A6N3JE09	A0Q453;A0A6N3JE09	288	Elongation factor 4 OS=Francisella tularensis subsp. novicida (strain U112) OX=401614 GN=lepA PE=3 SV=1;Elongation factor 4 OS=Francisella tularensis subsp. novicida (strain U112) OX=401614 GN=lepA PE=3 SV=1
		18.5137	17.4436	18.1238	6	6	6	53.6	53.6	53.6	15.679	0	98.126	3050000	15	6	6	6	A0A6N3JE10;A0Q7N1	A0A6N3JE10;A0Q7N1	289	Fe-S metabolism associated domain protein OS=Francisella tularensis subsp. novicida (strain U112) OX=401614 GN=AW25_629 PE=3 SV=1;Sulfur acceptor protein SufE OS=Francisella tularensis subsp. novicida (strain U112) OX=401614 GN=sufE PE=3 SV=1
		20.4821	20.5188	20.4034	8	8	8	67.9	67.9	67.9	11.289	0	79.243	9307800	25	8	8	8	A0Q656;A0A6N3JE14	A0Q656;A0A6N3JE14	290	UPF0145 protein FTN_0833 OS=Francisella tularensis subsp. novicida (strain U112) OX=401614 GN=FTN_0833 PE=3 SV=1;UPF0145 protein AW25_1186 OS=Francisella tularensis subsp. novicida (strain U112) OX=401614 GN=AW25_1186 PE=3 SV=1
		19.9607	19.9395	19.8495	15	15	15	49	49	49	41.528	0	155.48	12324000	47	12	15	14	A0Q5X2;A0A6N3JE18	A0Q5X2;A0A6N3JE18	291	Alanine racemase OS=Francisella tularensis subsp. novicida (strain U112) OX=401614 GN=alr PE=3 SV=1;Alanine racemase OS=Francisella tularensis subsp. novicida (strain U112) OX=401614 GN=alr PE=3 SV=1
		18.7508	18.7881	18.762	21	21	21	47.6	47.6	47.6	50.115	0	165.04	6813600	53	18	20	19	A0A6N3JE23;A0Q6S2	A0A6N3JE23;A0Q6S2	292	GTPase HflX OS=Francisella tularensis subsp. novicida (strain U112) OX=401614 GN=hflX PE=3 SV=1;GTPase HflX OS=Francisella tularensis subsp. novicida (strain U112) OX=401614 GN=hflX PE=3 SV=1
		20.001	20.039	20.0414	13	13	13	34	34	34	49.797	0	164.66	14627000	41	12	12	13	A0Q7G4;A0A6N3JE31	A0Q7G4;A0A6N3JE31	293	tRNA modification GTPase MnmE OS=Francisella tularensis subsp. novicida (strain U112) OX=401614 GN=mnmE PE=3 SV=1;tRNA modification GTPase MnmE OS=Francisella tularensis subsp. novicida (strain U112) OX=401614 GN=trmE PE=3 SV=1
		18.2994	18.5446	18.554	12	12	12	63.8	63.8	63.8	20.834	0	101.13	4476400	34	12	12	12	A0Q7F9;A0A6N3JE33	A0Q7F9;A0A6N3JE33	294	Ribonuclease HII OS=Francisella tularensis subsp. novicida (strain U112) OX=401614 GN=rnhB PE=3 SV=1;Ribonuclease HII OS=Francisella tularensis subsp. novicida (strain U112) OX=401614 GN=rnhB PE=3 SV=1
		24.449	24.4401	24.4936	43	43	43	83.4	83.4	83.4	30.959	0	323.31	338100000	366	41	43	41	A0Q4H2;A0A6N3JE35	A0Q4H2;A0A6N3JE35	295	Elongation factor Ts OS=Francisella tularensis subsp. novicida (strain U112) OX=401614 GN=tsf PE=3 SV=1;Elongation factor Ts OS=Francisella tularensis subsp. novicida (strain U112) OX=401614 GN=tsf PE=3 SV=1
		19.0481	18.9283	19.0029	13	13	13	48.3	48.3	48.3	23.686	0	143.93	5649700	40	12	12	13	A0Q6K1;A0A6N3JE37	A0Q6K1;A0A6N3JE37	296	3-demethoxyubiquinol 3-hydroxylase OS=Francisella tularensis subsp. novicida (strain U112) OX=401614 GN=coq7 PE=3 SV=1;3-demethoxyubiquinol 3-hydroxylase OS=Francisella tularensis subsp. novicida (strain U112) OX=401614 GN=coq7 PE=3 SV=1
		15.2569	15.9191	14.909	2	2	2	13.5	13.5	13.5	18.297	0	9.8861	247060	7	2	2	2	A0Q6P9;A0A6N3JE41	A0Q6P9;A0A6N3JE41	297	Crossover junction endodeoxyribonuclease RuvC OS=Francisella tularensis subsp. novicida (strain U112) OX=401614 GN=ruvC PE=3 SV=1;Crossover junction endodeoxyribonuclease RuvC OS=Francisella tularensis subsp. novicida (strain U112) OX=401614 GN=ruvC PE=3 S
		19.6879	19.449	19.8655	14	14	14	50.7	50.7	50.7	31.376	0	149.31	8808900	38	14	12	12	A0Q7B4;A0A6N3JE45	A0Q7B4;A0A6N3JE45	298	Thymidylate synthase OS=Francisella tularensis subsp. novicida (strain U112) OX=401614 GN=thyA PE=3 SV=1;Thymidylate synthase OS=Francisella tularensis subsp. novicida (strain U112) OX=401614 GN=thyA PE=3 SV=1
		18.583	18.832	18.7395	30	30	30	47.6	47.6	47.6	74.124	0	323.31	10591000	83	28	25	29	A0A6N3JE48;A0Q818	A0A6N3JE48;A0Q818	299	RelA/SpoT family protein OS=Francisella tularensis subsp. novicida (strain U112) OX=401614 GN=AW25_482 PE=3 SV=1;GDP pyrophosphokinase/GTP pyrophosphokinase OS=Francisella tularensis subsp. novicida (strain U112) OX=401614 GN=relA PE=3 SV=1
		20.8721	20.9158	20.8792	28	28	28	55.6	55.6	55.6	63.624	0	323.31	44558000	96	26	26	28	A0Q7N3;A0A6N3JE64	A0Q7N3;A0A6N3JE64	300	Proline--tRNA ligase OS=Francisella tularensis subsp. novicida (strain U112) OX=401614 GN=proS PE=3 SV=1;Proline--tRNA ligase OS=Francisella tularensis subsp. novicida (strain U112) OX=401614 GN=proS PE=3 SV=1
		16.2648	17.0363	15.9029	5	5	5	41.4	41.4	41.4	16.976	0	42.839	426930	10	3	5	3	A0Q6W0;A0A6N3JE71	A0Q6W0;A0A6N3JE71	301	Ribonuclease H OS=Francisella tularensis subsp. novicida (strain U112) OX=401614 GN=rnhA PE=3 SV=1;Ribonuclease H OS=Francisella tularensis subsp. novicida (strain U112) OX=401614 GN=rnhA PE=3 SV=1
		17.0579	17.0077	17.2599	21	21	20	40.5	40.5	40.5	70.309	0	111.65	2856600	43	18	21	18	A0Q5Q7;A0A6N3JE77	A0Q5Q7;A0A6N3JE77	302	UvrABC system protein C OS=Francisella tularensis subsp. novicida (strain U112) OX=401614 GN=uvrC PE=3 SV=1;UvrABC system protein C OS=Francisella tularensis subsp. novicida (strain U112) OX=401614 GN=uvrC PE=3 SV=1
		21.4235	21.18	21.4332	25	25	25	69.4	69.4	69.4	48.328	0	323.31	50686000	88	24	23	23	A0Q4U6;A0A6N3JE80	A0Q4U6;A0A6N3JE80	303	Tol-Pal system protein TolB OS=Francisella tularensis subsp. novicida (strain U112) OX=401614 GN=tolB PE=3 SV=1;Tol-Pal system protein TolB OS=Francisella tularensis subsp. novicida (strain U112) OX=401614 GN=tolB PE=3 SV=1
		18.7118	18.7964	18.8831	16	16	16	41.7	41.7	41.7	46.836	0	216.29	7460500	44	15	14	16	A0Q5C2;A0A6N3JE83	A0Q5C2;A0A6N3JE83	304	UDP-N-acetylmuramoylalanine--D-glutamate ligase OS=Francisella tularensis subsp. novicida (strain U112) OX=401614 GN=murD PE=3 SV=1;UDP-N-acetylmuramoylalanine--D-glutamate ligase OS=Francisella tularensis subsp. novicida (strain U112) OX=401614 GN=murD PE
		21.3241	21.239	21.3086	45	45	45	67.5	67.5	67.5	64.579	0	323.31	66214000	173	44	41	42	A0A6N3JE84;A0Q4B3	A0A6N3JE84;A0Q4B3	305	Lysine--tRNA ligase OS=Francisella tularensis subsp. novicida (strain U112) OX=401614 GN=lysS PE=3 SV=1;Lysine--tRNA ligase OS=Francisella tularensis subsp. novicida (strain U112) OX=401614 GN=lysU PE=3 SV=1
		22.0647	22.5798	22.0487	9	9	9	18.8	18.8	18.8	30.047	0	187.43	35235000	35	9	8	8	A0A6N3JE88;A0Q4U1	A0A6N3JE88;A0Q4U1	306	CDP-alcohol phosphatidyltransferase family protein OS=Francisella tularensis subsp. novicida (strain U112) OX=401614 GN=AW25_1689 PE=3 SV=1;Phosphatidylserine synthase OS=Francisella tularensis subsp. novicida (strain U112) OX=401614 GN=pssA PE=3 SV=1
		19.9648	20.0667	20.0004	8	8	8	35.5	35.5	35.5	19.125	0	42.733	9472200	17	8	7	7	A0Q860;A0A6N3JE91	A0Q860;A0A6N3JE91	307	Ribosome maturation factor RimM OS=Francisella tularensis subsp. novicida (strain U112) OX=401614 GN=rimM PE=3 SV=1;Ribosome maturation factor RimM OS=Francisella tularensis subsp. novicida (strain U112) OX=401614 GN=rimM PE=3 SV=1
		17.8066	17.3535	17.9193	5	5	5	58.1	58.1	58.1	7.1424	0	15.383	1548200	13	5	5	5	A0Q5Q9;A0A6N3JE95	A0Q5Q9;A0A6N3JE95	308	UPF0434 protein FTN_0682 OS=Francisella tularensis subsp. novicida (strain U112) OX=401614 GN=FTN_0682 PE=3 SV=1;UPF0434 protein AW25_1342 OS=Francisella tularensis subsp. novicida (strain U112) OX=401614 GN=AW25_1342 PE=3 SV=1
		23.1733	23.2545	23.1713	32	32	32	92.8	92.8	92.8	26.148	0	323.31	255930000	208	30	31	28	A0A6N3JE97;A0Q4H1	A0A6N3JE97;A0Q4H1	309	30S ribosomal protein S2 OS=Francisella tularensis subsp. novicida (strain U112) OX=401614 GN=rpsB PE=3 SV=1;30S ribosomal protein S2 OS=Francisella tularensis subsp. novicida (strain U112) OX=401614 GN=rpsB PE=3 SV=1
		22.5318	22.6589	22.6174	33	33	33	73.5	73.5	73.5	41.968	0	323.31	92284000	142	32	31	30	A0Q7J1;A0A6N3JE99	A0Q7J1;A0A6N3JE99	310	Phosphoglycerate kinase OS=Francisella tularensis subsp. novicida (strain U112) OX=401614 GN=pgk PE=3 SV=1;Phosphoglycerate kinase OS=Francisella tularensis subsp. novicida (strain U112) OX=401614 GN=pgk PE=3 SV=1
		20.7204	21.0868	20.752	10	10	10	42	42	42	18.843	0	53.127	15833000	33	9	8	10	A0Q8G4;A0A6N3JEA2	A0Q8G4;A0A6N3JEA2	311	NADH-quinone oxidoreductase subunit I OS=Francisella tularensis subsp. novicida (strain U112) OX=401614 GN=nuoI PE=3 SV=1;NADH-quinone oxidoreductase subunit I OS=Francisella tularensis subsp. novicida (strain U112) OX=401614 GN=nuoI PE=3 SV=1
		23.8144	24.733	23.7511	9	9	9	67.1	67.1	67.1	9.0816	0	21.398	95345000	39	7	8	8	A0Q861;A0A6N3JEA8	A0Q861;A0A6N3JEA8	312	30S ribosomal protein S16 OS=Francisella tularensis subsp. novicida (strain U112) OX=401614 GN=rpsP PE=3 SV=1;30S ribosomal protein S16 OS=Francisella tularensis subsp. novicida (strain U112) OX=401614 GN=rpsP PE=3 SV=1
		22.0836	22.3518	22.2015	45	45	45	68	68	68	52.783	0	323.31	117520000	172	41	43	41	A0Q588;A0A6N3JEB9	A0Q588;A0A6N3JEB9	313	Probable glycine dehydrogenase (decarboxylating) subunit 2 OS=Francisella tularensis subsp. novicida (strain U112) OX=401614 GN=gcvPB PE=3 SV=1;Probable glycine dehydrogenase (decarboxylating) subunit 2 OS=Francisella tularensis subsp. novicida (strain U11
		17.305	17.2269	17.4562	14	2	2	72.7	6.8	6.8	24.21	0	53.556	822540	15	13	12	13	A0A6N3JED0	A0A6N3JED0	314	DJ-1_PfpI domain-containing protein OS=Francisella tularensis subsp. novicida (strain U112) OX=401614 GN=AW25_1178 PE=4 SV=1
		21.8683	21.9213	21.8925	16	16	16	57.4	57.4	57.4	23.872	0	125.95	31336000	63	16	15	15	A0A6N3JED5;A0Q5C9	A0A6N3JED5;A0Q5C9	315	Uncharacterized protein OS=Francisella tularensis subsp. novicida (strain U112) OX=401614 GN=AW25_1480 PE=4 SV=1;Stringent starvation protein A OS=Francisella tularensis subsp. novicida (strain U112) OX=401614 GN=sspA PE=4 SV=1
		22.2927	22.5347	22.3448	13	13	13	35.4	35.4	35.4	49.685	0	323.31	49276000	70	12	13	11	A0Q587;A0A6N3JEF7	A0Q587;A0A6N3JEF7	316	Probable glycine dehydrogenase (decarboxylating) subunit 1 OS=Francisella tularensis subsp. novicida (strain U112) OX=401614 GN=gcvPA PE=3 SV=1;Probable glycine dehydrogenase (decarboxylating) subunit 1 OS=Francisella tularensis subsp. novicida (strain U11
		17.9477	17.2459	17.7144	6	6	6	38.2	38.2	38.2	25.211	0	27.347	1521100	11	5	6	6	A0Q7Y8;A0A6N3JEF9	A0Q7Y8;A0A6N3JEF9	317	Uracil-DNA glycosylase OS=Francisella tularensis subsp. novicida (strain U112) OX=401614 GN=ung PE=3 SV=1;Uracil-DNA glycosylase OS=Francisella tularensis subsp. novicida (strain U112) OX=401614 GN=ung PE=3 SV=1
		20.9938	20.9569	21.0593	22	22	21	65.8	65.8	62.1	43.467	0	323.31	33260000	60	21	21	20	A0A6N3JEG0;A0Q6U8	A0A6N3JEG0;A0Q6U8	318	4-hydroxy-3-methylbut-2-en-1-yl diphosphate synthase (flavodoxin) OS=Francisella tularensis subsp. novicida (strain U112) OX=401614 GN=ispG PE=3 SV=1;4-hydroxy-3-methylbut-2-en-1-yl diphosphate synthase (flavodoxin) OS=Francisella tularensis subsp. novicid
		21.4978	21.2993	21.3185	4	4	4	31	31	31	14.1	0	73.312	20512000	37	4	4	4	A0A6N3JEG3;A0Q8D2	A0A6N3JEG3;A0Q8D2	319	Succinate dehydrogenase cytochrome b556 subunit OS=Francisella tularensis subsp. novicida (strain U112) OX=401614 GN=sdhC PE=3 SV=1;Succinate dehydrogenase cytochrome b556 subunit OS=Francisella tularensis subsp. novicida (strain U112) OX=401614 GN=sdhC PE
		21.5908	21.5054	21.5431	24	24	24	51.5	51.5	51.5	61.029	0	323.31	46309000	83	22	23	19	A0Q4L3;A0A6N3JEH1	A0Q4L3;A0A6N3JEH1	320	CTP synthase OS=Francisella tularensis subsp. novicida (strain U112) OX=401614 GN=pyrG PE=3 SV=1;CTP synthase OS=Francisella tularensis subsp. novicida (strain U112) OX=401614 GN=pyrG PE=3 SV=1
		21.4457	21.3069	21.5501	4	4	4	44.2	44.2	44.2	16.696	0	136.77	20040000	19	3	4	3	A0Q810;A0A6N3JEH7	A0Q810;A0A6N3JEH7	321	Protein-export protein SecB 2 OS=Francisella tularensis subsp. novicida (strain U112) OX=401614 GN=secB2 PE=3 SV=1;Protein-export protein SecB OS=Francisella tularensis subsp. novicida (strain U112) OX=401614 GN=secB PE=3 SV=1
		22.6492	22.7545	22.6866	17	17	17	57.1	57.1	57.1	18.15	0	112.04	80028000	75	15	16	16	A0Q7Y1;A0A6N3JEH9	A0Q7Y1;A0A6N3JEH9	322	3-hydroxyacyl-[acyl-carrier-protein] dehydratase FabZ OS=Francisella tularensis subsp. novicida (strain U112) OX=401614 GN=fabZ PE=3 SV=1;3-hydroxyacyl-[acyl-carrier-protein] dehydratase FabZ OS=Francisella tularensis subsp. novicida (strain U112) OX=40161
		21.1098	21.1608	21.2375	40	40	39	61.3	61.3	61.3	65.855	0	323.31	64567000	129	36	39	37	A0Q5D7;A0A6N3JEI2	A0Q5D7;A0A6N3JEI2	323	Arginine--tRNA ligase OS=Francisella tularensis subsp. novicida (strain U112) OX=401614 GN=argS PE=3 SV=1;Arginine--tRNA ligase OS=Francisella tularensis subsp. novicida (strain U112) OX=401614 GN=argS PE=3 SV=1
		17.5994	15.5073	17.6659	1	1	1	13.5	13.5	13.5	8.4165	0	6.5631	422060	3	1	1	1	A0A6N3JEI7;A0Q705	A0A6N3JEI7;A0Q705	324	Uncharacterized protein OS=Francisella tularensis subsp. novicida (strain U112) OX=401614 GN=AW25_874 PE=4 SV=1;Uncharacterized protein OS=Francisella tularensis subsp. novicida (strain U112) OX=401614 GN=FTN_1134 PE=4 SV=1
		17.5754	17.7577	17.7581	12	12	12	49.7	49.7	49.7	33.917	0	51.74	2795700	28	11	10	11	A0Q7W5;A0A6N3JEI8	A0Q7W5;A0A6N3JEI8	325	tRNA pseudouridine synthase B OS=Francisella tularensis subsp. novicida (strain U112) OX=401614 GN=truB PE=3 SV=1;tRNA pseudouridine synthase B OS=Francisella tularensis subsp. novicida (strain U112) OX=401614 GN=truB PE=3 SV=1
		20.4789	20.2253	20.5513	11	11	11	46.4	46.4	46.4	36.661	0	70.243	14326000	31	10	11	10	A0Q4Y5;A0A6N3JEI9	A0Q4Y5;A0A6N3JEI9	326	Glycerol-3-phosphate dehydrogenase [NAD(P)+] OS=Francisella tularensis subsp. novicida (strain U112) OX=401614 GN=gpsA PE=3 SV=1;Glycerol-3-phosphate dehydrogenase [NAD(P)+] OS=Francisella tularensis subsp. novicida (strain U112) OX=401614 GN=gpsA PE=3 SV=
		19.3908	19.1076	19.2631	11	11	11	48.3	48.3	48.3	20.008	0	51.007	4544600	30	10	8	11	A0A6N3JEK8;A0Q7A4	A0A6N3JEK8;A0Q7A4	327	Uncharacterized protein OS=Francisella tularensis subsp. novicida (strain U112) OX=401614 GN=AW25_768 PE=4 SV=1;Uncharacterized protein OS=Francisella tularensis subsp. novicida (strain U112) OX=401614 GN=FTN_1238 PE=4 SV=1
		23.3028	23.1022	23.3365	26	26	25	86.8	86.8	84.3	34.046	0	323.31	126660000	138	23	23	22	A0Q6K3;A0A6N3JEL4	A0Q6K3;A0A6N3JEL4	328	Malate dehydrogenase OS=Francisella tularensis subsp. novicida (strain U112) OX=401614 GN=mdh PE=3 SV=1;Malate dehydrogenase OS=Francisella tularensis subsp. novicida (strain U112) OX=401614 GN=mdh PE=3 SV=1
		23.6081	23.5391	23.5819	28	28	28	69.5	69.5	69.5	35.436	0	323.31	214060000	186	26	26	25	A0Q808;A0A6N3JEL5	A0Q808;A0A6N3JEL5	329	Acetyl-coenzyme A carboxylase carboxyl transferase subunit alpha OS=Francisella tularensis subsp. novicida (strain U112) OX=401614 GN=accA PE=3 SV=1;Acetyl-coenzyme A carboxylase carboxyl transferase subunit alpha OS=Francisella tularensis subsp. novicida
		20.655	20.6387	20.7648	7	7	7	36	36	36	21.212	0	93.484	13700000	20	7	7	7	A0Q406;A0A6N3JEL6	A0Q406;A0A6N3JEL6	330	3-isopropylmalate dehydratase small subunit OS=Francisella tularensis subsp. novicida (strain U112) OX=401614 GN=leuD PE=3 SV=1;3-isopropylmalate dehydratase small subunit OS=Francisella tularensis subsp. novicida (strain U112) OX=401614 GN=leuD PE=3 SV=1
		21.4415	21.5269	21.546	25	25	25	61.7	61.7	61.7	46.847	0	323.31	41369000	93	25	24	24	A0Q4C3;A0A6N3JEL8	A0Q4C3;A0A6N3JEL8	331	Adenylosuccinate synthetase OS=Francisella tularensis subsp. novicida (strain U112) OX=401614 GN=purA PE=3 SV=1;Adenylosuccinate synthetase OS=Francisella tularensis subsp. novicida (strain U112) OX=401614 GN=purA PE=3 SV=1
		16.9339	17.0548	17.1384	9	9	9	27.1	27.1	27.1	38.527	0	27.45	1161000	21	9	7	9	A0A6N3JEM0;A0Q460	A0A6N3JEM0;A0Q460	332	Riboflavin biosynthesis protein RibD OS=Francisella tularensis subsp. novicida (strain U112) OX=401614 GN=ribD PE=3 SV=1;Riboflavin biosynthesis protein RibD OS=Francisella tularensis subsp. novicida (strain U112) OX=401614 GN=ribD PE=3 SV=1
		22.6418	22.3002	22.2233	8	8	8	57	57	57	16.9	0	242.5	37376000	53	8	8	8	A0Q467;A0A6N3JEM3	A0Q467;A0A6N3JEM3	333	Protein-export protein SecB 1 OS=Francisella tularensis subsp. novicida (strain U112) OX=401614 GN=secB1 PE=3 SV=1;Protein-export protein SecB OS=Francisella tularensis subsp. novicida (strain U112) OX=401614 GN=secB PE=3 SV=1
		20.0639	20.0691	20.1306	17	17	17	35.8	35.8	35.8	41.641	0	214.96	15938000	46	17	17	17	A0A6N3JEM4;A0Q7E9	A0A6N3JEM4;A0Q7E9	334	Chaperone protein DnaJ OS=Francisella tularensis subsp. novicida (strain U112) OX=401614 GN=dnaJ PE=3 SV=1;Chaperone protein DnaJ OS=Francisella tularensis subsp. novicida (strain U112) OX=401614 GN=dnaJ PE=3 SV=1
		22.0857	22.5551	22.0694	12	12	12	35	35	35	24.964	0	93.008	34859000	41	11	12	11	A0Q8H0;A0A6N3JEM6	A0Q8H0;A0A6N3JEM6	335	NADH-quinone oxidoreductase subunit C OS=Francisella tularensis subsp. novicida (strain U112) OX=401614 GN=nuoC PE=3 SV=1;NADH-quinone oxidoreductase subunit C OS=Francisella tularensis subsp. novicida (strain U112) OX=401614 GN=nuoC PE=3 SV=1
		23.2332	23.6737	23.4158	8	8	8	37	37	37	10.499	0	171.81	82160000	43	8	8	7	A0Q4I7;A0A6N3JEN0	A0Q4I7;A0A6N3JEN0	336	30S ribosomal protein S19 OS=Francisella tularensis subsp. novicida (strain U112) OX=401614 GN=rpsS PE=3 SV=1;30S ribosomal protein S19 OS=Francisella tularensis subsp. novicida (strain U112) OX=401614 GN=rpsS PE=3 SV=1
		20.1683	20.3156	20.2056	18	18	18	63.3	63.3	63.3	36.84	0	230.5	22495000	59	17	17	16	A0Q6Q2;A0A6N3JEN1	A0Q6Q2;A0A6N3JEN1	337	Lipoyl synthase OS=Francisella tularensis subsp. novicida (strain U112) OX=401614 GN=lipA PE=3 SV=1;Lipoyl synthase OS=Francisella tularensis subsp. novicida (strain U112) OX=401614 GN=lipA PE=3 SV=1
		20.3403	20.3154	20.4892	9	9	9	42	42	42	23.559	0	87.021	10716000	25	9	9	8	A0Q444;A0A6N3JEN6	A0Q444;A0A6N3JEN6	338	Ribosomal RNA small subunit methyltransferase G OS=Francisella tularensis subsp. novicida (strain U112) OX=401614 GN=rsmG PE=3 SV=1;Ribosomal RNA small subunit methyltransferase G OS=Francisella tularensis subsp. novicida (strain U112) OX=401614 GN=rsmG PE
		19.7818	19.5565	19.7622	10	10	10	52.3	52.3	52.3	22.303	0	167.13	7083300	23	8	10	9	A0Q6R7;A0A6N3JEN8	A0Q6R7;A0A6N3JEN8	339	Probable GTP-binding protein EngB OS=Francisella tularensis subsp. novicida (strain U112) OX=401614 GN=engB PE=3 SV=1;Probable GTP-binding protein EngB OS=Francisella tularensis subsp. novicida (strain U112) OX=401614 GN=ysxC PE=3 SV=1
		16.8776	17.0309	17.2814	7	7	7	32.4	32.4	32.4	31.485	0	22.982	960390	14	7	6	5	A0Q492;A0A6N3JEQ1	A0Q492;A0A6N3JEQ1	340	4-diphosphocytidyl-2-C-methyl-D-erythritol kinase OS=Francisella tularensis subsp. novicida (strain U112) OX=401614 GN=ispE PE=3 SV=1;4-diphosphocytidyl-2-C-methyl-D-erythritol kinase OS=Francisella tularensis subsp. novicida (strain U112) OX=401614 GN=isp
		16.1459	16.0003	16.2778	3	3	3	13.5	13.5	13.5	16.76	0	7.3042	477960	8	3	3	3	A0A6N3JEQ4;A0Q6A4	A0A6N3JEQ4;A0Q6A4	341	Ferric uptake regulator family protein OS=Francisella tularensis subsp. novicida (strain U112) OX=401614 GN=AW25_1137 PE=3 SV=1;Fe2+/Zn2+ uptake regulator protein OS=Francisella tularensis subsp. novicida (strain U112) OX=401614 GN=FTN_0881 PE=3 SV=1
		21.0746	20.6338	20.67	7	7	7	42	42	42	16.382	0	60.602	9650000	37	7	7	6	A0Q8F2;A0A6N3JES4	A0Q8F2;A0A6N3JES4	342	Ribosome-binding factor A OS=Francisella tularensis subsp. novicida (strain U112) OX=401614 GN=rbfA PE=3 SV=1;Ribosome-binding factor A OS=Francisella tularensis subsp. novicida (strain U112) OX=401614 GN=rbfA PE=3 SV=1
		19.9948	19.6834	20.0461	17	17	17	60.8	60.8	60.8	28.226	0	125.32	18036000	55	16	17	15	A0Q5R0;A0A6N3JET0	A0Q5R0;A0A6N3JET0	343	3-deoxy-manno-octulosonate cytidylyltransferase OS=Francisella tularensis subsp. novicida (strain U112) OX=401614 GN=kdsB PE=3 SV=1;3-deoxy-manno-octulosonate cytidylyltransferase OS=Francisella tularensis subsp. novicida (strain U112) OX=401614 GN=kdsB PE
		20.9506	21.0445	20.999	29	29	29	72.6	72.6	72.6	40.394	0	323.31	32239000	89	27	28	27	A0Q844;A0A6N3JET1	A0Q844;A0A6N3JET1	344	Peptide chain release factor 1 OS=Francisella tularensis subsp. novicida (strain U112) OX=401614 GN=prfA PE=3 SV=1;Peptide chain release factor 1 OS=Francisella tularensis subsp. novicida (strain U112) OX=401614 GN=prfA PE=3 SV=1
		21.8434	21.6244	21.852	8	8	8	46	46	46	13.715	0	66.129	25444000	30	8	8	8	A0Q4H9;A0A6N3JEU0	A0Q4H9;A0A6N3JEU0	345	30S ribosomal protein S12 OS=Francisella tularensis subsp. novicida (strain U112) OX=401614 GN=rpsL PE=3 SV=1;30S ribosomal protein S12 OS=Francisella tularensis subsp. novicida (strain U112) OX=401614 GN=rpsL PE=3 SV=1
		19.5116	19.6836	19.6784	14	14	14	44.9	44.9	44.9	38.02	0	108.17	9701500	39	13	14	13	A0Q4Z0;A0A6N3JEU2	A0Q4Z0;A0A6N3JEU2	346	Chorismate synthase OS=Francisella tularensis subsp. novicida (strain U112) OX=401614 GN=aroC PE=3 SV=1;Chorismate synthase OS=Francisella tularensis subsp. novicida (strain U112) OX=401614 GN=aroC PE=3 SV=1
		19.7498	19.8405	19.8983	7	7	7	40.9	40.9	40.9	17.676	0	26.9	6801400	23	7	6	7	A0Q6Y1;A0A6N3JEU5	A0Q6Y1;A0A6N3JEU5	347	2-C-methyl-D-erythritol 2,4-cyclodiphosphate synthase OS=Francisella tularensis subsp. novicida (strain U112) OX=401614 GN=ispF PE=3 SV=1;2-C-methyl-D-erythritol 2,4-cyclodiphosphate synthase OS=Francisella tularensis subsp. novicida (strain U112) OX=40161
		20.571	20.6269	20.6255	31	31	31	66.9	66.9	66.9	47.539	0	247.97	34511000	116	30	29	30	A0Q595;A0A6N3JEV2	A0Q595;A0A6N3JEV2	348	Glucose-1-phosphate adenylyltransferase OS=Francisella tularensis subsp. novicida (strain U112) OX=401614 GN=glgC PE=3 SV=1;Glucose-1-phosphate adenylyltransferase OS=Francisella tularensis subsp. novicida (strain U112) OX=401614 GN=glgC PE=3 SV=1
		17.3773	17.5969	17.4905	7	7	7	58.1	58.1	58.1	13.263	0	41.036	1435300	15	6	6	7	A0A6N3JEV8;A0Q6H5	A0A6N3JEV8;A0Q6H5	349	Putative transposase OS=Francisella tularensis subsp. novicida (strain U112) OX=401614 GN=AW25_1060 PE=4 SV=1;Uncharacterized protein OS=Francisella tularensis subsp. novicida (strain U112) OX=401614 GN=FTN_0952 PE=4 SV=1
		19.3283	19.2482	19.3498	22	22	22	44.3	44.3	44.3	60.525	0	248.17	9946300	62	22	22	22	A0A6N3JEX3;A0Q5C0	A0A6N3JEX3;A0Q5C0	350	Phosphoenolpyruvate carboxykinase (ATP) OS=Francisella tularensis subsp. novicida (strain U112) OX=401614 GN=pckA PE=3 SV=1;Phosphoenolpyruvate carboxykinase (ATP) OS=Francisella tularensis subsp. novicida (strain U112) OX=401614 GN=pckA PE=3 SV=1
		22.2361	22.4867	22.3617	15	15	15	68.2	68.2	68.2	19.737	0	178.61	68324000	61	15	15	14	A0Q707;A0A6N3JEX9	A0Q707;A0A6N3JEX9	351	Shikimate kinase OS=Francisella tularensis subsp. novicida (strain U112) OX=401614 GN=aroK PE=3 SV=1;Shikimate kinase OS=Francisella tularensis subsp. novicida (strain U112) OX=401614 GN=aroK PE=3 SV=1
		21.7202	21.7626	21.8312	26	26	26	42.2	42.2	42.2	61.111	0	323.31	69411000	93	25	24	24	A0Q5P0;A0A6N3JEY6	A0Q5P0;A0A6N3JEY6	352	Glucose-6-phosphate isomerase OS=Francisella tularensis subsp. novicida (strain U112) OX=401614 GN=pgi PE=3 SV=1;Glucose-6-phosphate isomerase OS=Francisella tularensis subsp. novicida (strain U112) OX=401614 GN=pgi PE=3 SV=1
		20.748	20.6719	20.8965	18	18	18	34.9	34.9	34.9	53.015	0	68.964	14034000	45	17	15	17	A0A6N3JF04;A0Q5S9	A0A6N3JF04;A0Q5S9	353	Bifunctional NAD(P)H-hydrate repair enzyme OS=Francisella tularensis subsp. novicida (strain U112) OX=401614 GN=nnrD PE=3 SV=1;Bifunctional NAD(P)H-hydrate repair enzyme OS=Francisella tularensis subsp. novicida (strain U112) OX=401614 GN=nnrD PE=3 SV=1
		22.1901	22.3546	22.2327	8	8	8	34.8	34.8	34.8	22.15	0	135.8	66678000	56	7	8	7	A0Q6S9;A0A6N3JF15	A0Q6S9;A0A6N3JF15	354	ATP-dependent Clp protease proteolytic subunit OS=Francisella tularensis subsp. novicida (strain U112) OX=401614 GN=clpP PE=3 SV=1;ATP-dependent Clp protease proteolytic subunit OS=Francisella tularensis subsp. novicida (strain U112) OX=401614 GN=clpP PE=3
		23.4459	23.5776	23.4109	20	20	20	77.1	77.1	77.1	22.307	0	323.31	206870000	140	17	19	18	A0Q4I3;A0A6N3JF97	A0Q4I3;A0A6N3JF97	355	50S ribosomal protein L3 OS=Francisella tularensis subsp. novicida (strain U112) OX=401614 GN=rplC PE=3 SV=1;50S ribosomal protein L3 OS=Francisella tularensis subsp. novicida (strain U112) OX=401614 GN=rplC PE=3 SV=1
		20.3384	20.2725	20.3986	23	23	23	58.2	58.2	58.2	57.426	0	292.5	29128000	75	20	21	22	A0A6N3JFA8;A0Q3Y9	A0A6N3JFA8;A0Q3Y9	356	Uncharacterized protein OS=Francisella tularensis subsp. novicida (strain U112) OX=401614 GN=AW25_157 PE=4 SV=1;Uncharacterized protein OS=Francisella tularensis subsp. novicida (strain U112) OX=401614 GN=FTN_0043 PE=4 SV=1
		23.7121	23.9689	23.705	18	18	18	76.9	76.9	76.9	15.099	0	175.11	110520000	87	15	18	17	A0Q4K2;A0A6N3JFC2	A0Q4K2;A0A6N3JFC2	357	50S ribosomal protein L15 OS=Francisella tularensis subsp. novicida (strain U112) OX=401614 GN=rplO PE=3 SV=1;50S ribosomal protein L15 OS=Francisella tularensis subsp. novicida (strain U112) OX=401614 GN=rplO PE=3 SV=1
		20.055	20.1944	20.1081	27	27	27	37.7	37.7	37.7	80.681	0	182.22	16988000	81	24	23	25	A0A6N3JFJ1;A0Q539	A0A6N3JFJ1;A0Q539	358	Diguanylate cyclase domain protein OS=Francisella tularensis subsp. novicida (strain U112) OX=401614 GN=AW25_1583 PE=4 SV=1;Signal transduction protein with a PAS, a PAC, an EAL and a GGDEF domain OS=Francisella tularensis subsp. novicida (strain U112) OX=
		19.588	19.3975	19.6528	6	6	6	56.9	56.9	56.9	8.1833	0	110.08	5800700	21	6	6	6	A0Q5J3;A0A6N3JFJ2	A0Q5J3;A0A6N3JFJ2	359	DNA-directed RNA polymerase subunit omega OS=Francisella tularensis subsp. novicida (strain U112) OX=401614 GN=rpoZ PE=3 SV=1;DNA-directed RNA polymerase subunit omega OS=Francisella tularensis subsp. novicida (strain U112) OX=401614 GN=rpoZ PE=3 SV=1
		19.521	19.5201	19.595	8	8	8	47.1	47.1	47.1	23.351	0	143.64	6566400	29	8	8	8	A0Q6D2;A0A6N3JFL3	A0Q6D2;A0A6N3JFL3	360	Octanoyltransferase OS=Francisella tularensis subsp. novicida (strain U112) OX=401614 GN=lipB PE=3 SV=1;Octanoyltransferase OS=Francisella tularensis subsp. novicida (strain U112) OX=401614 GN=lipB PE=3 SV=1
		18.8562	18.8655	18.9643	11	11	11	36.3	36.3	36.3	36.844	0	136.43	5635200	34	11	10	11	A0Q864;A0A6N3JFP1	A0Q864;A0A6N3JFP1	361	tRNA N6-adenosine threonylcarbamoyltransferase OS=Francisella tularensis subsp. novicida (strain U112) OX=401614 GN=tsaD PE=3 SV=1;tRNA N6-adenosine threonylcarbamoyltransferase OS=Francisella tularensis subsp. novicida (strain U112) OX=401614 GN=tsaD PE=3
		18.8402	18.646	18.6812	3	3	3	7.5	7.5	7.5	33.214	0	33.412	1877100	7	3	3	2	A0A6N3JFQ7;A0Q5W4	A0A6N3JFQ7;A0Q5W4	362	Binding--dependent transport system inner membrane component family protein OS=Francisella tularensis subsp. novicida (strain U112) OX=401614 GN=AW25_1283 PE=3 SV=1;ATP-binding cassette putrescine uptake system, membrane protein, subunit H OS=Francisella t
		23.2194	23.1974	23.0697	9	9	9	73.1	73.1	73.1	8.9393	0	51.159	60767000	50	8	9	8	A0Q4S4;A0A6N3JFR3	A0Q4S4;A0A6N3JFR3	363	50S ribosomal protein L28 OS=Francisella tularensis subsp. novicida (strain U112) OX=401614 GN=rpmB PE=3 SV=1;50S ribosomal protein L28 OS=Francisella tularensis subsp. novicida (strain U112) OX=401614 GN=rpmB PE=3 SV=1
		23.1073	23.3126	23.1419	11	11	11	85.9	85.9	85.9	11.136	0	183.47	82985000	56	8	11	11	A0Q4I5;A0A6N3JFX8	A0Q4I5;A0A6N3JFX8	364	50S ribosomal protein L23 OS=Francisella tularensis subsp. novicida (strain U112) OX=401614 GN=rplW PE=3 SV=1;50S ribosomal protein L23 OS=Francisella tularensis subsp. novicida (strain U112) OX=401614 GN=rplW PE=3 SV=1
		19.4398	19.3608	19.4683	19	19	19	42.7	42.7	42.7	51.883	0	147.76	8802700	48	18	16	15	A0A6N3JG05;A0Q6H1	A0A6N3JG05;A0Q6H1	365	Replicative DNA helicase OS=Francisella tularensis subsp. novicida (strain U112) OX=401614 GN=dnaB PE=3 SV=1;Replicative DNA helicase OS=Francisella tularensis subsp. novicida (strain U112) OX=401614 GN=dnaB PE=3 SV=1
		18.6092	18.6787	18.7969	24	24	24	34.1	34.1	34.1	85.899	0	323.31	9087000	64	23	23	21	A0A6N3JG43;A0Q7Y4	A0A6N3JG43;A0Q7Y4	366	Outer membrane protein assembly factor BamA OS=Francisella tularensis subsp. novicida (strain U112) OX=401614 GN=yaeT PE=3 SV=1;Outer membrane protein assembly factor BamA OS=Francisella tularensis subsp. novicida (strain U112) OX=401614 GN=bamA PE=3 SV=1
		18.3902	18.6937	18.4669	7	7	7	18.3	18.3	18.3	50.469	0	126.75	3856500	27	7	7	7	A0A6N3JG74;A0Q8M4	A0A6N3JG74;A0Q8M4	367	H(+)/Cl(-) exchange transporter ClcA OS=Francisella tularensis subsp. novicida (strain U112) OX=401614 GN=clcA PE=4 SV=1;Cl-:H+ antiporter OS=Francisella tularensis subsp. novicida (strain U112) OX=401614 GN=eriC PE=4 SV=1
		18.0513	18.2095	18.0763	8	8	8	39.2	39.2	39.2	20.37	0	21.369	2463900	15	7	8	7	A0A6N3JGF7;A0Q567	A0A6N3JGF7;A0Q567	368	Acetyltransferase domain protein OS=Francisella tularensis subsp. novicida (strain U112) OX=401614 GN=AW25_1542 PE=4 SV=1;Acetyltransferase OS=Francisella tularensis subsp. novicida (strain U112) OX=401614 GN=FTN_0486 PE=4 SV=1
		21.901	22.0001	21.9461	23	23	23	49.9	49.9	49.9	41.66	0	323.31	60346000	107	22	22	20	A0Q3U8	A0Q3U8	369	Beta sliding clamp OS=Francisella tularensis subsp. novicida (strain U112) OX=401614 GN=dnaN PE=3 SV=1
		18.238	17.0479	17.58	1	1	1	2.6	2.6	2.6	46.85	0	13.826	600090	1	1	1	1	A0Q3U9	A0Q3U9	370	Metabolite:H+ symporter (MHS) family protein OS=Francisella tularensis subsp. novicida (strain U112) OX=401614 GN=FTN_0003 PE=4 SV=1
		18.638	18.559	18.9159	6	6	6	9.9	9.9	9.9	56.032	0	21.635	2712300	16	5	6	6	A0Q3V0	A0Q3V0	371	Aspartate/glutamate transporter OS=Francisella tularensis subsp. novicida (strain U112) OX=401614 GN=FTN_0004 PE=4 SV=1
		17.9095	18.2144	17.976	10	10	10	31.3	31.3	31.3	37.481	0	79.994	2924700	23	9	9	10	A0Q3V1	A0Q3V1	372	CorA-like Mg2+ transporter family protein OS=Francisella tularensis subsp. novicida (strain U112) OX=401614 GN=corA PE=3 SV=1
		16.632	14.679	16.3928	2	2	2	20.6	20.6	20.6	18.705	0	11.435	285180	5	2	2	2	A0Q3V2	A0Q3V2	373	Uncharacterized protein OS=Francisella tularensis subsp. novicida (strain U112) OX=401614 GN=FTN_0006 PE=4 SV=1
		15.3575	14.9234	15.5842	1	1	1	4.1	4.1	4.1	32.2	0.0037855	2.2027	115250	2	1	1	1	A0Q3V4	A0Q3V4	375	10 TMS drug/metabolite exporter protein OS=Francisella tularensis subsp. novicida (strain U112) OX=401614 GN=FTN_0008 PE=4 SV=1
		14.1205	14.2832	14.3523	5	5	5	20.1	20.1	20.1	33.467	0	8.6381	164470	9	5	3	5	A0Q3V9	A0Q3V9	376	Bacterial regulatory s, luxR family protein OS=Francisella tularensis subsp. novicida (strain U112) OX=401614 GN=FTN_0013 PE=4 SV=1
		17.9914	18.0337	18.0812	7	7	7	37.9	37.9	37.9	26.248	0	56.997	2436300	18	7	6	7	A0Q3W2	A0Q3W2	377	Uncharacterized protein OS=Francisella tularensis subsp. novicida (strain U112) OX=401614 GN=FTN_0016 PE=4 SV=1
		17.9335	18.0718	18.0515	15	15	15	36.6	36.6	36.6	47.595	0	56.819	2859400	33	12	14	13	A0Q3W3	A0Q3W3	378	Phage integrase OS=Francisella tularensis subsp. novicida (strain U112) OX=401614 GN=FTN_0017 PE=4 SV=1
		16.1323	16.4307	16.6217	1	1	1	2.5	2.5	2.5	45.762	0.00063776	2.9481	247940	2	1	1	1	A0Q3W4	A0Q3W4	379	Serine permease OS=Francisella tularensis subsp. novicida (strain U112) OX=401614 GN=sdaC PE=4 SV=1
		21.4874	21.7011	21.7081	22	22	22	72.1	72.1	72.1	35.358	0	276.61	43663000	72	20	20	22	A0Q3W5	A0Q3W5	380	Aspartate transcarbamylase OS=Francisella tularensis subsp. novicida (strain U112) OX=401614 GN=pyrB PE=3 SV=1
		22.2216	22.3268	22.2702	73	73	73	67.1	67.1	67.1	120.73	0	323.31	189410000	261	72	71	71	A0Q3W6	A0Q3W6	381	Carbamoyl-phosphate synthase large chain OS=Francisella tularensis subsp. novicida (strain U112) OX=401614 GN=carB PE=3 SV=1
		21.575	21.4916	21.6887	15	15	15	42.3	42.3	42.3	43.238	0	303.76	40288000	66	14	15	14	A0Q3W7	A0Q3W7	382	Carbamoyl-phosphate synthase small chain OS=Francisella tularensis subsp. novicida (strain U112) OX=401614 GN=carA PE=3 SV=1
		21.1722	20.8305	21.2765	17	17	17	67.2	67.2	67.2	39.426	0	248.59	23842000	55	17	17	17	A0Q3W8	A0Q3W8	383	Histidine acid phosphatase OS=Francisella tularensis subsp. novicida (strain U112) OX=401614 GN=FTN_0022 PE=4 SV=1
		21.6908	21.6232	21.8166	27	27	27	68.8	68.8	68.8	50.321	0	323.31	48163000	93	24	26	26	A0Q3X0	A0Q3X0	384	Dihydroorotase OS=Francisella tularensis subsp. novicida (strain U112) OX=401614 GN=pyrC PE=3 SV=1
		16.6661	16.3187	16.7559	2	2	2	9.7	9.7	9.7	22.93	0	4.9122	444300	5	2	2	2	A0Q3X1	A0Q3X1	385	Uncharacterized protein OS=Francisella tularensis subsp. novicida (strain U112) OX=401614 GN=FTN_0025 PE=4 SV=1
		17.7209	17.3744	17.6553	3	3	3	19.7	19.7	19.7	21.167	0	22.6	1337400	9	3	3	3	A0Q3X3	A0Q3X3	386	Uncharacterized protein OS=Francisella tularensis subsp. novicida (strain U112) OX=401614 GN=FTN_0027 PE=4 SV=1
		14.9792	14.9742	14.9637	3	3	3	25.9	25.9	25.9	15.212	0	5.2525	197970	6	3	3	3	A0Q3X6	A0Q3X6	387	Hypothetical membrane protein OS=Francisella tularensis subsp. novicida (strain U112) OX=401614 GN=FTN_0030 PE=4 SV=1
		17.6066	17.6778	17.7402	7	7	7	26	26	26	32.728	0	135.55	2291900	20	7	7	6	A0Q3X7	A0Q3X7	388	Bacterial regulatory helix-turn-helix, lysR family protein OS=Francisella tularensis subsp. novicida (strain U112) OX=401614 GN=FTN_0031 PE=3 SV=1
		21.4673	21.4021	21.4416	15	15	15	65.9	65.9	65.9	23.125	0	259.72	37634000	54	14	14	13	A0Q3X8	A0Q3X8	389	SOUL heme-binding family protein OS=Francisella tularensis subsp. novicida (strain U112) OX=401614 GN=FTN_0032 PE=4 SV=1
		22.8765	23.065	22.9835	19	19	19	65.4	65.4	65.4	20.78	0	293.11	55050000	55	17	18	16	A0Q3X9	A0Q3X9	390	Chorismate mutase OS=Francisella tularensis subsp. novicida (strain U112) OX=401614 GN=FTN_0033 PE=4 SV=1
		20.6846	20.6188	20.7444	51	51	51	47.2	47.2	47.2	128.9	0	323.31	57735000	167	50	45	45	A0Q3Y0	A0Q3Y0	391	TGc domain-containing protein OS=Francisella tularensis subsp. novicida (strain U112) OX=401614 GN=FTN_0034 PE=4 SV=1
		19.5908	19.6809	19.7077	11	11	11	45.9	45.9	45.9	27.514	0	86.138	10774000	41	10	11	10	A0Q3Y2	A0Q3Y2	392	Dihydroorotate dehydrogenase family protein OS=Francisella tularensis subsp. novicida (strain U112) OX=401614 GN=pyrD PE=4 SV=1
		16.5198	16.1582	16.5973	2	2	2	23.7	23.7	23.7	13.6	0	42.489	410110	5	1	2	2	A0Q3Y3	A0Q3Y3	393	Uncharacterized protein OS=Francisella tularensis subsp. novicida (strain U112) OX=401614 GN=FTN_0037 PE=4 SV=1
		20.32	20.5475	20.4491	4	4	4	37.6	37.6	37.6	15.929	0	75.675	8834100	19	4	4	4	A0Q3Y5	A0Q3Y5	394	Putative lipoprotein OS=Francisella tularensis subsp. novicida (strain U112) OX=401614 GN=FTN_0039 PE=4 SV=1
		18.7467	18.7333	18.7454	44	44	44	43.9	43.9	43.9	125.39	0	323.31	15315000	103	42	39	43	A0Q3Y6	A0Q3Y6	395	Uncharacterized protein OS=Francisella tularensis subsp. novicida (strain U112) OX=401614 GN=FTN_0040 PE=4 SV=1
		20.3364	20.3065	20.4294	18	18	18	78.4	78.4	78.4	21.154	0	89.743	20931000	56	17	18	17	A0Q3Y8	A0Q3Y8	396	Uncharacterized protein OS=Francisella tularensis subsp. novicida (strain U112) OX=401614 GN=FTN_0042 PE=4 SV=1
		22.1365	21.8947	22.0982	17	17	17	87.9	87.9	87.9	23.073	0	226.01	43763000	71	14	16	16	A0Q3Z0	A0Q3Z0	397	Uncharacterized protein OS=Francisella tularensis subsp. novicida (strain U112) OX=401614 GN=FTN_0044 PE=4 SV=1
		19.1736	19.2193	19.3356	8	8	8	34.5	34.5	34.5	41.722	0	46.451	3483900	20	6	6	8	A0Q3Z1	A0Q3Z1	398	Uncharacterized protein OS=Francisella tularensis subsp. novicida (strain U112) OX=401614 GN=FTN_0045 PE=4 SV=1
		18.3869	18.3802	18.3659	34	34	34	36.6	36.6	36.6	113.52	0	323.31	12568000	84	31	29	34	A0Q3Z2	A0Q3Z2	399	Uncharacterized protein OS=Francisella tularensis subsp. novicida (strain U112) OX=401614 GN=FTN_0046 PE=4 SV=1
		18.5129	18.3773	18.5655	49	49	49	40.6	40.6	40.6	145.66	0	323.31	11234000	119	44	44	47	A0Q3Z3	A0Q3Z3	400	Uncharacterized protein OS=Francisella tularensis subsp. novicida (strain U112) OX=401614 GN=FTN_0047 PE=4 SV=1
		18.2063	18.1584	18.2877	10	10	10	28.6	28.6	28.6	47.151	0	70.25	3928800	28	10	10	9	A0Q3Z4	A0Q3Z4	401	Uncharacterized protein OS=Francisella tularensis subsp. novicida (strain U112) OX=401614 GN=FTN_0048 PE=4 SV=1
		16.0325	16.1618	16.235	12	12	12	18.3	18.3	18.3	81.868	0	51.923	986240	29	11	10	11	A0Q3Z8	A0Q3Z8	402	Uncharacterized protein OS=Francisella tularensis subsp. novicida (strain U112) OX=401614 GN=FTN_0052 PE=4 SV=1
		16.0365	16.4126	16.1447	8	8	8	33.3	33.3	33.3	23.35	0	52.157	526570	14	6	6	5	A0Q3Z9	A0Q3Z9	403	Uncharacterized protein OS=Francisella tularensis subsp. novicida (strain U112) OX=401614 GN=FTN_0053 PE=4 SV=1
		15.4225	15.0496	15.2682	2	2	2	15.9	15.9	15.9	13.146	0.0012723	2.8516	174520	4	2	1	2	A0Q400	A0Q400	404	Uncharacterized protein OS=Francisella tularensis subsp. novicida (strain U112) OX=401614 GN=FTN_0054 PE=4 SV=1
		17.7354	18.2239	17.9194	11	11	11	36	36	36	31.71	0	51.866	3321000	30	10	11	9	A0Q401	A0Q401	405	Prephenate dehydrogenase OS=Francisella tularensis subsp. novicida (strain U112) OX=401614 GN=tyrA PE=4 SV=1
		17.6449	17.494	17.7639	13	13	13	25.2	25.2	25.2	66.588	0	124.04	3482700	29	12	13	12	A0Q404	A0Q404	406	Beta-fructofuranosidase OS=Francisella tularensis subsp. novicida (strain U112) OX=401614 GN=FTN_0058 PE=3 SV=1
		20.3621	20.0222	20.1939	18	18	18	58.5	58.5	58.5	39.529	0	262.47	17341000	51	16	18	18	A0Q405	A0Q405	407	3-isopropylmalate dehydrogenase OS=Francisella tularensis subsp. novicida (strain U112) OX=401614 GN=leuB PE=3 SV=1
		20.732	20.6875	20.6828	28	28	28	64.2	64.2	64.2	51.646	0	323.31	48903000	107	26	27	26	A0Q407	A0Q407	408	3-isopropylmalate dehydratase OS=Francisella tularensis subsp. novicida (strain U112) OX=401614 GN=leuC PE=4 SV=1
		21.2431	21.2403	21.3493	36	36	36	66.2	66.2	66.2	58.361	0	323.31	60728000	147	35	36	34	A0Q408	A0Q408	409	2-isopropylmalate synthase OS=Francisella tularensis subsp. novicida (strain U112) OX=401614 GN=leuA PE=3 SV=1
		21.1525	21.3767	21.0467	15	15	15	50.2	50.2	50.2	33.115	0	251.27	23603000	55	15	15	14	A0Q409	A0Q409	410	Branched-chain-amino-acid aminotransferase OS=Francisella tularensis subsp. novicida (strain U112) OX=401614 GN=ilvE PE=3 SV=1
		19.9573	19.9704	20.0062	39	39	39	47.5	47.5	47.5	97.587	0	323.31	36628000	130	38	37	38	A0Q410	A0Q410	411	Pyruvate, phosphate dikinase OS=Francisella tularensis subsp. novicida (strain U112) OX=401614 GN=ppdK PE=3 SV=1
		21.7103	21.6542	21.7095	32	32	32	46.5	46.5	46.5	81.598	0	323.31	73658000	122	31	29	30	A0Q412	A0Q412	412	Ferrous iron transport protein B OS=Francisella tularensis subsp. novicida (strain U112) OX=401614 GN=feoB PE=3 SV=1
		21.9877	22.3564	22.158	3	3	3	15.7	15.7	15.7	23.24	0	53.341	14423000	8	3	3	3	A0Q413	A0Q413	413	Uncharacterized protein OS=Francisella tularensis subsp. novicida (strain U112) OX=401614 GN=FTN_0067 PE=4 SV=1
		18.5186	18.2633	18.8436	1	1	1	14.8	14.8	14.8	14.738	0	81.923	1096300	3	1	1	1	A0Q416	A0Q416	414	Type IV pili, pilus assembly protein OS=Francisella tularensis subsp. novicida (strain U112) OX=401614 GN=pilE PE=4 SV=1
		20.1653	20.3755	20.0211	13	13	13	36.8	36.8	36.8	36.069	0	105.72	10722000	31	12	11	12	A0Q417	A0Q417	415	Bacterial lipid A biosynthesis acyltransferase family protein OS=Francisella tularensis subsp. novicida (strain U112) OX=401614 GN=FTN_0071 PE=4 SV=1
		17.6584	17.7529	17.8185	13	13	13	42.1	42.1	42.1	35.116	0	32.563	2478600	20	12	10	10	A0Q418	A0Q418	416	Bacterial lipid A biosynthesis acyltransferase family protein OS=Francisella tularensis subsp. novicida (strain U112) OX=401614 GN=FTN_0072 PE=4 SV=1
		17.921	16.4959	15.739	2	2	2	28	28	28	9.7527	0	4.203	407160	4	2	2	2	A0Q420	A0Q420	417	Putative membrane protein insertion efficiency factor OS=Francisella tularensis subsp. novicida (strain U112) OX=401614 GN=FTN_0074 PE=3 SV=1
		17.9624	19.016	17.5948	2	2	2	16.2	16.2	16.2	13.695	0	20.003	989930	5	2	1	2	A0Q421	A0Q421	418	Ribonuclease P protein component OS=Francisella tularensis subsp. novicida (strain U112) OX=401614 GN=rnpA PE=4 SV=1
		21.319	21.2976	21.4208	9	9	9	60.5	60.5	60.5	16.702	0	169.97	19877000	50	8	9	8	A0Q423	A0Q423	419	Uncharacterized protein OS=Francisella tularensis subsp. novicida (strain U112) OX=401614 GN=FTN_0077 PE=4 SV=1
		20.063	19.6642	19.9802	15	15	15	64.2	64.2	64.2	28.008	0	103.36	13261000	40	12	14	15	A0Q424	A0Q424	420	Shikimate dehydrogenase (NADP(+)) OS=Francisella tularensis subsp. novicida (strain U112) OX=401614 GN=aroE PE=4 SV=1
		18.2374	18.3993	18.6654	7	7	7	31.4	31.4	31.4	32.398	0	89.544	2024800	19	6	7	7	A0Q426	A0Q426	421	Ribosomal RNA small subunit methyltransferase I OS=Francisella tularensis subsp. novicida (strain U112) OX=401614 GN=rsmI PE=3 SV=1
		20.0958	20.3826	20.1331	12	12	12	34.8	34.8	34.8	27.468	0	63.58	12263000	32	10	12	10	A0Q427	A0Q427	422	Domain amino terminal to FKBP-type peptidyl-prolyl isomerase family protein OS=Francisella tularensis subsp. novicida (strain U112) OX=401614 GN=FTN_0081 PE=4 SV=1
		17.93	17.7702	17.996	8	8	8	43.3	43.3	43.3	21.653	0	33.058	3436600	20	7	8	7	A0Q428	A0Q428	423	Mitochondrial PGP phosphatase family protein OS=Francisella tularensis subsp. novicida (strain U112) OX=401614 GN=FTN_0082 PE=4 SV=1
		18.1929	18.2876	18.2158	14	14	14	41.3	41.3	41.3	28.622	0	96.643	4154400	35	14	11	12	A0Q429	A0Q429	424	Regulator of chromosome condensation (RCC1) repeat family protein OS=Francisella tularensis subsp. novicida (strain U112) OX=401614 GN=FTN_0083 PE=4 SV=1
		17.0211	17.3245	17.1811	12	12	12	15.9	15.9	15.9	104.4	0	77.844	2261200	28	11	11	12	A0Q430	A0Q430	425	DEAD/DEAH box helicase family protein OS=Francisella tularensis subsp. novicida (strain U112) OX=401614 GN=FTN_0084 PE=4 SV=1
		23.47	23.7954	23.5955	25	25	25	69.4	69.4	69.4	30.095	0	323.31	148270000	116	24	24	21	A0Q431	A0Q431	426	Universal stress family protein OS=Francisella tularensis subsp. novicida (strain U112) OX=401614 GN=uspA PE=3 SV=1
		15.585	14.4781	16.9194	3	3	3	5.1	5.1	5.1	44.51	0	6.3349	270230	6	3	3	2	A0Q432	A0Q432	427	Metabolite:H+ symporter (MHS) family protein OS=Francisella tularensis subsp. novicida (strain U112) OX=401614 GN=FTN_0086 PE=4 SV=1
		16.9544	16.8836	17.0627	3	3	3	18	18	18	23.513	0	11.854	579270	9	3	3	3	A0Q433	A0Q433	428	Allophanate hydrolase subunit 1 OS=Francisella tularensis subsp. novicida (strain U112) OX=401614 GN=FTN_0087 PE=4 SV=1
		20.1723	20.1467	20.2249	13	13	13	68.1	68.1	68.1	25.872	0	185.62	17815000	51	13	13	13	A0Q434	A0Q434	429	Lactam utilization protein OS=Francisella tularensis subsp. novicida (strain U112) OX=401614 GN=FTN_0088 PE=4 SV=1
		19.1529	18.7509	19.1404	8	8	8	34.8	34.8	34.8	29.918	0	40.333	3369300	18	8	8	7	A0Q435	A0Q435	430	Allophanate hydrolase subunit 2 OS=Francisella tularensis subsp. novicida (strain U112) OX=401614 GN=FTN_0089 PE=4 SV=1
		17.7886	17.7452	17.8318	16	16	16	43.2	43.2	43.2	57.78	0	130.8	4741700	47	13	15	16	A0Q436	A0Q436	431	Acid phosphatase OS=Francisella tularensis subsp. novicida (strain U112) OX=401614 GN=FTN_0090 PE=1 SV=1
		21.2044	21.1396	21.2292	18	18	18	67	67	67	25.406	0	225.34	34126000	68	16	18	16	A0Q437	A0Q437	432	Uncharacterized protein OS=Francisella tularensis subsp. novicida (strain U112) OX=401614 GN=FTN_0091 PE=4 SV=1
		16.5554	16.6789	16.7329	1	1	1	6.3	6.3	6.3	35.077	0	7.2567	297940	3	1	1	1	A0Q438	A0Q438	433	Inorganic phosphate transporter (PiT) family protein OS=Francisella tularensis subsp. novicida (strain U112) OX=401614 GN=FTN_0092 PE=4 SV=1
		17.9069	18.2585	18.0441	3	3	3	21.6	21.6	21.6	19.779	0	21.214	1913100	11	3	3	3	A0Q439	A0Q439	434	Cytochrome b561 family protein OS=Francisella tularensis subsp. novicida (strain U112) OX=401614 GN=FTN_0093 PE=4 SV=1
		18.8122	18.874	18.9995	14	14	14	40	40	40	36.838	0	83.536	5429600	33	12	12	13	A0Q440	A0Q440	435	Cecropin family protein OS=Francisella tularensis subsp. novicida (strain U112) OX=401614 GN=FTN_0094 PE=4 SV=1
		17.7935	17.9926	17.9751	5	5	5	21.3	21.3	21.3	24.991	0	43.343	2378000	15	5	5	5	A0Q441	A0Q441	436	Nitroreductase OS=Francisella tularensis subsp. novicida (strain U112) OX=401614 GN=FTN_0095 PE=4 SV=1
		18.8792	18.8294	19.0006	3	3	3	16.1	16.1	16.1	25.428	0	33.868	1893200	13	3	3	3	A0Q442	A0Q442	437	Conserved hypothetical membrane protein OS=Francisella tularensis subsp. novicida (strain U112) OX=401614 GN=FTN_0096 PE=4 SV=1
		20.1536	20.3743	20.2171	11	11	11	57.7	57.7	57.7	25.141	0	220.64	9313900	28	10	10	10	A0Q445	A0Q445	438	Pyridoxal phosphate homeostasis protein OS=Francisella tularensis subsp. novicida (strain U112) OX=401614 GN=FTN_0099 PE=3 SV=1
		16.8907	16.7934	16.9484	8	8	8	30.2	30.2	30.2	33.952	0	31.937	1094000	20	7	8	7	A0Q447	A0Q447	439	Bacterial regulatory helix-turn-helix, lysR family protein OS=Francisella tularensis subsp. novicida (strain U112) OX=401614 GN=FTN_0101 PE=3 SV=1
		20.4246	20.1801	20.28	33	33	33	51.6	51.6	51.6	88.125	0	291.21	22934000	97	31	31	31	A0Q449	A0Q449	440	Glycosyl hydrolase OS=Francisella tularensis subsp. novicida (strain U112) OX=401614 GN=FTN_0103 PE=4 SV=1
		20.1249	20.6793	20.5796	5	5	5	38.9	38.9	38.9	21.057	0	46.976	6509500	13	4	5	4	A0Q450	A0Q450	441	Phosphoheptose isomerase OS=Francisella tularensis subsp. novicida (strain U112) OX=401614 GN=gmhA PE=4 SV=1
		19.0164	18.9854	19.0918	5	5	5	40.7	40.7	40.7	13.411	0	45.021	4346000	18	5	5	5	A0Q451	A0Q451	442	Outer membrane protein assembly factor BamE OS=Francisella tularensis subsp. novicida (strain U112) OX=401614 GN=bamE PE=3 SV=1
		23.0446	22.9338	23.0794	32	32	32	66.9	66.9	66.9	37.077	0	323.31	104900000	130	29	31	30	A0Q455	A0Q455	443	Uncharacterized protein OS=Francisella tularensis subsp. novicida (strain U112) OX=401614 GN=FTN_0109 PE=4 SV=1
		20.2453	20.7017	20.6245	5	5	5	39.5	39.5	39.5	16.275	0	87.012	11882000	20	5	5	5	A0Q457	A0Q457	444	6,7-dimethyl-8-ribityllumazine synthase OS=Francisella tularensis subsp. novicida (strain U112) OX=401614 GN=ribH PE=3 SV=1
		19.1559	19.1738	19.2034	24	24	24	53.6	53.6	53.6	44.584	0	164.81	9416100	58	20	20	20	A0Q458	A0Q458	445	3,4-dihydroxy-2-butanone 4-phosphate synthase OS=Francisella tularensis subsp. novicida (strain U112) OX=401614 GN=ribAB PE=3 SV=1
		16.1714	16.4193	16.3495	6	6	6	37.3	37.3	37.3	22.251	0	68.49	796790	15	5	6	5	A0Q459	A0Q459	446	Riboflavin synthase alpha chain OS=Francisella tularensis subsp. novicida (strain U112) OX=401614 GN=ribC PE=4 SV=1
		21.1986	20.8821	21.2209	22	22	22	49.4	49.4	49.4	62.175	0	323.31	43078000	98	22	21	22	A0Q462	A0Q462	447	Indolepyruvate decarboxylase OS=Francisella tularensis subsp. novicida (strain U112) OX=401614 GN=ipdC PE=3 SV=1
		20.4863	20.4776	20.4068	5	5	5	37.6	37.6	37.6	13.435	0	46.157	6966000	12	5	4	5	A0Q463	A0Q463	448	Ferredoxin OS=Francisella tularensis subsp. novicida (strain U112) OX=401614 GN=FTN_0117 PE=4 SV=1
		20.1962	20.1702	20.3253	10	10	10	45.9	45.9	45.9	34.1	0	223.01	10665000	39	9	10	9	A0Q464	A0Q464	449	Serine peptidase, S49 family OS=Francisella tularensis subsp. novicida (strain U112) OX=401614 GN=sppA PE=3 SV=1
		24.2345	23.7818	24.2197	25	25	25	70.9	70.9	70.9	19.437	0	323.31	391920000	270	22	24	22	A0Q465	A0Q465	450	Outer membrane family protein OS=Francisella tularensis subsp. novicida (strain U112) OX=401614 GN=FTN_0119 PE=3 SV=1
		22.3047	22.2048	22.2253	8	8	8	56.4	56.4	56.4	15.823	0	71.19	40837000	42	8	8	8	A0Q466	A0Q466	451	Rhodanese-like domain protein OS=Francisella tularensis subsp. novicida (strain U112) OX=401614 GN=FTN_0120 PE=4 SV=1
		16.9615	16.2337	16.5868	3	3	3	26.7	26.7	26.7	17.846	0	5.2853	499940	7	3	2	2	A0Q469	A0Q469	452	Regulatory protein RecX OS=Francisella tularensis subsp. novicida (strain U112) OX=401614 GN=recX PE=3 SV=1
		22.1796	22.2551	22.3502	6	6	6	42.8	42.8	42.8	17.61	0	124.02	22195000	20	5	5	5	A0Q470	A0Q470	453	Single-stranded DNA-binding protein OS=Francisella tularensis subsp. novicida (strain U112) OX=401614 GN=ssb PE=3 SV=1
		20.598	20.386	20.6386	14	14	14	47.9	47.9	47.9	42.125	0	253.73	15989000	42	14	12	13	A0Q471	A0Q471	454	Acetate kinase OS=Francisella tularensis subsp. novicida (strain U112) OX=401614 GN=ackA PE=3 SV=1
		19.9396	19.9539	19.997	29	29	29	48.6	48.6	48.6	77.161	0	323.31	26107000	104	27	29	27	A0Q472	A0Q472	455	Phosphate acetyltransferase OS=Francisella tularensis subsp. novicida (strain U112) OX=401614 GN=pta PE=3 SV=1
		20.4078	19.989	20.3208	22	22	22	49.3	49.3	49.3	51.783	0	243.4	20210000	72	19	22	20	A0Q473	A0Q473	456	Aldehyde dehydrogenase family protein OS=Francisella tularensis subsp. novicida (strain U112) OX=401614 GN=gabD PE=3 SV=1
		18.9204	19.006	19.0474	14	14	14	48.1	48.1	48.1	35.721	0	95.967	5735100	37	13	13	12	A0Q476	A0Q476	457	Glycosyl transferase, group 1 OS=Francisella tularensis subsp. novicida (strain U112) OX=401614 GN=FTN_0130 PE=4 SV=1
		22.1897	22.2414	22.4325	20	20	19	52.6	52.6	49.7	50.722	0	293.54	61861000	94	19	18	19	A0Q477	A0Q477	458	Uncharacterized protein OS=Francisella tularensis subsp. novicida (strain U112) OX=401614 GN=FTN_0131 PE=4 SV=1
		19.7535	19.632	19.771	20	20	20	59.9	59.9	59.9	38.771	0	141.88	13489000	55	19	19	16	A0Q478	A0Q478	459	Glycosyl transferase 90 family protein OS=Francisella tularensis subsp. novicida (strain U112) OX=401614 GN=FTN_0132 PE=4 SV=1
		18.9068	19.0736	18.9608	15	15	15	27.3	27.3	27.3	71.136	0	126.42	9142900	41	14	15	15	A0Q479	A0Q479	460	RNB domain protein OS=Francisella tularensis subsp. novicida (strain U112) OX=401614 GN=FTN_0133 PE=4 SV=1
		18.5616	18.4628	18.488	7	7	7	40.1	40.1	40.1	24.696	0	58.386	3807700	20	7	5	7	A0Q480	A0Q480	461	Carboxylesterase/phospholipase family protein OS=Francisella tularensis subsp. novicida (strain U112) OX=401614 GN=FTN_0134 PE=4 SV=1
		19.8241	20.2669	19.8365	7	7	7	50.4	50.4	50.4	15.33	0	129.98	8819100	30	7	7	7	A0Q483	A0Q483	462	Uncharacterized protein OS=Francisella tularensis subsp. novicida (strain U112) OX=401614 GN=FTN_0137 PE=4 SV=1
		17.2988	17.2599	17.32	3	3	3	15.1	15.1	15.1	20.776	0	5.5988	590320	8	2	3	2	A0Q484	A0Q484	463	Glycine-zipper containing OmpA-like membrane domain protein OS=Francisella tularensis subsp. novicida (strain U112) OX=401614 GN=FTN_0138 PE=4 SV=1
		17.7259	18.2433	17.7522	5	5	5	59.6	59.6	59.6	6.7688	0	26.12	1330100	12	5	4	5	A0Q485	A0Q485	464	Zinc-finger domain protein OS=Francisella tularensis subsp. novicida (strain U112) OX=401614 GN=FTN_0139 PE=4 SV=1
		20.1337	19.8243	20.0514	11	11	11	17.5	17.5	17.5	67.323	0	119.86	11480000	30	10	11	10	A0Q486	A0Q486	465	ABC-type anion transport system, duplicated permease component OS=Francisella tularensis subsp. novicida (strain U112) OX=401614 GN=FTN_0140 PE=3 SV=1
		21.8128	21.8102	21.8812	21	21	21	49.3	49.3	49.3	49.453	0	323.31	59221000	84	20	19	18	A0Q487	A0Q487	466	ABC transporter family protein OS=Francisella tularensis subsp. novicida (strain U112) OX=401614 GN=FTN_0141 PE=4 SV=1
		16.2664	15.9666	16.2424	3	3	3	7.6	7.6	7.6	56.258	0	66.98	380330	6	3	3	3	A0Q488	A0Q488	467	Uncharacterized protein OS=Francisella tularensis subsp. novicida (strain U112) OX=401614 GN=FTN_0142 PE=4 SV=1
		19.4764	20.2917	19.4598	9	9	9	52	52	52	19.425	0	74.303	8113000	28	9	9	9	A0Q490	A0Q490	468	Bacterial transferase hexapeptide family protein OS=Francisella tularensis subsp. novicida (strain U112) OX=401614 GN=paaY PE=4 SV=1
		18.5512	18.6881	18.6279	1	1	1	3.8	3.8	3.8	24.297	0	5.4306	1151300	3	1	1	1	A0Q493	A0Q493	469	Hypothetical membrane protein OS=Francisella tularensis subsp. novicida (strain U112) OX=401614 GN=FTN_0148 PE=4 SV=1
		20.6678	20.7673	20.8044	13	13	13	34.9	34.9	34.9	34.275	0	96.484	22116000	45	13	11	11	A0Q494	A0Q494	470	Zinc carboxypeptidase family protein OS=Francisella tularensis subsp. novicida (strain U112) OX=401614 GN=FTN_0149 PE=1 SV=1
		19.3587	19.3495	19.34	3	3	3	9.5	9.5	9.5	21.749	0	7.4296	2179100	7	3	2	3	A0Q495	A0Q495	471	YGGT family protein OS=Francisella tularensis subsp. novicida (strain U112) OX=401614 GN=FTN_0150 PE=3 SV=1
		16.4305	16.5753	16.8756	6	6	6	24.6	24.6	24.6	28.863	0	7.6836	595560	9	4	5	6	A0Q496	A0Q496	472	ABC transporter family protein OS=Francisella tularensis subsp. novicida (strain U112) OX=401614 GN=FTN_0151 PE=4 SV=1
		17.2698	16.9889	17.3553	4	4	4	27.7	27.7	27.7	16.299	0	5.9972	901090	8	4	3	4	A0Q498	A0Q498	473	Acetyltransferase domain protein OS=Francisella tularensis subsp. novicida (strain U112) OX=401614 GN=FTN_0153 PE=4 SV=1
		18.7459	19.1328	18.884	12	12	12	30.3	30.3	30.3	56.034	0	212.29	4457500	32	11	10	12	A0Q499	A0Q499	474	D-ala D-ala ligase family protein OS=Francisella tularensis subsp. novicida (strain U112) OX=401614 GN=rimK PE=4 SV=1
		19.1984	19.3521	19.3116	10	10	10	28.1	28.1	28.1	34.164	0	173.97	5027000	24	9	8	8	A0Q4A1	A0Q4A1	475	1-acylglycerol-3-phosphate acyltransferase OS=Francisella tularensis subsp. novicida (strain U112) OX=401614 GN=plsC PE=4 SV=1
		22.303	22.0929	22.3703	6	6	6	38.8	38.8	38.8	21.05	0	249.84	30284000	30	6	6	6	A0Q4A2	A0Q4A2	476	Uncharacterized protein OS=Francisella tularensis subsp. novicida (strain U112) OX=401614 GN=FTN_0157 PE=4 SV=1
		20.0799	19.8649	20.0548	10	10	10	42.8	42.8	42.8	20.025	0	62.881	8771200	28	9	9	10	A0Q4A3	A0Q4A3	477	Sua5/YciO/YrdC family protein OS=Francisella tularensis subsp. novicida (strain U112) OX=401614 GN=FTN_0158 PE=4 SV=1
		23.9885	24.0397	23.9925	65	65	65	86.7	86.7	86.7	61.544	0	323.31	565300000	433	60	63	61	A0Q4A4	A0Q4A4	478	30S ribosomal protein S1 OS=Francisella tularensis subsp. novicida (strain U112) OX=401614 GN=rpsA PE=3 SV=1
		15.3255	14.7212	15.9056	2	2	2	16.3	16.3	16.3	17.1	0	52.342	157690	6	2	2	2	A0Q4A5	A0Q4A5	479	tRNA-specific adenosine deaminase OS=Francisella tularensis subsp. novicida (strain U112) OX=401614 GN=tadA PE=3 SV=1
		17.5987	18.1918	17.8483	5	5	5	26.9	26.9	26.9	26.402	0	34.311	1568900	13	5	4	4	A0Q4A7	A0Q4A7	480	Cell division FtsQ family protein OS=Francisella tularensis subsp. novicida (strain U112) OX=401614 GN=ftsQ PE=4 SV=1
		22.0793	22.0568	22.1365	27	27	27	66.7	66.7	66.7	44.822	0	323.31	74963000	134	25	26	24	A0Q4A8	A0Q4A8	481	Cell division protein FtsA OS=Francisella tularensis subsp. novicida (strain U112) OX=401614 GN=ftsA PE=3 SV=1
		23.6527	23.4435	23.5892	38	38	38	89.8	89.8	89.8	39.729	0	323.31	338710000	313	37	36	37	A0Q4A9	A0Q4A9	482	Cell division protein FtsZ OS=Francisella tularensis subsp. novicida (strain U112) OX=401614 GN=ftsZ PE=3 SV=1
		21.8381	21.6003	21.9715	15	15	15	44.6	44.6	44.6	31.859	0	286.93	44261000	55	14	13	14	A0Q4B0	A0Q4B0	483	UDP-3-O-acyl-N-acetylglucosamine deacetylase OS=Francisella tularensis subsp. novicida (strain U112) OX=401614 GN=lpxC PE=3 SV=1
		19.098	19.1346	19.1346	21	21	21	41.4	41.4	41.4	61.207	0	279.42	11329000	55	19	20	18	A0Q4B1	A0Q4B1	484	DNA polymerase III subunit gamma/tau OS=Francisella tularensis subsp. novicida (strain U112) OX=401614 GN=dnaX PE=3 SV=1
		19.3694	19.4427	19.5349	16	16	16	47.1	47.1	47.1	36.549	0	174.97	10884000	41	15	15	13	A0Q4B2	A0Q4B2	485	Peptide chain release factor 2 OS=Francisella tularensis subsp. novicida (strain U112) OX=401614 GN=prfB PE=3 SV=1
		20.6707	20.6508	20.6824	8	8	8	24.4	24.4	24.4	20.319	0	58.341	13986000	26	7	8	7	A0Q4B4	A0Q4B4	486	UPF0114 protein FTN_0169 OS=Francisella tularensis subsp. novicida (strain U112) OX=401614 GN=FTN_0169 PE=3 SV=1
		19.3742	19.401	19.3664	18	18	18	34.3	34.3	34.3	57.182	0	78.052	9718500	48	16	15	17	A0Q4B6	A0Q4B6	487	Glutaminase OS=Francisella tularensis subsp. novicida (strain U112) OX=401614 GN=glsA PE=3 SV=1
		23.9264	23.8364	23.96	18	18	18	61.4	61.4	61.4	38.271	0	323.31	145530000	119	17	17	16	A0Q4B7	A0Q4B7	488	Glutamine synthetase OS=Francisella tularensis subsp. novicida (strain U112) OX=401614 GN=glnA PE=3 SV=1
		18.4352	18.5467	18.5216	13	13	13	37.5	37.5	37.5	37.758	0	56.72	4064100	30	13	13	12	A0Q4B8	A0Q4B8	489	DNA polymerase III, delta subunit OS=Francisella tularensis subsp. novicida (strain U112) OX=401614 GN=holA PE=4 SV=1
		18.8646	19.1251	18.8798	10	10	10	57	57	57	19.527	0	40.756	5628600	28	10	9	9	A0Q4B9	A0Q4B9	490	Outer membrane lipoprotein Blc OS=Francisella tularensis subsp. novicida (strain U112) OX=401614 GN=blc PE=3 SV=1
		17.6241	17.7837	17.6349	11	11	11	27.2	27.2	27.2	59.405	0	104.74	2037500	22	8	11	10	A0Q4C0	A0Q4C0	491	Uncharacterized protein OS=Francisella tularensis subsp. novicida (strain U112) OX=401614 GN=FTN_0175 PE=4 SV=1
		15.339	15.178	15.1647	4	4	4	11.1	11.1	11.1	46.726	0	10.546	280640	7	4	4	3	A0Q4C1	A0Q4C1	492	Serine permease OS=Francisella tularensis subsp. novicida (strain U112) OX=401614 GN=FTN_0176 PE=4 SV=1
		21.1477	21.2541	21.2316	24	24	24	57.3	57.3	57.3	56.219	0	323.31	45989000	101	23	24	23	A0Q4C2	A0Q4C2	493	Bifunctional purine biosynthesis protein PurH OS=Francisella tularensis subsp. novicida (strain U112) OX=401614 GN=purH PE=3 SV=1
		20.7719	20.8903	20.8996	13	13	13	68.4	68.4	68.4	20.31	0	114.64	12907000	38	11	11	12	A0Q4C4	A0Q4C4	494	Hypoxanthine phosphoribosyltransferase OS=Francisella tularensis subsp. novicida (strain U112) OX=401614 GN=hpt PE=3 SV=1
		20.2239	20.3252	20.2403	8	8	8	36.8	36.8	36.8	26.959	0	127.04	13599000	45	7	7	8	A0Q4C5	A0Q4C5	495	Dienelactone hydrolase family protein OS=Francisella tularensis subsp. novicida (strain U112) OX=401614 GN=FTN_0180 PE=4 SV=1
		20.1001	20.2673	20.3304	6	6	6	32	32	32	25.567	0	82.968	8018600	15	5	6	6	A0Q4C7	A0Q4C7	496	ABC transporter family protein OS=Francisella tularensis subsp. novicida (strain U112) OX=401614 GN=FTN_0182 PE=4 SV=1
		22.0631	22.1165	22.0027	15	15	15	50.5	50.5	50.5	33.772	0	323.31	77336000	97	13	15	13	A0Q4C8	A0Q4C8	497	Manganese/Zinc/Iron chelate uptake transporter family protein OS=Francisella tularensis subsp. novicida (strain U112) OX=401614 GN=FTN_0183 PE=4 SV=1
		14.9161	14.5796	14.9814	1	1	1	2.2	2.2	2.2	45.346	0.0093809	1.8017	82916	3	1	1	1	A0Q4C9	A0Q4C9	498	Major facilitator superfamily (MFS) transport protein OS=Francisella tularensis subsp. novicida (strain U112) OX=401614 GN=FTN_0184 PE=4 SV=1
		20.0089	20.1239	20.0459	5	5	5	22.7	22.7	22.7	15.87	0	49.872	4973100	14	5	5	4	A0Q4D0	A0Q4D0	499	Outer membrane protein OS=Francisella tularensis subsp. novicida (strain U112) OX=401614 GN=FTN_0185 PE=4 SV=1
		16.665	15.6783	16.1802	4	4	4	9.5	9.5	9.5	46.246	0	8.6944	343330	7	3	3	3	A0Q4D2	A0Q4D2	500	YihY family inner membrane domain protein OS=Francisella tularensis subsp. novicida (strain U112) OX=401614 GN=rbn PE=4 SV=1
		13.3555	13.9079	NaN	1	1	1	5.8	5.8	5.8	22.475	0.00063816	2.9613	24996	2	1	1	0	A0Q4D3	A0Q4D3	501	Nicotinamide riboside transporter PnuC OS=Francisella tularensis subsp. novicida (strain U112) OX=401614 GN=pnuC PE=3 SV=1
		19.2438	19.3557	19.3505	17	17	17	26.6	26.6	26.6	81.052	0	55.104	4336200	42	13	16	15	A0Q4D4	A0Q4D4	502	Primosomal protein N OS=Francisella tularensis subsp. novicida (strain U112) OX=401614 GN=priA PE=3 SV=1
		13.5718	15.2499	15.1196	1	1	1	2.8	2.8	2.8	44.058	0.0019036	2.5457	83208	2	1	1	1	A0Q4D5	A0Q4D5	503	Drug:H+ antiporter-1 (DHA1) family protein OS=Francisella tularensis subsp. novicida (strain U112) OX=401614 GN=FTN_0190 PE=4 SV=1
		20.81	20.7318	20.7445	20	20	20	58.1	58.1	58.1	27.885	0	309.26	23627000	71	19	20	18	A0Q4D6	A0Q4D6	504	Bacterial extracellular solute-binding s, 3 family protein OS=Francisella tularensis subsp. novicida (strain U112) OX=401614 GN=FTN_0191 PE=4 SV=1
		18.5222	18.7976	18.5326	6	6	6	6.3	6.3	6.3	44.496	0	14.532	2715400	17	5	6	5	A0Q4D7	A0Q4D7	505	Cytochrome bd-I terminal oxidase subunit II OS=Francisella tularensis subsp. novicida (strain U112) OX=401614 GN=cydB PE=3 SV=1
		20.0534	20.0613	20.0103	20	20	20	33.9	33.9	33.9	64.229	0	312.82	22794000	63	18	20	19	A0Q4D8	A0Q4D8	506	Bacterial Cytochrome Ubiquinol Oxidase family protein OS=Francisella tularensis subsp. novicida (strain U112) OX=401614 GN=cydA PE=3 SV=1
		18.1508	18.2601	18.2213	4	4	4	9.5	9.5	9.5	50.421	0	14.816	1363300	8	4	4	4	A0Q4D9	A0Q4D9	507	Major facilitator superfamily (MFS) transport protein OS=Francisella tularensis subsp. novicida (strain U112) OX=401614 GN=FTN_0194 PE=4 SV=1
		22.566	22.6022	22.6514	11	11	11	36.7	36.7	36.7	34.527	0	201.02	55572000	67	11	10	11	A0Q4E0	A0Q4E0	508	Ubiquinol oxidase subunit 2 OS=Francisella tularensis subsp. novicida (strain U112) OX=401614 GN=cyoA PE=3 SV=1
		22.6068	22.4925	22.5808	12	12	12	16.6	16.6	16.6	76.223	0	55.232	49970000	45	12	11	12	A0Q4E1	A0Q4E1	509	Cytochrome bo(3) ubiquinol oxidase subunit 1 OS=Francisella tularensis subsp. novicida (strain U112) OX=401614 GN=cyoB PE=3 SV=1
		19.883	20.0547	19.892	3	3	3	9.5	9.5	9.5	22.992	0	17.576	3375900	6	3	1	3	A0Q4E2	A0Q4E2	510	Cytochrome bo(3) ubiquinol oxidase subunit 3 OS=Francisella tularensis subsp. novicida (strain U112) OX=401614 GN=cyoC PE=3 SV=1
		17.8751	18.5528	18.3086	2	2	2	16.4	16.4	16.4	12.186	0	50.541	1175800	8	2	2	2	A0Q4E3	A0Q4E3	511	Cytochrome bo(3) ubiquinol oxidase subunit 4 OS=Francisella tularensis subsp. novicida (strain U112) OX=401614 GN=cyoD PE=3 SV=1
		20.5721	20.7872	20.6619	17	17	17	60.2	60.2	60.2	37.299	0	323.31	29795000	74	14	16	15	A0Q4E5	A0Q4E5	512	UDP-3-O-acylglucosamine N-acyltransferase OS=Francisella tularensis subsp. novicida (strain U112) OX=401614 GN=lpxD PE=3 SV=1
		17.8787	18.1625	18.0109	2	2	2	9.1	9.1	9.1	27.025	0	4.1016	1152000	6	2	2	2	A0Q4E6	A0Q4E6	513	Putative radical SAM domain protein OS=Francisella tularensis subsp. novicida (strain U112) OX=401614 GN=FTN_0201 PE=4 SV=1
		17.1439	17.2823	17.4328	6	6	6	29.3	29.3	29.3	31.352	0	38.363	1395500	16	4	6	6	A0Q4E7	A0Q4E7	514	Pyridoxal kinase OS=Francisella tularensis subsp. novicida (strain U112) OX=401614 GN=pdxY PE=4 SV=1
		21.4286	21.5798	20.8561	6	6	6	41.7	41.7	41.7	15.626	0	84.75	14253000	14	4	6	4	A0Q4E8	A0Q4E8	515	Uncharacterized protein OS=Francisella tularensis subsp. novicida (strain U112) OX=401614 GN=FTN_0203 PE=4 SV=1
		20.3707	19.9967	20.3188	8	8	8	29.2	29.2	29.2	35.516	0	51.408	13402000	23	7	7	8	A0Q4E9	A0Q4E9	516	AAA domain family protein OS=Francisella tularensis subsp. novicida (strain U112) OX=401614 GN=FTN_0204 PE=4 SV=1
		19.4719	19.6465	19.6558	16	16	16	50.2	50.2	50.2	34.435	0	38.888	6339600	33	13	14	15	A0Q4F0	A0Q4F0	517	DUF58 domain-containing protein OS=Francisella tularensis subsp. novicida (strain U112) OX=401614 GN=FTN_0205 PE=4 SV=1
		17.3466	17.2148	17.6532	4	4	4	29.7	29.7	29.7	18.789	0	29.253	1255600	13	4	4	3	A0Q4F1	A0Q4F1	518	Uncharacterized protein OS=Francisella tularensis subsp. novicida (strain U112) OX=401614 GN=FTN_0206 PE=4 SV=1
		18.1746	18.2668	18.0751	9	9	9	41.7	41.7	41.7	37.227	0	71.887	2453100	31	7	9	7	A0Q4F2	A0Q4F2	519	von Willebrand factor type A domain protein OS=Francisella tularensis subsp. novicida (strain U112) OX=401614 GN=FTN_0207 PE=4 SV=1
		17.6239	17.2513	17.5563	7	7	7	25	25	25	36.992	0	52.982	1930700	14	7	6	5	A0Q4F3	A0Q4F3	520	Hypothetical membrane protein with von Willebrand factor type A domain OS=Francisella tularensis subsp. novicida (strain U112) OX=401614 GN=FTN_0208 PE=4 SV=1
		18.708	18.9867	18.8239	15	15	15	26.4	26.4	26.4	60.97	0	114.34	6383700	33	15	12	11	A0Q4F5	A0Q4F5	521	Oxygen tolerance family protein OS=Francisella tularensis subsp. novicida (strain U112) OX=401614 GN=FTN_0210 PE=4 SV=1
		22.239	22.1201	22.2698	15	15	15	57.7	57.7	57.7	24.244	0	193.23	78358000	51	14	15	14	A0Q4F6	A0Q4F6	522	Pyrrolidone-carboxylate peptidase OS=Francisella tularensis subsp. novicida (strain U112) OX=401614 GN=pcp PE=3 SV=1
		16.8501	17.0694	16.9048	1	1	1	8.1	8.1	8.1	18.088	0	7.4085	359970	3	1	1	1	A0Q4F7	A0Q4F7	523	Hypothetical membrane protein OS=Francisella tularensis subsp. novicida (strain U112) OX=401614 GN=FTN_0212 PE=4 SV=1
		21.3157	21.2405	21.2979	60	60	60	63.2	63.2	63.2	104.73	0	323.31	89300000	223	56	53	52	A0Q4F9	A0Q4F9	524	Valine--tRNA ligase OS=Francisella tularensis subsp. novicida (strain U112) OX=401614 GN=valS PE=3 SV=1
		15.6245	15.1437	15.7005	5	5	4	20.5	20.5	18.7	42.995	0	15.135	310090	11	4	4	5	A0Q4G2	A0Q4G2	525	FMN-dependent dehydrogenase family protein OS=Francisella tularensis subsp. novicida (strain U112) OX=401614 GN=FTN_0217 PE=3 SV=1
		19.1097	18.6266	19.0497	11	11	11	48.4	48.4	48.4	24.809	0	98.644	5777000	24	10	9	8	A0Q4G3	A0Q4G3	526	Dihydropteridine reductase OS=Francisella tularensis subsp. novicida (strain U112) OX=401614 GN=nfnB PE=3 SV=1
		17.0159	17.071	17.1233	4	4	4	35.2	35.2	35.2	14.262	0	12.382	1154600	8	4	4	4	A0Q4G4	A0Q4G4	527	MutT/nudix family protein OS=Francisella tularensis subsp. novicida (strain U112) OX=401614 GN=FTN_0219 PE=3 SV=1
		18.3711	18.406	18.481	13	13	13	40.6	40.6	40.6	50.698	0	114.7	3498000	37	12	13	10	A0Q4G5	A0Q4G5	528	Fumarate hydratase class II OS=Francisella tularensis subsp. novicida (strain U112) OX=401614 GN=fumC PE=3 SV=1
		19.1163	19.3444	19.3333	8	8	8	23.6	23.6	23.6	36.093	0	66.549	4287300	20	7	7	7	A0Q4G7	A0Q4G7	529	Uncharacterized protein OS=Francisella tularensis subsp. novicida (strain U112) OX=401614 GN=FTN_0222 PE=4 SV=1
		18.3064	18.0836	18.2193	5	5	5	9	9	9	56.622	0	13.81	2115900	14	5	5	5	A0Q4G8	A0Q4G8	530	Amino acid permease family protein OS=Francisella tularensis subsp. novicida (strain U112) OX=401614 GN=FTN_0223 PE=4 SV=1
		21.0947	20.9688	21.2039	11	11	11	37.8	37.8	37.8	34.919	0	114.54	12739000	41	9	8	11	A0Q4G9	A0Q4G9	531	Amidinotransferase family protein OS=Francisella tularensis subsp. novicida (strain U112) OX=401614 GN=FTN_0225 PE=4 SV=1
		20.3975	20.0661	20.5062	2	2	2	8.7	8.7	8.7	29.294	0	9.305	4356300	9	2	2	2	A0Q4H6	A0Q4H6	532	Phosphatidate cytidylyltransferase OS=Francisella tularensis subsp. novicida (strain U112) OX=401614 GN=cdsA PE=3 SV=1
		22.3566	22.4546	22.3366	11	11	11	20	20	20	48.498	0	133.93	39897000	55	10	10	11	A0Q4K3	A0Q4K3	533	Protein translocase subunit SecY OS=Francisella tularensis subsp. novicida (strain U112) OX=401614 GN=secY PE=3 SV=1
		16.6903	17.4588	15.9909	6	6	6	28.7	28.7	28.7	19.695	0	17.699	654730	11	4	4	5	A0Q4L1	A0Q4L1	534	Uncharacterized protein OS=Francisella tularensis subsp. novicida (strain U112) OX=401614 GN=FTN_0267 PE=4 SV=1
		22.507	22.3237	22.3846	22	22	22	67	67	67	33.386	0	271.65	136360000	144	20	22	19	A0Q4L5	A0Q4L5	535	Acetyl-coenzyme A carboxylase carboxyl transferase subunit beta OS=Francisella tularensis subsp. novicida (strain U112) OX=401614 GN=accD PE=3 SV=1
		17.8542	17.5849	17.7866	9	9	9	28.8	28.8	28.8	44.909	0	78.241	2724900	23	7	8	8	A0Q4L6	A0Q4L6	536	Dihydrofolate synthase/folylpolyglutamate synthase OS=Francisella tularensis subsp. novicida (strain U112) OX=401614 GN=folC PE=4 SV=1
		19.8981	19.7861	19.7657	6	6	6	57.4	57.4	57.4	15.92	0	113.37	7154200	17	6	5	6	A0Q4L7	A0Q4L7	537	t(6)A37 threonylcarbamoyladenosine biosynthesis protein TsaE OS=Francisella tularensis subsp. novicida (strain U112) OX=401614 GN=FTN_0274 PE=3 SV=1
		21.8691	21.8044	21.7619	20	20	20	63.4	63.4	63.4	39.69	0	288.64	39988000	61	16	17	16	A0Q4L8	A0Q4L8	538	Sel1 repeat family protein OS=Francisella tularensis subsp. novicida (strain U112) OX=401614 GN=FTN_0275 PE=4 SV=1
		20.8986	20.7012	20.9114	21	21	21	40.7	40.7	40.7	56.918	0	277.51	28762000	68	19	20	19	A0Q4M0	A0Q4M0	539	Glutamate--cysteine ligase OS=Francisella tularensis subsp. novicida (strain U112) OX=401614 GN=gshA PE=3 SV=1
		22.4013	22.4977	22.3809	12	12	12	40.3	40.3	40.3	27.755	0	176.34	53242000	53	12	12	11	A0Q4M2	A0Q4M2	540	Ferredoxin--NADP reductase OS=Francisella tularensis subsp. novicida (strain U112) OX=401614 GN=FTN_0279 PE=3 SV=1
		17.7093	17.7214	17.7227	1	1	1	8.4	8.4	8.4	15.361	0	9.7275	613760	3	1	1	1	A0Q4M3	A0Q4M3	541	Chagasin peptidase inhibitor I42 family protein OS=Francisella tularensis subsp. novicida (strain U112) OX=401614 GN=FTN_0280 PE=4 SV=1
		19.6334	20.1441	19.8292	5	5	5	40.9	40.9	40.9	16.737	0	63.573	6481300	20	5	5	5	A0Q4M4	A0Q4M4	542	Uncharacterized protein OS=Francisella tularensis subsp. novicida (strain U112) OX=401614 GN=FTN_0281 PE=4 SV=1
		20.1694	20.3364	20.0695	14	14	14	47.7	47.7	47.7	33.544	0	146.23	15939000	47	14	13	13	A0Q4M5	A0Q4M5	543	SPFH domain / Band 7 family protein OS=Francisella tularensis subsp. novicida (strain U112) OX=401614 GN=FTN_0282 PE=4 SV=1
		15.4257	15.5268	15.6491	8	8	8	27.8	27.8	27.8	37.605	0	39.915	555160	13	7	7	7	A0Q4M6	A0Q4M6	544	Fic/DOC family protein OS=Francisella tularensis subsp. novicida (strain U112) OX=401614 GN=FTN_0284 PE=4 SV=1
		14.9077	15.4045	15.2211	2	2	2	11.4	11.4	11.4	29.678	0.00063857	3.0102	126420	3	2	1	2	A0Q4M9	A0Q4M9	545	Type I restriction-modification system, subunit R (Restriction) OS=Francisella tularensis subsp. novicida (strain U112) OX=401614 GN=FTN_0287 PE=4 SV=1
		22.2649	22.6938	22.1494	19	19	19	44.2	44.2	44.2	27.638	0	323.31	34764000	50	16	19	17	A0Q4N0	A0Q4N0	546	Activator of osmoprotectant transporter ProP OS=Francisella tularensis subsp. novicida (strain U112) OX=401614 GN=proQ PE=4 SV=1
		19.6997	19.4186	19.4187	5	5	5	43.3	43.3	43.3	7.9921	0	31.791	4378100	13	4	4	5	A0Q4N3	A0Q4N3	547	Uncharacterized protein OS=Francisella tularensis subsp. novicida (strain U112) OX=401614 GN=FTN_0292 PE=4 SV=1
		20.2926	20.3958	20.2945	37	37	37	46.1	46.1	46.1	91.933	0	228.55	36656000	133	37	36	34	A0Q4N5	A0Q4N5	548	DNA translocase FtsK OS=Francisella tularensis subsp. novicida (strain U112) OX=401614 GN=ftsK PE=3 SV=1
		19.1054	19.0826	19.0687	3	3	3	12.2	12.2	12.2	25.551	0	9.8098	2839500	9	3	3	3	A0Q4N6	A0Q4N6	549	Lipid A 4-phosphatase OS=Francisella tularensis subsp. novicida (strain U112) OX=401614 GN=lpxF PE=3 SV=1
		18.3526	18.4423	18.8199	4	4	4	7.2	7.2	7.2	53.391	0	5.2353	2345500	6	4	4	4	A0Q4N7	A0Q4N7	550	Amino acid permease family protein OS=Francisella tularensis subsp. novicida (strain U112) OX=401614 GN=lysP PE=4 SV=1
		18.492	18.3484	18.4389	7	7	7	34	34	34	23.607	0	68.734	2152800	15	7	5	6	A0Q4N8	A0Q4N8	551	Alpha/beta hydrolase family protein OS=Francisella tularensis subsp. novicida (strain U112) OX=401614 GN=FTN_0297 PE=4 SV=1
		21.7639	21.8196	21.7164	22	22	22	64.3	64.3	64.3	34.813	0	323.31	75643000	88	20	21	21	A0Q4N9	A0Q4N9	552	Fructose-1,6-bisphosphatase OS=Francisella tularensis subsp. novicida (strain U112) OX=401614 GN=gplX PE=3 SV=1
		17.9975	17.9082	18.0219	9	9	9	20	20	20	64.382	0	66.397	3258500	30	9	9	9	A0Q4P1	A0Q4P1	553	Glycosyl transferase 21 family protein OS=Francisella tularensis subsp. novicida (strain U112) OX=401614 GN=FTN_0300 PE=4 SV=1
		19.1949	19.1618	19.3863	7	7	7	14	14	14	50.077	0	18.633	2247000	17	7	7	7	A0Q4P2	A0Q4P2	554	CBS domain protein OS=Francisella tularensis subsp. novicida (strain U112) OX=401614 GN=FTN_0301 PE=3 SV=1
		14.9946	13.7221	14.6319	2	2	2	20.9	20.9	20.9	12.747	0	5.5407	88493	3	2	1	2	A0Q4P3	A0Q4P3	555	Uncharacterized protein OS=Francisella tularensis subsp. novicida (strain U112) OX=401614 GN=FTN_0302 PE=4 SV=1
		16.7428	16.3133	16.6815	6	6	6	20.8	20.8	20.8	34.735	0	24.957	724550	11	5	5	5	A0Q4P4	A0Q4P4	556	Pilus assembly protein OS=Francisella tularensis subsp. novicida (strain U112) OX=401614 GN=FTN_0303 PE=4 SV=1
		16.6782	16.4585	16.6012	9	9	9	25	25	25	53.445	0	57.239	1199600	21	8	8	8	A0Q4P5	A0Q4P5	557	Pilus assembly protein OS=Francisella tularensis subsp. novicida (strain U112) OX=401614 GN=FTN_0304 PE=4 SV=1
		16.8851	14.4889	15.8153	2	2	2	11.7	11.7	11.7	23.274	0	9.6662	232210	4	2	2	1	A0Q4P6	A0Q4P6	558	Pilus assembly protein OS=Francisella tularensis subsp. novicida (strain U112) OX=401614 GN=FTN_0305 PE=4 SV=1
		17.0674	17.0832	17.0903	4	4	4	18.2	18.2	18.2	24.425	0	16.787	838230	9	3	4	4	A0Q4P7	A0Q4P7	559	Pilus assembly protein OS=Francisella tularensis subsp. novicida (strain U112) OX=401614 GN=FTN_0306 PE=4 SV=1
		16.9865	16.8047	16.9612	5	5	5	19.9	19.9	19.9	33.674	0	136.89	1355700	18	5	5	5	A0Q4P8	A0Q4P8	560	Pilus assembly protein OS=Francisella tularensis subsp. novicida (strain U112) OX=401614 GN=FTN_0307 PE=4 SV=1
		17.6706	17.1774	17.2827	8	8	8	17.8	17.8	17.8	67.005	0	71.034	1774900	21	8	8	8	A0Q4P9	A0Q4P9	561	Uncharacterized protein OS=Francisella tularensis subsp. novicida (strain U112) OX=401614 GN=FTN_0308 PE=4 SV=1
		17.8471	18.0148	17.7846	4	4	4	8.5	8.5	8.5	66.097	0	23.727	1156600	7	4	4	3	A0Q4Q0	A0Q4Q0	562	Hypothetical membrane protein OS=Francisella tularensis subsp. novicida (strain U112) OX=401614 GN=FTN_0309 PE=4 SV=1
		20.0947	20.2456	20.2262	9	9	9	27.4	27.4	27.4	35.807	0	201.35	11473000	27	8	9	8	A0Q4Q2	A0Q4Q2	563	50S ribosomal protein L3 glutamine methyltransferase OS=Francisella tularensis subsp. novicida (strain U112) OX=401614 GN=prmB PE=3 SV=1
		18.2379	18.6258	18.2695	4	4	4	11.1	11.1	11.1	43.478	0	7.4823	1478200	6	4	3	3	A0Q4Q3	A0Q4Q3	564	Drug:H+ antiporter-1 (DHA1) family protein OS=Francisella tularensis subsp. novicida (strain U112) OX=401614 GN=FTN_0312 PE=4 SV=1
		17.1752	17.374	17.2865	7	7	7	39.3	39.3	39.3	19.032	0	127.39	937620	13	6	6	6	A0Q4Q4	A0Q4Q4	565	Acetyltransferase OS=Francisella tularensis subsp. novicida (strain U112) OX=401614 GN=FTN_0313 PE=4 SV=1
		17.3483	17.3326	17.3359	1	1	1	17.8	17.8	17.8	12.333	0	18.464	471920	3	1	1	1	A0Q4Q5	A0Q4Q5	566	Uncharacterized protein OS=Francisella tularensis subsp. novicida (strain U112) OX=401614 GN=FTN_0314 PE=4 SV=1
		18.3613	18.4444	18.2751	4	4	4	26.6	26.6	26.6	26.239	0	78.294	1206300	11	4	2	4	A0Q4Q6	A0Q4Q6	567	Enterobacterial TraT complement resistance family protein OS=Francisella tularensis subsp. novicida (strain U112) OX=401614 GN=FTN_0315 PE=4 SV=1
		17.3744	17.1393	17.5063	6	6	6	21.9	21.9	21.9	40.145	0	15.948	1544200	14	6	6	6	A0Q4Q7	A0Q4Q7	568	Alanine racemase OS=Francisella tularensis subsp. novicida (strain U112) OX=401614 GN=alr PE=4 SV=1
		20.3769	20.2984	20.2939	3	3	3	17.2	17.2	17.2	10.441	0	191.33	5342800	15	3	3	3	A0Q4Q9	A0Q4Q9	569	Uncharacterized protein OS=Francisella tularensis subsp. novicida (strain U112) OX=401614 GN=FTN_0318 PE=4 SV=1
		18.203	17.9438	18.3166	4	4	4	8.4	8.4	8.4	54.863	0	27.118	1858000	14	4	4	4	A0Q4R0	A0Q4R0	570	Amino acid permease family protein OS=Francisella tularensis subsp. novicida (strain U112) OX=401614 GN=FTN_0319 PE=4 SV=1
		18.164	18.2744	18.3256	11	11	11	44.1	44.1	44.1	29.337	0	96.513	5036800	30	10	10	10	A0Q4R1	A0Q4R1	571	Uncharacterized protein OS=Francisella tularensis subsp. novicida (strain U112) OX=401614 GN=FTN_0320 PE=4 SV=1
		20.5355	20.6734	20.6378	12	12	12	45	45	45	26.007	0	60.964	13680000	41	12	11	10	A0Q4R2	A0Q4R2	572	Ubiquinone biosynthesis O-methyltransferase OS=Francisella tularensis subsp. novicida (strain U112) OX=401614 GN=ubiG PE=3 SV=1
		20.8493	21.1565	21.0642	19	19	19	57.9	57.9	57.9	39.998	0	323.31	25455000	66	16	18	17	A0Q4R3	A0Q4R3	573	VacJ like lipofamily protein OS=Francisella tularensis subsp. novicida (strain U112) OX=401614 GN=FTN_0322 PE=3 SV=1
		19.3355	19.8715	19.3643	5	5	5	52.6	52.6	52.6	8.828	0	60.291	4184900	17	5	4	5	A0Q4R4	A0Q4R4	574	BolA family protein OS=Francisella tularensis subsp. novicida (strain U112) OX=401614 GN=FTN_0323 PE=3 SV=1
		16.6382	16.7659	16.7594	3	3	3	24.7	24.7	24.7	11.321	0	4.3712	543730	11	3	3	2	A0Q4R5	A0Q4R5	575	STAS domain protein OS=Francisella tularensis subsp. novicida (strain U112) OX=401614 GN=FTN_0324 PE=4 SV=1
		20.9972	21.2434	20.9968	10	10	10	51.8	51.8	51.8	25.258	0	214.6	22403000	44	9	10	9	A0Q4R6	A0Q4R6	576	Toluene tolerance, Ttg2 family protein OS=Francisella tularensis subsp. novicida (strain U112) OX=401614 GN=FTN_0325 PE=4 SV=1
		18.5632	16.8075	18.4368	2	2	2	12.4	12.4	12.4	19.052	0	52.354	1239400	6	2	2	2	A0Q4R7	A0Q4R7	577	Outer membrane lipid asymmetry maintenance protein MlaD OS=Francisella tularensis subsp. novicida (strain U112) OX=401614 GN=mlaD PE=4 SV=1
		13.1131	NaN	12.6777	3	3	3	14.6	14.6	14.6	27.173	0	8.0685	212240	3	2	1	1	A0Q4R8	A0Q4R8	578	Intermembrane phospholipid transport system permease protein MlaE OS=Francisella tularensis subsp. novicida (strain U112) OX=401614 GN=FTN_0327 PE=3 SV=1
		17.5195	17.6809	17.6722	11	11	11	39.7	39.7	39.7	29.962	0	64.675	2336000	28	9	11	10	A0Q4R9	A0Q4R9	579	ABC transporter family protein OS=Francisella tularensis subsp. novicida (strain U112) OX=401614 GN=FTN_0328 PE=4 SV=1
		23.8194	23.6283	23.7508	30	30	30	80.3	80.3	80.3	30.12	0	323.31	140710000	132	28	30	27	A0Q4S1	A0Q4S1	580	Cell division inhibitor MinD OS=Francisella tularensis subsp. novicida (strain U112) OX=401614 GN=minD PE=3 SV=1
		20.6032	20.7673	20.9724	14	14	14	50.4	50.4	50.4	24.846	0	157.16	20473000	37	11	12	12	A0Q4S2	A0Q4S2	581	Probable septum site-determining protein MinC OS=Francisella tularensis subsp. novicida (strain U112) OX=401614 GN=minC PE=3 SV=1
		19.8494	20.2417	20.3584	4	4	4	56.1	56.1	56.1	12.171	0	112.49	4478100	14	4	3	4	A0Q4S5	A0Q4S5	582	Prokaryotic lipo-attachment site family protein OS=Francisella tularensis subsp. novicida (strain U112) OX=401614 GN=FTN_0334 PE=4 SV=1
		17.2084	17.2506	17.3493	23	23	23	36.5	36.5	36.5	77.482	0	95.014	3721400	51	20	19	22	A0Q4S6	A0Q4S6	583	ATP-dependent DNA helicase RecG OS=Francisella tularensis subsp. novicida (strain U112) OX=401614 GN=recG PE=3 SV=1
		16.9831	16.3704	16.8184	1	1	1	12.3	12.3	12.3	7.2659	0.0093985	1.8224	311010	3	1	1	1	A0Q4S7	A0Q4S7	584	Putative membrane protein OS=Francisella tularensis subsp. novicida (strain U112) OX=401614 GN=FTN_0336 PE=4 SV=1
		20.8029	20.8317	20.8633	28	28	28	58.3	58.3	58.3	54.949	0	323.31	42408000	111	25	27	25	A0Q4S8	A0Q4S8	585	Fumarate hydratase class I OS=Francisella tularensis subsp. novicida (strain U112) OX=401614 GN=fumA PE=3 SV=1
		19.1895	19.7234	19.3247	12	12	12	36.7	36.7	36.7	25.386	0	29.48	4504100	29	10	12	11	A0Q4S9	A0Q4S9	586	MutT/nudix family protein OS=Francisella tularensis subsp. novicida (strain U112) OX=401614 GN=FTN_0338 PE=4 SV=1
		19.2251	19.3788	19.3378	9	9	9	75.2	75.2	75.2	13.809	0	160.78	6796100	27	8	9	9	A0Q4T0	A0Q4T0	587	ArsC family protein OS=Francisella tularensis subsp. novicida (strain U112) OX=401614 GN=FTN_0339 PE=3 SV=1
		22.8299	22.7743	22.8876	9	9	9	68.5	68.5	68.5	12.166	0	323.31	51608000	35	9	9	8	A0Q4T1	A0Q4T1	588	Uncharacterized protein OS=Francisella tularensis subsp. novicida (strain U112) OX=401614 GN=FTN_0340 PE=4 SV=1
		18.7455	17.2961	18.5947	2	2	2	23.5	23.5	23.5	8.7505	0	39.212	1196200	7	2	2	2	A0Q4T2	A0Q4T2	589	Uncharacterized protein OS=Francisella tularensis subsp. novicida (strain U112) OX=401614 GN=FTN_0341 PE=4 SV=1
		16.5934	16.5634	16.8285	2	2	2	3.4	3.4	3.4	47.434	0	3.8982	329130	6	2	2	2	A0Q4T3	A0Q4T3	590	Permease OS=Francisella tularensis subsp. novicida (strain U112) OX=401614 GN=FTN_0342 PE=4 SV=1
		19.6352	19.717	19.7494	29	29	29	46.6	46.6	46.6	60.567	0	210.97	21942000	82	28	29	28	A0Q4T4	A0Q4T4	591	Aminotransferase OS=Francisella tularensis subsp. novicida (strain U112) OX=401614 GN=aspD PE=3 SV=1
		17.4431	17.6403	17.389	6	6	6	10.2	10.2	10.2	62.424	0	12.132	1335400	13	4	6	4	A0Q4T5	A0Q4T5	592	Aspartate-alanine antiporter OS=Francisella tularensis subsp. novicida (strain U112) OX=401614 GN=aspT PE=3 SV=1
		17.7087	18.2744	17.817	6	6	6	19.6	19.6	19.6	40.695	0	58.874	1391600	13	5	6	6	A0Q4T6	A0Q4T6	593	DNA protecting protein DprA OS=Francisella tularensis subsp. novicida (strain U112) OX=401614 GN=dprA PE=3 SV=1
		21.6364	21.486	21.6797	29	29	29	67.1	67.1	67.1	46.697	0	323.31	53725000	98	28	28	27	A0Q4T7	A0Q4T7	594	OmpA family protein OS=Francisella tularensis subsp. novicida (strain U112) OX=401614 GN=FTN_0346 PE=4 SV=1
		21.7636	21.6802	21.9338	11	11	11	59.1	59.1	59.1	17.382	0	281.25	36389000	39	11	11	10	A0Q4T8	A0Q4T8	595	Peptidyl-prolyl cis-trans isomerase OS=Francisella tularensis subsp. novicida (strain U112) OX=401614 GN=fkpB PE=3 SV=1
		20.2626	20.6114	20.2482	10	10	10	70.8	70.8	70.8	13.5	0	101.08	9229400	36	10	10	9	A0Q4U0	A0Q4U0	596	Chorismate mutase OS=Francisella tularensis subsp. novicida (strain U112) OX=401614 GN=aroH PE=4 SV=1
		19.745	20.0939	20.0226	8	8	8	31.1	31.1	31.1	26.247	0	36.571	10032000	28	8	7	8	A0Q4U3	A0Q4U3	597	Group A colicin translocation tolQ protein OS=Francisella tularensis subsp. novicida (strain U112) OX=401614 GN=tolQ PE=3 SV=1
		20.3785	20.5227	20.4404	8	8	8	56.8	56.8	56.8	15.941	0	125.71	16332000	29	8	8	8	A0Q4U4	A0Q4U4	598	Tol-Pal system protein TolR OS=Francisella tularensis subsp. novicida (strain U112) OX=401614 GN=tolR PE=3 SV=1
		19.728	19.7316	19.7572	13	13	13	45.9	45.9	45.9	34.596	0	239.11	9637700	40	11	13	13	A0Q4U5	A0Q4U5	599	Group A colicin translocation tolA protein OS=Francisella tularensis subsp. novicida (strain U112) OX=401614 GN=tolA PE=4 SV=1
		16.5809	17.1964	17.1285	2	2	2	70.4	70.4	70.4	8.3812	0	76.16	399850	4	2	2	1	A0Q4U7	A0Q4U7	600	Uncharacterized protein OS=Francisella tularensis subsp. novicida (strain U112) OX=401614 GN=FTN_0356 PE=4 SV=1
		22.8314	23.0324	23.0028	28	28	28	87.9	87.9	87.9	23.261	0	323.31	106070000	129	26	27	26	A0Q4U8	A0Q4U8	601	Outer membrane P6 domain protein OS=Francisella tularensis subsp. novicida (strain U112) OX=401614 GN=pal PE=4 SV=1
		19.4751	19.6612	19.5396	10	10	10	52.5	52.5	52.5	26.1	0	158.02	6726100	30	10	9	10	A0Q4V0	A0Q4V0	602	Short chain dehydrogenase family protein OS=Francisella tularensis subsp. novicida (strain U112) OX=401614 GN=FTN_0359 PE=4 SV=1
		17.1599	16.952	17.2104	3	3	3	26.3	26.3	26.3	8.7551	0	7.7494	545200	7	2	3	3	A0Q4V1	A0Q4V1	603	Uncharacterized protein OS=Francisella tularensis subsp. novicida (strain U112) OX=401614 GN=FTN_0360 PE=4 SV=1
		16.7724	16.7204	16.8137	10	10	10	27.3	27.3	27.3	58.871	0	72.422	1667200	25	10	10	9	A0Q4V2	A0Q4V2	604	Deoxyribodipyrimidine photolyase OS=Francisella tularensis subsp. novicida (strain U112) OX=401614 GN=FTN_0361 PE=3 SV=1
		15.9151	16.046	15.8703	10	10	10	25	25	25	59.602	0	78.529	942970	21	10	7	9	A0Q4V3	A0Q4V3	605	Deoxyribodipyrimidine photolyase-related protein OS=Francisella tularensis subsp. novicida (strain U112) OX=401614 GN=FTN_0362 PE=3 SV=1
		17.7112	18.1265	18.0249	19	19	19	50.9	50.9	50.9	47.563	0	71.545	3149200	37	18	16	16	A0Q4V7	A0Q4V7	606	Phage integrase OS=Francisella tularensis subsp. novicida (strain U112) OX=401614 GN=FTN_0367 PE=4 SV=1
		14.4152	NaN	13.8704	1	1	1	15.8	15.8	15.8	8.5646	0.0056497	1.9341	33970	1	1	0	1	A0Q4V9	A0Q4V9	607	Ribbon-helix-helix protein, CopG family OS=Francisella tularensis subsp. novicida (strain U112) OX=401614 GN=FTN_0369 PE=4 SV=1
		NaN	16.1483	9.71137	1	1	1	14.1	14.1	14.1	10.888	0.0099875	1.7171	73407	1	0	1	1	A0Q4W0	A0Q4W0	608	Addiction module toxin, RelE/StbE family protein OS=Francisella tularensis subsp. novicida (strain U112) OX=401614 GN=FTN_0370 PE=4 SV=1
		16.8572	16.6495	16.6767	6	6	6	20.4	20.4	20.4	34.161	0	38.574	873940	15	6	5	5	A0Q4W1	A0Q4W1	609	Uncharacterized protein OS=Francisella tularensis subsp. novicida (strain U112) OX=401614 GN=FTN_0371 PE=4 SV=1
		13.624	14.3318	14.0405	1	1	1	12.9	12.9	12.9	15.291	0	7.1902	77082	6	1	1	1	A0Q4W7	A0Q4W7	610	Uncharacterized protein OS=Francisella tularensis subsp. novicida (strain U112) OX=401614 GN=FTN_0379 PE=4 SV=1
		21.4683	21.3705	21.4286	20	20	20	44.5	44.5	44.5	37.929	0	217.29	25912000	65	17	18	18	A0Q4W9	A0Q4W9	611	Uncharacterized protein OS=Francisella tularensis subsp. novicida (strain U112) OX=401614 GN=FTN_0381 PE=4 SV=1
		17.7402	17.4592	17.5528	2	2	2	14.3	14.3	14.3	14.067	0	4.5695	759340	5	2	2	2	A0Q4X2	A0Q4X2	612	Uncharacterized protein OS=Francisella tularensis subsp. novicida (strain U112) OX=401614 GN=FTN_0384 PE=4 SV=1
		18.1807	18.3541	18.1213	10	10	10	66.1	66.1	66.1	19.718	0	190.35	3407900	31	10	10	10	A0Q4X4	A0Q4X4	613	Chorismate lyase family protein OS=Francisella tularensis subsp. novicida (strain U112) OX=401614 GN=ubiC PE=4 SV=1
		19.6106	19.9357	19.7314	5	5	5	41.1	41.1	41.1	12.702	0	49.901	5554500	10	4	5	4	A0Q4X6	A0Q4X6	614	Uncharacterized protein OS=Francisella tularensis subsp. novicida (strain U112) OX=401614 GN=FTN_0388 PE=4 SV=1
		17.9761	18.2997	18.1384	10	10	10	41.5	41.5	41.5	35.667	0	76.305	2302200	24	9	6	9	A0Q4X7	A0Q4X7	615	Type IV pili, pilus assembly protein OS=Francisella tularensis subsp. novicida (strain U112) OX=401614 GN=FTN_0389 PE=4 SV=1
		20.4353	19.8363	20.4753	15	15	15	49.9	49.9	49.9	40.773	0	148.07	14262000	53	15	14	15	A0Q4X8	A0Q4X8	616	Peptidase M48 family protein OS=Francisella tularensis subsp. novicida (strain U112) OX=401614 GN=htpX PE=3 SV=1
		22.8373	22.712	22.7602	24	24	24	81.2	81.2	81.2	21.986	0	323.31	84253000	82	20	22	22	A0Q4X9	A0Q4X9	617	LemA family protein OS=Francisella tularensis subsp. novicida (strain U112) OX=401614 GN=FTN_0391 PE=3 SV=1
		18.7905	18.5776	18.898	10	10	10	30.7	30.7	30.7	34.4	0	52.018	3741500	29	9	10	10	A0Q4Y0	A0Q4Y0	618	Bacterial regulatory helix-turn-helix, lysR family protein OS=Francisella tularensis subsp. novicida (strain U112) OX=401614 GN=FTN_0392 PE=3 SV=1
		20.0162	19.8631	20.0048	18	18	18	55.8	55.8	55.8	39.743	0	148.09	14011000	47	17	18	17	A0Q4Y1	A0Q4Y1	619	Pyridine nucleotide-disulfide oxidoreductase family protein OS=Francisella tularensis subsp. novicida (strain U112) OX=401614 GN=FTN_0393 PE=4 SV=1
		18.8599	18.9905	19.0951	15	15	15	25.8	25.8	25.8	78.409	0	93.603	5110700	43	15	15	15	A0Q4Y2	A0Q4Y2	620	Cadmium-translocating P-type ATPase OS=Francisella tularensis subsp. novicida (strain U112) OX=401614 GN=cadA PE=3 SV=1
		16.8033	17.4425	17.2968	2	2	2	20.7	20.7	20.7	14.397	0	10.475	881520	7	2	2	2	A0Q4Y3	A0Q4Y3	621	Bacterial regulatory, arsR family protein OS=Francisella tularensis subsp. novicida (strain U112) OX=401614 GN=FTN_0395 PE=4 SV=1
		17.9416	18.0481	18.0943	7	7	7	41.5	41.5	41.5	24.841	0	76.881	2261300	21	6	7	7	A0Q4Y4	A0Q4Y4	622	Peptidase C39 family protein OS=Francisella tularensis subsp. novicida (strain U112) OX=401614 GN=FTN_0396 PE=4 SV=1
		17.6409	17.6446	17.7678	3	3	3	15.7	15.7	15.7	19.813	0	40.949	937690	7	2	3	2	A0Q4Y6	A0Q4Y6	623	Colicin V production family protein OS=Francisella tularensis subsp. novicida (strain U112) OX=401614 GN=FTN_0398 PE=4 SV=1
		17.7107	17.4812	17.8181	5	5	4	12.3	12.3	10.5	50.283	0	11.484	1108600	11	5	4	5	A0Q4Y7	A0Q4Y7	624	DNA repair protein RadA OS=Francisella tularensis subsp. novicida (strain U112) OX=401614 GN=radA PE=3 SV=1
		18.8186	18.819	19.0151	9	9	9	31.6	31.6	31.6	29.356	0	68.409	6381900	28	8	9	8	A0Q4Y8	A0Q4Y8	625	PilZ domain protein OS=Francisella tularensis subsp. novicida (strain U112) OX=401614 GN=FTN_0400 PE=4 SV=1
		20.089	20.3168	20.1549	11	11	11	60.6	60.6	60.6	19.632	0	113.8	12236000	38	10	11	11	A0Q4Z2	A0Q4Z2	627	Peptide-methionine (R)-S-oxide reductase OS=Francisella tularensis subsp. novicida (strain U112) OX=401614 GN=msrB PE=4 SV=1
		18.5002	18.4765	18.6856	4	4	4	42.2	42.2	42.2	19.946	0	184.85	3766900	20	4	4	4	A0Q4Z3	A0Q4Z3	628	Superoxide dismutase [Cu-Zn] OS=Francisella tularensis subsp. novicida (strain U112) OX=401614 GN=sodC PE=3 SV=1
		15.2951	14.5738	15.0731	2	2	2	7.6	7.6	7.6	30.654	0	7.5859	123010	5	2	1	2	A0Q4Z4	A0Q4Z4	629	Fatty acid hydroxylase superfamily protein OS=Francisella tularensis subsp. novicida (strain U112) OX=401614 GN=FTN_0406 PE=4 SV=1
		18.0911	13.7624	NaN	2	2	2	6	6	6	51.261	0	4.217	277950	2	2	1	0	A0Q4Z5	A0Q4Z5	630	Amino acid permease family protein OS=Francisella tularensis subsp. novicida (strain U112) OX=401614 GN=FTN_0407 PE=4 SV=1
		21.3613	21.3967	21.5169	21	21	21	67.6	67.6	67.6	39.591	0	323.31	34615000	84	20	18	21	A0Q4Z7	A0Q4Z7	631	S-(hydroxymethyl)glutathione dehydrogenase OS=Francisella tularensis subsp. novicida (strain U112) OX=401614 GN=adhC PE=3 SV=1
		23.4136	23.2388	23.4331	34	34	34	63.1	63.1	63.1	44.399	0	323.31	129330000	122	33	32	30	A0Q4Z8	A0Q4Z8	632	Aminotransferase OS=Francisella tularensis subsp. novicida (strain U112) OX=401614 GN=FTN_0410 PE=3 SV=1
		17.8181	17.8775	17.8836	5	5	5	16.3	16.3	16.3	33.725	0	103.82	1223200	11	5	5	5	A0Q4Z9	A0Q4Z9	633	Cation diffusion facilitator (CDF) family protein OS=Francisella tularensis subsp. novicida (strain U112) OX=401614 GN=FTN_0411 PE=4 SV=1
		20.3212	19.9495	20.1381	22	22	22	41.9	41.9	41.9	62.208	0	323.31	19838000	62	19	20	19	A0Q500	A0Q500	634	DNA repair protein RecN OS=Francisella tularensis subsp. novicida (strain U112) OX=401614 GN=recN PE=3 SV=1
		19.3486	19.0453	19.3337	11	11	11	31.2	31.2	31.2	45.701	0	299.06	7678600	33	11	10	11	A0Q501	A0Q501	635	Type IV pili, pilus assembly protein OS=Francisella tularensis subsp. novicida (strain U112) OX=401614 GN=pilV PE=4 SV=1
		19.8522	19.8866	19.8427	1	1	1	9.7	9.7	9.7	15.56	0	27.687	3556200	12	1	1	1	A0Q502	A0Q502	636	Type IV pili, pilus assembly protein OS=Francisella tularensis subsp. novicida (strain U112) OX=401614 GN=FTN_0414 PE=4 SV=1
		18.375	18.6651	18.7317	4	4	4	14.6	14.6	14.6	27.491	0	33.229	1335800	6	4	3	2	A0Q504	A0Q504	637	Lipid A 1-phosphatase OS=Francisella tularensis subsp. novicida (strain U112) OX=401614 GN=lpxE PE=4 SV=1
		21.356	21.5642	21.416	21	21	21	66	66	66	37.779	0	323.31	52982000	82	20	18	19	A0Q507	A0Q507	638	Phosphoribosylformylglycinamidine cyclo-ligase OS=Francisella tularensis subsp. novicida (strain U112) OX=401614 GN=purM PE=3 SV=1
		21.4611	21.5654	21.5126	53	53	52	61.9	61.9	61.9	86.423	0	323.31	71742000	174	51	49	50	A0Q508	A0Q508	639	Multifunctional fusion protein OS=Francisella tularensis subsp. novicida (strain U112) OX=401614 GN=purD PE=3 SV=1
		18.3915	18.3279	18.5305	7	7	7	39.8	39.8	39.8	21.144	0	41.638	3550200	26	7	6	7	A0Q509	A0Q509	640	Phosphoribosylglycinamide formyltransferase OS=Francisella tularensis subsp. novicida (strain U112) OX=401614 GN=purN PE=3 SV=1
		20.0867	20.4475	20.0797	8	8	8	49.1	49.1	49.1	17.17	0	139.63	8258000	31	8	8	8	A0Q510	A0Q510	641	N5-carboxyaminoimidazole ribonucleotide mutase OS=Francisella tularensis subsp. novicida (strain U112) OX=401614 GN=purE PE=3 SV=1
		20.7252	20.8376	20.8916	20	20	20	63.6	63.6	63.6	40.273	0	222.36	31661000	63	18	18	20	A0Q511	A0Q511	642	N5-carboxyaminoimidazole ribonucleotide synthase OS=Francisella tularensis subsp. novicida (strain U112) OX=401614 GN=purK PE=3 SV=1
		21.2813	21.4885	21.4311	52	52	52	70.1	70.1	70.1	76.469	0	323.31	69961000	170	46	49	46	A0Q513	A0Q513	643	Oligopeptidase A OS=Francisella tularensis subsp. novicida (strain U112) OX=401614 GN=prlC PE=3 SV=1
		20.4173	19.9808	20.0774	6	6	6	41.5	41.5	41.5	13.89	0	60.118	6203900	20	6	5	5	A0Q514	A0Q514	644	Uncharacterized protein OS=Francisella tularensis subsp. novicida (strain U112) OX=401614 GN=FTN_0426 PE=4 SV=1
		24.0836	24.0243	24.0167	20	20	20	78.5	78.5	78.5	15.802	0	323.31	168210000	182	18	20	19	A0Q515	A0Q515	645	Putative 17 kDa major membrane protein OS=Francisella tularensis subsp. novicida (strain U112) OX=401614 GN=FTN_0427 PE=4 SV=1
		20.5254	20.4048	20.5786	12	12	12	62.9	62.9	62.9	17.692	0	128.14	20986000	29	9	11	8	A0Q516	A0Q516	646	Uncharacterized protein OS=Francisella tularensis subsp. novicida (strain U112) OX=401614 GN=FTN_0428 PE=4 SV=1
		22.561	22.9981	22.3973	17	17	17	57.5	57.5	57.5	19.364	0	323.31	79564000	64	16	16	16	A0Q517	A0Q517	647	Uncharacterized protein OS=Francisella tularensis subsp. novicida (strain U112) OX=401614 GN=FTN_0429 PE=4 SV=1
		22.0764	21.8415	22.1099	11	11	11	82.6	82.6	82.6	17.239	0	259.18	33145000	41	11	11	10	A0Q518	A0Q518	648	Putative tUL4 OS=Francisella tularensis subsp. novicida (strain U112) OX=401614 GN=FTN_0430 PE=4 SV=1
		21.0457	20.9447	21.0856	62	62	62	63.7	63.7	63.7	87.263	0	323.31	62971000	189	60	54	57	A0Q520	A0Q520	649	DNA topoisomerase 1 OS=Francisella tularensis subsp. novicida (strain U112) OX=401614 GN=topA PE=3 SV=1
		21.0087	20.971	20.98	11	11	11	52.1	52.1	52.1	23.807	0	148.49	14364000	31	10	10	11	A0Q521	A0Q521	650	AAA domain protein OS=Francisella tularensis subsp. novicida (strain U112) OX=401614 GN=parA PE=4 SV=1
		20.0546	20.0636	20.0922	23	23	23	63.5	63.5	63.5	34.636	0	163.3	16108000	63	22	18	19	A0Q522	A0Q522	651	Chromosome partition protein B OS=Francisella tularensis subsp. novicida (strain U112) OX=401614 GN=parB PE=3 SV=1
		18.2105	18.288	18.4547	5	5	5	23.4	23.4	23.4	27.186	0	16.205	1378600	12	3	4	5	A0Q523	A0Q523	652	CobB/CobQ-like glutamine amidotransferase domain protein OS=Francisella tularensis subsp. novicida (strain U112) OX=401614 GN=FTN_0435 PE=4 SV=1
		19.0649	19.2272	19.1442	11	11	11	50.5	50.5	50.5	33.396	0	204	7672200	39	9	11	11	A0Q524	A0Q524	653	GDSL-like Lipase/Acylhydrolase family protein OS=Francisella tularensis subsp. novicida (strain U112) OX=401614 GN=FTN_0436 PE=4 SV=1
		18.2386	18.4162	18.2536	5	5	5	28.6	28.6	28.6	22.453	0	31.018	1977200	14	5	4	5	A0Q525	A0Q525	654	HD domain protein OS=Francisella tularensis subsp. novicida (strain U112) OX=401614 GN=FTN_0437 PE=4 SV=1
		20.7322	20.5585	20.6105	10	10	10	71	71	71	17.889	0	195.78	20428000	36	10	10	10	A0Q527	A0Q527	655	Uncharacterized protein OS=Francisella tularensis subsp. novicida (strain U112) OX=401614 GN=FTN_0439 PE=4 SV=1
		19.376	19.45	19.5628	12	12	12	48	48	48	34.921	0	160.98	8690300	38	11	10	12	A0Q530	A0Q530	656	Riboflavin biosynthesis protein OS=Francisella tularensis subsp. novicida (strain U112) OX=401614 GN=ribF PE=3 SV=1
		22.3425	22.3065	22.3944	32	32	32	65.2	65.2	65.2	67.404	0	323.31	62235000	120	28	30	31	A0Q531	A0Q531	657	Malic enzyme, NAD binding domain protein OS=Francisella tularensis subsp. novicida (strain U112) OX=401614 GN=maeA PE=3 SV=1
		22.2931	22.1619	22.3248	11	11	11	34.8	34.8	34.8	58.643	0	323.31	45525000	41	11	11	10	A0Q532	A0Q532	658	Uncharacterized protein OS=Francisella tularensis subsp. novicida (strain U112) OX=401614 GN=FTN_0444 PE=4 SV=1
		17.1653	17.5144	17.5859	5	5	5	11.6	11.6	11.6	52.857	0	38.095	997450	11	4	4	3	A0Q533	A0Q533	659	Uncharacterized protein OS=Francisella tularensis subsp. novicida (strain U112) OX=401614 GN=FTN_0445 PE=4 SV=1
		19.4557	19.6066	19.4758	13	13	13	34.8	34.8	34.8	48.387	0	68.393	7388200	30	11	11	10	A0Q535	A0Q535	660	EPSP synthase family protein OS=Francisella tularensis subsp. novicida (strain U112) OX=401614 GN=murA PE=4 SV=1
		18.3033	18.0454	18.2721	9	9	9	38.3	38.3	38.3	32.123	0	79.87	3631000	30	9	8	9	A0Q536	A0Q536	661	UDP-N-acetylenolpyruvoylglucosamine reductase OS=Francisella tularensis subsp. novicida (strain U112) OX=401614 GN=murB PE=3 SV=1
		20.2414	20.5067	20.4283	19	19	19	60.1	60.1	60.1	32.954	0	323.31	20982000	55	15	18	18	A0Q537	A0Q537	662	Uncharacterized protein OS=Francisella tularensis subsp. novicida (strain U112) OX=401614 GN=FTN_0449 PE=4 SV=1
		19.3232	19.017	19.0685	4	4	4	19.4	19.4	19.4	30.193	0	28.441	3378700	12	4	4	3	A0Q538	A0Q538	663	Methyltransferase domain protein OS=Francisella tularensis subsp. novicida (strain U112) OX=401614 GN=FTN_0450 PE=4 SV=1
		17.8931	18.1432	18.1022	6	6	6	15.8	15.8	15.8	54.622	0	59.677	3014500	20	6	6	4	A0Q540	A0Q540	664	TackOD1 domain-containing protein OS=Francisella tularensis subsp. novicida (strain U112) OX=401614 GN=FTN_0452 PE=4 SV=1
		19.7685	19.8168	19.9466	9	9	9	24.6	24.6	24.6	38.96	0	32.408	3606200	21	7	9	6	A0Q542	A0Q542	665	HlyD secretion family protein OS=Francisella tularensis subsp. novicida (strain U112) OX=401614 GN=FTN_0454 PE=4 SV=1
		18.5588	18.5719	18.6831	27	27	27	30.4	30.4	30.4	108.81	0	148.09	9172600	64	26	24	24	A0Q543	A0Q543	666	Protein-glutamate O-methyltransferase OS=Francisella tularensis subsp. novicida (strain U112) OX=401614 GN=FTN_0455 PE=4 SV=1
		19.2476	19.1309	19.3338	21	21	21	29.7	29.7	29.7	89.663	0	163.46	7153000	46	19	19	20	A0Q544	A0Q544	667	Diguanylate cyclase domain protein OS=Francisella tularensis subsp. novicida (strain U112) OX=401614 GN=FTN_0456 PE=4 SV=1
		15.1077	14.9377	15.0196	2	2	2	10	10	10	25.321	0	9.4577	147930	5	2	2	2	A0Q545	A0Q545	668	Purine/pyrimidine phosphoribosyl transferase family protein OS=Francisella tularensis subsp. novicida (strain U112) OX=401614 GN=FTN_0457 PE=4 SV=1
		19.8759	19.9362	19.9191	5	5	5	32.1	32.1	32.1	12.47	0	144.75	10599000	23	5	5	5	A0Q546	A0Q546	669	HIT domain protein OS=Francisella tularensis subsp. novicida (strain U112) OX=401614 GN=hitA PE=4 SV=1
		19.3695	19.4265	19.4905	22	22	22	43.7	43.7	43.7	63.804	0	270.15	12529000	60	22	21	22	A0Q547	A0Q547	670	2-octaprenylphenol hydroxylase OS=Francisella tularensis subsp. novicida (strain U112) OX=401614 GN=ubiB PE=4 SV=1
		18.4042	18.6989	18.5199	11	11	11	51.8	51.8	51.8	22.221	0	75.95	4504400	31	11	11	10	A0Q548	A0Q548	671	SCP-2 sterol transfer family protein OS=Francisella tularensis subsp. novicida (strain U112) OX=401614 GN=FTN_0460 PE=4 SV=1
		20.7232	20.8245	20.8404	16	16	16	48.8	48.8	48.8	37.592	0	243.47	19342000	52	16	15	14	A0Q550	A0Q550	672	Glucokinase OS=Francisella tularensis subsp. novicida (strain U112) OX=401614 GN=glk PE=3 SV=1
		17.87	18.4492	18.0694	1	1	1	16.1	16.1	16.1	9.873	0	4.8174	836060	1	1	1	1	A0Q551	A0Q551	673	Putative membrane protein OS=Francisella tularensis subsp. novicida (strain U112) OX=401614 GN=FTN_0463 PE=4 SV=1
		19.0743	19.1749	19.1818	7	7	7	37.7	37.7	37.7	22.698	0	64.237	4355000	15	7	6	7	A0Q553	A0Q553	674	Sua5/YciO/YrdC family protein OS=Francisella tularensis subsp. novicida (strain U112) OX=401614 GN=FTN_0465 PE=4 SV=1
		16.0818	16.2751	16.3051	4	4	4	28.5	28.5	28.5	22.396	0	23.981	438530	12	3	4	4	A0Q554	A0Q554	675	Uncharacterized protein OS=Francisella tularensis subsp. novicida (strain U112) OX=401614 GN=FTN_0466 PE=3 SV=1
		17.9061	17.7663	17.7631	3	3	3	5.9	5.9	5.9	44.735	0	35.112	926930	7	2	3	3	A0Q555	A0Q555	676	Major Facilitator Superfamily protein OS=Francisella tularensis subsp. novicida (strain U112) OX=401614 GN=FTN_0467 PE=4 SV=1
		21.8963	21.6505	21.7543	16	16	16	74.7	74.7	74.7	19.934	0	323.31	45491000	58	15	16	16	A0Q557	A0Q557	677	NADPH-dependent FMN reductase OS=Francisella tularensis subsp. novicida (strain U112) OX=401614 GN=FTN_0471 PE=4 SV=1
		20.7067	20.8408	20.8428	11	11	11	43.1	43.1	43.1	33.025	0	118.24	25949000	40	10	10	11	A0Q558	A0Q558	678	Cupin domain protein OS=Francisella tularensis subsp. novicida (strain U112) OX=401614 GN=FTN_0477 PE=4 SV=1
		17.2246	17.2498	17.2687	7	7	7	22.2	22.2	22.2	41.36	0	36.488	1516400	17	6	5	7	A0Q559	A0Q559	679	Conserved hypothetical membrane protein OS=Francisella tularensis subsp. novicida (strain U112) OX=401614 GN=FTN_0478 PE=4 SV=1
		18.8609	17.7586	18.8427	3	3	3	13.8	13.8	13.8	24.217	0	17.341	1972500	7	3	2	3	A0Q560	A0Q560	680	Metallopeptidase, M50B family OS=Francisella tularensis subsp. novicida (strain U112) OX=401614 GN=FTN_0479 PE=3 SV=1
		20.2636	20.2365	20.2969	4	4	4	27	27	27	13.321	0	79.972	4104500	14	4	4	4	A0Q561	A0Q561	681	Uncharacterized protein OS=Francisella tularensis subsp. novicida (strain U112) OX=401614 GN=FTN_0480 PE=4 SV=1
		19.539	19.6488	19.6591	24	24	24	64.7	64.7	64.7	36.24	0	223.03	16737000	68	23	24	23	A0Q563	A0Q563	682	Uncharacterized protein OS=Francisella tularensis subsp. novicida (strain U112) OX=401614 GN=FTN_0482 PE=4 SV=1
		19.2627	19.395	19.3049	9	9	9	27.4	27.4	27.4	40.421	0	29.557	5979700	22	9	9	8	A0Q564	A0Q564	683	Bifunctional NMN adenylyltransferase/Nudix hydrolase OS=Francisella tularensis subsp. novicida (strain U112) OX=401614 GN=FTN_0483 PE=4 SV=1
		22.6107	22.5107	22.5582	40	40	40	61.8	61.8	61.8	67.5	0	323.31	151720000	176	37	39	36	A0Q566	A0Q566	684	Glutamine--fructose-6-phosphate aminotransferase [isomerizing] OS=Francisella tularensis subsp. novicida (strain U112) OX=401614 GN=glmS PE=3 SV=1
		21.4539	20.1546	21.4159	5	5	5	50.8	50.8	50.8	7.8502	0	23.308	9556800	17	5	5	4	A0Q568;A0Q5V2	A0Q568;A0Q5V2	685	30S ribosomal protein S21 OS=Francisella tularensis subsp. novicida (strain U112) OX=401614 GN=rpsU PE=3 SV=1;30S ribosomal protein S21 OS=Francisella tularensis subsp. novicida (strain U112) OX=401614 GN=rpsU PE=3 SV=1
		21.6673	21.807	21.5156	4	4	4	76.1	76.1	76.1	7.3852	0	170.25	19260000	30	4	4	4	A0Q569	A0Q569	686	Cold shock protein, DNA-binding OS=Francisella tularensis subsp. novicida (strain U112) OX=401614 GN=cspC PE=4 SV=1
		18.7559	18.3529	18.966	4	4	4	28.4	28.4	28.4	12.699	0	49.61	2640300	9	3	4	3	A0Q570	A0Q570	687	MazG nucleotide pyrophosphohydrolase domain protein OS=Francisella tularensis subsp. novicida (strain U112) OX=401614 GN=FTN_0489 PE=4 SV=1
		20.7071	20.7706	20.996	14	14	14	55.1	55.1	55.1	28.39	0	201.5	22636000	52	14	14	14	A0Q571	A0Q571	688	Methionine aminopeptidase OS=Francisella tularensis subsp. novicida (strain U112) OX=401614 GN=map PE=3 SV=1
		17.6221	17.8713	17.6249	19	19	18	63.5	63.5	60.6	32.96	0	136.95	3842600	39	16	16	16	A0Q572	A0Q572	689	Uncharacterized protein OS=Francisella tularensis subsp. novicida (strain U112) OX=401614 GN=FTN_0491 PE=4 SV=1
		20.4649	20.5905	20.5034	37	37	37	52	52	52	84.041	0	323.31	38224000	144	34	35	36	A0Q573	A0Q573	690	DNA topoisomerase 4 subunit A OS=Francisella tularensis subsp. novicida (strain U112) OX=401614 GN=parC PE=3 SV=1
		19.5251	19.9493	19.8195	7	7	7	55.3	55.3	55.3	24.964	0	230.74	4709400	18	7	7	7	A0Q574	A0Q574	691	5-methylthioadenosine/S-adenosylhomocysteine nucleosidase OS=Francisella tularensis subsp. novicida (strain U112) OX=401614 GN=mtn PE=4 SV=1
		18.9078	18.7648	18.8552	15	15	15	44.1	44.1	44.1	42.537	0	121.55	8323300	51	14	15	14	A0Q576	A0Q576	692	BNR repeat-like domain protein OS=Francisella tularensis subsp. novicida (strain U112) OX=401614 GN=kdoH1 PE=4 SV=1
		21.7181	21.8135	21.8628	37	37	37	54.3	54.3	54.3	76.964	0	323.31	34628000	112	36	37	35	A0Q577	A0Q577	693	Soluble lytic murein transglycosylase OS=Francisella tularensis subsp. novicida (strain U112) OX=401614 GN=slt PE=4 SV=1
		19.4231	19.3845	19.4728	32	32	32	33.4	33.4	33.4	129.74	0	241.63	14027000	88	30	28	30	A0Q580	A0Q580	694	DNA polymerase III subunit alpha OS=Francisella tularensis subsp. novicida (strain U112) OX=401614 GN=dnaE PE=4 SV=1
		21.5328	21.6772	21.8022	7	7	7	42.7	42.7	42.7	24.237	0	320.04	22798000	26	6	6	7	A0Q581	A0Q581	695	Peptide deformylase OS=Francisella tularensis subsp. novicida (strain U112) OX=401614 GN=def PE=3 SV=1
		20.1246	20.1707	20.1631	13	13	13	34	34	34	46.433	0	102.2	12808000	42	13	12	13	A0Q582	A0Q582	696	ABC transporter, involved in lipoprotein release, permease component OS=Francisella tularensis subsp. novicida (strain U112) OX=401614 GN=FTN_0502 PE=3 SV=1
		19.4655	19.3305	19.4389	10	10	10	41.6	41.6	41.6	25.726	0	49.203	7989300	27	9	10	8	A0Q583	A0Q583	697	Lipoprotein-releasing system ATP-binding protein LolD OS=Francisella tularensis subsp. novicida (strain U112) OX=401614 GN=lolD PE=3 SV=1
		20.3141	20.3049	20.3707	28	28	28	50.2	50.2	50.2	81.83	0	323.31	28160000	102	25	26	27	A0Q584	A0Q584	698	Cadmium-translocating P-type ATPase OS=Francisella tularensis subsp. novicida (strain U112) OX=401614 GN=cadA PE=1 SV=1
		21.94	21.0732	21.1741	5	5	5	34.6	34.6	34.6	13.911	0	124.79	11508000	33	4	4	4	A0Q586	A0Q586	699	Glycine cleavage system H protein OS=Francisella tularensis subsp. novicida (strain U112) OX=401614 GN=gcvH PE=3 SV=1
		18.4454	18.3957	18.4873	38	38	38	38.1	38.1	38.1	130.19	0	314.34	10700000	100	34	30	37	A0Q589	A0Q589	700	N-6 DNA Methylase family protein OS=Francisella tularensis subsp. novicida (strain U112) OX=401614 GN=FTN_0509 PE=4 SV=1
		18.7678	19.0049	18.9944	9	9	9	43.1	43.1	43.1	31.406	0	78.671	4811500	24	9	8	8	A0Q591	A0Q591	701	Shikimate 5-dehydrogenase OS=Francisella tularensis subsp. novicida (strain U112) OX=401614 GN=FTN_0511 PE=4 SV=1
		18.7037	18.7364	18.8504	38	38	38	46.5	46.5	46.5	122.38	0	323.31	14694000	111	36	36	35	A0Q592	A0Q592	702	Pullulanase OS=Francisella tularensis subsp. novicida (strain U112) OX=401614 GN=glgX PE=4 SV=1
		20.9687	20.846	20.9505	28	28	28	63.4	63.4	63.4	59.512	0	323.31	43589000	105	26	26	26	A0Q594	A0Q594	703	Phosphoglucomutase OS=Francisella tularensis subsp. novicida (strain U112) OX=401614 GN=pgm PE=3 SV=1
		20.4563	20.5781	20.4787	36	36	36	52	52	52	86.399	0	257.98	30430000	112	35	33	36	A0Q597	A0Q597	704	Alpha-1,4 glucan phosphorylase OS=Francisella tularensis subsp. novicida (strain U112) OX=401614 GN=glgP PE=3 SV=1
		18.5895	18.5995	18.6717	17	17	17	35.7	35.7	35.7	57.025	0	160.48	6462400	51	16	17	17	A0Q598	A0Q598	705	4-alpha-glucanotransferase OS=Francisella tularensis subsp. novicida (strain U112) OX=401614 GN=malQ PE=3 SV=1
		18.187	18.3798	18.2631	20	20	20	49.9	49.9	49.9	54.781	0	191.42	5454600	53	15	18	17	A0Q5A0	A0Q5A0	706	UDP-N-acetylmuramyl-tripeptide synthetase OS=Francisella tularensis subsp. novicida (strain U112) OX=401614 GN=murE PE=3 SV=1
		14.265	14.8999	14.7255	1	1	1	25.2	25.2	25.2	12.648	0	47.836	155390	6	1	1	1	A0Q5A1	A0Q5A1	707	Uncharacterized protein OS=Francisella tularensis subsp. novicida (strain U112) OX=401614 GN=FTN_0521 PE=4 SV=1
		19.5213	19.3753	19.5478	19	19	19	45.6	45.6	45.6	50.23	0	153.65	8488100	47	18	19	18	A0Q5A2	A0Q5A2	708	UDP-N-acetylmuramoyl-tripeptide--D-alanyl-D-alanine ligase OS=Francisella tularensis subsp. novicida (strain U112) OX=401614 GN=murF PE=3 SV=1
		18.4854	18.2099	19.0108	8	8	8	47.4	47.4	47.4	29.414	0	126.58	2843200	17	7	7	7	A0Q5A3	A0Q5A3	709	Uncharacterized protein OS=Francisella tularensis subsp. novicida (strain U112) OX=401614 GN=FTN_0523 PE=4 SV=1
		20.977	21.2188	21.0257	16	16	16	39.3	39.3	39.3	40.712	0	262.46	17565000	43	13	12	14	A0Q5A4	A0Q5A4	710	Aspartate-semialdehyde dehydrogenase OS=Francisella tularensis subsp. novicida (strain U112) OX=401614 GN=asd PE=3 SV=1
		21.5119	21.3129	21.4807	36	36	36	50.2	50.2	50.2	88.354	0	323.31	66463000	136	36	33	34	A0Q5A5	A0Q5A5	711	Bifunctional aspartokinase/homoserine dehydrogenase OS=Francisella tularensis subsp. novicida (strain U112) OX=401614 GN=thrA PE=3 SV=1
		19.6863	19.9114	19.8106	15	15	15	32.8	32.8	32.8	33.966	0	106	8632500	42	15	12	14	A0Q5A6	A0Q5A6	712	Homoserine kinase OS=Francisella tularensis subsp. novicida (strain U112) OX=401614 GN=thrB PE=3 SV=1
		20.7417	20.8541	20.8224	23	23	23	60.6	60.6	60.6	47.969	0	323.31	27401000	74	21	23	22	A0Q5A7	A0Q5A7	713	Threonine synthase OS=Francisella tularensis subsp. novicida (strain U112) OX=401614 GN=thrC PE=3 SV=1
		18.9815	19.3163	19.1843	9	9	9	32.5	32.5	32.5	28.424	0	41.675	4500700	30	8	8	9	A0Q5A8	A0Q5A8	714	UDP-2,3-diacylglucosamine hydrolase OS=Francisella tularensis subsp. novicida (strain U112) OX=401614 GN=lpxH PE=3 SV=1
		19.702	19.4306	19.641	10	10	10	40.4	40.4	40.4	23.363	0	82.335	8079400	40	9	8	8	A0Q5A9	A0Q5A9	715	Orotate phosphoribosyltransferase OS=Francisella tularensis subsp. novicida (strain U112) OX=401614 GN=pyrE PE=3 SV=1
		18.9875	18.9497	19.0509	13	13	13	36.4	36.4	36.4	51.555	0	72.06	5921800	36	13	12	12	A0Q5B0	A0Q5B0	716	L-alanyl-gamma-D-glutamyl-meso-diaminopimelate ligase OS=Francisella tularensis subsp. novicida (strain U112) OX=401614 GN=mpl PE=4 SV=1
		19.055	19.5157	19.2756	9	9	9	46	46	46	26.841	0	98.883	5597000	34	9	9	9	A0Q5B1	A0Q5B1	717	23S rRNA (Guanosine-2-O-)-methyltransferase RlmB OS=Francisella tularensis subsp. novicida (strain U112) OX=401614 GN=yjfH PE=4 SV=1
		19.2233	18.9953	19.1161	9	9	9	17.3	17.3	17.3	40.417	0	41.896	6732500	26	9	7	8	A0Q5B4	A0Q5B4	718	Aluminum activated malate transporter family protein OS=Francisella tularensis subsp. novicida (strain U112) OX=401614 GN=FTN_0534 PE=4 SV=1
		15.4662	15.2162	15.6355	2	2	2	5.4	5.4	5.4	43.999	0	8.4732	211330	3	2	2	2	A0Q5B5	A0Q5B5	719	Drug:H+ antiporter-1 (DHA1) family protein OS=Francisella tularensis subsp. novicida (strain U112) OX=401614 GN=FTN_0535 PE=3 SV=1
		19.9391	20.1178	20.0331	24	24	24	35.4	35.4	35.4	69.749	0	158.35	18887000	68	23	23	21	A0Q5B6	A0Q5B6	720	ATP-binding protein Uup OS=Francisella tularensis subsp. novicida (strain U112) OX=401614 GN=yjjK PE=3 SV=1
		20.5023	20.5521	20.5925	24	24	24	38.1	38.1	38.1	63.621	0	271.55	27382000	83	22	21	20	A0Q5B9	A0Q5B9	721	Glutamine--tRNA ligase OS=Francisella tularensis subsp. novicida (strain U112) OX=401614 GN=glnS PE=3 SV=1
		16.8881	16.816	16.3762	1	1	1	3.5	3.5	3.5	44.758	0	12.686	305750	3	1	1	1	A0Q5C3	A0Q5C3	722	Probable peptidoglycan glycosyltransferase FtsW OS=Francisella tularensis subsp. novicida (strain U112) OX=401614 GN=ftsW PE=3 SV=1
		19.3594	19.1624	19.353	12	12	12	34.3	34.3	34.3	30.754	0	27.757	4837800	38	11	12	11	A0Q5C4	A0Q5C4	723	YdjC-like family protein OS=Francisella tularensis subsp. novicida (strain U112) OX=401614 GN=FTN_0544 PE=4 SV=1
		19.1452	18.8318	19.1109	10	10	10	19.8	19.8	19.8	68.525	0	62.813	4014200	26	9	8	10	A0Q5C6	A0Q5C6	724	Dolichyl-phosphate-mannose-mannosyltransferase family protein OS=Francisella tularensis subsp. novicida (strain U112) OX=401614 GN=FTN_0546 PE=4 SV=1
		20.2055	20.224	20.3358	18	18	18	51.5	51.5	51.5	37.999	0	323.31	22794000	72	17	18	15	A0Q5D0	A0Q5D0	725	Peptidase family S49 protein OS=Francisella tularensis subsp. novicida (strain U112) OX=401614 GN=sohB PE=3 SV=1
		17.3012	17.4633	17.303	8	8	8	35	35	35	35.32	0	78.848	1089100	16	8	7	8	A0Q5D1	A0Q5D1	726	DNA polymerase III subunit delta OS=Francisella tularensis subsp. novicida (strain U112) OX=401614 GN=holB PE=4 SV=1
		20.0503	20.0948	20.1288	4	4	3	26.1	26.1	18.5	10.323	0	16.322	5744700	14	3	3	3	A0Q5D2	A0Q5D2	727	CRS1 / YhbY domain protein OS=Francisella tularensis subsp. novicida (strain U112) OX=401614 GN=yhbY PE=4 SV=1
		20.6306	20.6217	20.8273	15	15	15	51.5	51.5	51.5	35.822	0	245.92	17910000	45	14	14	14	A0Q5D3	A0Q5D3	728	Delta-aminolevulinic acid dehydratase OS=Francisella tularensis subsp. novicida (strain U112) OX=401614 GN=hemB PE=3 SV=1
		19.4225	19.5645	18.9274	5	5	5	29	29	29	17.686	0	33.114	4719300	14	5	5	5	A0Q5D4	A0Q5D4	729	tRNA (cytidine(34)-2-O)-methyltransferase OS=Francisella tularensis subsp. novicida (strain U112) OX=401614 GN=trmL PE=3 SV=1
		19.2352	19.2263	19.1903	14	14	14	44.6	44.6	44.6	38.406	0	89.657	5842900	33	14	13	13	A0Q5D5	A0Q5D5	730	L-asparaginase OS=Francisella tularensis subsp. novicida (strain U112) OX=401614 GN=ansB PE=3 SV=1
		19.2477	19.1926	19.2751	26	26	26	58.8	58.8	58.8	53.302	0	323.31	12259000	72	22	23	24	A0Q5D9	A0Q5D9	731	PPIC-type PPIASE domain protein OS=Francisella tularensis subsp. novicida (strain U112) OX=401614 GN=FTN_0559 PE=4 SV=1
		19.7761	19.7496	19.8425	16	16	16	50.5	50.5	50.5	31.737	0	98.298	9554200	52	16	16	16	A0Q5E1	A0Q5E1	732	Ap4A hydrolase OS=Francisella tularensis subsp. novicida (strain U112) OX=401614 GN=apaH PE=3 SV=1
		23.3151	23.3226	23.3038	17	17	17	96.2	96.2	96.2	16.659	0	323.31	163890000	110	15	17	16	A0Q5E3	A0Q5E3	733	Biotin carboxyl carrier protein of acetyl-CoA carboxylase OS=Francisella tularensis subsp. novicida (strain U112) OX=401614 GN=accB PE=4 SV=1
		23.6714	23.6213	23.662	35	35	35	62.3	62.3	62.3	49.91	0	323.31	489390000	248	35	34	35	A0Q5E4	A0Q5E4	734	Biotin carboxylase OS=Francisella tularensis subsp. novicida (strain U112) OX=401614 GN=accC PE=4 SV=1
		22.5196	22.1815	22.5438	14	14	14	72.6	72.6	72.6	25.284	0	323.31	45391000	56	13	13	14	A0Q5E5	A0Q5E5	735	Helix-turn-helix domain protein OS=Francisella tularensis subsp. novicida (strain U112) OX=401614 GN=FTN_0565 PE=4 SV=1
		18.2122	18.0522	18.2751	8	8	8	22.6	22.6	22.6	41.79	0	24.734	1492900	16	7	7	7	A0Q5E6	A0Q5E6	736	Mechanosensitive ion channel family protein OS=Francisella tularensis subsp. novicida (strain U112) OX=401614 GN=FTN_0566 PE=4 SV=1
		17.9729	17.6197	17.9399	10	10	10	27.4	27.4	27.4	35.661	0	45.37	2344300	22	9	8	8	A0Q5E7	A0Q5E7	737	EF-P lysine aminoacylase GenX OS=Francisella tularensis subsp. novicida (strain U112) OX=401614 GN=FTN_0567 PE=4 SV=1
		18.7438	18.8899	18.8642	9	9	9	40	40	40	30.033	0	55.435	2230500	21	8	7	8	A0Q5E8	A0Q5E8	738	Biotin--[acetyl-CoA-carboxylase] ligase OS=Francisella tularensis subsp. novicida (strain U112) OX=401614 GN=FTN_0568 PE=4 SV=1
		18.2593	18.2892	18.3515	18	18	18	32.2	32.2	32.2	65.645	0	172.18	5601800	51	18	18	16	A0Q5E9	A0Q5E9	739	Single-stranded-DNA-specific exonuclease OS=Francisella tularensis subsp. novicida (strain U112) OX=401614 GN=recJ PE=4 SV=1
		19.3682	18.8503	19.2986	7	7	7	17.9	17.9	17.9	41.711	0	37.771	3433600	19	6	7	7	A0Q5F0	A0Q5F0	740	PerM family protein OS=Francisella tularensis subsp. novicida (strain U112) OX=401614 GN=perM PE=3 SV=1
		15.5839	15.4261	15.5818	3	3	3	8.3	8.3	8.3	51.613	0	10.5	247070	6	3	3	3	A0Q5F1	A0Q5F1	741	Amino acid permease family protein OS=Francisella tularensis subsp. novicida (strain U112) OX=401614 GN=FTN_0571 PE=4 SV=1
		20.1959	20.0489	19.9953	15	15	15	41.5	41.5	41.5	45.166	0	83.221	11288000	43	15	14	12	A0Q5F2	A0Q5F2	742	Putrescine-binding periplasmic protein OS=Francisella tularensis subsp. novicida (strain U112) OX=401614 GN=potF PE=3 SV=1
		19.6065	19.3459	19.9451	4	4	4	17	17	17	28.643	0	76.096	3374800	12	3	4	4	A0Q5F3	A0Q5F3	743	Uncharacterized protein OS=Francisella tularensis subsp. novicida (strain U112) OX=401614 GN=FTN_0573 PE=4 SV=1
		18.8808	19.1689	18.8548	8	8	8	26.1	26.1	26.1	33.226	0	93.817	2621400	20	7	7	8	A0Q5F4	A0Q5F4	744	Small ribosomal subunit biogenesis GTPase RsgA OS=Francisella tularensis subsp. novicida (strain U112) OX=401614 GN=rsgA PE=3 SV=1
		22.8533	22.6406	22.8572	13	13	13	68.2	68.2	68.2	25.794	0	323.31	71039000	65	12	13	12	A0Q5F5	A0Q5F5	745	DUF2147 domain-containing protein OS=Francisella tularensis subsp. novicida (strain U112) OX=401614 GN=FTN_0575 PE=4 SV=1
		18.5653	18.7742	18.6931	18	18	18	38.2	38.2	38.2	68.038	0	168.18	4307700	42	15	15	18	A0Q5F7	A0Q5F7	746	DNA mismatch repair protein MutL OS=Francisella tularensis subsp. novicida (strain U112) OX=401614 GN=mutL PE=3 SV=1
		17.7643	16.8499	17.4846	4	4	4	9.2	9.2	9.2	48.334	0	7.9263	587840	7	3	3	4	A0Q5F9	A0Q5F9	747	Major Facilitator Superfamily protein OS=Francisella tularensis subsp. novicida (strain U112) OX=401614 GN=FTN_0579 PE=4 SV=1
		22.3053	22.4058	22.3239	15	15	15	56	56	56	33.959	0	323.31	39896000	49	14	15	14	A0Q5G0	A0Q5G0	748	Thioredoxin reductase OS=Francisella tularensis subsp. novicida (strain U112) OX=401614 GN=trxB PE=3 SV=1
		17.669	17.7511	17.641	14	14	14	36.3	36.3	36.3	46.498	0	81.644	3731300	36	14	13	13	A0Q5G1	A0Q5G1	749	PLD-like domain protein OS=Francisella tularensis subsp. novicida (strain U112) OX=401614 GN=FTN_0581 PE=4 SV=1
		20.0374	19.9753	20.1514	6	6	6	33.5	33.5	33.5	24.954	0	40.674	3536000	17	6	5	6	A0Q5G2;A0A6N3JCR6	A0Q5G2;A0A6N3JCR6	750	Phosphoglycolate phosphatase OS=Francisella tularensis subsp. novicida (strain U112) OX=401614 GN=gph PE=4 SV=1;HAD hydrolase, IA, variant 1 family protein OS=Francisella tularensis subsp. novicida (strain U112) OX=401614 GN=AW25_1447 PE=4 SV=1
		16.8654	17.0317	17.0011	10	10	10	39	39	39	35.785	0	22.114	1866700	23	9	8	9	A0Q5G3	A0Q5G3	751	Bacterial regulatory helix-turn-helix, lysR family protein OS=Francisella tularensis subsp. novicida (strain U112) OX=401614 GN=FTN_0583 PE=3 SV=1
		19.0434	19.0095	19.0606	10	10	10	51.2	51.2	51.2	26.392	0	176.9	7219100	35	9	10	9	A0Q5G5	A0Q5G5	752	Copper homeostasis protein CutC OS=Francisella tularensis subsp. novicida (strain U112) OX=401614 GN=cutC PE=3 SV=1
		19.0901	19.1903	19.2585	19	19	19	34.2	34.2	34.2	47.307	0	70.609	8045500	39	16	16	16	A0Q5G7	A0Q5G7	753	Deoxyguanosinetriphosphate triphosphohydrolase-like protein OS=Francisella tularensis subsp. novicida (strain U112) OX=401614 GN=dgt PE=3 SV=1
		20.9785	20.7796	20.9791	17	17	16	65.4	65.4	61.1	33.983	0	207.12	22115000	56	16	15	15	A0Q5G8	A0Q5G8	754	Asparaginase OS=Francisella tularensis subsp. novicida (strain U112) OX=401614 GN=FTN_0588 PE=4 SV=1
		16.1829	17.2574	16.8493	2	2	2	3.5	3.5	3.5	52.975	0	3.9908	372080	5	2	2	1	A0Q5G9	A0Q5G9	755	Amino acid/peptide transporter family protein OS=Francisella tularensis subsp. novicida (strain U112) OX=401614 GN=FTN_0589 PE=4 SV=1
		19.5271	19.7371	19.5814	12	12	12	33	33	33	45.922	0	93.532	10004000	39	12	11	11	A0Q5H0	A0Q5H0	756	D-ala D-ala ligase family protein OS=Francisella tularensis subsp. novicida (strain U112) OX=401614 GN=FTN_0590 PE=4 SV=1
		14.8797	14.5965	15.1267	1	1	1	5.7	5.7	5.7	14.585	0.0081505	1.8766	85682	3	1	1	1	A0Q5H2	A0Q5H2	757	Hypothetical membrane protein OS=Francisella tularensis subsp. novicida (strain U112) OX=401614 GN=FTN_0592 PE=4 SV=1
		23.6434	23.7056	23.5772	25	25	25	99.7	99.7	99.7	30.094	0	323.31	227480000	283	24	21	22	A0Q5H3	A0Q5H3	758	Succinate--CoA ligase [ADP-forming] subunit alpha OS=Francisella tularensis subsp. novicida (strain U112) OX=401614 GN=sucD PE=3 SV=1
		22.5857	22.6384	22.5822	38	38	38	54.5	54.5	54.5	69.83	0	323.31	98167000	114	35	37	37	A0Q5H5	A0Q5H5	759	Uncharacterized protein OS=Francisella tularensis subsp. novicida (strain U112) OX=401614 GN=FTN_0595 PE=4 SV=1
		20.827	20.7485	20.8095	9	9	9	44.3	44.3	44.3	27.942	0	323.31	18178000	31	9	9	9	A0Q5H7	A0Q5H7	760	Protein-disulfide isomerase OS=Francisella tularensis subsp. novicida (strain U112) OX=401614 GN=FTN_0597 PE=4 SV=1
		17.8413	17.694	17.8298	9	9	9	27.8	27.8	27.8	37.678	0	26.53	2804800	20	8	9	9	A0Q5H8	A0Q5H8	761	tRNA-dihydrouridine(20/20a) synthase OS=Francisella tularensis subsp. novicida (strain U112) OX=401614 GN=dusA PE=3 SV=1
		21.9113	21.907	21.8817	56	56	56	62.8	62.8	62.8	89.741	0	323.31	129830000	225	52	54	52	A0Q5I0	A0Q5I0	762	DNA gyrase subunit B OS=Francisella tularensis subsp. novicida (strain U112) OX=401614 GN=gyrB PE=3 SV=1
		18.1732	18.3653	18.1792	12	12	12	38.3	38.3	38.3	31.303	0	85.414	3612000	32	12	11	12	A0Q5I3	A0Q5I3	763	Formamidopyrimidine-DNA glycosylase OS=Francisella tularensis subsp. novicida (strain U112) OX=401614 GN=mutM PE=3 SV=1
		21.2875	21.3126	21.3452	33	33	33	47.8	47.8	47.8	78.592	0	323.31	47534000	98	31	32	30	A0Q5I4	A0Q5I4	764	AMP-binding enzyme family protein OS=Francisella tularensis subsp. novicida (strain U112) OX=401614 GN=FTN_0604 PE=4 SV=1
		18.5768	18.6975	18.7253	3	3	3	25.9	25.9	25.9	13.663	0	116.85	1625200	7	3	2	3	A0Q5I6	A0Q5I6	765	Cell division protein FtsL OS=Francisella tularensis subsp. novicida (strain U112) OX=401614 GN=ftsL PE=3 SV=1
		19.1046	18.9655	19.0452	24	24	23	48	48	46.1	62.685	0	203.69	11317000	74	24	24	23	A0Q5I7	A0Q5I7	766	Peptidoglycan D,D-transpeptidase FtsI OS=Francisella tularensis subsp. novicida (strain U112) OX=401614 GN=ftsI PE=3 SV=1
		21.5454	21.5157	21.4717	15	15	15	60.4	60.4	60.4	30.133	0	157.62	31495000	66	15	14	15	A0Q5J1	A0Q5J1	767	2-dehydro-3-deoxyphosphooctonate aldolase OS=Francisella tularensis subsp. novicida (strain U112) OX=401614 GN=kdsA PE=3 SV=1
		19.9625	19.9129	20.0962	15	15	15	66.1	66.1	66.1	25.292	0	150.52	9542900	46	15	10	13	A0Q5J2	A0Q5J2	768	Uridine kinase OS=Francisella tularensis subsp. novicida (strain U112) OX=401614 GN=udk PE=3 SV=1
		20.0993	20.1297	20.1278	11	11	11	57.4	57.4	57.4	20.987	0	117.08	19593000	46	10	8	10	A0Q5J4	A0Q5J4	769	Uncharacterized protein OS=Francisella tularensis subsp. novicida (strain U112) OX=401614 GN=FTN_0615 PE=4 SV=1
		17.7032	17.968	17.3725	5	5	5	15.9	15.9	15.9	33.935	0	54.854	1138000	13	5	5	4	A0Q5J6	A0Q5J6	770	ROK family protein OS=Francisella tularensis subsp. novicida (strain U112) OX=401614 GN=FTN_0617 PE=4 SV=1
		20.3324	20.7256	20.381	18	18	18	56.8	56.8	56.8	32.929	0	163.73	14323000	47	16	16	18	A0Q5J7	A0Q5J7	771	ROK family protein OS=Francisella tularensis subsp. novicida (strain U112) OX=401614 GN=FTN_0618 PE=4 SV=1
		15.1812	13.9778	14.8844	1	1	1	3.9	3.9	3.9	44.861	0	7.6635	123320	5	1	1	1	A0Q5J8	A0Q5J8	772	Major facilitator superfamily (MFS) transport protein OS=Francisella tularensis subsp. novicida (strain U112) OX=401614 GN=FTN_0620 PE=4 SV=1
		16.7629	16.383	16.2902	3	3	3	32.3	32.3	32.3	11.142	0	10.803	326720	5	3	1	1	A0Q5K0	A0Q5K0	773	Cell division protein FtsB OS=Francisella tularensis subsp. novicida (strain U112) OX=401614 GN=ftsB PE=3 SV=1
		19.0899	19.1239	19.1814	12	12	12	53.3	53.3	53.3	25.883	0	49.16	4706900	31	10	11	10	A0Q5K1	A0Q5K1	774	2-C-methyl-D-erythritol 4-phosphate cytidylyltransferase OS=Francisella tularensis subsp. novicida (strain U112) OX=401614 GN=ispD PE=3 SV=1
		22.6059	22.6415	22.6021	28	28	28	72.4	72.4	72.4	43.876	0	323.31	113550000	124	25	28	26	A0Q5K4	A0Q5K4	775	2-amino-3-ketobutyrate coenzyme A ligase OS=Francisella tularensis subsp. novicida (strain U112) OX=401614 GN=kbl PE=3 SV=1
		20.2412	20.2098	20.2559	21	21	21	36.3	36.3	36.3	95.588	0	323.31	13834000	66	18	20	19	A0Q5K5	A0Q5K5	776	Chitinase, glycosyl hydrolase family 18 OS=Francisella tularensis subsp. novicida (strain U112) OX=401614 GN=chiA PE=3 SV=1
		19.1397	19.408	19.3132	15	15	15	61	61	61	31.744	0	106.25	8090800	43	14	15	10	A0Q5K7	A0Q5K7	777	Formyltetrahydrofolate deformylase OS=Francisella tularensis subsp. novicida (strain U112) OX=401614 GN=purU PE=3 SV=1
		16.8069	15.9587	16.0253	3	3	3	43	43	43	13.267	0	24.182	526090	11	3	3	3	A0Q5K8	A0Q5K8	778	Uncharacterized protein OS=Francisella tularensis subsp. novicida (strain U112) OX=401614 GN=FTN_0630 PE=4 SV=1
		20.7611	20.6381	20.8092	21	21	21	43.8	43.8	43.8	50.497	0	273.53	27255000	59	18	20	19	A0Q5L0	A0Q5L0	779	Deoxyguanosinetriphosphate triphosphohydrolase-like protein OS=Francisella tularensis subsp. novicida (strain U112) OX=401614 GN=dgt PE=3 SV=1
		19.9474	20.1174	20.0786	12	12	12	43.5	43.5	43.5	28.614	0	171.26	9517100	29	12	10	10	A0Q5L2	A0Q5L2	780	Oxidoreductase, short chain dehydrogenase/reductase family OS=Francisella tularensis subsp. novicida (strain U112) OX=401614 GN=FTN_0634 PE=4 SV=1
		19.8988	20.0336	20.0483	15	15	15	34.5	34.5	34.5	51.936	0	90.456	9455200	41	14	15	15	A0Q5L3	A0Q5L3	781	D-alanyl-D-alanine carboxypeptidase/D-alanyl-D-alanine-endopeptidase OS=Francisella tularensis subsp. novicida (strain U112) OX=401614 GN=dacB PE=3 SV=1
		20.9003	20.9499	20.9364	4	4	4	10	10	10	48.026	0	39.974	11767000	20	4	4	4	A0Q5L4	A0Q5L4	782	Glycerol-3-phosphate transporter OS=Francisella tularensis subsp. novicida (strain U112) OX=401614 GN=glpT PE=4 SV=1
		23.5947	23.7409	23.4985	30	30	30	74.3	74.3	74.3	38.84	0	323.31	261590000	174	29	29	26	A0Q5L5	A0Q5L5	783	Glycerophosphoryl diester phosphodiesterase OS=Francisella tularensis subsp. novicida (strain U112) OX=401614 GN=ugpQ PE=4 SV=1
		NaN	15.3586	14.9654	1	1	1	3.1	3.1	3.1	55.235	0	4.3962	71722	2	0	1	1	A0Q5L6	A0Q5L6	784	Sulfate permease family protein OS=Francisella tularensis subsp. novicida (strain U112) OX=401614 GN=FTN_0638 PE=4 SV=1
		22.8176	22.7005	22.6402	9	9	9	69.8	69.8	69.8	13.785	0	196.96	46273000	36	9	9	9	A0Q5L7	A0Q5L7	785	Endoribonuclease L-PSP OS=Francisella tularensis subsp. novicida (strain U112) OX=401614 GN=FTN_0639 PE=3 SV=1
		16.9751	17.1552	16.78	2	2	2	7.2	7.2	7.2	44.349	0	82.566	559030	5	2	2	2	A0Q5L8	A0Q5L8	786	C4-dicarboxylate transport protein OS=Francisella tularensis subsp. novicida (strain U112) OX=401614 GN=dctA PE=4 SV=1
		18.4861	18.3955	18.5854	21	21	21	37.3	37.3	37.3	61.808	0	250.12	7428100	55	21	19	19	A0Q5L9	A0Q5L9	787	ABC-type transport ATP-binding protein CydC OS=Francisella tularensis subsp. novicida (strain U112) OX=401614 GN=cydC PE=4 SV=1
		18.0543	18.3347	18.2527	13	13	13	24.8	24.8	24.8	65.91	0	131.77	3921500	42	11	12	12	A0Q5M0	A0Q5M0	788	ABC-type transport ATP-binding protein CydD OS=Francisella tularensis subsp. novicida (strain U112) OX=401614 GN=cydD PE=4 SV=1
		21.5822	21.7501	21.3436	23	23	22	75.1	75.1	72.2	18.148	0	323.31	43858000	73	21	22	20	A0Q5M1	A0Q5M1	789	Uncharacterized protein OS=Francisella tularensis subsp. novicida (strain U112) OX=401614 GN=FTN_0643 PE=4 SV=1
		16.6171	17.2459	16.875	1	1	1	19.7	19.7	19.7	7.2285	0.0019072	2.6095	359350	2	1	1	1	A0Q5M2	A0Q5M2	790	Uncharacterized protein OS=Francisella tularensis subsp. novicida (strain U112) OX=401614 GN=FTN_0644 PE=4 SV=1
		17.3146	17.4769	17.3377	1	1	1	2.1	2.1	2.1	46.932	0	5.2245	485930	3	1	1	1	A0Q5M3	A0Q5M3	791	Multidrug/oligosaccharidyl-lipid/polysaccharide (MOP) transporter OS=Francisella tularensis subsp. novicida (strain U112) OX=401614 GN=FTN_0645 PE=4 SV=1
		19.3754	19.4143	19.4499	13	13	13	59.9	59.9	59.9	32.804	0	144.76	9660200	37	13	13	13	A0Q5M4	A0Q5M4	792	ROK family protein OS=Francisella tularensis subsp. novicida (strain U112) OX=401614 GN=cscK PE=4 SV=1
		19.2908	19.0477	19.2392	36	36	36	40.3	40.3	40.3	114.35	0	217.62	17491000	102	34	31	34	A0Q5M7	A0Q5M7	793	4Fe-4S ferredoxin, FAD dependent OS=Francisella tularensis subsp. novicida (strain U112) OX=401614 GN=FTN_0649 PE=4 SV=1
		17.7956	17.8599	17.4444	7	7	6	42.9	42.9	36.8	14.735	0	84.995	1610200	12	5	6	6	A0Q5M8	A0Q5M8	794	Cytidine deaminase OS=Francisella tularensis subsp. novicida (strain U112) OX=401614 GN=cdd PE=3 SV=1
		20.9316	20.865	21.0607	12	12	12	37.8	37.8	37.8	29.718	0	116.18	14912000	39	10	12	11	A0Q5M9	A0Q5M9	795	Uridine phosphorylase OS=Francisella tularensis subsp. novicida (strain U112) OX=401614 GN=udp PE=3 SV=1
		19.624	19.3388	19.6192	8	8	8	35.5	35.5	35.5	23.714	0	18.549	5308700	22	7	7	7	A0Q5N0	A0Q5N0	796	tRNA-(Ms(2)io(6)a)-hydroxylase OS=Francisella tularensis subsp. novicida (strain U112) OX=401614 GN=miaE PE=4 SV=1
		15.729	16.2461	15.9088	4	4	4	23.4	23.4	23.4	21.652	0	5.7519	505630	7	4	3	4	A0Q5N2	A0Q5N2	797	Ribosomal RNA small subunit methyltransferase D OS=Francisella tularensis subsp. novicida (strain U112) OX=401614 GN=rsmD PE=3 SV=1
		19.3051	19.3825	19.3177	15	15	15	46.7	46.7	46.7	45.586	0	255.2	9629200	39	15	13	15	A0Q5N3	A0Q5N3	798	Insulinase family protein OS=Francisella tularensis subsp. novicida (strain U112) OX=401614 GN=FTN_0656 PE=3 SV=1
		18.4326	18.2829	18.4604	15	15	15	37.4	37.4	37.4	47.78	0	88.865	5304700	39	14	15	14	A0Q5N4	A0Q5N4	799	Insulinase family protein OS=Francisella tularensis subsp. novicida (strain U112) OX=401614 GN=FTN_0657 PE=3 SV=1
		17.9801	17.9831	18.2161	7	7	7	26.1	26.1	26.1	39.171	0	50.166	2249600	21	6	7	5	A0Q5N5	A0Q5N5	800	LPS export ABC transporter permease LptG OS=Francisella tularensis subsp. novicida (strain U112) OX=401614 GN=lptG PE=3 SV=1
		17.7398	17.7556	17.6036	10	10	10	29.4	29.4	29.4	40.59	0	68.656	2030800	28	9	9	10	A0Q5N6	A0Q5N6	801	Lipopolysaccharide export system permease protein LptF OS=Francisella tularensis subsp. novicida (strain U112) OX=401614 GN=lptF PE=3 SV=1
		21.1892	21.1365	21.2493	27	27	27	68.5	68.5	68.5	51.868	0	323.31	53041000	113	24	26	24	A0Q5N7	A0Q5N7	802	Probable cytosol aminopeptidase OS=Francisella tularensis subsp. novicida (strain U112) OX=401614 GN=pepA PE=3 SV=1
		22.1775	22.4377	22.261	34	34	34	65.8	65.8	65.8	52.077	0	323.31	98657000	169	30	34	29	A0Q5N8	A0Q5N8	803	Inosine-5-monophosphate dehydrogenase OS=Francisella tularensis subsp. novicida (strain U112) OX=401614 GN=guaB PE=3 SV=1
		17.5386	17.0311	17.3875	5	5	5	22.6	22.6	22.6	24.786	0	15.391	1006400	9	4	4	4	A0Q5N9	A0Q5N9	804	Thiamine diphosphokinase OS=Francisella tularensis subsp. novicida (strain U112) OX=401614 GN=FTN_0662 PE=4 SV=1
		17.8288	17.5008	18.0558	6	6	6	35.1	35.1	35.1	20.856	0	43.16	1239300	14	6	6	5	A0Q5P1	A0Q5P1	805	Type IV pili, pilus assembly protein OS=Francisella tularensis subsp. novicida (strain U112) OX=401614 GN=fimT PE=4 SV=1
		23.1051	22.9592	23.1975	44	44	44	55.3	55.3	55.3	104.98	0	323.31	46668000	119	41	42	40	A0Q5P3	A0Q5P3	806	UvrABC system protein A OS=Francisella tularensis subsp. novicida (strain U112) OX=401614 GN=uvrA PE=3 SV=1
		21.4434	21.3643	21.4354	39	39	39	58.8	58.8	58.8	70.651	0	323.31	54898000	133	30	36	31	A0Q5P5;A0A6N3JCV1	A0Q5P5;A0A6N3JCV1	807	ATP-dependent zinc metalloprotease FtsH OS=Francisella tularensis subsp. novicida (strain U112) OX=401614 GN=hflB PE=3 SV=1;ATP-dependent zinc metalloprotease FtsH OS=Francisella tularensis subsp. novicida (strain U112) OX=401614 GN=ftsH PE=3 SV=1
		23.7756	23.794	23.7542	19	19	19	76.7	76.7	76.7	26.893	0	323.31	149120000	134	17	19	16	A0Q5P6	A0Q5P6	808	Purine nucleoside phosphorylase OS=Francisella tularensis subsp. novicida (strain U112) OX=401614 GN=deoD PE=3 SV=1
		17.9509	17.9181	17.8599	7	7	7	37.6	37.6	37.6	17.257	0	15.289	1719600	15	6	6	6	A0Q5P7	A0Q5P7	809	Uncharacterized protein OS=Francisella tularensis subsp. novicida (strain U112) OX=401614 GN=FTN_0670 PE=4 SV=1
		18.0498	18.2029	18.2006	11	11	11	45.3	45.3	45.3	38.763	0	143.45	2927700	25	10	10	10	A0Q5P8	A0Q5P8	810	LPP20 lipofamily protein OS=Francisella tularensis subsp. novicida (strain U112) OX=401614 GN=FTN_0671 PE=4 SV=1
		17.1341	16.0485	16.9476	3	3	3	19.7	19.7	19.7	21.941	0	9.3679	475110	8	2	3	2	A0Q5Q0	A0Q5Q0	811	3-methyladenine DNA glycosylase OS=Francisella tularensis subsp. novicida (strain U112) OX=401614 GN=tag PE=4 SV=1
		17.3276	17.4062	17.5564	6	6	6	18.1	18.1	18.1	40.336	0	20.105	1390200	17	6	6	6	A0Q5Q1	A0Q5Q1	812	Glycerate kinase OS=Francisella tularensis subsp. novicida (strain U112) OX=401614 GN=glxK PE=3 SV=1
		18.1485	18.5626	18.8001	5	5	5	49.6	49.6	49.6	14.15	0	66.823	1333500	13	5	4	4	A0Q5Q4	A0Q5Q4	813	Uncharacterized protein OS=Francisella tularensis subsp. novicida (strain U112) OX=401614 GN=FTN_0677 PE=4 SV=1
		17.253	17.3468	17.3603	14	14	14	38.5	38.5	38.5	42.824	0	68.301	3280000	37	14	13	13	A0Q5Q6	A0Q5Q6	814	HRDC domain protein OS=Francisella tularensis subsp. novicida (strain U112) OX=401614 GN=rnd PE=4 SV=1
		20.2723	20.0371	20.1444	8	8	8	67.9	67.9	67.9	15.373	0	143.06	7545800	26	8	6	7	A0Q5R1	A0Q5R1	815	HIT domain protein OS=Francisella tularensis subsp. novicida (strain U112) OX=401614 GN=FTN_0684 PE=4 SV=1
		20.1386	20.4228	20.3044	17	17	17	47.4	47.4	47.4	43.488	0	290.95	14773000	56	14	17	17	A0Q5R2	A0Q5R2	816	Galactokinase OS=Francisella tularensis subsp. novicida (strain U112) OX=401614 GN=galK PE=3 SV=1
		20.0751	20.2282	20.2549	18	18	18	53.7	53.7	53.7	39.649	0	230.82	17809000	60	16	17	16	A0Q5R3	A0Q5R3	817	Galactose-1-phosphate uridylyltransferase OS=Francisella tularensis subsp. novicida (strain U112) OX=401614 GN=galT PE=3 SV=1
		20.8776	20.9953	20.9854	5	5	5	10.2	10.2	10.2	50.955	0	90.408	9301200	15	5	5	5	A0Q5R4	A0Q5R4	818	Galactose-proton symporter, major facilitator superfamily (MFS) transport protein OS=Francisella tularensis subsp. novicida (strain U112) OX=401614 GN=galP1 PE=3 SV=1
		20.8175	20.9237	20.9661	11	11	10	14.4	14.4	14.4	51.133	0	139.4	21782000	30	9	10	9	A0Q5R5	A0Q5R5	819	Galactose-proton symporter, major facilitator superfamily (MFS) transport protein OS=Francisella tularensis subsp. novicida (strain U112) OX=401614 GN=galP2 PE=3 SV=1
		22.5929	22.2004	22.4108	11	11	11	92.4	92.4	92.4	10.24	0	323.31	62606000	57	10	10	10	A0Q5R6	A0Q5R6	820	PPIC-type PPIASE domain protein OS=Francisella tularensis subsp. novicida (strain U112) OX=401614 GN=ppiC PE=4 SV=1
		20.4491	20.3979	20.3131	30	30	30	54.5	54.5	54.5	64.004	0	323.31	32056000	99	28	28	29	A0Q5R7	A0Q5R7	821	ATP-dependent RNA helicase DeaD OS=Francisella tularensis subsp. novicida (strain U112) OX=401614 GN=deaD PE=3 SV=1
		20.7804	21.0823	21.0051	6	6	6	31.6	31.6	31.6	21.807	0	89.557	10103000	20	6	5	6	A0Q5R8	A0Q5R8	822	Guanylate kinase OS=Francisella tularensis subsp. novicida (strain U112) OX=401614 GN=gmk PE=3 SV=1
		20.3946	20.2135	20.4947	12	12	12	40.8	40.8	40.8	38.019	0	109.89	11645000	38	10	12	11	A0Q5R9;A0A6N3JAK0	A0Q5R9;A0A6N3JAK0	823	Quinolinate synthase OS=Francisella tularensis subsp. novicida (strain U112) OX=401614 GN=nadA PE=4 SV=1;Quinolinate synthase OS=Francisella tularensis subsp. novicida (strain U112) OX=401614 GN=nadA PE=4 SV=1
		18.6586	18.5712	18.7256	10	10	10	37.3	37.3	37.3	31.416	0	37.009	3334500	27	9	10	9	A0Q5S0	A0Q5S0	824	Quinolinate phosphoribosyltransferase [decarboxylating] OS=Francisella tularensis subsp. novicida (strain U112) OX=401614 GN=nadC PE=3 SV=1
		18.0636	18.2087	18.2447	14	14	14	39.8	39.8	39.8	54.657	0	150.26	5609200	40	14	12	14	A0Q5S1	A0Q5S1	825	L-aspartate oxidase OS=Francisella tularensis subsp. novicida (strain U112) OX=401614 GN=nadB PE=3 SV=1
		17.8296	18.0928	17.9147	8	8	8	27.7	27.7	27.7	38.963	0	48.743	3112300	32	8	8	8	A0Q5S2;A0A6N3JAA5	A0Q5S2;A0A6N3JAA5	826	Deoxyadenosine deaminase/adenosine deaminase OS=Francisella tularensis subsp. novicida (strain U112) OX=401614 GN=add PE=4 SV=1;Adenosine/AMP deaminase family protein OS=Francisella tularensis subsp. novicida (strain U112) OX=401614 GN=AW25_1328 PE=4 SV=1
		21.2933	21.5474	21.4792	9	9	9	55.1	55.1	55.1	17.771	0	69.959	16235000	32	9	9	9	A0Q5S5	A0Q5S5	827	Glutathione peroxidase OS=Francisella tularensis subsp. novicida (strain U112) OX=401614 GN=FTN_0698 PE=3 SV=1
		14.5477	14.3569	14.8361	1	1	1	2.3	2.3	2.3	42.27	0	3.3506	70135	3	1	1	1	A0Q5S6	A0Q5S6	828	Uncharacterized protein OS=Francisella tularensis subsp. novicida (strain U112) OX=401614 GN=FTN_0699 PE=4 SV=1
		15.2378	15.3269	14.9517	3	3	3	13.5	13.5	13.5	24.065	0	8.1235	203540	6	2	2	3	A0Q5S8	A0Q5S8	829	PGAP1-like family protein OS=Francisella tularensis subsp. novicida (strain U112) OX=401614 GN=FTN_0701 PE=4 SV=1
		17.5308	17.6452	17.6283	5	5	5	33.2	33.2	33.2	21.721	0	51.341	1299900	11	5	5	5	A0Q5T0	A0Q5T0	830	Type I restriction modification DNA specificity domain protein OS=Francisella tularensis subsp. novicida (strain U112) OX=401614 GN=FTN_0703 PE=3 SV=1
		19.9004	19.9557	20.0551	22	22	22	49.5	49.5	49.5	56.131	0	255.5	13108000	64	20	19	22	A0Q5T1	A0Q5T1	831	Site-specific DNA-methyltransferase (adenine-specific) OS=Francisella tularensis subsp. novicida (strain U112) OX=401614 GN=hsdM PE=3 SV=1
		19.0833	19.0043	19.1976	16	16	16	38.2	38.2	38.2	46.42	0	106.27	5486100	39	16	15	13	A0Q5T4	A0Q5T4	832	Type I restriction modification DNA specificity domain protein OS=Francisella tularensis subsp. novicida (strain U112) OX=401614 GN=FTN_0707 PE=3 SV=1
		16.4259	16.4036	16.6972	2	2	2	25.9	25.9	25.9	9.1124	0	5.1974	427930	5	2	2	2	A0Q5T5	A0Q5T5	833	Uncharacterized protein OS=Francisella tularensis subsp. novicida (strain U112) OX=401614 GN=FTN_0708 PE=4 SV=1
		16.05	16.0875	16.5087	5	5	5	26.6	26.6	26.6	29.59	0	35.397	562540	12	5	4	5	A0Q5T6	A0Q5T6	834	Uncharacterized protein OS=Francisella tularensis subsp. novicida (strain U112) OX=401614 GN=FTN_0709 PE=4 SV=1
		18.0991	18.174	18.1793	39	39	39	38.6	38.6	38.6	119.24	0	323.31	7939100	93	35	35	36	A0Q5T7	A0Q5T7	835	Type I restriction enzyme R Protein OS=Francisella tularensis subsp. novicida (strain U112) OX=401614 GN=FTN_0710 PE=3 SV=1
		15.3735	15.3365	15.3285	3	3	3	14.2	14.2	14.2	26.118	0	4.313	232780	6	3	3	3	A0Q5T8	A0Q5T8	836	Predicted metal-dependent hydrolase OS=Francisella tularensis subsp. novicida (strain U112) OX=401614 GN=FTN_0711 PE=4 SV=1
		18.6612	19.082	18.7354	10	10	10	55.7	55.7	55.7	14.206	0	165.64	5631100	33	10	10	9	A0Q5T9	A0Q5T9	837	Heat shock protein 15 OS=Francisella tularensis subsp. novicida (strain U112) OX=401614 GN=hslR PE=3 SV=1
		18.7328	18.4103	18.6542	21	21	21	29.6	29.6	29.6	99.22	0	163.51	6714100	54	21	20	20	A0Q5U0	A0Q5U0	838	LPS-assembly protein LptD OS=Francisella tularensis subsp. novicida (strain U112) OX=401614 GN=ostA2 PE=3 SV=1
		24.4035	24.4427	24.4294	74	74	74	81.1	81.1	81.1	134.59	0	323.31	389180000	481	69	71	68	A0Q5U2;A0Q5U1	A0Q5U2;A0Q5U1	839	Sin3 binding family protein OS=Francisella tularensis subsp. novicida (strain U112) OX=401614 GN=FTN_0715 PE=4 SV=1;Uncharacterized protein OS=Francisella tularensis subsp. novicida (strain U112) OX=401614 GN=FTN_0714 PE=4 SV=1
		19.1076	19.1104	18.8979	7	7	7	33.6	33.6	33.6	30.842	0	43.288	2855000	18	6	6	6	A0Q5U3	A0Q5U3	840	Uncharacterized protein OS=Francisella tularensis subsp. novicida (strain U112) OX=401614 GN=FTN_0716 PE=4 SV=1
		15.7531	16.0881	15.8006	4	4	4	6.2	6.2	6.2	63.28	0	15.86	403240	11	4	2	3	A0Q5U4	A0Q5U4	841	Conserved hypothetical membrane protein OS=Francisella tularensis subsp. novicida (strain U112) OX=401614 GN=FTN_0717 PE=4 SV=1
		19.6468	19.2646	19.4619	15	15	15	49.5	49.5	49.5	32.255	0	129.28	5930300	39	13	13	14	A0Q5U5	A0Q5U5	842	Efflux transporter, RND family, MFP subunit OS=Francisella tularensis subsp. novicida (strain U112) OX=401614 GN=FTN_0718 PE=3 SV=1
		22.811	22.7651	22.8989	21	21	21	72.3	72.3	72.3	26.334	0	247.68	133370000	122	18	20	21	A0Q5U7	A0Q5U7	843	IclR helix-turn-helix domain protein OS=Francisella tularensis subsp. novicida (strain U112) OX=401614 GN=FTN_0720 PE=4 SV=1
		20.1843	20.2332	20.2233	9	9	9	34.5	34.5	34.5	36.229	0	93.062	6821100	28	8	9	8	A0Q5U8	A0Q5U8	844	Alpha/beta hydrolase fold family protein OS=Francisella tularensis subsp. novicida (strain U112) OX=401614 GN=FTN_0721 PE=4 SV=1
		14.9963	15.3916	15.3111	4	4	4	15.9	15.9	15.9	37.735	0	7.545	231320	7	2	4	4	A0Q5U9	A0Q5U9	845	EF-P post-translational modification enzyme B OS=Francisella tularensis subsp. novicida (strain U112) OX=401614 GN=epmB PE=3 SV=1
		15.6988	15.5039	15.6089	1	1	1	13.4	13.4	13.4	7.3342	0.0037903	2.2448	141720	2	1	1	1	A0Q5V0	A0Q5V0	846	Cold-shock DNA-binding domain protein OS=Francisella tularensis subsp. novicida (strain U112) OX=401614 GN=cspA PE=4 SV=1
		21.2383	21.325	21.352	13	13	13	29.8	29.8	29.8	42.779	0	323.31	25496000	46	12	11	13	A0Q5V4	A0Q5V4	847	Cation diffusion facilitator transporter family protein OS=Francisella tularensis subsp. novicida (strain U112) OX=401614 GN=FTN_0728 PE=4 SV=1
		21.1356	21.1124	21.2525	23	23	23	64.8	64.8	64.8	32.149	0	243.24	34911000	60	22	21	22	A0Q5V5	A0Q5V5	848	UTP--glucose-1-phosphate uridylyltransferase OS=Francisella tularensis subsp. novicida (strain U112) OX=401614 GN=galU PE=3 SV=1
		20.605	20.752	20.6202	26	26	26	50.1	50.1	50.1	72.504	0	323.31	20835000	83	25	25	23	A0Q5V6	A0Q5V6	849	Acetate--CoA ligase OS=Francisella tularensis subsp. novicida (strain U112) OX=401614 GN=acs PE=3 SV=1
		16.688	16.1709	16.5924	1	1	1	3.9	3.9	3.9	33.736	0	4.9569	264400	3	1	1	1	A0Q5V7	A0Q5V7	850	Conserved hypothetical membrane protein OS=Francisella tularensis subsp. novicida (strain U112) OX=401614 GN=FTN_0731 PE=4 SV=1
		16.4244	16.2687	16.3724	1	1	1	22.1	22.1	22.1	7.945	0	27.799	238500	3	1	1	1	A0Q5V8	A0Q5V8	851	Uncharacterized protein OS=Francisella tularensis subsp. novicida (strain U112) OX=401614 GN=FTN_0732 PE=4 SV=1
		17.2016	17.2017	17.261	6	6	6	28.2	28.2	28.2	28.674	0	23.916	1558800	16	5	6	6	A0Q5W1	A0Q5W1	852	Mg-dependent DNase OS=Francisella tularensis subsp. novicida (strain U112) OX=401614 GN=FTN_0735 PE=4 SV=1
		21.2367	21.27	21.3809	39	39	39	55	55	55	78.016	0	323.31	56766000	104	37	31	34	A0Q5W2	A0Q5W2	853	Glycine--tRNA ligase beta subunit OS=Francisella tularensis subsp. novicida (strain U112) OX=401614 GN=glyS PE=3 SV=1
		21.9228	21.9234	21.9416	20	20	20	56	56	56	42.296	0	286.42	59755000	85	20	19	18	A0Q5W5	A0Q5W5	854	Spermidine/putrescine import ATP-binding protein PotA OS=Francisella tularensis subsp. novicida (strain U112) OX=401614 GN=potG PE=3 SV=1
		20.062	19.6761	20.1216	8	8	8	84.9	84.9	84.9	9.7251	0	119.26	7407100	33	8	8	8	A0Q5W6	A0Q5W6	855	Uncharacterized protein OS=Francisella tularensis subsp. novicida (strain U112) OX=401614 GN=FTN_0740 PE=4 SV=1
		17.9885	18.2579	18.1661	3	3	3	4.5	4.5	4.5	53.465	0	25.526	1451600	9	3	2	3	A0Q5W7	A0Q5W7	856	Major Facilitator Superfamily protein OS=Francisella tularensis subsp. novicida (strain U112) OX=401614 GN=FTN_0741 PE=4 SV=1
		17.5017	17.8988	17.6507	4	4	4	21.8	21.8	21.8	24.329	0	11.978	1100300	9	4	4	4	A0Q5W8	A0Q5W8	857	HAD phosphoserine phosphatase-like hydrolase, IB family protein OS=Francisella tularensis subsp. novicida (strain U112) OX=401614 GN=serB PE=4 SV=1
		17.4996	17.5284	17.5668	1	1	1	2.4	2.4	2.4	37.848	0	6.5785	539520	3	1	1	1	A0Q5W9	A0Q5W9	858	Conserved hypothetical membrane protein OS=Francisella tularensis subsp. novicida (strain U112) OX=401614 GN=FTN_0743 PE=4 SV=1
		19.4377	19.6237	19.5784	9	9	9	59.8	59.8	59.8	15.447	0	124.75	3208200	19	9	7	7	A0Q5X0	A0Q5X0	859	Uncharacterized protein OS=Francisella tularensis subsp. novicida (strain U112) OX=401614 GN=FTN_0744 PE=4 SV=1
		20.165	20.3302	20.24	17	17	17	66.8	66.8	66.8	27.262	0	308.03	16280000	71	16	17	16	A0Q5X1	A0Q5X1	860	Uncharacterized protein OS=Francisella tularensis subsp. novicida (strain U112) OX=401614 GN=FTN_0745 PE=4 SV=1
		16.9446	17.4017	17.1615	1	1	1	3.2	3.2	3.2	59.1	0	30.146	628130	6	1	1	1	A0Q5X3	A0Q5X3	861	Amino acid permease family protein OS=Francisella tularensis subsp. novicida (strain U112) OX=401614 GN=FTN_0747 PE=4 SV=1
		19.9991	19.7447	19.8681	7	7	7	31.1	31.1	31.1	31.673	0	65.033	9555700	34	7	7	6	A0Q5X4	A0Q5X4	862	Prephenate dehydratase OS=Francisella tularensis subsp. novicida (strain U112) OX=401614 GN=pheA PE=4 SV=1
		15.8154	15.6961	16.0581	3	3	3	16.2	16.2	16.2	26.318	0	11.112	360430	8	3	2	3	A0Q5X5	A0Q5X5	863	Predicted metal-dependent hydrolase OS=Francisella tularensis subsp. novicida (strain U112) OX=401614 GN=FTN_0749 PE=4 SV=1
		21.3569	21.3183	21.5562	28	28	28	60	60	60	50.12	0	323.31	54505000	93	26	26	26	A0Q5X6	A0Q5X6	864	L-serine dehydratase OS=Francisella tularensis subsp. novicida (strain U112) OX=401614 GN=sdaA PE=3 SV=1
		19.8188	19.9967	19.9326	18	18	18	55	55	55	45.152	0	227.14	16011000	48	17	17	16	A0Q5X7	A0Q5X7	865	Cysteine desulfurase OS=Francisella tularensis subsp. novicida (strain U112) OX=401614 GN=sufS PE=3 SV=1
		20.8196	21.0117	21.0744	9	9	9	78.8	78.8	78.8	13.171	0	162.53	17065000	33	8	8	9	A0Q5X8	A0Q5X8	866	Iron-sulfur cluster assembly accessory family protein OS=Francisella tularensis subsp. novicida (strain U112) OX=401614 GN=FTN_0752 PE=3 SV=1
		18.7612	18.9456	18.9139	7	7	7	47	47	47	20.266	0	39.133	5372900	23	6	7	6	A0Q5X9	A0Q5X9	867	FeS_assembly_P domain-containing protein OS=Francisella tularensis subsp. novicida (strain U112) OX=401614 GN=FTN_0753 PE=4 SV=1
		23.9396	23.8089	23.8059	26	26	26	53.8	53.8	53.8	41.176	0	323.31	257850000	155	23	26	23	A0Q5Y2	A0Q5Y2	868	OmpA family protein OS=Francisella tularensis subsp. novicida (strain U112) OX=401614 GN=fopA PE=4 SV=1
		18.5855	18.7912	18.7416	6	6	6	32.1	32.1	32.1	40.704	0	54.191	2240000	13	5	5	6	A0Q5Y7	A0Q5Y7	869	Radical SAM additional 4Fe4S-binding SPASM domain protein OS=Francisella tularensis subsp. novicida (strain U112) OX=401614 GN=FTN_0761 PE=4 SV=1
		19.4702	19.6041	19.5186	3	3	3	31.7	31.7	31.7	9.4508	0	16.856	2440700	5	3	2	3	A0Q5Y8	A0Q5Y8	870	Glutaredoxin family protein OS=Francisella tularensis subsp. novicida (strain U112) OX=401614 GN=grxC PE=4 SV=1
		17.9912	18.1068	18.0508	4	4	4	33.6	33.6	33.6	17.396	0	19.866	1681600	12	4	4	4	A0Q5Y9	A0Q5Y9	871	Acyl-ACP thioesterase family protein OS=Francisella tularensis subsp. novicida (strain U112) OX=401614 GN=FTN_0763 PE=4 SV=1
		22.2763	22.2315	22.1897	16	16	16	45.7	45.7	45.7	37.13	0	215.77	45367000	58	13	16	15	A0Q5Z1	A0Q5Z1	872	Choloylglycine hydrolase family protein OS=Francisella tularensis subsp. novicida (strain U112) OX=401614 GN=FTN_0765 PE=3 SV=1
		19.0849	19.4087	19.0766	9	9	9	48	48	48	28.153	0	65.922	5451800	22	9	7	9	A0Q5Z2	A0Q5Z2	873	RNA 2-O ribose methyltransferase substrate binding family protein OS=Francisella tularensis subsp. novicida (strain U112) OX=401614 GN=spoU PE=4 SV=1
		17.2202	17.1646	17.2616	7	7	7	11.5	11.5	11.5	72.05	0	41.508	1362400	21	7	6	6	A0Q5Z3	A0Q5Z3	874	Betaine/carnitine/choline transporter (BCCT) family protein OS=Francisella tularensis subsp. novicida (strain U112) OX=401614 GN=betT PE=3 SV=1
		21.8553	21.8625	22.06	21	21	21	59.2	59.2	59.2	32.602	0	224.31	43284000	54	20	20	21	A0Q5Z5	A0Q5Z5	875	Peptide methionine sulfoxide reductase MsrA OS=Francisella tularensis subsp. novicida (strain U112) OX=401614 GN=msrA PE=3 SV=1
		23.8662	23.945	23.8057	30	30	30	73.5	73.5	73.5	39.446	0	323.31	258900000	232	28	28	26	A0Q5Z7	A0Q5Z7	876	Domain amino terminal to FKBP-type peptidyl-prolyl isomerase family protein OS=Francisella tularensis subsp. novicida (strain U112) OX=401614 GN=FTN_0771 PE=4 SV=1
		22.7087	22.3713	22.5795	5	5	5	45.8	45.8	45.8	10.466	0	302.9	33817000	53	5	5	5	A0Q5Z8	A0Q5Z8	877	Domain amino terminal to FKBP-type peptidyl-prolyl isomerase family protein OS=Francisella tularensis subsp. novicida (strain U112) OX=401614 GN=FTN_0772 PE=4 SV=1
		16.7541	16.5983	16.6956	6	6	6	21.3	21.3	21.3	41.279	0	37.423	647840	15	5	6	6	A0Q5Z9	A0Q5Z9	878	Epoxyqueuosine reductase OS=Francisella tularensis subsp. novicida (strain U112) OX=401614 GN=queG PE=3 SV=1
		20.8157	21.0753	20.7263	4	4	4	51.4	51.4	51.4	12.543	0	77.582	6954400	15	4	4	4	A0Q600	A0Q600	879	Ribosomal silencing factor RsfS OS=Francisella tularensis subsp. novicida (strain U112) OX=401614 GN=rsfS PE=3 SV=1
		18.9706	18.3069	18.9188	3	3	3	27.9	27.9	27.9	13.114	0	16.809	1621700	7	3	3	3	A0Q601	A0Q601	880	Putative membrane protein OS=Francisella tularensis subsp. novicida (strain U112) OX=401614 GN=FTN_0775 PE=4 SV=1
		16.8973	16.9242	16.9291	15	15	15	26.5	26.5	26.5	79.491	0	93.722	1639600	35	13	14	12	A0Q602	A0Q602	881	DNA helicase OS=Francisella tularensis subsp. novicida (strain U112) OX=401614 GN=FTN_0776 PE=3 SV=1
		20.6101	20.6206	20.6971	8	8	8	56.1	56.1	56.1	16.824	0	264.5	12235000	32	8	8	8	A0Q603	A0Q603	882	Uncharacterized protein OS=Francisella tularensis subsp. novicida (strain U112) OX=401614 GN=FTN_0777 PE=4 SV=1
		21.6351	21.6476	21.7219	21	21	21	54	54	54	51.301	0	323.31	69227000	90	21	21	20	A0Q606	A0Q606	883	Cytosol aminopeptidase OS=Francisella tularensis subsp. novicida (strain U112) OX=401614 GN=pepB PE=3 SV=1
		15.5779	15.7998	15.7489	2	2	2	13.6	13.6	13.6	18.994	0	8.9485	209990	4	2	2	1	A0Q609	A0Q609	884	Isochorismatase family protein OS=Francisella tularensis subsp. novicida (strain U112) OX=401614 GN=FTN_0783 PE=4 SV=1
		18.8615	19.1296	19.2341	4	4	4	18.5	18.5	18.5	19.694	0	8.3067	2661900	8	2	4	3	A0Q610	A0Q610	885	Isochorismatase family protein OS=Francisella tularensis subsp. novicida (strain U112) OX=401614 GN=FTN_0785 PE=4 SV=1
		21.2501	20.9679	21.2325	19	19	19	57.3	57.3	57.3	28.196	0	274.58	32742000	64	18	19	18	A0Q611	A0Q611	886	Aminomethyltransferase folate-binding domain protein OS=Francisella tularensis subsp. novicida (strain U112) OX=401614 GN=FTN_0786 PE=4 SV=1
		20.0601	20.1534	20.1912	15	15	15	24.4	24.4	24.4	78.171	0	87.712	5232500	31	13	13	13	A0Q612	A0Q612	887	ATP-dependent DNA helicase Rep OS=Francisella tularensis subsp. novicida (strain U112) OX=401614 GN=rep PE=3 SV=1
		18.4746	18.5262	18.6143	8	8	8	30.4	30.4	30.4	31.099	0	32.887	3524300	22	7	7	8	A0Q613	A0Q613	888	S1 domain protein OS=Francisella tularensis subsp. novicida (strain U112) OX=401614 GN=FTN_0788 PE=3 SV=1
		18.0397	18.5339	18.2255	10	10	10	36	36	36	32.925	0	159.31	2728400	30	10	10	10	A0Q615	A0Q615	889	Recombination-associated protein RdgC OS=Francisella tularensis subsp. novicida (strain U112) OX=401614 GN=rdgC PE=3 SV=1
		19.3929	19.0664	19.1411	5	5	5	60	60	60	9.7453	0	19.415	5153600	19	5	5	5	A0Q616	A0Q616	890	Uncharacterized protein OS=Francisella tularensis subsp. novicida (strain U112) OX=401614 GN=FTN_0791 PE=4 SV=1
		14.8556	14.8883	14.7638	2	2	2	37.1	37.1	37.1	7.5748	0	24.666	127890	4	2	2	2	A0Q619	A0Q619	891	Transcriptional regulator OS=Francisella tularensis subsp. novicida (strain U112) OX=401614 GN=FTN_0795 PE=4 SV=1
		20.0203	20.3554	20.0272	4	4	4	42.4	42.4	42.4	15.045	0	152.16	7169000	20	4	3	4	A0Q625	A0Q625	892	Uncharacterized protein OS=Francisella tularensis subsp. novicida (strain U112) OX=401614 GN=FTN_0802 PE=1 SV=1
		21.3701	21.085	21.2174	19	19	19	56.5	56.5	56.5	37.084	0	323.31	33410000	79	18	17	18	A0Q627	A0Q627	893	Glutathione synthetase OS=Francisella tularensis subsp. novicida (strain U112) OX=401614 GN=gshB PE=3 SV=1
		16.9435	17.2382	17.202	11	11	11	25.4	25.4	25.4	62.326	0	96.571	2781400	30	9	11	10	A0Q629	A0Q629	894	Glycosyl hydrolase family 3 OS=Francisella tularensis subsp. novicida (strain U112) OX=401614 GN=FTN_0806 PE=3 SV=1
		21.5668	21.7516	21.5986	13	13	13	56.2	56.2	56.2	27.703	0	162.66	24600000	63	12	11	11	A0Q630	A0Q630	895	Short chain dehydrogenase OS=Francisella tularensis subsp. novicida (strain U112) OX=401614 GN=FTN_0807 PE=3 SV=1
		21.8183	22.0928	21.9532	19	19	19	58.1	58.1	58.1	27.713	0	148.78	30289000	69	18	19	19	A0Q631	A0Q631	896	Acetoacetate decarboxylase OS=Francisella tularensis subsp. novicida (strain U112) OX=401614 GN=FTN_0808 PE=4 SV=1
		19.1273	19.1998	19.2862	14	14	14	47.3	47.3	47.3	32.322	0	95.783	5772900	38	13	13	13	A0Q633	A0Q633	897	ROK family protein OS=Francisella tularensis subsp. novicida (strain U112) OX=401614 GN=FTN_0810 PE=4 SV=1
		16.9671	17.0523	17.0685	13	13	13	35.3	35.3	35.3	36.297	0	75.198	1893700	27	12	11	12	A0Q634	A0Q634	898	Bifunctional ligase/repressor BirA OS=Francisella tularensis subsp. novicida (strain U112) OX=401614 GN=birA PE=3 SV=1
		13.3261	NaN	13.5561	1	1	1	5.3	5.3	5.3	28.72	0	3.5332	20616	2	1	0	1	A0Q636	A0Q636	899	Biotin synthesis protein BioC OS=Francisella tularensis subsp. novicida (strain U112) OX=401614 GN=bioC PE=4 SV=1
		18.7411	18.7514	18.7983	7	7	7	39.8	39.8	39.8	19.02	0	23.575	3181700	17	6	7	5	A0Q640	A0Q640	900	Uncharacterized protein OS=Francisella tularensis subsp. novicida (strain U112) OX=401614 GN=FTN_0817 PE=4 SV=1
		20.4954	20.4785	20.5675	15	15	15	41.2	41.2	41.2	35.465	0	174.96	25556000	47	15	15	15	A0Q641	A0Q641	901	Alpha/beta hydrolase fold family protein OS=Francisella tularensis subsp. novicida (strain U112) OX=401614 GN=FTN_0818 PE=4 SV=1
		20.0043	20.1283	20.1222	20	20	20	49.2	49.2	49.2	48.131	0	89.418	13248000	62	17	19	18	A0Q642	A0Q642	902	2-amino-4-hydroxy-6-hydroxymethyldihydropteridine pyrophosphokinase OS=Francisella tularensis subsp. novicida (strain U112) OX=401614 GN=folK PE=3 SV=1
		16.4257	16.6668	16.8215	3	3	3	34.2	34.2	34.2	13.75	0	31.844	462170	9	3	3	3	A0Q643	A0Q643	903	Dihydroneopterin aldolase OS=Francisella tularensis subsp. novicida (strain U112) OX=401614 GN=folB PE=4 SV=1
		18.1115	18.06	18.15	10	10	10	22.8	22.8	22.8	52.095	0	119.28	3267000	33	10	10	10	A0Q644	A0Q644	904	AMP-binding enzyme OS=Francisella tularensis subsp. novicida (strain U112) OX=401614 GN=FTN_0821 PE=4 SV=1
		17.5801	17.66	17.7997	9	9	9	17.4	17.4	17.4	68.248	0	69.857	1971700	21	9	9	7	A0Q645	A0Q645	905	Aminodeoxychorismate synthase, component I OS=Francisella tularensis subsp. novicida (strain U112) OX=401614 GN=pabB PE=4 SV=1
		15.3803	16.1279	15.5251	2	2	2	20.1	20.1	20.1	20.997	0	19.921	203930	5	2	2	2	A0Q646	A0Q646	906	Glutamine amidotransferase of anthranilate synthase/aminodeoxychorismate synthase family protein OS=Francisella tularensis subsp. novicida (strain U112) OX=401614 GN=pabA PE=4 SV=1
		21.1188	21.0965	21.0672	20	20	20	46.2	46.2	46.2	40.812	0	323.31	39218000	90	18	19	17	A0Q648	A0Q648	907	Aldo/keto reductase family protein OS=Francisella tularensis subsp. novicida (strain U112) OX=401614 GN=FTN_0825 PE=4 SV=1
		20.2367	20.4166	20.333	14	14	14	38.7	38.7	38.7	40.797	0	169.03	17004000	46	13	14	13	A0Q649	A0Q649	908	Aldo/keto reductase family protein OS=Francisella tularensis subsp. novicida (strain U112) OX=401614 GN=FTN_0826 PE=4 SV=1
		18.5154	18.2453	18.5218	13	13	13	45.1	45.1	45.1	34.365	0	188.92	5101600	47	12	13	13	A0Q650	A0Q650	909	Carbon-nitrogen hydrolase family protein OS=Francisella tularensis subsp. novicida (strain U112) OX=401614 GN=FTN_0827 PE=4 SV=1
		20.8118	20.9426	20.8159	7	7	7	39	39	39	16.088	0	155.55	13013000	24	7	6	7	A0Q651	A0Q651	910	Uncharacterized protein OS=Francisella tularensis subsp. novicida (strain U112) OX=401614 GN=FTN_0828 PE=4 SV=1
		19.6759	19.8102	19.6802	15	15	15	44.9	44.9	44.9	48.587	0	188.32	12045000	55	14	14	14	A0Q654	A0Q654	911	ATP-dependent RNA helicase OS=Francisella tularensis subsp. novicida (strain U112) OX=401614 GN=FTN_0831 PE=3 SV=1
		19.8293	19.7519	19.7863	6	6	6	11.9	11.9	11.9	56.282	0	104.83	8857400	21	6	6	6	A0Q655	A0Q655	912	Dipeptide and tripeptide permease A OS=Francisella tularensis subsp. novicida (strain U112) OX=401614 GN=dtpA PE=4 SV=1
		21.6564	21.7608	21.7029	24	24	24	59.8	59.8	59.8	49.518	0	323.31	39443000	86	24	22	23	A0Q657	A0Q657	913	Glutathione reductase OS=Francisella tularensis subsp. novicida (strain U112) OX=401614 GN=gor PE=3 SV=1
		19.7932	19.5914	19.5631	9	9	9	41.4	41.4	41.4	27.556	0	243.37	7380600	22	8	9	8	A0Q658	A0Q658	914	2-5 RNA ligase superfamily protein OS=Francisella tularensis subsp. novicida (strain U112) OX=401614 GN=FTN_0835 PE=4 SV=1
		14.157	14.4729	14.0475	3	3	3	15.5	15.5	15.5	26.845	0	31.1	148400	7	2	3	3	A0Q660	A0Q660	915	Uncharacterized protein OS=Francisella tularensis subsp. novicida (strain U112) OX=401614 GN=FTN_0837 PE=4 SV=1
		19.3977	19.6244	19.6097	10	10	10	40.5	40.5	40.5	30.898	0	55.331	5748400	22	8	9	10	A0Q661;A0A6N3JF34	A0Q661;A0A6N3JF34	916	Exodeoxyribonuclease III OS=Francisella tularensis subsp. novicida (strain U112) OX=401614 GN=xthA PE=3 SV=1;Exodeoxyribonuclease III OS=Francisella tularensis subsp. novicida (strain U112) OX=401614 GN=xth PE=3 SV=1
		22.8107	22.8683	22.864	20	20	20	45.4	45.4	45.4	41.645	0	323.31	105380000	93	19	19	20	A0Q662	A0Q662	917	Zinc carboxypeptidase family protein OS=Francisella tularensis subsp. novicida (strain U112) OX=401614 GN=FTN_0839 PE=4 SV=1
		20.8162	20.5813	20.7785	13	13	13	68.9	68.9	68.9	22.502	0	204.34	26197000	46	13	12	11	A0Q663	A0Q663	918	Flavodoxin-like fold family protein OS=Francisella tularensis subsp. novicida (strain U112) OX=401614 GN=mdaB PE=4 SV=1
		22.4272	22.3484	22.2706	14	14	2	73.3	73.3	8.9	24.796	0	323.31	54330000	71	13	12	13	A0Q664	A0Q664	919	ThiJ/PfpI family protein OS=Francisella tularensis subsp. novicida (strain U112) OX=401614 GN=FTN_0841 PE=1 SV=1
		22.1969	22.2984	22.3192	30	30	30	73.8	73.8	73.8	40.82	0	323.31	96050000	133	29	26	25	A0Q665	A0Q665	920	Phospho-2-dehydro-3-deoxyheptonate aldolase OS=Francisella tularensis subsp. novicida (strain U112) OX=401614 GN=aroG PE=3 SV=1
		22.5976	22.6669	22.5804	46	46	46	80.1	80.1	80.1	50.338	0	323.31	159590000	241	44	42	43	A0Q666	A0Q666	921	Signal recognition particle protein OS=Francisella tularensis subsp. novicida (strain U112) OX=401614 GN=ffh PE=3 SV=1
		17.3259	17.6682	17.4853	3	3	3	10	10	10	29.185	0	8.1292	982950	4	2	3	2	A0Q668	A0Q668	922	Probable membrane transporter protein OS=Francisella tularensis subsp. novicida (strain U112) OX=401614 GN=FTN_0845 PE=3 SV=1
		20.1274	20.2674	20.1372	4	4	4	9.7	9.7	9.7	52.772	0	17.563	8485900	20	3	4	3	A0Q671	A0Q671	923	Amino acid antiporter OS=Francisella tularensis subsp. novicida (strain U112) OX=401614 GN=FTN_0848 PE=4 SV=1
		19.3748	19.5655	19.434	19	19	19	44	44	44	51.588	0	206.09	11491000	54	17	17	18	A0Q672	A0Q672	924	Trk system potassium uptake protein TrkA OS=Francisella tularensis subsp. novicida (strain U112) OX=401614 GN=trkA PE=4 SV=1
		20.8105	21.1208	21.1167	15	15	15	75	75	75	14.886	0	155.66	21523000	43	13	15	14	A0Q673	A0Q673	925	FeS assembly SUF system regulator OS=Francisella tularensis subsp. novicida (strain U112) OX=401614 GN=FTN_0850 PE=4 SV=1
		21.9823	21.8345	22.0195	25	25	25	60.1	60.1	60.1	53.47	0	323.31	63343000	84	22	25	24	A0Q674	A0Q674	926	FeS assembly protein SufB OS=Francisella tularensis subsp. novicida (strain U112) OX=401614 GN=sufB PE=3 SV=1
		21.3216	21.1824	21.4141	23	23	23	58.5	58.5	58.5	43.096	0	271.9	40091000	65	22	21	22	A0Q676	A0Q676	927	FeS assembly protein SufD OS=Francisella tularensis subsp. novicida (strain U112) OX=401614 GN=sufD PE=3 SV=1
		21.261	21.1076	21.3622	13	13	13	70	70	70	29.692	0	221.67	19481000	51	13	13	13	A0Q677;A0A6N3JEQ3	A0Q677	928	Uncharacterized protein OS=Francisella tularensis subsp. novicida (strain U112) OX=401614 GN=FTN_0854 PE=4 SV=1
		22.2314	21.6819	21.9449	17	17	17	76.9	76.9	76.9	25.686	0	304.05	46073000	75	17	17	15	A0Q678	A0Q678	929	Uncharacterized protein OS=Francisella tularensis subsp. novicida (strain U112) OX=401614 GN=FTN_0855 PE=4 SV=1
		22.3351	22.1977	22.1874	9	9	9	69.4	69.4	69.4	12.059	0	237.31	37314000	56	8	9	8	A0Q679	A0Q679	930	Thioredoxin OS=Francisella tularensis subsp. novicida (strain U112) OX=401614 GN=trxA PE=3 SV=1
		16.4565	16.4233	16.534	4	4	4	26.2	26.2	26.2	17.734	0	9.0142	546170	9	3	4	4	A0Q680	A0Q680	931	Uncharacterized protein OS=Francisella tularensis subsp. novicida (strain U112) OX=401614 GN=FTN_0857 PE=4 SV=1
		16.58	17.2456	16.9523	3	3	3	38.1	38.1	38.1	11.149	0	14.325	543490	11	3	3	3	A0Q681	A0Q681	932	Bacterial regulatory, arsR family protein OS=Francisella tularensis subsp. novicida (strain U112) OX=401614 GN=FTN_0858 PE=4 SV=1
		21.6885	21.5573	21.629	29	29	27	53	53	49.9	46.98	0	211.3	64526000	112	27	26	26	A0Q684	A0Q684	933	Aminotransferase class I and II family protein OS=Francisella tularensis subsp. novicida (strain U112) OX=401614 GN=FTN_0861 PE=4 SV=1
		17.6701	18.1963	17.9427	8	6	6	21.4	17.9	17.9	43.242	0	33.103	1588400	17	8	7	8	A0Q685;A0A6N3JC59	A0Q685;A0A6N3JC59	934	PAC domain-containing protein OS=Francisella tularensis subsp. novicida (strain U112) OX=401614 GN=FTN_0862 PE=4 SV=1;PAS fold family protein OS=Francisella tularensis subsp. novicida (strain U112) OX=401614 GN=AW25_1157 PE=4 SV=1
		19.0712	19.1993	19.0189	10	10	10	73.2	73.2	73.2	14.643	0	235.92	5089300	21	10	8	9	A0Q687	A0Q687	935	Uncharacterized protein OS=Francisella tularensis subsp. novicida (strain U112) OX=401614 GN=FTN_0864 PE=4 SV=1
		17.575	17.5372	17.5616	6	6	6	44.6	44.6	44.6	16.382	0	40.713	1339200	14	6	6	6	A0Q688	A0Q688	936	Mutator protein OS=Francisella tularensis subsp. novicida (strain U112) OX=401614 GN=mutT PE=3 SV=1
		21.4009	21.5925	21.3223	14	14	14	51	51	51	22.412	0	84.683	13797000	42	14	14	11	A0Q691	A0Q691	937	Sel1 repeat family protein OS=Francisella tularensis subsp. novicida (strain U112) OX=401614 GN=FTN_0868 PE=4 SV=1
		20.3878	20.4148	20.3932	47	47	47	65	65	65	73.133	0	323.31	38559000	105	41	44	41	A0Q692	A0Q692	938	TGc domain-containing protein OS=Francisella tularensis subsp. novicida (strain U112) OX=401614 GN=FTN_0869 PE=4 SV=1
		21.1048	20.7146	20.9857	10	10	10	66.5	66.5	66.5	21.074	0	323.31	20583000	29	10	10	9	A0Q694	A0Q694	939	LPS-assembly lipoprotein LptE OS=Francisella tularensis subsp. novicida (strain U112) OX=401614 GN=lptE PE=3 SV=1
		17.422	17.4876	17.5688	5	5	5	11.9	11.9	11.9	45.359	0	22.297	1242500	13	4	5	4	A0Q695	A0Q695	940	Mechanosensitive ion channel family protein OS=Francisella tularensis subsp. novicida (strain U112) OX=401614 GN=FTN_0872 PE=4 SV=1
		21.4723	21.6182	21.4557	8	8	8	45.2	45.2	45.2	21.124	0	86.807	27340000	36	7	8	7	A0Q696;A0A6N3JBG0	A0Q696;A0A6N3JBG0	941	dCTP deaminase OS=Francisella tularensis subsp. novicida (strain U112) OX=401614 GN=dcd PE=3 SV=1;dCTP deaminase OS=Francisella tularensis subsp. novicida (strain U112) OX=401614 GN=dcd PE=3 SV=1
		20.6339	20.626	20.8341	11	11	11	51	51	51	31.249	0	103.39	8197300	31	11	11	10	A0Q697	A0Q697	942	Iron-sulfur cluster carrier protein OS=Francisella tularensis subsp. novicida (strain U112) OX=401614 GN=FTN_0874 PE=3 SV=1
		16.2713	16.6382	16.4528	3	3	3	8	8	8	44.979	0	13.372	609110	13	3	3	3	A0Q698	A0Q698	943	Metabolite:H+ symporter (MHS) family OS=Francisella tularensis subsp. novicida (strain U112) OX=401614 GN=FTN_0875 PE=4 SV=1
		16.3337	16.4141	16.4608	12	12	12	29.3	29.3	29.3	54.658	0	89.278	1620400	29	11	10	12	A0Q699	A0Q699	944	Cardiolipin synthase OS=Francisella tularensis subsp. novicida (strain U112) OX=401614 GN=cls PE=4 SV=1
		17.1965	17.4246	17.3857	6	6	6	14.3	14.3	14.3	54.836	0	61.383	1216400	18	6	5	6	A0Q6A0	A0Q6A0	945	Cardiolipin synthase OS=Francisella tularensis subsp. novicida (strain U112) OX=401614 GN=cls PE=4 SV=1
		21.0381	20.9544	21.1985	14	14	14	45.6	45.6	45.6	36.96	0	323.31	27028000	43	12	14	14	A0Q6A1	A0Q6A1	946	HAD super, subIIIB family protein OS=Francisella tularensis subsp. novicida (strain U112) OX=401614 GN=FTN_0878 PE=4 SV=1
		17.8715	18.0194	18.0289	18	18	18	46.9	46.9	46.9	46.28	0	216.34	3983600	43	17	15	17	A0Q6A3	A0Q6A3	947	CobW/HypB/UreG, nucleotide-binding domain protein OS=Francisella tularensis subsp. novicida (strain U112) OX=401614 GN=FTN_0880 PE=3 SV=1
		21.6554	21.5275	21.7149	37	37	37	50	50	50	87.943	0	323.31	80010000	125	34	33	34	A0Q6A5	A0Q6A5	948	Phenylalanine--tRNA ligase beta subunit OS=Francisella tularensis subsp. novicida (strain U112) OX=401614 GN=pheT PE=3 SV=1
		16.7806	16.2441	16.7419	1	1	1	2.7	2.7	2.7	32.945	0.009375	1.7707	307230	4	1	1	1	A0Q6A7	A0Q6A7	949	Drug/metabolite transporter superfamily protein OS=Francisella tularensis subsp. novicida (strain U112) OX=401614 GN=FTN_0884 PE=4 SV=1
		18.315	18.2593	18.35	6	6	6	14.7	14.7	14.7	54.395	0	38.825	3096600	11	6	5	6	A0Q6A8	A0Q6A8	950	Amino acid/peptide transporter family protein OS=Francisella tularensis subsp. novicida (strain U112) OX=401614 GN=FTN_0885 PE=3 SV=1
		15.775	15.909	16.7519	2	2	2	3.6	3.6	3.6	47.702	0.0050378	2.0027	294580	4	2	2	2	A0Q6A9	A0Q6A9	951	Major Facilitator Superfamily protein OS=Francisella tularensis subsp. novicida (strain U112) OX=401614 GN=FTN_0886 PE=3 SV=1
		16.7467	16.7383	16.7729	13	13	13	36.7	36.7	36.7	36.05	0	63.927	1659400	29	13	13	11	A0Q6B0	A0Q6B0	952	Aspartyl protease family protein OS=Francisella tularensis subsp. novicida (strain U112) OX=401614 GN=FTN_0887 PE=4 SV=1
		16.6327	17.2337	16.7728	1	1	1	19.4	19.4	19.4	7.4538	0	3.4559	351410	3	1	1	1	A0Q6B2	A0Q6B2	953	Helix-turn-helix family protein OS=Francisella tularensis subsp. novicida (strain U112) OX=401614 GN=FTN_0889 PE=4 SV=1
		19.9801	19.9306	19.9724	9	9	9	32.9	32.9	32.9	29.421	0	70.719	8007300	27	9	8	9	A0Q6B3	A0Q6B3	954	Mannosyl-glycoendo-beta-N-acetylglucosaminidase family protein OS=Francisella tularensis subsp. novicida (strain U112) OX=401614 GN=FTN_0890 PE=4 SV=1
		17.6871	17.594	18.0783	7	7	6	34.9	34.9	28.2	26.454	0	103.85	2652000	20	6	7	7	A0Q6B5	A0Q6B5	955	3-beta hydroxysteroid dehydrogenase/isomerase family protein OS=Francisella tularensis subsp. novicida (strain U112) OX=401614 GN=FTN_0892 PE=4 SV=1
		23.0979	23.0431	23.1911	19	19	19	88.8	88.8	88.8	22.467	0	238.12	115380000	112	18	19	18	A0Q6B6	A0Q6B6	956	CBS domain protein OS=Francisella tularensis subsp. novicida (strain U112) OX=401614 GN=FTN_0893 PE=4 SV=1
		17.8495	17.7289	17.7888	4	4	4	17.2	17.2	17.2	23.151	0	9.2514	1326600	8	4	4	3	A0Q6B7	A0Q6B7	957	GDSL-like Lipase/Acylhydrolase family protein OS=Francisella tularensis subsp. novicida (strain U112) OX=401614 GN=FTN_0894 PE=4 SV=1
		15.2553	15.1093	15.4311	1	1	1	10.8	10.8	10.8	12.746	0.001906	2.5974	112350	1	1	1	1	A0Q6B8	A0Q6B8	958	AIG2-like family protein OS=Francisella tularensis subsp. novicida (strain U112) OX=401614 GN=FTN_0895 PE=4 SV=1
		15.5971	15.5128	15.5124	2	2	2	3.7	3.7	3.7	57.652	0	3.2932	151580	3	2	1	1	A0Q6C1	A0Q6C1	959	Amino acid permease OS=Francisella tularensis subsp. novicida (strain U112) OX=401614 GN=FTN_0898 PE=4 SV=1
		19.1657	19.0336	19.1972	28	28	28	47.2	47.2	47.2	69.415	0	193.48	19118000	89	28	27	26	A0Q6C3	A0Q6C3	960	Phosphorylase superfamily protein OS=Francisella tularensis subsp. novicida (strain U112) OX=401614 GN=FTN_0900 PE=4 SV=1
		19.2541	19.0011	19.1167	8	8	8	51.3	51.3	51.3	22.309	0	24.641	5030500	22	7	8	8	A0Q6C4	A0Q6C4	961	Fumarylacetoacetate (FAA) hydrolase family protein OS=Francisella tularensis subsp. novicida (strain U112) OX=401614 GN=FTN_0901 PE=4 SV=1
		19.8559	20.1652	19.8669	15	15	15	63	63	63	27.161	0	173.7	11353000	42	13	13	13	A0Q6C5	A0Q6C5	962	Lipopolysaccharide export system ATP-binding protein LptB OS=Francisella tularensis subsp. novicida (strain U112) OX=401614 GN=yhbG PE=3 SV=1
		18.9933	18.7428	18.9706	13	13	13	52.3	52.3	52.3	31.664	0	80.327	5432600	30	12	12	12	A0Q6C6	A0Q6C6	963	OstA-like family protein OS=Francisella tularensis subsp. novicida (strain U112) OX=401614 GN=FTN_0903 PE=4 SV=1
		18.471	18.378	18.4248	7	7	7	36.1	36.1	36.1	23.889	0	51.52	3782700	22	7	6	6	A0Q6C7	A0Q6C7	964	LPS export ABC transporter periplasmic protein LptC OS=Francisella tularensis subsp. novicida (strain U112) OX=401614 GN=lptC PE=4 SV=1
		20.8315	21.0148	20.8454	9	9	9	63.7	63.7	63.7	20.077	0	64.914	12743000	23	9	8	8	A0Q6C8	A0Q6C8	965	3-deoxy-D-manno-octulosonate 8-phosphate phosphatase KdsC OS=Francisella tularensis subsp. novicida (strain U112) OX=401614 GN=yrbI PE=3 SV=1
		22.2364	22.26	22.1385	17	17	17	66.5	66.5	66.5	19.602	0	161.64	45467000	74	15	16	16	A0Q6C9	A0Q6C9	966	Inorganic pyrophosphatase OS=Francisella tularensis subsp. novicida (strain U112) OX=401614 GN=ppa PE=3 SV=1
		23.0325	22.832	22.9012	35	35	35	74.5	74.5	74.5	47.909	0	323.31	196440000	170	31	35	32	A0Q6D0	A0Q6D0	967	Serine-type D-Ala-D-Ala carboxypeptidase OS=Francisella tularensis subsp. novicida (strain U112) OX=401614 GN=FTN_0907 PE=3 SV=1
		20.5265	19.8955	20.1668	5	5	5	66	66	66	10.944	0	71.612	11409000	22	5	5	5	A0Q6D1	A0Q6D1	968	UPF0250 protein FTN_0908 OS=Francisella tularensis subsp. novicida (strain U112) OX=401614 GN=FTN_0908 PE=3 SV=1
		21.7824	21.6788	21.8234	9	9	9	16.7	16.7	16.7	55.316	0	49.613	13658000	23	7	8	8	A0Q6D3	A0Q6D3	969	Major Facilitator Superfamily protein OS=Francisella tularensis subsp. novicida (strain U112) OX=401614 GN=FTN_0910 PE=3 SV=1
		22.1628	22.0323	22.2376	47	47	47	57.7	57.7	57.7	78.608	0	323.31	111750000	158	44	47	41	A0Q6D4	A0Q6D4	970	Glycosyl hydrolases 31 family protein OS=Francisella tularensis subsp. novicida (strain U112) OX=401614 GN=FTN_0911 PE=3 SV=1
		21.5625	21.2941	21.5466	16	16	16	37.6	37.6	37.6	48.082	0	102.71	22779000	40	16	13	15	A0Q6D5	A0Q6D5	971	NADH dehydrogenase OS=Francisella tularensis subsp. novicida (strain U112) OX=401614 GN=ndh PE=4 SV=1
		21.7921	21.9682	21.8146	46	46	46	65	65	65	67.674	0	323.31	115270000	191	43	42	41	A0Q6D6	A0Q6D6	972	RNA polymerase sigma factor RpoD OS=Francisella tularensis subsp. novicida (strain U112) OX=401614 GN=rpoD PE=3 SV=1
		18.2759	18.4883	18.4364	21	21	21	28.9	28.9	28.9	68.978	0	109.66	6654600	53	18	19	19	A0Q6D7	A0Q6D7	973	DNA primase OS=Francisella tularensis subsp. novicida (strain U112) OX=401614 GN=dnaG PE=3 SV=1
		20.3122	19.9924	20.0871	8	8	8	48	48	48	16.757	0	135.59	10888000	24	8	7	8	A0Q6D8	A0Q6D8	974	Yqey-like family protein OS=Francisella tularensis subsp. novicida (strain U112) OX=401614 GN=FTN_0915 PE=4 SV=1
		22.3258	22.5104	22.2793	10	10	10	64.6	64.6	64.6	7.8102	0	81.825	49514000	41	10	9	10	A0Q6D9	A0Q6D9	975	30S ribosomal protein S21 OS=Francisella tularensis subsp. novicida (strain U112) OX=401614 GN=rpsU PE=3 SV=1
		20.7998	20.8406	20.864	24	24	24	60	60	60	51.384	0	323.31	33195000	89	24	23	21	A0Q6E0	A0Q6E0	976	D-alanyl-D-alanine carboxypeptidase/D-alanyl-D-alanine-endopeptidase OS=Francisella tularensis subsp. novicida (strain U112) OX=401614 GN=dacB PE=3 SV=1
		17.9718	18.1668	17.9705	8	8	8	41.4	41.4	41.4	23.486	0	136.65	3044300	30	8	7	8	A0Q6E1	A0Q6E1	977	Transglycosylase SLT domain protein OS=Francisella tularensis subsp. novicida (strain U112) OX=401614 GN=FTN_0918 PE=4 SV=1
		19.8263	19.5634	19.826	4	4	4	30.4	30.4	30.4	16.137	0	11.689	3988600	11	3	4	3	A0Q6E2	A0Q6E2	978	Acyl-ACP thioesterase family protein OS=Francisella tularensis subsp. novicida (strain U112) OX=401614 GN=FTN_0919 PE=3 SV=1
		22.494	22.6745	22.3258	29	29	29	75.3	75.3	75.3	30.7	0	323.31	100260000	139	27	28	28	A0Q6E4	A0Q6E4	979	Peptidyl-prolyl cis-trans isomerase OS=Francisella tularensis subsp. novicida (strain U112) OX=401614 GN=FTN_0921 PE=3 SV=1
		19.6398	19.7144	19.8355	8	8	8	32.9	32.9	32.9	36.452	0	121.06	7026000	23	8	8	7	A0Q6E5	A0Q6E5	980	Octaprenyl diphosphate synthase OS=Francisella tularensis subsp. novicida (strain U112) OX=401614 GN=ispB PE=3 SV=1
		17.4757	17.7513	17.7569	7	7	7	34.3	34.3	34.3	16.173	0	26.191	1618300	14	6	6	5	A0Q6E6	A0Q6E6	981	Domain amino terminal to FKBP-type peptidyl-prolyl isomerase family protein OS=Francisella tularensis subsp. novicida (strain U112) OX=401614 GN=FTN_0923 PE=4 SV=1
		21.7687	21.6959	21.789	23	23	23	60.1	60.1	60.1	37.535	0	323.31	51835000	75	21	23	22	A0Q6E8	A0Q6E8	982	Uncharacterized protein OS=Francisella tularensis subsp. novicida (strain U112) OX=401614 GN=FTN_0925 PE=4 SV=1
		15.0689	15.0146	15.0686	4	4	4	22	22	22	22.731	0	7.5374	244810	9	4	3	4	A0Q6E9	A0Q6E9	983	Adenylyl-sulfate kinase OS=Francisella tularensis subsp. novicida (strain U112) OX=401614 GN=cysC PE=3 SV=1
		18.5989	18.6366	18.5962	9	9	9	29.9	29.9	29.9	34.947	0	82.764	3388500	26	8	9	7	A0Q6F1	A0Q6F1	984	Sulfate adenylyltransferase subunit 2 OS=Francisella tularensis subsp. novicida (strain U112) OX=401614 GN=cysD PE=3 SV=1
		17.2324	17.2885	17.4207	11	11	11	27.5	27.5	27.5	44.067	0	20.219	2015300	23	10	11	11	A0Q6F2	A0Q6F2	985	Uncharacterized protein OS=Francisella tularensis subsp. novicida (strain U112) OX=401614 GN=FTN_0929 PE=4 SV=1
		16.6105	17.012	17.0213	5	5	5	34.8	34.8	34.8	18.736	0	12.685	921390	11	5	5	5	A0Q6F7	A0Q6F7	986	Transglutaminase-like superfamily protein OS=Francisella tularensis subsp. novicida (strain U112) OX=401614 GN=FTN_0934 PE=4 SV=1
		17.4896	17.5784	17.5672	16	16	16	25.6	25.6	25.6	71.834	0	71.179	3277400	36	15	15	14	A0Q6F8	A0Q6F8	987	Asparagine synthase OS=Francisella tularensis subsp. novicida (strain U112) OX=401614 GN=asnB PE=3 SV=1
		16.0879	16.1538	16.2197	6	6	6	14.4	14.4	14.4	48.244	0	18.818	724780	16	5	5	6	A0Q6F9	A0Q6F9	988	Uncharacterized protein OS=Francisella tularensis subsp. novicida (strain U112) OX=401614 GN=FTN_0936 PE=4 SV=1
		17.2627	16.8425	17.2958	3	3	3	10.3	10.3	10.3	34.495	0	5.0854	533680	6	3	1	3	A0Q6G0	A0Q6G0	989	Uncharacterized protein OS=Francisella tularensis subsp. novicida (strain U112) OX=401614 GN=FTN_0937 PE=4 SV=1
		14.7529	13.379	14.8465	1	1	1	17.3	17.3	17.3	5.9478	0.0056568	1.9481	63474	1	1	1	1	A0Q6G2	A0Q6G2	990	Uncharacterized protein OS=Francisella tularensis subsp. novicida (strain U112) OX=401614 GN=FTN_0939 PE=4 SV=1
		17.3926	17.6355	17.3036	4	4	4	40.6	40.6	40.6	7.4714	0	14.058	985870	10	4	4	3	A0Q6G3	A0Q6G3	991	Uncharacterized protein OS=Francisella tularensis subsp. novicida (strain U112) OX=401614 GN=FTN_0940 PE=4 SV=1
		15.679	15.6335	15.6947	4	4	4	30.8	30.8	30.8	17.042	0	18.789	392830	8	4	4	3	A0Q6G6	A0Q6G6	992	Acetyltransferase domain protein OS=Francisella tularensis subsp. novicida (strain U112) OX=401614 GN=rimI PE=4 SV=1
		16.9065	17.0964	16.9495	6	6	6	41.8	41.8	41.8	16.31	0	38.075	975710	11	6	6	5	A0Q6G7	A0Q6G7	993	Uncharacterized protein OS=Francisella tularensis subsp. novicida (strain U112) OX=401614 GN=FTN_0944 PE=4 SV=1
		20.3537	20.4845	20.3123	21	21	21	52.8	52.8	52.8	31.159	0	170.38	18089000	57	18	20	18	A0Q6G8	A0Q6G8	994	Pseudouridine synthase OS=Francisella tularensis subsp. novicida (strain U112) OX=401614 GN=rsuA PE=3 SV=1
		20.1935	20.3196	20.1538	15	15	15	41.2	41.2	41.2	34.65	0	323.31	11007000	37	14	14	12	A0Q6G9	A0Q6G9	995	Tetratricopeptide repeat family protein OS=Francisella tularensis subsp. novicida (strain U112) OX=401614 GN=pilF PE=4 SV=1
		17.3912	16.83	17.2529	14	14	14	32.3	32.3	32.3	45.936	0	29.778	2338100	31	14	13	14	A0Q6H7	A0Q6H7	996	Histidine acid phosphatase OS=Francisella tularensis subsp. novicida (strain U112) OX=401614 GN=FTN_0954 PE=4 SV=1
		20.8384	20.9453	20.9773	20	20	20	61.4	61.4	61.4	39.288	0	323.31	33231000	86	20	19	19	A0Q6H8	A0Q6H8	997	Phosphoserine aminotransferase OS=Francisella tularensis subsp. novicida (strain U112) OX=401614 GN=serC PE=3 SV=1
		20.0105	19.8521	20.0591	18	18	18	72.4	72.4	72.4	24.839	0	160.37	15369000	46	14	13	16	A0Q6H9	A0Q6H9	998	Cytidylate kinase OS=Francisella tularensis subsp. novicida (strain U112) OX=401614 GN=cmk PE=3 SV=1
		21.0546	20.883	20.8724	10	10	10	58.1	58.1	58.1	21.608	0	117.05	19524000	29	10	10	10	A0Q6I0	A0Q6I0	999	RmlD substrate binding domain protein OS=Francisella tularensis subsp. novicida (strain U112) OX=401614 GN=FTN_0957 PE=4 SV=1
		23.4131	23.2427	23.4521	14	14	14	76.4	76.4	76.4	19.698	0	323.31	123650000	78	14	14	14	A0Q6I1	A0Q6I1	1000	Glutathione-dependent peroxiredoxin OS=Francisella tularensis subsp. novicida (strain U112) OX=401614 GN=FTN_0958 PE=3 SV=1
		19.1124	19.0031	19.281	13	13	13	45.3	45.3	45.3	33.099	0	72.798	7734000	44	12	12	12	A0Q6I2	A0Q6I2	1001	Bacterial regulatory helix-turn-helix, lysR family protein OS=Francisella tularensis subsp. novicida (strain U112) OX=401614 GN=oxyR PE=3 SV=1
		19.3957	19.029	19.2928	5	5	5	18.5	18.5	18.5	27.561	0	7.226	3097000	14	4	4	5	A0Q6I3	A0Q6I3	1002	Methylamine utilization protein MauE OS=Francisella tularensis subsp. novicida (strain U112) OX=401614 GN=FTN_0960 PE=4 SV=1
		18.1818	17.8063	18.1954	1	1	1	11.1	11.1	11.1	10.396	0	9.6776	780990	3	1	1	1	A0Q6I4	A0Q6I4	1003	Metal-sensitive transcriptional repressor family protein OS=Francisella tularensis subsp. novicida (strain U112) OX=401614 GN=FTN_0961 PE=3 SV=1
		21.9275	22.0322	22.0644	23	23	23	75	75	75	30.457	0	273.57	43454000	67	21	22	21	A0Q6I5	A0Q6I5	1004	DUF1338 domain-containing protein OS=Francisella tularensis subsp. novicida (strain U112) OX=401614 GN=FTN_0962 PE=4 SV=1
		21.6089	21.7343	21.8581	25	25	25	54.8	54.8	54.8	54.395	0	323.31	45932000	123	24	23	25	A0Q6I6	A0Q6I6	1005	Aldehyde dehydrogenase (NAD(+)) OS=Francisella tularensis subsp. novicida (strain U112) OX=401614 GN=FTN_0963 PE=3 SV=1
		21.7992	21.8251	21.9469	12	12	12	27.5	27.5	27.5	41.622	0	59.479	34826000	45	12	12	12	A0Q6I7	A0Q6I7	1006	Dehydrogenase OS=Francisella tularensis subsp. novicida (strain U112) OX=401614 GN=FTN_0964 PE=4 SV=1
		20.3254	20.0776	20.2242	19	19	19	43.7	43.7	43.7	50.981	0	215.21	15465000	58	18	18	18	A0Q6I8	A0Q6I8	1007	Amidohydrolase family protein OS=Francisella tularensis subsp. novicida (strain U112) OX=401614 GN=FTN_0965 PE=4 SV=1
		19.087	19.0448	19.1506	22	22	22	49.5	49.5	49.5	53.518	0	149.41	9601500	59	20	21	18	A0Q6I9	A0Q6I9	1008	Uncharacterized protein OS=Francisella tularensis subsp. novicida (strain U112) OX=401614 GN=FTN_0966 PE=4 SV=1
		19.3971	19.1162	19.5241	9	9	9	44.6	44.6	44.6	18.47	0	41.577	4539100	29	9	9	9	A0Q6J0	A0Q6J0	1009	D-alanyl-D-alanine carboxypeptidase OS=Francisella tularensis subsp. novicida (strain U112) OX=401614 GN=vanY PE=4 SV=1
		17.782	17.8495	17.7568	8	8	8	40	40	40	26.136	0	49.521	2248500	16	7	8	7	A0Q6J1	A0Q6J1	1010	DNA polymerase III subunit epsilon OS=Francisella tularensis subsp. novicida (strain U112) OX=401614 GN=dnaQ PE=4 SV=1
		17.3482	17.2657	17.2544	11	11	11	21.8	21.8	21.8	55.16	0	33.521	1936600	23	11	8	11	A0Q6J2	A0Q6J2	1011	Uncharacterized protein OS=Francisella tularensis subsp. novicida (strain U112) OX=401614 GN=FTN_0969 PE=4 SV=1
		19.3222	19.3854	19.5764	4	4	4	42.7	42.7	42.7	12.194	0	81.099	3419900	11	4	4	4	A0Q6J4	A0Q6J4	1012	PhnA family protein OS=Francisella tularensis subsp. novicida (strain U112) OX=401614 GN=phnA PE=3 SV=1
		15.3626	15.2608	15.6934	1	1	1	3.3	3.3	3.3	51.223	0	9.5215	127160	3	1	1	1	A0Q6J5	A0Q6J5	1013	Uncharacterized protein OS=Francisella tularensis subsp. novicida (strain U112) OX=401614 GN=FTN_0972 PE=4 SV=1
		24.4329	24.3657	24.3865	14	14	14	68.3	68.3	68.3	21.746	0	323.31	225930000	218	12	14	13	A0Q6J6	A0Q6J6	1014	Alkyl hydroperoxide reductase C OS=Francisella tularensis subsp. novicida (strain U112) OX=401614 GN=FTN_0973 PE=3 SV=1
		20.4397	20.6533	20.5161	14	14	14	59.6	59.6	59.6	21.893	0	151.39	20970000	43	14	14	14	A0Q6J7	A0Q6J7	1015	HAD hydrolase, IA, variant 3 family protein OS=Francisella tularensis subsp. novicida (strain U112) OX=401614 GN=FTN_0974 PE=4 SV=1
		19.4904	19.6259	19.5201	15	15	15	39.7	39.7	39.7	55.938	0	201.8	13404000	44	14	15	14	A0Q6J8	A0Q6J8	1016	Uncharacterized protein OS=Francisella tularensis subsp. novicida (strain U112) OX=401614 GN=FTN_0975 PE=4 SV=1
		19.5055	19.4577	19.5451	10	10	10	43.7	43.7	43.7	26.698	0	92.716	10283000	29	10	10	10	A0Q6J9	A0Q6J9	1017	ThiF family protein OS=Francisella tularensis subsp. novicida (strain U112) OX=401614 GN=FTN_0976 PE=4 SV=1
		17.3908	17.8228	17.7123	2	2	2	13.2	13.2	13.2	22.018	0	21.655	874090	5	2	2	2	A0Q6K0	A0Q6K0	1018	Transglycosylase SLT domain protein OS=Francisella tularensis subsp. novicida (strain U112) OX=401614 GN=FTN_0977 PE=4 SV=1
		21.6744	21.7099	21.7304	39	39	39	63.1	63.1	63.1	66.564	0	323.31	73812000	146	36	37	37	A0Q6K4	A0Q6K4	1019	Ribonucleoside-diphosphate reductase OS=Francisella tularensis subsp. novicida (strain U112) OX=401614 GN=nrdA PE=3 SV=1
		21.3107	21.5503	21.3236	4	4	4	54.7	54.7	54.7	10.07	0	64.055	11007000	17	4	3	4	A0Q6K5	A0Q6K5	1020	Glutaredoxin 1 OS=Francisella tularensis subsp. novicida (strain U112) OX=401614 GN=grxA PE=4 SV=1
		19.7113	19.8518	19.8375	25	25	25	60.7	60.7	60.7	47.253	0	294.63	27582000	110	24	23	25	A0Q6K6	A0Q6K6	1021	Ribonucleoside-diphosphate reductase OS=Francisella tularensis subsp. novicida (strain U112) OX=401614 GN=FTN_0983 PE=3 SV=1
		19.8994	19.9597	19.9284	32	32	32	54.8	54.8	54.8	71.744	0	323.31	22204000	105	28	32	30	A0Q6K7	A0Q6K7	1022	ABC transporter, ATP-binding protein OS=Francisella tularensis subsp. novicida (strain U112) OX=401614 GN=FTN_0984 PE=4 SV=1
		18.6325	18.7388	18.8054	4	4	4	21.5	21.5	21.5	22.284	0	9.0375	2173000	9	4	4	4	A0Q6K8	A0Q6K8	1023	DJ-1/PfpI family protein OS=Francisella tularensis subsp. novicida (strain U112) OX=401614 GN=FTN_0985 PE=4 SV=1
		18.6212	18.7037	18.7661	13	13	13	44.8	44.8	44.8	36.856	0	130.58	6000600	60	13	12	12	A0Q6L0	A0Q6L0	1024	tRNA-dihydrouridine synthase OS=Francisella tularensis subsp. novicida (strain U112) OX=401614 GN=FTN_0987 PE=3 SV=1
		19.6813	19.5565	19.6158	7	7	7	27	27	27	32.021	0	197.87	4584500	24	6	5	7	A0Q6L1	A0Q6L1	1025	Ribosomal protein L11 methyltransferase OS=Francisella tularensis subsp. novicida (strain U112) OX=401614 GN=prmA PE=3 SV=1
		19.1132	18.7436	19.1547	16	16	16	35.8	35.8	35.8	42.84	0	84.995	7413400	39	15	13	16	A0Q6L2	A0Q6L2	1026	Fe-dependent alcohol dehydrogenase OS=Francisella tularensis subsp. novicida (strain U112) OX=401614 GN=yqhD PE=3 SV=1
		17.8083	17.9261	17.87	29	29	29	34.6	34.6	34.6	105.1	0	113.08	6806400	72	28	25	29	A0Q6L3	A0Q6L3	1027	4Fe-4S dicluster domain protein OS=Francisella tularensis subsp. novicida (strain U112) OX=401614 GN=FTN_0990 PE=4 SV=1
		20.1311	20.2527	20.1346	11	11	11	35.3	35.3	35.3	42.012	0	80.732	8040100	25	10	10	10	A0Q6L4	A0Q6L4	1028	IMP dehydrogenase / GMP reductase domain protein OS=Francisella tularensis subsp. novicida (strain U112) OX=401614 GN=lldD PE=3 SV=1
		21.2316	21.4045	21.1895	25	25	25	57.8	57.8	57.8	44.513	0	323.31	33204000	75	20	25	22	A0Q6L5	A0Q6L5	1029	Tyrosine--tRNA ligase OS=Francisella tularensis subsp. novicida (strain U112) OX=401614 GN=tyrS PE=3 SV=1
		19.1117	19.2247	19.1258	14	14	14	50	50	50	35.284	0	149.62	5676100	39	12	14	11	A0Q6L6	A0Q6L6	1030	Lipoate-protein ligase A OS=Francisella tularensis subsp. novicida (strain U112) OX=401614 GN=lplA PE=4 SV=1
		16.4988	16.2718	16.6957	3	3	3	12	12	12	27.78	0	5.6968	459960	6	3	3	3	A0Q6L7	A0Q6L7	1031	Hypothetical membrane protein OS=Francisella tularensis subsp. novicida (strain U112) OX=401614 GN=FTN_0994 PE=4 SV=1
		22.9822	22.8765	22.9092	11	11	11	57.4	57.4	57.4	19.803	0	323.31	53452000	76	11	9	10	A0Q6L8	A0Q6L8	1032	ATP-dependent protease HslVU, peptidase subunit OS=Francisella tularensis subsp. novicida (strain U112) OX=401614 GN=hslV PE=3 SV=1
		22.1544	22.2954	22.1877	43	43	43	74.9	74.9	74.9	51.27	0	323.31	132090000	138	39	41	37	A0Q6L9;A0A6N3JBH3	A0Q6L9;A0A6N3JBH3	1033	ATP-dependent protease ATPase subunit HslU OS=Francisella tularensis subsp. novicida (strain U112) OX=401614 GN=hslU PE=3 SV=1;ATP-dependent protease ATPase subunit HslU OS=Francisella tularensis subsp. novicida (strain U112) OX=401614 GN=hslU PE=3 SV=1
		21.1203	21.1858	21.2456	12	12	12	29.3	29.3	29.3	43.996	0	227.41	21237000	42	12	12	12	A0Q6M1	A0Q6M1	1034	Potassium channel protein OS=Francisella tularensis subsp. novicida (strain U112) OX=401614 GN=FTN_0998 PE=4 SV=1
		21.8575	21.8842	21.8868	29	29	29	56.9	56.9	56.9	52.258	0	323.31	71143000	107	29	28	29	A0Q6M2	A0Q6M2	1035	Pyridine nucleotide-disulfide oxidoreductase family protein OS=Francisella tularensis subsp. novicida (strain U112) OX=401614 GN=udhA PE=3 SV=1
		16.504	16.5093	16.3624	2	2	2	8.5	8.5	8.5	32.533	0	14.507	293290	3	2	1	1	A0Q6M3	A0Q6M3	1036	Prepilin leader peptidase/N-methyltransferase OS=Francisella tularensis subsp. novicida (strain U112) OX=401614 GN=pilD PE=3 SV=1
		20.7898	20.9417	20.935	14	14	14	51.2	51.2	51.2	31.609	0	200.72	21654000	48	12	13	11	A0Q6M4	A0Q6M4	1037	Thiol:disulfide interchange protein OS=Francisella tularensis subsp. novicida (strain U112) OX=401614 GN=FTN_1001 PE=3 SV=1
		18.8378	18.8463	18.7792	12	12	12	36.7	36.7	36.7	33.248	0	144.59	6394200	37	11	12	11	A0Q6M5	A0Q6M5	1038	Beta-lactamase OS=Francisella tularensis subsp. novicida (strain U112) OX=401614 GN=blaA PE=3 SV=1
		21.4273	21.323	21.6457	13	13	13	39.7	39.7	39.7	40.013	0	251.08	22153000	47	12	12	12	A0Q6M7	A0Q6M7	1039	Ribosome-binding ATPase YchF OS=Francisella tularensis subsp. novicida (strain U112) OX=401614 GN=ychF PE=3 SV=1
		18.3351	17.982	18.3698	11	11	11	30.1	30.1	30.1	46.791	0	71.476	4810600	35	11	11	11	A0Q6M9	A0Q6M9	1040	CBS domain protein OS=Francisella tularensis subsp. novicida (strain U112) OX=401614 GN=FTN_1006 PE=3 SV=1
		21.4481	21.067	21.2319	21	21	21	64.9	64.9	64.9	34.909	0	323.31	40154000	70	20	20	21	A0Q6N1	A0Q6N1	1041	Ribose-phosphate pyrophosphokinase OS=Francisella tularensis subsp. novicida (strain U112) OX=401614 GN=prsA PE=3 SV=1
		19.7455	19.7517	19.7731	12	12	12	51.6	51.6	51.6	37.664	0	259.04	13220000	45	11	12	12	A0Q6N2	A0Q6N2	1042	Succinylglutamate desuccinylase / Aspartoacylase family protein OS=Francisella tularensis subsp. novicida (strain U112) OX=401614 GN=FTN_1009 PE=4 SV=1
		14.3783	15.3091	14.4959	1	1	1	3.5	3.5	3.5	46.508	0	13.837	113420	3	1	1	1	A0Q6N3	A0Q6N3	1043	Major facilitator superfamily (MFS) transport protein OS=Francisella tularensis subsp. novicida (strain U112) OX=401614 GN=FTN_1010 PE=4 SV=1
		14.6033	9.22992	NaN	1	1	1	2.1	2.1	2.1	47.353	0.0056604	1.9626	23457	1	1	1	0	A0Q6N4	A0Q6N4	1044	Sugar (And other) transporter family protein OS=Francisella tularensis subsp. novicida (strain U112) OX=401614 GN=FTN_1011 PE=4 SV=1
		19.35	19.4195	19.4445	11	11	11	30.3	30.3	30.3	32.19	0	129.33	4181200	31	11	10	11	A0Q6N5	A0Q6N5	1045	Mechanosensitive ion channel family protein OS=Francisella tularensis subsp. novicida (strain U112) OX=401614 GN=FTN_1012 PE=4 SV=1
		15.3748	14.1934	14.6338	1	1	1	2.6	2.6	2.6	42.753	0	3.1837	81361	2	1	1	1	A0Q6N6	A0Q6N6	1046	Monovalent cation:proton antiporter family protein OS=Francisella tularensis subsp. novicida (strain U112) OX=401614 GN=FTN_1013 PE=4 SV=1
		19.2387	19.1697	19.2372	7	7	7	41.9	41.9	41.9	19.14	0	37.194	5164100	27	7	7	7	A0Q6N8	A0Q6N8	1047	Isochorismatase family protein OS=Francisella tularensis subsp. novicida (strain U112) OX=401614 GN=FTN_1015 PE=4 SV=1
		22.3147	22.3144	22.3621	11	11	11	66.5	66.5	66.5	19.08	0	322.13	48917000	52	9	10	10	A0Q6N9	A0Q6N9	1048	Isochorismatase family protein OS=Francisella tularensis subsp. novicida (strain U112) OX=401614 GN=FTN_1016 PE=4 SV=1
		20.1944	20.2684	20.3939	12	12	12	56.5	56.5	56.5	26.451	0	190.55	15115000	54	10	12	11	A0Q6P0	A0Q6P0	1049	Aldolase/adducin class II family protein OS=Francisella tularensis subsp. novicida (strain U112) OX=401614 GN=FTN_1018 PE=4 SV=1
		18.6828	18.709	18.7033	10	10	9	32.5	32.5	32.5	43.415	0	67.818	3044400	27	9	8	8	A0Q6P1	A0Q6P1	1050	Pyridoxal-dependent decarboxylase OS=Francisella tularensis subsp. novicida (strain U112) OX=401614 GN=hdc PE=3 SV=1
		20.9786	21.0711	21.0779	10	10	10	37.4	37.4	37.4	32.087	0	198.76	17042000	36	9	10	9	A0Q6P2	A0Q6P2	1051	Amidohydrolase family protein OS=Francisella tularensis subsp. novicida (strain U112) OX=401614 GN=FTN_1020 PE=4 SV=1
		NaN	19.4703	18.6467	1	1	1	8.2	8.2	8.2	11.226	0	4.2701	1107500	2	0	1	1	A0Q6P4	A0Q6P4	1052	Winged helix-turn-helix DNA-binding family protein OS=Francisella tularensis subsp. novicida (strain U112) OX=401614 GN=FTN_1022 PE=4 SV=1
		19.0513	18.9728	19.0046	25	25	25	52.2	52.2	52.2	54.598	0	171.84	9838200	73	24	23	22	A0Q6P6	A0Q6P6	1053	RmuC family protein OS=Francisella tularensis subsp. novicida (strain U112) OX=401614 GN=FTN_1024 PE=3 SV=1
		14.8371	14.2383	NaN	2	2	2	3.8	3.8	3.8	43.702	0.0093867	1.8133	54681	2	2	2	0	A0Q6P8	A0Q6P8	1054	Major Facilitator Superfamily protein OS=Francisella tularensis subsp. novicida (strain U112) OX=401614 GN=FTN_1026 PE=4 SV=1
		21.7163	21.756	21.8729	8	8	8	47.5	47.5	47.5	23.678	0	206.99	28245000	28	7	7	7	A0Q6Q1	A0Q6Q1	1055	Glyoxalase OS=Francisella tularensis subsp. novicida (strain U112) OX=401614 GN=FTN_1029 PE=3 SV=1
		22.1341	22.1129	22.1521	10	10	10	49.4	49.4	49.4	19.072	0	181.46	26390000	36	9	9	10	A0Q6Q3	A0Q6Q3	1056	Ferritin OS=Francisella tularensis subsp. novicida (strain U112) OX=401614 GN=ftnA PE=3 SV=1
		17.8688	17.6796	17.8323	7	7	7	12.2	12.2	12.2	54.771	0	31.254	2381700	14	6	6	6	A0Q6Q4	A0Q6Q4	1057	Amino acid/peptide transporter family protein OS=Francisella tularensis subsp. novicida (strain U112) OX=401614 GN=FTN_1032 PE=4 SV=1
		21.697	21.6387	21.8319	14	14	14	64	64	64	25.139	0	222.14	26892000	43	13	14	14	A0Q6Q5	A0Q6Q5	1058	Glutaredoxin 2 OS=Francisella tularensis subsp. novicida (strain U112) OX=401614 GN=grxB PE=4 SV=1
		20.2343	20.4003	20.4847	5	5	5	30.6	30.6	30.6	23.322	0	158.35	7629800	17	5	5	5	A0Q6Q6	A0Q6Q6	1059	Electron transport complex, RnfABCDGE type, B subunit OS=Francisella tularensis subsp. novicida (strain U112) OX=401614 GN=rnfB PE=4 SV=1
		18.7317	18.7266	18.7269	6	6	6	30.2	30.2	30.2	24.244	0	42.254	2280100	16	6	6	6	A0Q6Q7	A0Q6Q7	1060	Endonuclease III OS=Francisella tularensis subsp. novicida (strain U112) OX=401614 GN=nth PE=3 SV=1
		18.1026	17.7585	17.7636	5	5	5	35	35	35	17.115	0	17.723	2785700	18	5	4	4	A0Q6Q8	A0Q6Q8	1061	Uncharacterized protein OS=Francisella tularensis subsp. novicida (strain U112) OX=401614 GN=FTN_1036 PE=4 SV=1
		19.2225	19.4787	19.7076	2	2	2	9.2	9.2	9.2	24.781	0	25.197	3427400	7	1	2	2	A0Q6R0	A0Q6R0	1062	Conserved hypothetical membrane protein OS=Francisella tularensis subsp. novicida (strain U112) OX=401614 GN=FTN_1038 PE=3 SV=1
		18.5491	18.5284	18.7136	38	38	38	39.4	39.4	39.4	130.45	0	289.78	11617000	100	36	35	34	A0Q6R1	A0Q6R1	1063	Transcription-repair-coupling factor OS=Francisella tularensis subsp. novicida (strain U112) OX=401614 GN=mfd PE=3 SV=1
		23.0201	23.126	23.0581	32	32	32	78.1	78.1	78.1	37.938	0	323.31	203280000	219	31	31	32	A0Q6R2	A0Q6R2	1064	Ketol-acid reductoisomerase (NADP(+)) OS=Francisella tularensis subsp. novicida (strain U112) OX=401614 GN=ilvC PE=3 SV=1
		20.1006	19.9973	20.1818	3	3	3	30.5	30.5	30.5	11.788	0	94.25	5520900	11	3	3	3	A0Q6R3	A0Q6R3	1065	ACT domain protein OS=Francisella tularensis subsp. novicida (strain U112) OX=401614 GN=ilvN PE=4 SV=1
		22.8188	22.7875	22.8411	30	30	30	53.5	53.5	53.5	61.588	0	323.31	122030000	144	27	28	30	A0Q6R4	A0Q6R4	1066	Acetolactate synthase OS=Francisella tularensis subsp. novicida (strain U112) OX=401614 GN=ilvB PE=3 SV=1
		22.136	21.8659	22.1369	33	33	33	59.9	59.9	59.9	65.327	0	309.28	51021000	96	33	31	32	A0Q6R6	A0Q6R6	1067	Threonine synthase OS=Francisella tularensis subsp. novicida (strain U112) OX=401614 GN=thrC PE=3 SV=1
		18.6297	18.8538	19.1303	3	3	3	24.2	24.2	24.2	18.464	0	24.593	2049900	10	3	3	2	A0Q6R8	A0Q6R8	1068	Protein-tyrosine-phosphatase OS=Francisella tularensis subsp. novicida (strain U112) OX=401614 GN=wzb PE=3 SV=1
		20.9762	21.0504	20.7234	16	16	16	51	51	51	34.545	0	323.31	26063000	43	16	13	13	A0Q6R9	A0Q6R9	1069	Protein HflC OS=Francisella tularensis subsp. novicida (strain U112) OX=401614 GN=hflC PE=3 SV=1
		20.1172	20.212	20.181	19	19	19	58.6	58.6	58.6	40.391	0	212.08	20968000	69	18	17	17	A0Q6S0	A0Q6S0	1070	Protein HflK OS=Francisella tularensis subsp. novicida (strain U112) OX=401614 GN=hflK PE=3 SV=1
		21.618	21.6051	21.7043	30	30	30	54.6	54.6	54.6	44.483	0	323.31	64005000	100	27	29	27	A0Q6S1	A0Q6S1	1071	NAD(P)-binding Rossmann-like domain protein OS=Francisella tularensis subsp. novicida (strain U112) OX=401614 GN=FTN_1049 PE=4 SV=1
		20.2402	20.1124	20.3101	33	33	33	70.9	70.9	70.9	54.814	0	323.31	27196000	93	32	31	30	A0Q6S5	A0Q6S5	1072	PPIC-type PPIASE domain protein OS=Francisella tularensis subsp. novicida (strain U112) OX=401614 GN=FTN_1053 PE=4 SV=1
		25.1312	25.3179	24.8579	14	14	14	87.8	87.8	87.8	9.4438	0	260.99	215820000	166	14	13	12	A0Q6S6	A0Q6S6	1073	DNA-binding protein HU-beta OS=Francisella tularensis subsp. novicida (strain U112) OX=401614 GN=hupB PE=3 SV=1
		21.8405	21.8437	21.9035	58	58	58	64.6	64.6	64.6	86.194	0	323.31	117970000	204	52	55	54	A0Q6S7	A0Q6S7	1074	Lon protease OS=Francisella tularensis subsp. novicida (strain U112) OX=401614 GN=lon PE=2 SV=1
		22.546	22.569	22.4684	30	30	30	57.1	57.1	57.1	46.293	0	289.36	63672000	97	28	27	27	A0Q6S8	A0Q6S8	1075	ATP-dependent Clp protease ATP-binding subunit ClpX OS=Francisella tularensis subsp. novicida (strain U112) OX=401614 GN=clpX PE=3 SV=1
		18.6566	18.7866	18.6397	9	9	9	38.6	38.6	38.6	22.473	0	42.022	4298200	26	9	9	9	A0Q6T2	A0Q6T2	1076	Thymidine kinase OS=Francisella tularensis subsp. novicida (strain U112) OX=401614 GN=tdk PE=3 SV=1
		17.2683	17.2438	17.3021	9	9	9	34.1	34.1	34.1	28.973	0	10.61	1539600	16	8	6	8	A0Q6T3	A0Q6T3	1077	Acid phosphatase, HAD superfamily protein OS=Francisella tularensis subsp. novicida (strain U112) OX=401614 GN=FTN_1061 PE=4 SV=1
		20.5618	20.645	20.7451	15	15	15	45.3	45.3	45.3	36.631	0	279.77	24206000	53	13	15	14	A0Q6T6	A0Q6T6	1078	PhoH family protein, putative ATPase OS=Francisella tularensis subsp. novicida (strain U112) OX=401614 GN=FTN_1064 PE=3 SV=1
		19.3318	19.4117	19.3187	13	13	13	42.5	42.5	42.5	31.42	0	136.64	10995000	40	13	13	13	A0Q6T8	A0Q6T8	1079	CBS domain protein OS=Francisella tularensis subsp. novicida (strain U112) OX=401614 GN=FTN_1066 PE=3 SV=1
		17.6833	17.5181	17.6995	9	9	9	22.6	22.6	22.6	55.793	0	138.93	3146200	27	9	8	8	A0Q6T9	A0Q6T9	1080	Apolipoprotein N-acyltransferase OS=Francisella tularensis subsp. novicida (strain U112) OX=401614 GN=lnt PE=3 SV=1
		21.9405	22.1375	22.0303	7	7	7	49.3	49.3	49.3	15.861	0	65.897	19712000	25	7	6	7	A0Q6U0	A0Q6U0	1081	VirK family protein OS=Francisella tularensis subsp. novicida (strain U112) OX=401614 GN=FTN_1068 PE=4 SV=1
		19.7923	19.9675	19.8587	43	43	22	67.9	67.9	42.2	91.2	0	323.31	18625000	102	37	39	40	A0Q6U1	A0Q6U1	1082	Ankyrin repeat family protein OS=Francisella tularensis subsp. novicida (strain U112) OX=401614 GN=FTN_1069 PE=4 SV=1
		15.2335	14.7268	15.1528	23	4	4	56	12	12	50.279	0	31.899	231310	8	19	19	21	A0Q6U2	A0Q6U2	1083	Ankyrin repeat family protein OS=Francisella tularensis subsp. novicida (strain U112) OX=401614 GN=FTN_1070 PE=4 SV=1
		18.2894	18.172	18.4001	24	10	6	61.6	32.3	19.3	54.882	0	133.91	3853200	28	22	21	24	A0Q6U3	A0Q6U3	1084	Ankyrin repeat family protein OS=Francisella tularensis subsp. novicida (strain U112) OX=401614 GN=FTN_1071 PE=4 SV=1
		21.5734	21.4772	21.6437	23	23	23	67.6	67.6	67.6	31.926	0	323.31	55161000	71	20	23	21	A0Q6U4	A0Q6U4	1085	Beta-lactamase OS=Francisella tularensis subsp. novicida (strain U112) OX=401614 GN=FTN_1072 PE=3 SV=1
		18.0514	18.2519	18.1993	14	14	14	38.7	38.7	38.7	40.799	0	154.3	4795700	44	13	14	14	A0Q6U5	A0Q6U5	1086	Endonuclease OS=Francisella tularensis subsp. novicida (strain U112) OX=401614 GN=FTN_1073 PE=3 SV=1
		19.6237	19.7745	19.883	11	11	11	52.8	52.8	52.8	26.843	0	80.284	9453400	27	10	9	9	A0Q6U7	A0Q6U7	1087	Purine nucleoside phosphorylase OS=Francisella tularensis subsp. novicida (strain U112) OX=401614 GN=FTN_1075 PE=3 SV=1
		20.1219	17.5318	19.3937	3	3	3	10.9	10.9	10.9	27.728	0	7.0066	2763900	6	3	2	3	A0Q6U9	A0Q6U9	1088	NIF3 family protein OS=Francisella tularensis subsp. novicida (strain U112) OX=401614 GN=FTN_1077 PE=3 SV=1
		19.2021	19.6745	19.2952	5	5	5	9.1	9.1	9.1	49.182	0	72.532	4205800	12	5	4	5	A0Q6V0	A0Q6V0	1089	MFS transporter, sugar porter family protein OS=Francisella tularensis subsp. novicida (strain U112) OX=401614 GN=FTN_1079 PE=3 SV=1
		19.9882	19.9772	19.9816	14	14	14	43.6	43.6	43.6	37.211	0	144.38	14652000	46	13	14	13	A0Q6V1	A0Q6V1	1090	Glutamine-fructose-6-phosphate transaminase OS=Francisella tularensis subsp. novicida (strain U112) OX=401614 GN=FTN_1080 PE=4 SV=1
		21.2048	21.1144	20.8496	3	3	3	7.8	7.8	7.8	45.713	0	54.529	7914800	13	3	3	3	A0Q6V2	A0Q6V2	1091	Dicarboxylate symporter family protein OS=Francisella tularensis subsp. novicida (strain U112) OX=401614 GN=FTN_1081 PE=4 SV=1
		18.475	18.4398	18.5046	21	21	21	48.5	48.5	48.5	52.413	0	137.11	7061800	57	19	20	21	A0Q6V3	A0Q6V3	1092	Protein adenylyltransferase SelO OS=Francisella tularensis subsp. novicida (strain U112) OX=401614 GN=selO PE=3 SV=1
		19.5171	19.5165	19.5201	11	11	11	56.1	56.1	56.1	24.069	0	182.23	5225300	29	10	10	10	A0Q6V4	A0Q6V4	1093	Uncharacterized protein OS=Francisella tularensis subsp. novicida (strain U112) OX=401614 GN=FTN_1083 PE=4 SV=1
		16.0473	15.8347	16.2053	1	1	1	4.8	4.8	4.8	33.31	0	63.479	219210	4	1	1	1	A0Q6V6	A0Q6V6	1094	Putative 1-aminocyclopropane-1-carboxylate deaminase OS=Francisella tularensis subsp. novicida (strain U112) OX=401614 GN=FTN_1085 PE=3 SV=1
		21.4603	21.4976	21.697	20	20	20	77.6	77.6	77.6	25.437	0	312.49	43714000	67	19	20	20	A0Q6V8	A0Q6V8	1095	Carbonic anhydrase OS=Francisella tularensis subsp. novicida (strain U112) OX=401614 GN=cynT PE=3 SV=1
		19.6788	19.624	19.6055	11	11	11	43.2	43.2	43.2	38.258	0	228.73	9377700	43	11	11	10	A0Q6V9	A0Q6V9	1096	Asparaginase OS=Francisella tularensis subsp. novicida (strain U112) OX=401614 GN=ansA PE=3 SV=1
		18.5329	17.7914	18.3123	4	4	4	19.4	19.4	19.4	22.606	0	20.484	1190700	9	4	3	4	A0Q6W1	A0Q6W1	1097	Uncharacterized protein OS=Francisella tularensis subsp. novicida (strain U112) OX=401614 GN=FTN_1090 PE=4 SV=1
		20.5841	20.7708	20.7218	24	24	24	52.5	52.5	52.5	46.799	0	258.51	28240000	95	23	23	23	A0Q6W2	A0Q6W2	1098	3-phosphoshikimate 1-carboxyvinyltransferase OS=Francisella tularensis subsp. novicida (strain U112) OX=401614 GN=aroA PE=3 SV=1
		19.0706	19.0614	19.154	11	11	11	36	36	36	33.361	0	144.22	5284400	28	11	11	10	A0Q6W3	A0Q6W3	1099	RNA polymerase sigma factor RpoH OS=Francisella tularensis subsp. novicida (strain U112) OX=401614 GN=rpoH PE=3 SV=1
		21.2115	21.3385	21.1212	11	11	11	53.7	53.7	53.7	18.782	0	280.72	30285000	53	10	11	11	A0Q6W4	A0Q6W4	1100	Uncharacterized protein OS=Francisella tularensis subsp. novicida (strain U112) OX=401614 GN=FTN_1093 PE=4 SV=1
		20.5771	20.1758	20.4956	10	10	10	34.7	34.7	34.7	34.454	0	154.15	13685000	30	9	10	9	A0Q6W5	A0Q6W5	1101	Protein-export membrane protein SecF OS=Francisella tularensis subsp. novicida (strain U112) OX=401614 GN=secF PE=3 SV=1
		21.4361	21.4323	21.3536	29	29	29	57.1	57.1	57.1	69.686	0	323.31	48585000	81	27	28	26	A0Q6W6	A0Q6W6	1102	Protein translocase subunit SecD OS=Francisella tularensis subsp. novicida (strain U112) OX=401614 GN=secD PE=3 SV=1
		20.9073	21.177	20.8139	8	8	8	42.4	42.4	42.4	12.865	0	105.41	25135000	59	8	8	8	A0Q6W7	A0Q6W7	1103	Sec translocon accessory complex subunit YajC OS=Francisella tularensis subsp. novicida (strain U112) OX=401614 GN=yajC PE=3 SV=1
		21.4536	21.6775	21.7829	6	6	6	47.4	47.4	47.4	21.35	0	58.085	15547000	18	6	6	6	A0Q6W8	A0Q6W8	1104	Isochorismatase family protein OS=Francisella tularensis subsp. novicida (strain U112) OX=401614 GN=FTN_1097 PE=4 SV=1
		17.4572	17.4415	17.392	9	9	9	37.8	37.8	37.8	33.767	0	74.305	1311600	24	9	9	9	A0Q6X0	A0Q6X0	1105	Bacterial regulatory helix-turn-helix, lysR family protein OS=Francisella tularensis subsp. novicida (strain U112) OX=401614 GN=FTN_1099 PE=3 SV=1
		20.454	20.3722	20.5407	19	19	18	59.9	59.9	57.2	41.45	0	159.01	13586000	59	18	17	18	A0Q6X1;A0A6N3JCR9	A0Q6X1;A0A6N3JCR9	1106	Queuine tRNA-ribosyltransferase OS=Francisella tularensis subsp. novicida (strain U112) OX=401614 GN=tgt PE=3 SV=1;Queuine tRNA-ribosyltransferase OS=Francisella tularensis subsp. novicida (strain U112) OX=401614 GN=tgt PE=3 SV=1
		19.7983	19.7238	19.8253	11	11	11	43.3	43.3	43.3	30.07	0	137.3	7094800	30	10	11	10	A0Q6X2	A0Q6X2	1107	Uncharacterized protein OS=Francisella tularensis subsp. novicida (strain U112) OX=401614 GN=FTN_1101 PE=4 SV=1
		18.5296	19.0901	18.6383	5	5	5	32.4	32.4	32.4	19.487	0	42.711	2001300	11	4	3	5	A0Q6X5	A0Q6X5	1108	Uncharacterized protein OS=Francisella tularensis subsp. novicida (strain U112) OX=401614 GN=FTN_1104 PE=4 SV=1
		21.6897	21.6249	21.7261	17	17	17	42.9	42.9	42.9	53.322	0	266.28	43817000	58	13	16	16	A0Q6X8	A0Q6X8	1109	D-methionine-binding lipometQ domain protein OS=Francisella tularensis subsp. novicida (strain U112) OX=401614 GN=metlQ PE=3 SV=1
		18.183	18.117	18.2288	3	3	3	8.4	8.4	8.4	45.084	0	17.011	1032900	7	3	3	3	A0Q6X9	A0Q6X9	1110	Hydroxy/aromatic amino acid permease (HAAAP) family protein OS=Francisella tularensis subsp. novicida (strain U112) OX=401614 GN=FTN_1108 PE=4 SV=1
		23.5556	23.4767	23.6348	26	26	26	90.4	90.4	90.4	27.92	0	323.31	180240000	161	25	26	25	A0Q6Y0	A0Q6Y0	1111	Rhodanese-like domain protein OS=Francisella tularensis subsp. novicida (strain U112) OX=401614 GN=FTN_1109 PE=4 SV=1
		22.1314	22.062	22.1824	40	40	40	57	57	57	63.04	0	323.31	132500000	175	37	39	35	A0Q6Y2	A0Q6Y2	1112	Mur ligase family protein OS=Francisella tularensis subsp. novicida (strain U112) OX=401614 GN=FTN_1111 PE=4 SV=1
		23.0765	23.0783	23.0959	68	68	68	64.4	64.4	64.4	103.96	0	323.31	282020000	379	67	68	64	A0Q6Y3	A0Q6Y3	1113	Cyanophycin synthase OS=Francisella tularensis subsp. novicida (strain U112) OX=401614 GN=cphA PE=3 SV=1
		19.8963	19.9081	20.0261	12	12	12	49.8	49.8	49.8	28.305	0	94.037	8189700	33	10	12	12	A0Q6Y4	A0Q6Y4	1114	Putative molybdopterin binding domain protein OS=Francisella tularensis subsp. novicida (strain U112) OX=401614 GN=FTN_1113 PE=4 SV=1
		19.1088	19.0606	19.2199	11	11	11	42.8	42.8	42.8	29.697	0	201.76	6419700	32	11	11	11	A0Q6Y5	A0Q6Y5	1115	Glycerophosphoryl diester phosphodiesterase OS=Francisella tularensis subsp. novicida (strain U112) OX=401614 GN=glpQ PE=4 SV=1
		20.2751	20.2209	20.2029	32	32	32	55.4	55.4	55.4	66.867	0	323.31	23658000	89	29	29	30	A0Q6Y6	A0Q6Y6	1116	Type IV pili ATPase OS=Francisella tularensis subsp. novicida (strain U112) OX=401614 GN=pilB PE=3 SV=1
		19.0825	19.3554	19.0867	12	12	12	26.4	26.4	26.4	45.216	0	43.787	7201700	35	11	10	11	A0Q6Y7	A0Q6Y7	1117	Type II secretion system (T2SS), F family protein OS=Francisella tularensis subsp. novicida (strain U112) OX=401614 GN=pilC PE=3 SV=1
		18.5584	18.6528	18.6962	10	10	10	29.6	29.6	29.6	43.38	0	102.53	4157600	37	10	10	10	A0Q6Y8	A0Q6Y8	1118	AAA domain protein OS=Francisella tularensis subsp. novicida (strain U112) OX=401614 GN=FTN_1117 PE=4 SV=1
		17.077	16.588	16.5703	3	3	3	37.3	37.3	37.3	9.5315	0	7.3608	754920	6	3	2	2	A0Q6Z0	A0Q6Z0	1119	Uncharacterized protein OS=Francisella tularensis subsp. novicida (strain U112) OX=401614 GN=FTN_1119 PE=4 SV=1
		18.316	18.1819	18.3713	16	16	16	27.4	27.4	27.4	54.905	0	80.803	4253300	35	15	15	14	A0Q6Z2	A0Q6Z2	1120	Deoxyribodipyrimidine photolyase OS=Francisella tularensis subsp. novicida (strain U112) OX=401614 GN=phrB PE=3 SV=1
		18.9898	19.3935	19.0581	12	12	12	54.3	54.3	54.3	14.036	0	134.02	7515900	31	11	10	10	A0Q6Z3	A0Q6Z3	1121	Uncharacterized protein OS=Francisella tularensis subsp. novicida (strain U112) OX=401614 GN=FTN_1122 PE=4 SV=1
		15.3041	15.4866	15.5139	3	3	3	28.7	28.7	28.7	11.218	0	4.954	158150	5	2	2	2	A0Q6Z4	A0Q6Z4	1122	PRC-barrel domain protein OS=Francisella tularensis subsp. novicida (strain U112) OX=401614 GN=FTN_1123 PE=4 SV=1
		20.3507	20.2672	20.3711	4	4	4	37	37	37	9.0463	0	76.035	7165900	8	3	4	3	A0Q6Z5	A0Q6Z5	1123	Uncharacterized protein OS=Francisella tularensis subsp. novicida (strain U112) OX=401614 GN=FTN_1124 PE=4 SV=1
		17.7165	17.8846	17.9534	6	6	6	32.1	32.1	32.1	31.99	0	21.948	1970100	13	5	5	6	A0Q6Z6	A0Q6Z6	1124	Short chain dehydrogenase OS=Francisella tularensis subsp. novicida (strain U112) OX=401614 GN=FTN_1125 PE=4 SV=1
		17.0775	18.0113	16.7871	4	4	4	63.2	63.2	63.2	9.0962	0	41.544	651490	6	3	3	3	A0Q6Z7	A0Q6Z7	1125	Cation transport regulator ChaB OS=Francisella tularensis subsp. novicida (strain U112) OX=401614 GN=chaB PE=4 SV=1
		18.5485	18.7935	18.9655	5	5	5	17.8	17.8	17.8	37.81	0	105.32	3938800	18	5	5	5	A0Q6Z8	A0Q6Z8	1126	Aldose 1-epimerase OS=Francisella tularensis subsp. novicida (strain U112) OX=401614 GN=galM PE=4 SV=1
		19.7649	19.7532	19.8094	16	16	16	39.6	39.6	39.6	43.025	0	168.35	11856000	52	14	14	16	A0Q6Z9	A0Q6Z9	1127	Coenzyme A biosynthesis bifunctional protein CoaBC OS=Francisella tularensis subsp. novicida (strain U112) OX=401614 GN=dfp PE=3 SV=1
		17.6476	16.9084	17.1686	2	2	2	5.1	5.1	5.1	45.045	0	17.202	762790	9	2	2	2	A0Q700	A0Q700	1128	Major facilitator superfamily (MFS) transport protein OS=Francisella tularensis subsp. novicida (strain U112) OX=401614 GN=FTN_1129 PE=4 SV=1
		19.9905	20.2535	19.9815	3	3	3	6.2	6.2	6.2	55.031	0	41.709	4268700	11	3	3	3	A0Q701	A0Q701	1129	Amino acid permease family protein OS=Francisella tularensis subsp. novicida (strain U112) OX=401614 GN=FTN_1130 PE=4 SV=1
		22.6009	22.667	22.668	96	96	96	67	67	67	149.82	0	323.31	292050000	393	90	92	90	A0Q702	A0Q702	1130	Bifunctional protein PutA OS=Francisella tularensis subsp. novicida (strain U112) OX=401614 GN=putA PE=3 SV=1
		20.7417	20.5713	20.7919	3	3	3	21.1	21.1	21.1	11.321	0	26.278	5983700	9	3	3	3	A0Q703	A0Q703	1131	FAD assembly factor SdhE OS=Francisella tularensis subsp. novicida (strain U112) OX=401614 GN=FTN_1132 PE=3 SV=1
		19.0786	18.8229	19.02	8	8	8	51.2	51.2	51.2	14.742	0	169.25	4555900	18	8	8	7	A0Q704	A0Q704	1132	Uncharacterized protein OS=Francisella tularensis subsp. novicida (strain U112) OX=401614 GN=FTN_1133 PE=4 SV=1
		19.3479	19.3554	19.5026	16	16	16	38.4	38.4	38.4	64.849	0	291.8	9003000	42	14	14	14	A0Q708	A0Q708	1133	Type IV pili secretin component OS=Francisella tularensis subsp. novicida (strain U112) OX=401614 GN=pilQ PE=3 SV=1
		18.9515	19.0319	19.0805	12	12	12	58.7	58.7	58.7	22.959	0	122.71	8554100	43	10	12	11	A0Q709	A0Q709	1134	Pilus assembly, PilP family protein OS=Francisella tularensis subsp. novicida (strain U112) OX=401614 GN=pilP PE=4 SV=1
		19.4126	19.3304	19.3041	9	9	9	42.4	42.4	42.4	22.223	0	93.312	6889400	34	9	9	9	A0Q710	A0Q710	1135	Type II secretion system (T2SS), M family protein OS=Francisella tularensis subsp. novicida (strain U112) OX=401614 GN=pilO PE=4 SV=1
		18.7042	19.0657	18.7436	7	7	7	30.5	30.5	30.5	21.615	0	29.045	3357600	22	7	7	7	A0Q711	A0Q711	1136	Putative type IV pili associated protein OS=Francisella tularensis subsp. novicida (strain U112) OX=401614 GN=pilN PE=4 SV=1
		19.0805	19.1958	19.1993	13	13	13	36.2	36.2	36.2	38.455	0	54.307	8034800	40	12	12	13	A0Q712	A0Q712	1137	Putative type IV pili, pilus assembly protein OS=Francisella tularensis subsp. novicida (strain U112) OX=401614 GN=pilM PE=4 SV=1
		19.3975	19.4584	19.4176	36	36	36	41.5	41.5	41.5	102.13	0	323.31	18679000	103	35	32	33	A0Q714	A0Q714	1138	4Fe-4S dicluster domain protein OS=Francisella tularensis subsp. novicida (strain U112) OX=401614 GN=FTN_1143 PE=4 SV=1
		18.9374	19.0055	19.0137	12	12	12	46.1	46.1	46.1	33.934	0	57.188	5976300	35	12	12	12	A0Q716	A0Q716	1139	GTPase Era OS=Francisella tularensis subsp. novicida (strain U112) OX=401614 GN=era PE=3 SV=1
		22.9639	23.0677	23.0196	27	27	27	60.7	60.7	60.7	44.15	0	323.31	92873000	109	27	26	27	A0Q717	A0Q717	1140	Aminotransferase OS=Francisella tularensis subsp. novicida (strain U112) OX=401614 GN=FTN_1146 PE=3 SV=1
		19.0886	19.3037	19.2908	10	10	10	46.3	46.3	46.3	30.244	0	139.38	4680500	26	10	9	10	A0Q718	A0Q718	1141	Glutamine amidotransferases class-II domain protein OS=Francisella tularensis subsp. novicida (strain U112) OX=401614 GN=FTN_1147 PE=4 SV=1
		19.2416	19.461	19.3105	7	7	7	38.2	38.2	38.2	23.787	0	100.78	3838700	18	7	6	6	A0Q719	A0Q719	1142	t(6)A37 threonylcarbamoyladenosine biosynthesis protein TsaB OS=Francisella tularensis subsp. novicida (strain U112) OX=401614 GN=yeaZ PE=3 SV=1
		21.1035	21.2295	21.1616	19	19	19	63.1	63.1	63.1	40.588	0	323.31	24099000	74	18	19	18	A0Q720	A0Q720	1143	N-acetylglucosamine-6-phosphate deacetylase OS=Francisella tularensis subsp. novicida (strain U112) OX=401614 GN=nagA PE=3 SV=1
		19.5529	19.6811	19.408	16	16	16	51	51	51	32.858	0	154.92	9083300	37	16	14	15	A0Q721	A0Q721	1144	Ribosome biogenesis GTPase A OS=Francisella tularensis subsp. novicida (strain U112) OX=401614 GN=ylqF PE=3 SV=1
		19.309	19.2171	19.4162	31	31	31	50	50	50	67.253	0	323.31	12750000	72	28	28	27	A0Q722	A0Q722	1145	Sel1 repeat family protein OS=Francisella tularensis subsp. novicida (strain U112) OX=401614 GN=FTN_1151 PE=4 SV=1
		18.7704	18.7731	18.8915	26	26	26	52.1	52.1	52.1	55.142	0	281.02	9874300	71	24	25	24	A0Q723	A0Q723	1146	Site-specific DNA-methyltransferase (adenine-specific) OS=Francisella tularensis subsp. novicida (strain U112) OX=401614 GN=FTN_1152 PE=3 SV=1
		17.1384	17.5072	17.8486	5	5	5	31	31	31	26.802	0	8.105	889480	7	3	4	4	A0Q724	A0Q724	1147	Transposase IS200 like family protein OS=Francisella tularensis subsp. novicida (strain U112) OX=401614 GN=FTN_1153 PE=4 SV=1
		16.8291	17.0634	16.9137	9	9	9	24.3	24.3	24.3	46.051	0	42.312	1246600	23	9	9	9	A0Q725	A0Q725	1148	Type I restriction modification DNA specificity domain protein OS=Francisella tularensis subsp. novicida (strain U112) OX=401614 GN=FTN_1154 PE=3 SV=1
		16.929	16.815	17.0009	17	17	17	26.5	26.5	26.5	89.617	0	135.07	1978000	36	16	14	15	A0Q726	A0Q726	1149	DEAD/DEAH box helicase family protein OS=Francisella tularensis subsp. novicida (strain U112) OX=401614 GN=FTN_1155 PE=4 SV=1
		22.043	22.0003	22.1175	34	34	34	51.6	51.6	51.6	67.518	0	323.31	87865000	123	32	33	31	A0Q728	A0Q728	1150	50S ribosomal subunit assembly factor BipA OS=Francisella tularensis subsp. novicida (strain U112) OX=401614 GN=typA PE=3 SV=1
		20.8405	20.5816	20.7154	19	19	19	65.7	65.7	65.7	29.178	0	323.31	27583000	61	17	17	16	A0Q729	A0Q729	1151	Methyltransferase OS=Francisella tularensis subsp. novicida (strain U112) OX=401614 GN=FTN_1158 PE=4 SV=1
		21.1287	21.1074	21.1044	27	27	27	50.9	50.9	50.9	65.039	0	323.31	42283000	105	26	27	25	A0Q730	A0Q730	1152	Glutathione hydrolase proenzyme OS=Francisella tularensis subsp. novicida (strain U112) OX=401614 GN=ggt PE=3 SV=1
		18.5546	18.7159	18.7964	5	5	5	23.5	23.5	23.5	34.179	0	103.45	2823100	16	4	5	5	A0Q731	A0Q731	1153	VacJ like lipofamily protein OS=Francisella tularensis subsp. novicida (strain U112) OX=401614 GN=FTN_1160 PE=3 SV=1
		17.3477	17.36	17.342	9	9	9	29.5	29.5	29.5	44.941	0	160.99	1666200	21	8	8	8	A0Q732	A0Q732	1154	tRNA U-34 5-methylaminomethyl-2-thiouridine biosynthesis protein MnmC OS=Francisella tularensis subsp. novicida (strain U112) OX=401614 GN=mnmC PE=4 SV=1
		18.8097	19.1951	18.8678	4	4	4	36.6	36.6	36.6	11.84	0	104.03	2576800	12	4	4	4	A0Q733	A0Q733	1155	UPF0125 protein FTN_1162 OS=Francisella tularensis subsp. novicida (strain U112) OX=401614 GN=FTN_1162 PE=3 SV=1
		21.325	21.3846	21.4697	7	7	7	55.2	55.2	55.2	16.456	0	126.76	14251000	25	6	7	6	A0Q734	A0Q734	1156	Ribosome association toxin RatA OS=Francisella tularensis subsp. novicida (strain U112) OX=401614 GN=FTN_1163 PE=3 SV=1
		16.5679	16.684	16.7344	1	1	1	3.1	3.1	3.1	45.989	0.0025332	2.5102	295750	3	1	1	1	A0Q737	A0Q737	1157	Metabolite:H+ symporter (MHS) family protein OS=Francisella tularensis subsp. novicida (strain U112) OX=401614 GN=FTN_1166 PE=4 SV=1
		18.9894	18.4355	19.3188	4	4	4	56.1	56.1	56.1	7.6627	0	27.999	1770700	9	3	3	3	A0Q738	A0Q738	1158	Uncharacterized protein OS=Francisella tularensis subsp. novicida (strain U112) OX=401614 GN=FTN_1167 PE=4 SV=1
		18.1306	18.1998	18.3328	17	17	17	42.7	42.7	42.7	52.274	0	112.42	5790400	51	17	17	17	A0Q739	A0Q739	1159	Exodeoxyribonuclease 7 large subunit OS=Francisella tularensis subsp. novicida (strain U112) OX=401614 GN=xseA PE=3 SV=1
		19.7516	19.8607	19.6742	10	10	10	26.4	26.4	26.4	42.075	0	110.68	8641300	41	10	10	10	A0Q740	A0Q740	1160	Amidohydrolase family protein OS=Francisella tularensis subsp. novicida (strain U112) OX=401614 GN=FTN_1169 PE=4 SV=1
		19.5251	19.6179	19.6033	23	23	23	45.3	45.3	45.3	66.728	0	182.82	13060000	70	22	23	22	A0Q741	A0Q741	1161	TGc domain-containing protein OS=Francisella tularensis subsp. novicida (strain U112) OX=401614 GN=FTN_1170 PE=4 SV=1
		19.9066	19.9543	19.909	17	17	17	38.1	38.1	38.1	38.598	0	195.61	15439000	50	17	15	16	A0Q742;A0A6N3JEC6	A0Q742;A0A6N3JEC6	1162	Alpha-E domain-containing protein OS=Francisella tularensis subsp. novicida (strain U112) OX=401614 GN=FTN_1171 PE=4 SV=1;Alpha-E domain-containing protein OS=Francisella tularensis subsp. novicida (strain U112) OX=401614 GN=AW25_836 PE=4 SV=1
		21.1929	21.219	21.1854	34	34	34	65.7	65.7	65.7	54.263	0	323.31	52523000	117	34	32	33	A0Q743	A0Q743	1163	A circularly permuted ATPgrasp family protein OS=Francisella tularensis subsp. novicida (strain U112) OX=401614 GN=FTN_1172 PE=4 SV=1
		17.5696	17.6236	17.5754	6	6	6	25.3	25.3	25.3	29.335	0	36.611	2277300	22	6	6	6	A0Q745	A0Q745	1164	Glutamate racemase OS=Francisella tularensis subsp. novicida (strain U112) OX=401614 GN=murI PE=3 SV=1
		19.2712	19.4264	19.4044	8	8	8	24.5	24.5	24.5	30.649	0	43.685	5458300	17	8	7	8	A0Q746	A0Q746	1165	Nuclease-related domain protein OS=Francisella tularensis subsp. novicida (strain U112) OX=401614 GN=FTN_1175 PE=4 SV=1
		18.315	18.3004	18.4566	17	17	17	26.3	26.3	26.3	76.106	0	85.56	5640900	42	16	15	17	A0Q747	A0Q747	1166	UvrABC system protein B OS=Francisella tularensis subsp. novicida (strain U112) OX=401614 GN=uvrB PE=3 SV=1
		18.6838	18.6851	18.8399	16	16	16	39.4	39.4	39.4	55.803	0	173.19	8342300	44	16	15	14	A0Q748	A0Q748	1167	Exodeoxyribonuclease I OS=Francisella tularensis subsp. novicida (strain U112) OX=401614 GN=sbcB PE=4 SV=1
		21.1487	21.3426	21.2763	18	18	18	66.7	66.7	66.7	26.009	0	254.05	35409000	69	17	18	16	A0Q749	A0Q749	1168	Short chain dehydrogenase family protein OS=Francisella tularensis subsp. novicida (strain U112) OX=401614 GN=FTN_1178 PE=3 SV=1
		16.1857	16.5099	16.4205	4	4	4	16.1	16.1	16.1	33.927	0	29.322	654500	11	4	4	4	A0Q750	A0Q750	1169	Bacterial regulatory helix-turn-helix, lysR family protein OS=Francisella tularensis subsp. novicida (strain U112) OX=401614 GN=FTN_1179 PE=3 SV=1
		16.6597	16.3122	16.5089	5	5	5	12.6	12.6	12.6	35.01	0	9.8634	702090	11	5	5	5	A0Q751	A0Q751	1170	Fusaric acid resistance-like family protein OS=Francisella tularensis subsp. novicida (strain U112) OX=401614 GN=FTN_1180 PE=4 SV=1
		17.3325	17.261	17.3624	10	10	10	21.9	21.9	21.9	42.647	0	37.188	1932600	25	9	10	8	A0Q752	A0Q752	1171	Hypothetical membrane protein OS=Francisella tularensis subsp. novicida (strain U112) OX=401614 GN=FTN_1181 PE=4 SV=1
		18.492	18.4969	18.1321	2	2	2	17.7	17.7	17.7	14.731	0	45.132	1363900	12	1	2	2	A0Q754	A0Q754	1172	Uncharacterized protein OS=Francisella tularensis subsp. novicida (strain U112) OX=401614 GN=FTN_1183 PE=4 SV=1
		18.7659	18.7023	18.7778	7	7	7	16	16	16	52.318	0	19.977	3522100	19	7	7	7	A0Q755	A0Q755	1173	Hypothetical membrane protein OS=Francisella tularensis subsp. novicida (strain U112) OX=401614 GN=FTN_1184 PE=4 SV=1
		23.4048	23.4576	23.3592	47	47	47	62.9	62.9	62.9	79.48	0	323.31	254340000	223	45	44	46	A0Q757	A0Q757	1174	M13 family metallopeptidase OS=Francisella tularensis subsp. novicida (strain U112) OX=401614 GN=pepO PE=4 SV=1
		23.0241	22.8782	22.8785	13	13	13	46.1	46.1	46.1	20.286	0	129.89	60588000	48	10	12	10	A0Q761;A0A6N3J9Y0	A0Q761;A0A6N3J9Y0	1175	Translation initiation factor IF-3 OS=Francisella tularensis subsp. novicida (strain U112) OX=401614 GN=infC PE=3 SV=1;Translation initiation factor IF-3 OS=Francisella tularensis subsp. novicida (strain U112) OX=401614 GN=infC PE=3 SV=1
		20.0744	20.1093	20.1544	17	17	17	37.6	37.6	37.6	66.483	0	209.9	14457000	53	17	15	16	A0Q763	A0Q763	1176	Chitin binding domain protein OS=Francisella tularensis subsp. novicida (strain U112) OX=401614 GN=FTN_1192 PE=4 SV=1
		20.7312	19.6892	20.4074	4	4	4	30.2	30.2	30.2	14.507	0	36.63	6226200	11	4	4	4	A0Q765	A0Q765	1177	Glycine cleavage system H protein OS=Francisella tularensis subsp. novicida (strain U112) OX=401614 GN=gcvH1 PE=3 SV=1
		20.1195	20.1418	20.2101	31	31	31	43.3	43.3	43.3	81.128	0	312.85	23819000	95	28	31	29	A0Q769	A0Q769	1178	Guanosine-3,5-bis(diphosphate) 3-pyrophosphohydrolase OS=Francisella tularensis subsp. novicida (strain U112) OX=401614 GN=spoT PE=3 SV=1
		21.4015	21.281	21.4105	21	21	21	46.4	46.4	46.4	44.22	0	168.58	32918000	65	18	17	15	A0Q770	A0Q770	1179	Poly-gamma-glutamate system family protein OS=Francisella tularensis subsp. novicida (strain U112) OX=401614 GN=pgsW PE=4 SV=1
		20.33	19.9708	20.3496	20	20	20	53.8	53.8	53.8	44.909	0	306.15	19083000	63	18	19	20	A0Q772	A0Q772	1180	Capsule biosynthesis protein CapB OS=Francisella tularensis subsp. novicida (strain U112) OX=401614 GN=capB PE=4 SV=1
		19.6069	19.5779	19.5675	21	21	21	88.5	88.5	88.5	30.929	0	231.85	18045000	56	19	20	19	A0Q774	A0Q774	1181	Asparaginase OS=Francisella tularensis subsp. novicida (strain U112) OX=401614 GN=ans PE=4 SV=1
		22.0406	21.5731	21.8816	12	12	12	41.9	41.9	41.9	29.243	0	94.367	28821000	49	11	12	12	A0Q775	A0Q775	1182	Cyanophycinase OS=Francisella tularensis subsp. novicida (strain U112) OX=401614 GN=cphB PE=3 SV=1
		21.4626	21.3746	21.5104	21	21	21	54.1	54.1	54.1	40.3	0	323.31	57254000	83	21	19	20	A0Q776	A0Q776	1183	PfkB carbohydrate kinase family protein OS=Francisella tularensis subsp. novicida (strain U112) OX=401614 GN=FTN_1210 PE=4 SV=1
		17.376	17.5091	17.5053	6	6	6	35	35	35	25.858	0	25.075	1031000	10	6	6	6	A0Q777	A0Q777	1184	HAD hydrolase, IA, variant 3 family protein OS=Francisella tularensis subsp. novicida (strain U112) OX=401614 GN=FTN_1211 PE=4 SV=1
		16.1778	16.1064	16.2882	5	5	5	22	22	22	38.868	0	41.752	583850	13	4	5	5	A0Q778	A0Q778	1185	Glycosyl transferase, group 1 OS=Francisella tularensis subsp. novicida (strain U112) OX=401614 GN=FTN_1212 PE=4 SV=1
		16.6936	17.2996	16.8294	5	5	5	18.2	18.2	18.2	38.819	0	50.096	1207300	12	5	4	5	A0Q779	A0Q779	1186	Glycosyl transferase, family 2 OS=Francisella tularensis subsp. novicida (strain U112) OX=401614 GN=FTN_1213 PE=4 SV=1
		15.272	15.2642	15.2493	4	4	4	14.1	14.1	14.1	37.487	0	16.861	182690	8	4	2	3	A0Q780	A0Q780	1187	Glycosyl transferase, family 2 OS=Francisella tularensis subsp. novicida (strain U112) OX=401614 GN=FTN_1214 PE=4 SV=1
		19.3644	19.2074	19.4654	10	10	10	23.8	23.8	23.8	45.336	0	32.372	4685500	25	10	10	9	A0Q781	A0Q781	1188	Capsule polysaccharide biosynthesis family protein OS=Francisella tularensis subsp. novicida (strain U112) OX=401614 GN=kpsC PE=4 SV=1
		19.165	19.0918	19.0958	10	10	10	44.5	44.5	44.5	28.107	0	155.64	5222400	31	9	9	10	A0Q782	A0Q782	1189	Methyltransferase domain protein OS=Francisella tularensis subsp. novicida (strain U112) OX=401614 GN=FTN_1216 PE=4 SV=1
		18.081	17.4655	18.1812	11	11	11	21.9	21.9	21.9	64.063	0	39.353	2594900	29	11	10	11	A0Q783	A0Q783	1190	ABC transporter family protein OS=Francisella tularensis subsp. novicida (strain U112) OX=401614 GN=FTN_1217 PE=4 SV=1
		17.5516	17.8975	17.5875	14	14	14	35.7	35.7	35.7	47.482	0	63.252	3614200	37	14	12	14	A0Q784	A0Q784	1191	Glycosyl transferase, group 1 OS=Francisella tularensis subsp. novicida (strain U112) OX=401614 GN=FTN_1218 PE=4 SV=1
		20.3404	20.2316	20.3661	12	12	12	36.6	36.6	36.6	37.915	0	177.24	14576000	40	12	12	11	A0Q785	A0Q785	1192	UDP-glucose 4-epimerase OS=Francisella tularensis subsp. novicida (strain U112) OX=401614 GN=galE PE=3 SV=1
		18.0469	17.8758	18.0863	10	9	9	20.7	20.7	20.7	52.946	0	30.691	1943300	18	8	8	9	A0Q786	A0Q786	1193	Exopolysaccharide biosynthesis polyprenyl glycosylphosphotransferase family protein OS=Francisella tularensis subsp. novicida (strain U112) OX=401614 GN=FTN_1220 PE=3 SV=1
		20.4763	20.4134	20.36	7	7	7	36.5	36.5	36.5	24.015	0	56.991	10502000	30	7	6	6	A0Q787	A0Q787	1194	Ribulose-phosphate 3-epimerase OS=Francisella tularensis subsp. novicida (strain U112) OX=401614 GN=rpe PE=3 SV=1
		20.0122	20.2713	20.1803	22	22	22	63.5	63.5	63.5	35.262	0	205.42	22461000	83	22	21	21	A0Q788	A0Q788	1195	Arabinose 5-phosphate isomerase OS=Francisella tularensis subsp. novicida (strain U112) OX=401614 GN=kpsF PE=3 SV=1
		12.4197	14.2829	12.4442	2	2	2	26.6	26.6	26.6	11.179	0	10.786	45109	2	1	2	1	A0Q792	A0Q792	1196	Uncharacterized protein OS=Francisella tularensis subsp. novicida (strain U112) OX=401614 GN=FTN_1226 PE=4 SV=1
		12.6244	13.0252	12.7751	1	1	1	5	5	5	34.414	0	10.338	20644	3	1	1	1	A0Q793	A0Q793	1197	Beta-lactamase superfamily domain protein OS=Francisella tularensis subsp. novicida (strain U112) OX=401614 GN=FTN_1227 PE=4 SV=1
		22.8248	22.7994	22.932	20	20	20	65.4	65.4	65.4	27.807	0	323.31	144710000	174	20	20	20	A0Q794	A0Q794	1198	Enoyl-[acyl-carrier-protein] reductase [NADH] OS=Francisella tularensis subsp. novicida (strain U112) OX=401614 GN=fabl PE=3 SV=1
		20.7257	20.7661	20.7796	8	8	8	35.9	35.9	35.9	26.484	0	79.176	16182000	33	7	8	8	A0Q795	A0Q795	1199	Cytokinin riboside 5-monophosphate phosphoribohydrolase OS=Francisella tularensis subsp. novicida (strain U112) OX=401614 GN=FTN_1229 PE=3 SV=1
		19.3436	19.5528	19.419	9	9	9	36.6	36.6	36.6	21.961	0	55.614	4988800	23	8	9	8	A0Q796	A0Q796	1200	Uncharacterized protein OS=Francisella tularensis subsp. novicida (strain U112) OX=401614 GN=FTN_1230 PE=4 SV=1
		20.1205	20.3077	20.2558	7	7	7	41.7	41.7	41.7	14.34	0	60.004	10092000	28	7	7	7	A0Q797	A0Q797	1201	Aldoketomutase OS=Francisella tularensis subsp. novicida (strain U112) OX=401614 GN=gloA PE=3 SV=1
		18.6848	19.0764	19.1611	3	3	3	14.1	14.1	14.1	29.722	0	24.161	2637100	11	3	3	3	A0Q799	A0Q799	1202	HAD hydrolase, IIB family protein OS=Francisella tularensis subsp. novicida (strain U112) OX=401614 GN=FTN_1233 PE=4 SV=1
		19.8883	19.9126	20.035	8	8	8	35.9	35.9	35.9	17.767	0	26.208	7751800	23	7	7	8	A0Q7A1	A0Q7A1	1203	Uncharacterized protein OS=Francisella tularensis subsp. novicida (strain U112) OX=401614 GN=FTN_1235 PE=4 SV=1
		19.2929	19.4474	19.3754	18	18	18	46.7	46.7	46.7	46.096	0	76.082	8805900	53	18	18	17	A0Q7A2	A0Q7A2	1204	2-octaprenyl-3-methyl-6-methoxy-1,4-benzoquinol hydroxylase OS=Francisella tularensis subsp. novicida (strain U112) OX=401614 GN=ubiF PE=3 SV=1
		19.2995	19.4512	19.3546	12	12	12	29.3	29.3	29.3	45.033	0	89.145	5557200	39	12	12	12	A0Q7A3	A0Q7A3	1205	2-octaprenyl-6-methoxyphenyl hydroxylase OS=Francisella tularensis subsp. novicida (strain U112) OX=401614 GN=ubiH PE=3 SV=1
		17.4503	17.4453	17.5096	7	7	7	38.5	38.5	38.5	21.303	0	22.397	1491000	16	6	7	6	A0Q7A5	A0Q7A5	1206	5-formyltetrahydrofolate cyclo-ligase OS=Francisella tularensis subsp. novicida (strain U112) OX=401614 GN=FTN_1239 PE=3 SV=1
		20.6787	20.5519	20.6182	4	4	4	47.7	47.7	47.7	10.132	0	84.095	8619100	24	4	4	4	A0Q7A6	A0Q7A6	1207	BolA family protein OS=Francisella tularensis subsp. novicida (strain U112) OX=401614 GN=FTN_1240 PE=3 SV=1
		17.6885	15.8424	17.6638	1	1	1	3.4	3.4	3.4	23.524	0.005041	2.0288	445560	3	1	1	1	A0Q7A7	A0Q7A7	1208	DedA family protein OS=Francisella tularensis subsp. novicida (strain U112) OX=401614 GN=dedA PE=3 SV=1
		20.0077	19.9963	20.1312	4	4	4	16.3	16.3	16.3	24.028	0	6.6667	3841000	8	3	4	3	A0Q7A8	A0Q7A8	1209	DedA family protein OS=Francisella tularensis subsp. novicida (strain U112) OX=401614 GN=FTN_1242 PE=3 SV=1
		17.6562	17.4314	17.6634	6	6	6	53.2	53.2	53.2	12.68	0	16.208	1826800	12	6	6	6	A0Q7B0	A0Q7B0	1210	Uncharacterized protein OS=Francisella tularensis subsp. novicida (strain U112) OX=401614 GN=FTN_1244 PE=4 SV=1
		18.8246	18.9811	18.8662	12	12	12	39.6	39.6	39.6	42.869	0	112.5	6041000	44	12	11	12	A0Q7B1	A0Q7B1	1211	Cysteine desulfurase OS=Francisella tularensis subsp. novicida (strain U112) OX=401614 GN=iscS PE=3 SV=1
		22.0887	22.203	22.2283	58	58	58	58.6	58.6	58.6	100.75	0	323.31	140740000	188	54	55	52	A0Q7B2	A0Q7B2	1212	Ribonuclease E OS=Francisella tularensis subsp. novicida (strain U112) OX=401614 GN=rne PE=3 SV=1
		21.4114	21.6069	21.5253	20	20	20	46.2	46.2	46.2	44.957	0	272.89	30857000	68	19	20	19	A0Q7B5	A0Q7B5	1213	2-oxoglutarate reductase OS=Francisella tularensis subsp. novicida (strain U112) OX=401614 GN=serA PE=3 SV=1
		16.6959	16.3126	16.5591	2	2	2	4.2	4.2	4.2	52.974	0	7.0459	529360	8	2	2	2	A0Q7B7	A0Q7B7	1214	Amino acid/peptide transporter family protein OS=Francisella tularensis subsp. novicida (strain U112) OX=401614 GN=FTN_1251 PE=4 SV=1
		19.2216	19.183	19.2078	15	15	15	50.4	50.4	50.4	42.562	0	129.65	8186700	51	13	13	14	A0Q7B8	A0Q7B8	1215	Choloylglycine hydrolase family protein OS=Francisella tularensis subsp. novicida (strain U112) OX=401614 GN=FTN_1252 PE=3 SV=1
		18.7942	18.9538	18.9118	16	16	16	49.4	49.4	49.4	40.706	0	105.88	6225900	40	15	13	14	A0Q7B9	A0Q7B9	1216	Glycosyl transferase, group 1 OS=Francisella tularensis subsp. novicida (strain U112) OX=401614 GN=lpcC PE=4 SV=1
		20.8078	20.9823	20.8441	15	15	15	51.4	51.4	51.4	42.236	0	108.67	10668000	43	12	14	14	A0Q7C0	A0Q7C0	1217	Uncharacterized protein OS=Francisella tularensis subsp. novicida (strain U112) OX=401614 GN=FTN_1254 PE=4 SV=1
		19.5299	19.5664	19.7045	10	10	10	36.1	36.1	36.1	35.19	0	95.775	7847000	32	9	8	10	A0Q7C1	A0Q7C1	1218	Glycosyl transferase 8 family protein OS=Francisella tularensis subsp. novicida (strain U112) OX=401614 GN=FTN_1255 PE=4 SV=1
		18.9815	18.7951	18.9835	4	4	4	12.3	12.3	12.3	50.12	0	16.613	3287100	11	4	4	4	A0Q7C3	A0Q7C3	1219	Putative membrane protein OS=Francisella tularensis subsp. novicida (strain U112) OX=401614 GN=FTN_1257 PE=4 SV=1
		18.8612	18.9238	18.9387	17	17	17	65.9	65.9	65.9	21.545	0	51.442	8535000	42	17	16	16	A0Q7C4	A0Q7C4	1220	Uncharacterized protein OS=Francisella tularensis subsp. novicida (strain U112) OX=401614 GN=FTN_1258 PE=4 SV=1
		25.0349	24.3869	24.5267	23	22	22	57	55.6	55.6	52.373	0	282.25	91326000	66	23	22	21	A0Q7C6	A0Q7C6	1221	Hypothetical membrane protein OS=Francisella tularensis subsp. novicida (strain U112) OX=401614 GN=FTN_1260 PE=4 SV=1
		24.2337	23.896	23.9585	53	53	52	80.4	80.4	79	54.755	0	323.31	310250000	200	48	51	43	A0Q7C7	A0Q7C7	1222	Uncharacterized protein OS=Francisella tularensis subsp. novicida (strain U112) OX=401614 GN=FTN_1261 PE=4 SV=1
		15.8942	15.9268	15.9184	8	8	8	16.6	16.6	16.6	67.568	0	32.054	673680	16	6	6	7	A0Q7C8	A0Q7C8	1223	Berberine and berberine like family protein OS=Francisella tularensis subsp. novicida (strain U112) OX=401614 GN=mreA PE=3 SV=1
		20.8194	20.6912	20.8152	8	8	8	36.5	36.5	36.5	32.068	0	55.996	13153000	22	8	8	7	A0Q7C9	A0Q7C9	1224	Outer membrane protein assembly factor BamD OS=Francisella tularensis subsp. novicida (strain U112) OX=401614 GN=comL PE=3 SV=1
		19.6887	19.8729	19.8233	12	12	12	39.2	39.2	39.2	38.107	0	48.419	9797600	34	8	10	10	A0Q7D0	A0Q7D0	1225	Pseudouridine synthase OS=Francisella tularensis subsp. novicida (strain U112) OX=401614 GN=rluD PE=3 SV=1
		18.589	18.7007	18.9249	8	8	8	31.1	31.1	31.1	31.07	0	77.142	2794700	19	7	8	8	A0Q7D1	A0Q7D1	1226	Mannosyl-glycoendo-beta-N-acetylglucosaminidase family protein OS=Francisella tularensis subsp. novicida (strain U112) OX=401614 GN=FTN_1265 PE=4 SV=1
		18.6958	18.8629	18.9389	11	11	11	23.8	23.8	23.8	40.234	0	155.16	5078800	31	10	11	11	A0Q7D2	A0Q7D2	1227	Intermembrane phospholipid transport system permease protein MlaE OS=Francisella tularensis subsp. novicida (strain U112) OX=401614 GN=FTN_1266 PE=3 SV=1
		19.1775	19.2844	19.3494	12	12	11	47	47	43.1	28.918	0	76.842	7404400	37	12	11	12	A0Q7D3	A0Q7D3	1228	ABC transporter family protein OS=Francisella tularensis subsp. novicida (strain U112) OX=401614 GN=FTN_1267 PE=4 SV=1
		19.8565	19.4622	19.7646	17	17	17	62.7	62.7	62.7	26.932	0	305.02	16939000	62	16	17	15	A0Q7D4	A0Q7D4	1229	Mce related family protein OS=Francisella tularensis subsp. novicida (strain U112) OX=401614 GN=FTN_1268 PE=4 SV=1
		19.8135	20.2453	19.7818	1	1	1	5.2	5.2	5.2	27.132	0	20.107	2926100	3	1	1	1	A0Q7D5	A0Q7D5	1230	Uncharacterized protein OS=Francisella tularensis subsp. novicida (strain U112) OX=401614 GN=FTN_1269 PE=4 SV=1
		18.2237	18.3193	18.3602	6	6	6	33.3	33.3	33.3	25.9	0	36.19	1675600	13	5	6	3	A0Q7D6	A0Q7D6	1231	Uncharacterized protein OS=Francisella tularensis subsp. novicida (strain U112) OX=401614 GN=FTN_1270 PE=4 SV=1
		17.1373	16.9662	17.4097	8	8	8	40.5	40.5	40.5	28.029	0	64.728	1455400	20	7	8	7	A0Q7D7	A0Q7D7	1232	Ribosomal RNA small subunit methyltransferase E OS=Francisella tularensis subsp. novicida (strain U112) OX=401614 GN=FTN_1271 PE=3 SV=1
		20.8117	20.829	20.9594	7	7	7	10.3	10.3	10.3	54.974	0	57.431	10214000	21	7	6	7	A0Q7D8	A0Q7D8	1233	Amino acid/peptide transporter family protein OS=Francisella tularensis subsp. novicida (strain U112) OX=401614 GN=FTN_1272 PE=4 SV=1
		18.6609	18.6778	18.7212	14	14	14	28.6	28.6	28.6	64.009	0	131.75	6071900	37	14	14	14	A0Q7D9	A0Q7D9	1234	AMP-binding enzyme family protein OS=Francisella tularensis subsp. novicida (strain U112) OX=401614 GN=FTN_1273 PE=4 SV=1
		18.5213	18.5828	18.5874	10	10	10	41.1	41.1	41.1	31.065	0	91.612	3872300	22	9	10	9	A0Q7E0	A0Q7E0	1235	Helix-turn-helix domain protein OS=Francisella tularensis subsp. novicida (strain U112) OX=401614 GN=FTN_1274 PE=4 SV=1
		20.8909	21.1147	20.9302	19	19	19	58.1	58.1	58.1	37.863	0	323.31	27914000	71	19	19	19	A0Q7E2	A0Q7E2	1236	Efflux transporter, RND family, MFP subunit OS=Francisella tularensis subsp. novicida (strain U112) OX=401614 GN=FTN_1276 PE=3 SV=1
		20.4228	20.4945	20.4161	17	17	17	32.4	32.4	32.4	54.464	0	275.71	18479000	49	15	15	15	A0Q7E3	A0Q7E3	1237	Outer membrane efflux family protein OS=Francisella tularensis subsp. novicida (strain U112) OX=401614 GN=FTN_1277 PE=3 SV=1
		19.2344	19.3006	19.3028	8	8	8	33.3	33.3	33.3	28.141	0	46.242	4382200	15	7	5	7	A0Q7E4	A0Q7E4	1238	NH(3)-dependent NAD(+) synthetase OS=Francisella tularensis subsp. novicida (strain U112) OX=401614 GN=nadE PE=3 SV=1
		18.7214	19.3709	18.5994	5	5	5	28.6	28.6	28.6	15.996	0	16.287	2773600	13	5	4	5	A0Q7E5	A0Q7E5	1239	Uncharacterized protein OS=Francisella tularensis subsp. novicida (strain U112) OX=401614 GN=FTN_1279 PE=4 SV=1
		18.1051	18.0029	18.0928	6	6	6	42.6	42.6	42.6	20.699	0	61.811	1656800	17	6	6	6	A0Q7E6	A0Q7E6	1240	Flavodoxin family protein OS=Francisella tularensis subsp. novicida (strain U112) OX=401614 GN=FTN_1280 PE=4 SV=1
		17.7583	17.1039	17.5818	7	7	7	30.6	30.6	30.6	26.962	0	42.844	2003200	19	7	6	7	A0Q7E7	A0Q7E7	1241	Pirin family protein OS=Francisella tularensis subsp. novicida (strain U112) OX=401614 GN=FTN_1281 PE=3 SV=1
		18.4198	18.2971	18.4564	13	13	13	46	46	46	34.236	0	51.244	3532500	30	12	12	13	A0Q7E8	A0Q7E8	1242	Bacterial regulatory helix-turn-helix, lysR family protein OS=Francisella tularensis subsp. novicida (strain U112) OX=401614 GN=FTN_1282 PE=3 SV=1
		21.2276	21.0711	21.1689	20	20	20	61.9	61.9	61.9	44.724	0	300.74	21445000	57	19	19	18	A0Q7F2;A0A6N3JAU4	A0Q7F2;A0A6N3JAU4	1243	Membrane-bound lytic murein transglycosylase A OS=Francisella tularensis subsp. novicida (strain U112) OX=401614 GN=mltA PE=4 SV=1;Membrane-bound lytic murein transglycosylase A OS=Francisella tularensis subsp. novicida (strain U112) OX=401614 GN=AW25_720
		19.2037	19.2668	19.4362	12	12	12	31	31	31	45.599	0	80.978	5493800	28	12	11	12	A0Q7F3	A0Q7F3	1244	Flavin containing amine oxidoreductase family protein OS=Francisella tularensis subsp. novicida (strain U112) OX=401614 GN=hemG PE=4 SV=1
		23.8466	23.6585	23.8412	11	11	11	72.1	72.1	72.1	14.736	0	251.83	88436000	46	11	11	11	A0Q7F5	A0Q7F5	1245	30S ribosomal protein S9 OS=Francisella tularensis subsp. novicida (strain U112) OX=401614 GN=rpsI PE=3 SV=1
		21.69	21.6791	21.794	11	11	11	48.3	48.3	48.3	23.594	0	67.249	28536000	30	10	11	8	A0Q7F6	A0Q7F6	1246	Macrophage growth locus, protein A OS=Francisella tularensis subsp. novicida (strain U112) OX=401614 GN=mglA PE=4 SV=1
		20.3902	19.7571	19.9746	4	4	4	31.9	31.9	31.9	15.139	0	105.2	7196900	19	4	4	4	A0Q7F7	A0Q7F7	1247	Macrophage growth locus, subunit B OS=Francisella tularensis subsp. novicida (strain U112) OX=401614 GN=mglB PE=4 SV=1
		14.5341	14.792	14.7821	1	1	1	2.8	2.8	2.8	47.737	0.00063735	2.9433	76308	1	1	1	1	A0Q7F8	A0Q7F8	1248	Solute symporter family protein OS=Francisella tularensis subsp. novicida (strain U112) OX=401614 GN=FTN_1292 PE=3 SV=1
		18.2876	18.7055	18.4837	10	10	10	40.5	40.5	40.5	27.673	0	92.133	5438600	32	9	10	10	A0Q7G0	A0Q7G0	1249	tRNA (cytidine/uridine-2-O-)-methyltransferase TrmJ OS=Francisella tularensis subsp. novicida (strain U112) OX=401614 GN=trmJ PE=3 SV=1
		17.1983	17.2308	17.5256	4	4	4	29.1	29.1	29.1	17.694	0	21.949	1138100	10	4	4	4	A0Q7G1	A0Q7G1	1250	PEP-dependent sugar phosphotransferase system (PTS), enzyme IIA OS=Francisella tularensis subsp. novicida (strain U112) OX=401614 GN=ptsN PE=4 SV=1
		23.6933	23.7865	23.8027	13	13	13	84.7	84.7	84.7	11.11	0	197.38	147090000	120	12	13	13	A0Q7G2	A0Q7G2	1251	Ribosomal subunit interface protein OS=Francisella tularensis subsp. novicida (strain U112) OX=401614 GN=raiA PE=4 SV=1
		20.4124	20.7037	20.4391	2	2	2	27.2	27.2	27.2	9.5732	0	135.32	4406500	6	2	2	2	A0Q7G3	A0Q7G3	1252	Uncharacterized protein OS=Francisella tularensis subsp. novicida (strain U112) OX=401614 GN=FTN_1297 PE=4 SV=1
		17.9886	18.1995	18.1704	9	9	9	32.4	32.4	32.4	33.766	0	55.727	3186900	31	8	8	9	A0Q7G6	A0Q7G6	1253	Bacterial regulatory helix-turn-helix, lysR family protein OS=Francisella tularensis subsp. novicida (strain U112) OX=401614 GN=FTN_1300 PE=3 SV=1
		19.7109	19.8991	19.8341	11	11	11	44.6	44.6	44.6	34.433	0	189.72	11239000	35	10	9	10	A0Q7G8	A0Q7G8	1254	Cysteine synthase OS=Francisella tularensis subsp. novicida (strain U112) OX=401614 GN=cysK PE=4 SV=1
		19.777	20.0985	20.0111	4	4	4	18	18	18	21.601	0	35.901	3817900	13	3	4	4	A0Q7G9	A0Q7G9	1255	Disulfide bond formation DsbB family protein OS=Francisella tularensis subsp. novicida (strain U112) OX=401614 GN=FTN_1303 PE=4 SV=1
		20.7297	20.7402	20.8398	38	38	38	47.2	47.2	47.2	95.344	0	323.31	45107000	126	36	33	33	A0Q7H0;B3VTA7	A0Q7H0	1256	Putative pathogenicity deteminant protein pdpA1 OS=Francisella tularensis subsp. novicida (strain U112) OX=401614 GN=pdpA PE=1 SV=1
		20.4577	20.4325	20.4906	60	60	60	47.1	47.1	47.1	127.4	0	323.31	63688000	183	56	55	55	A0Q7H1	A0Q7H1	1257	Putative pathogenicity deteminant protein pdpB1 OS=Francisella tularensis subsp. novicida (strain U112) OX=401614 GN=pdpB PE=4 SV=1
		19.6766	19.4594	19.5723	10	10	10	47.2	47.2	47.2	14.469	0	96.781	5041400	24	8	8	9	A0Q7H2	A0Q7H2	1258	Uncharacterized protein OS=Francisella tularensis subsp. novicida (strain U112) OX=401614 GN=FTN_1311 PE=1 SV=1
		19.5459	19.8761	19.5128	9	9	9	31.7	31.7	31.7	17.472	0	53.121	3730200	23	7	9	7	A0Q7H3	A0Q7H3	1259	Uncharacterized protein OS=Francisella tularensis subsp. novicida (strain U112) OX=401614 GN=FTN_1312 PE=1 SV=1
		17.4411	17.7136	17.6415	20	20	20	37.7	37.7	37.7	67.909	0	72.607	3312800	49	18	18	18	A0Q7H4	A0Q7H4	1260	Uncharacterized protein OS=Francisella tularensis subsp. novicida (strain U112) OX=401614 GN=FTN_1313 PE=4 SV=1
		17.597	17.5989	18.0037	4	4	4	25.4	25.4	25.4	18.337	0	11.767	855590	8	3	4	2	A0Q7H5	A0Q7H5	1261	Uncharacterized protein OS=Francisella tularensis subsp. novicida (strain U112) OX=401614 GN=FTN_1314 PE=4 SV=1
		20.1868	20.2339	20.1819	20	20	20	42.4	42.4	42.4	55.35	0	228.18	14933000	54	18	19	19	A0Q7H6	A0Q7H6	1262	Uncharacterized protein OS=Francisella tularensis subsp. novicida (strain U112) OX=401614 GN=FTN_1315 PE=4 SV=1
		21.2633	21.3377	21.3738	8	8	8	44	44	44	24.589	0	100.71	9078900	24	7	8	8	A0Q7H7	A0Q7H7	1263	DotU domain-containing protein OS=Francisella tularensis subsp. novicida (strain U112) OX=401614 GN=FTN_1316 PE=1 SV=1
		21.4319	21.4137	21.4732	21	21	21	56.9	56.9	56.9	44.628	0	323.31	34247000	72	20	21	20	A0Q7H8	A0Q7H8	1264	Uncharacterized protein OS=Francisella tularensis subsp. novicida (strain U112) OX=401614 GN=FTN_1317 PE=4 SV=1
		17.9244	18.7226	18.1439	8	1	1	33.9	4.7	4.7	30.352	0	3.0316	1031500	2	8	8	8	A0Q7H9	A0Q7H9	1265	Uncharacterized protein OS=Francisella tularensis subsp. novicida (strain U112) OX=401614 GN=FTN_1318 PE=4 SV=1
		19.16	19.2664	19.2313	49	49	49	35.7	35.7	35.7	155.6	0	294.73	19008000	131	41	46	46	A0Q7I0	A0Q7I0	1266	Uncharacterized protein OS=Francisella tularensis subsp. novicida (strain U112) OX=401614 GN=pdpC PE=4 SV=1
		19.4729	19.2998	19.273	4	4	4	20.7	20.7	20.7	21.564	0	10.551	3439100	12	4	4	4	A0Q7I1	A0Q7I1	1267	Uncharacterized protein OS=Francisella tularensis subsp. novicida (strain U112) OX=401614 GN=FTN_1320 PE=4 SV=1
		20.8231	20.7674	20.8684	18	18	18	39.4	39.4	39.4	46.417	0	135.61	24149000	48	16	18	14	A0Q7I2	A0Q7I2	1268	Intracellular growth locus protein D OS=Francisella tularensis subsp. novicida (strain U112) OX=401614 GN=iglD PE=4 SV=1
		23.8647	24.003	23.9048	15	15	15	65.6	65.6	65.6	22.133	0	323.31	164530000	133	14	15	13	A0Q7I3	A0Q7I3	1269	Intracellular growth locus protein C OS=Francisella tularensis subsp. novicida (strain U112) OX=401614 GN=iglC PE=4 SV=1
		23.3255	23.183	23.2805	35	35	35	67.8	67.8	67.8	57.889	0	323.31	222440000	171	33	34	33	A0Q7I4	A0Q7I4	1270	Intracellular growth locus protein B OS=Francisella tularensis subsp. novicida (strain U112) OX=401614 GN=iglB PE=1 SV=1
		23.0122	23.1814	23.0355	18	18	18	63.6	63.6	63.6	20.973	0	323.31	92911000	104	16	18	14	A0Q7I5	A0Q7I5	1271	Intracellular growth locus protein A OS=Francisella tularensis subsp. novicida (strain U112) OX=401614 GN=iglA PE=1 SV=1
		20.93	20.9771	20.9456	65	65	65	53.2	53.2	53.2	140.66	0	323.31	65722000	192	59	58	60	A0Q7I6	A0Q7I6	1272	Uncharacterized protein OS=Francisella tularensis subsp. novicida (strain U112) OX=401614 GN=pdpD PE=4 SV=1
		24.1607	24.1698	24.1439	29	29	29	59.3	59.3	59.3	38.103	0	323.31	291030000	192	26	27	27	A0Q7I9	A0Q7I9	1273	Fructose-1,6-bisphosphate aldolase OS=Francisella tularensis subsp. novicida (strain U112) OX=401614 GN=fbaA PE=3 SV=1
		22.634	22.5508	22.5535	43	43	43	80.8	80.8	80.8	51.721	0	323.31	161580000	239	41	42	40	A0Q7J0	A0Q7J0	1274	Pyruvate kinase OS=Francisella tularensis subsp. novicida (strain U112) OX=401614 GN=pyk PE=3 SV=1
		24.4591	24.6121	24.4453	31	31	31	86.2	86.2	86.2	35.37	0	323.31	275410000	253	28	29	28	A0Q7J2	A0Q7J2	1275	Glyceraldehyde-3-phosphate dehydrogenase OS=Francisella tularensis subsp. novicida (strain U112) OX=401614 GN=gapA PE=3 SV=1
		22.6658	22.7468	22.7576	36	36	36	67.4	67.4	67.4	73.272	0	323.31	121560000	159	35	36	32	A0Q7J3	A0Q7J3	1276	Transketolase OS=Francisella tularensis subsp. novicida (strain U112) OX=401614 GN=tktA PE=3 SV=1
		19.5828	20.0584	19.6806	5	5	5	27.5	27.5	27.5	19.539	0	66.654	7231000	17	5	5	5	A0Q7J4	A0Q7J4	1277	23S rRNA accumulation protein YceD OS=Francisella tularensis subsp. novicida (strain U112) OX=401614 GN=FTN_1334 PE=3 SV=1
		21.6368	21.753	21.7235	12	12	12	50.8	50.8	50.8	35.187	0	298.94	48317000	54	12	11	12	A0Q7J7	A0Q7J7	1278	3-oxoacyl-[acyl-carrier-protein] synthase 3 OS=Francisella tularensis subsp. novicida (strain U112) OX=401614 GN=fabH PE=3 SV=1
		22.2732	22.3237	22.4349	31	31	31	88.6	88.6	88.6	33.501	0	323.31	94637000	109	28	31	28	A0Q7J8	A0Q7J8	1279	Malonyl CoA-acyl carrier protein transacylase OS=Francisella tularensis subsp. novicida (strain U112) OX=401614 GN=fabD PE=3 SV=1
		23.3215	23.6654	23.2956	18	18	18	80.6	80.6	80.6	26.375	0	323.31	97395000	122	18	17	18	A0Q7J9	A0Q7J9	1280	3-oxoacyl-[acyl-carrier-protein] reductase OS=Francisella tularensis subsp. novicida (strain U112) OX=401614 GN=fabG PE=3 SV=1
		23.275	22.7064	22.975	5	5	5	28.7	28.7	28.7	10.66	0	47.997	55238000	33	5	5	5	A0Q7K0	A0Q7K0	1281	Acyl carrier protein OS=Francisella tularensis subsp. novicida (strain U112) OX=401614 GN=acpP PE=3 SV=1
		22.8793	22.8791	22.8567	25	25	25	72.8	72.8	72.8	44.02	0	323.31	99527000	129	23	25	24	A0Q7K1	A0Q7K1	1282	3-oxoacyl-[acyl-carrier-protein] synthase 2 OS=Francisella tularensis subsp. novicida (strain U112) OX=401614 GN=fabF PE=3 SV=1
		21.0055	21.0938	21.1449	9	9	9	70.2	70.2	70.2	10.675	0	58.376	18593000	31	9	8	8	A0Q7K2	A0Q7K2	1283	YCII-related domain protein OS=Francisella tularensis subsp. novicida (strain U112) OX=401614 GN=FTN_1342 PE=3 SV=1
		19.096	19.0556	18.8276	7	7	7	30.7	30.7	30.7	26.736	0	87.791	3881100	18	7	7	7	A0Q7K3	A0Q7K3	1284	S-adenosyl-L-methionine-dependent methyltransferase family protein OS=Francisella tularensis subsp. novicida (strain U112) OX=401614 GN=FTN_1343 PE=4 SV=1
		19.1742	19.2028	19.0974	1	1	1	3	3	3	44.603	0	4.9524	2024400	6	1	1	1	A0Q7K4	A0Q7K4	1285	Major Facilitator Superfamily protein OS=Francisella tularensis subsp. novicida (strain U112) OX=401614 GN=FTN_1344 PE=4 SV=1
		16.8039	16.6028	17.4109	1	1	1	4.3	4.3	4.3	36.655	0	62.201	379070	5	1	1	1	A0Q7K5	A0Q7K5	1286	Conserved hypothetical membrane protein OS=Francisella tularensis subsp. novicida (strain U112) OX=401614 GN=FTN_1345 PE=3 SV=1
		21.5242	21.6904	21.5707	15	15	15	56.5	56.5	56.5	28.868	0	323.31	39742000	68	14	13	14	A0Q7K6	A0Q7K6	1287	Inositol-1-monophosphatase OS=Francisella tularensis subsp. novicida (strain U112) OX=401614 GN=FTN_1346 PE=3 SV=1
		17.2463	17.1709	17.142	13	13	13	31.7	31.7	31.7	49.104	0	40.621	2483600	27	13	11	12	A0Q7K7	A0Q7K7	1288	16S rRNA m5C967 methyltransferase OS=Francisella tularensis subsp. novicida (strain U112) OX=401614 GN=sun PE=3 SV=1
		19.8511	19.631	19.7516	5	5	5	28.8	28.8	28.8	18.917	0	84.489	7008400	12	4	5	4	A0Q7K8	A0Q7K8	1289	Acetyltransferase OS=Francisella tularensis subsp. novicida (strain U112) OX=401614 GN=FTN_1348 PE=4 SV=1
		15.3124	15.0798	15.3265	3	3	3	21.5	21.5	21.5	20.392	0	4.5946	258020	6	3	3	3	A0Q7K9	A0Q7K9	1290	Uncharacterized protein OS=Francisella tularensis subsp. novicida (strain U112) OX=401614 GN=FTN_1349 PE=4 SV=1
		21.2805	21.4626	21.4071	11	11	11	43.8	43.8	43.8	27.92	0	194.06	20707000	32	11	11	10	A0Q7L5	A0Q7L5	1291	Type III pantothenate kinase OS=Francisella tularensis subsp. novicida (strain U112) OX=401614 GN=coaX PE=3 SV=1
		17.591	17.6975	17.7656	19	19	19	37.7	37.7	37.7	68.036	0	177.83	4974100	53	19	17	18	A0Q7L6;A0A6N3JCS5	A0Q7L6;A0A6N3JCS5	1292	RecBCD enzyme subunit RecD OS=Francisella tularensis subsp. novicida (strain U112) OX=401614 GN=recD PE=3 SV=1;RecBCD enzyme subunit RecD OS=Francisella tularensis subsp. novicida (strain U112) OX=401614 GN=recD PE=3 SV=1
		20.5963	20.5797	20.6779	38	38	37	33.9	33.9	33.2	140.72	0	171.75	10693000	87	35	34	33	A0Q7L7	A0Q7L7	1293	RecBCD enzyme subunit RecB OS=Francisella tularensis subsp. novicida (strain U112) OX=401614 GN=recB PE=3 SV=1
		17.7277	17.7864	17.8667	34	34	34	31.1	31.1	31.1	125.96	0	203.52	7448700	80	28	31	30	A0Q7L9	A0Q7L9	1294	RecBCD enzyme subunit RecC OS=Francisella tularensis subsp. novicida (strain U112) OX=401614 GN=recC PE=3 SV=1
		19.4825	19.5432	19.5141	17	17	17	28.2	28.2	28.2	58.248	0	113.63	12936000	53	16	15	15	A0Q7M0	A0Q7M0	1295	Glutamate synthase domain 2 OS=Francisella tularensis subsp. novicida (strain U112) OX=401614 GN=gltB PE=3 SV=1
		17.3607	17.7575	17.4387	2	2	2	7.3	7.3	7.3	32.269	0	9.5655	1013400	5	2	2	2	A0Q7M1	A0Q7M1	1296	Drug/metabolite exporter OS=Francisella tularensis subsp. novicida (strain U112) OX=401614 GN=FTN_1361 PE=4 SV=1
		16.1932	16.2175	16.3229	3	3	3	28.9	28.9	28.9	15.145	0	21.503	516760	9	3	3	2	A0Q7M2	A0Q7M2	1297	Uncharacterized protein OS=Francisella tularensis subsp. novicida (strain U112) OX=401614 GN=FTN_1362 PE=4 SV=1
		18.9819	18.5859	18.721	5	5	5	16.1	16.1	16.1	24.448	0	20.228	1871700	13	5	5	5	A0Q7M3	A0Q7M3	1298	Helix-turn-helix family protein OS=Francisella tularensis subsp. novicida (strain U112) OX=401614 GN=FTN_1363 PE=4 SV=1
		21.2741	21.0636	21.2127	18	18	18	48	48	48	59.719	0	323.31	45220000	79	17	18	18	A0Q7M4	A0Q7M4	1299	Uncharacterized protein OS=Francisella tularensis subsp. novicida (strain U112) OX=401614 GN=FTN_1367 PE=4 SV=1
		18.5993	18.6948	18.9995	7	7	7	81.1	81.1	81.1	8.3126	0	75.498	3316600	23	6	7	6	A0Q7M5	A0Q7M5	1300	Fe2+ transport system protein A OS=Francisella tularensis subsp. novicida (strain U112) OX=401614 GN=feoA PE=3 SV=1
		19.6924	19.7516	19.7924	16	16	16	55.3	55.3	55.3	26.909	0	243.52	15204000	46	15	14	15	A0Q7M6	A0Q7M6	1301	Sporulation related domain protein OS=Francisella tularensis subsp. novicida (strain U112) OX=401614 GN=FTN_1369 PE=4 SV=1
		19.3312	19.3588	19.2717	14	14	14	29.9	29.9	29.9	44.405	0	55.111	8127500	39	12	11	12	A0Q7M8	A0Q7M8	1302	Uncharacterized protein OS=Francisella tularensis subsp. novicida (strain U112) OX=401614 GN=FTN_1371 PE=4 SV=1
		21.5177	21.5142	21.5718	30	30	30	74.5	74.5	74.5	40.037	0	323.31	49253000	89	27	28	28	A0Q7M9	A0Q7M9	1303	Uncharacterized protein OS=Francisella tularensis subsp. novicida (strain U112) OX=401614 GN=FTN_1372 PE=4 SV=1
		17.171	17.1305	17.4644	8	8	8	36.9	36.9	36.9	28.269	0	26.405	1094800	18	7	8	8	A0Q7N0	A0Q7N0	1304	Uroporphyrinogen-III synthase OS=Francisella tularensis subsp. novicida (strain U112) OX=401614 GN=hemD PE=4 SV=1
		16.7629	16.8965	16.7689	3	3	3	19.6	19.6	19.6	21.072	0	4.6623	513410	7	3	3	3	A0Q7N4	A0Q7N4	1305	Transposase IS200 like family protein OS=Francisella tularensis subsp. novicida (strain U112) OX=401614 GN=FTN_1378 PE=4 SV=1
		21.8533	21.9563	21.8624	16	16	16	53.8	53.8	53.8	42.279	0	249.38	50652000	70	16	16	16	A0Q7N5	A0Q7N5	1306	Aminotransferase class-V family protein OS=Francisella tularensis subsp. novicida (strain U112) OX=401614 GN=FTN_1380 PE=4 SV=1
		21.9734	21.5993	22.0678	6	6	6	50.4	50.4	50.4	14.853	0	43.253	27753000	26	5	5	4	A0Q7N7	A0Q7N7	1307	Uncharacterized protein OS=Francisella tularensis subsp. novicida (strain U112) OX=401614 GN=FTN_1382 PE=4 SV=1
		21.1856	21.0599	21.2883	13	13	13	35.9	35.9	35.9	29.536	0	186.66	17397000	49	13	13	13	A0Q7N8	A0Q7N8	1308	Carbon-nitrogen hydrolase OS=Francisella tularensis subsp. novicida (strain U112) OX=401614 GN=FTN_1383 PE=4 SV=1
		20.1034	20.1846	19.8039	10	10	10	41.8	41.8	41.8	16.401	0	46.135	8450200	21	9	10	9	A0Q7N9	A0Q7N9	1309	Transcription antitermination protein NusB OS=Francisella tularensis subsp. novicida (strain U112) OX=401614 GN=nusB PE=3 SV=1
		19.7532	20.1073	19.6112	3	3	3	16.5	16.5	16.5	14.436	0	12.747	2908100	6	2	3	3	A0Q7P0	A0Q7P0	1310	Uncharacterized protein OS=Francisella tularensis subsp. novicida (strain U112) OX=401614 GN=FTN_1385 PE=4 SV=1
		16.5921	16.2405	16.5815	3	3	3	39.4	39.4	39.4	18.786	0	55.806	462590	8	3	2	3	A0Q7P1	A0Q7P1	1311	Uncharacterized protein OS=Francisella tularensis subsp. novicida (strain U112) OX=401614 GN=FTN_1386 PE=4 SV=1
		15.0357	15.7656	15.5032	3	3	3	26.4	26.4	26.4	17.634	0	24.541	230210	7	3	2	3	A0Q7P2	A0Q7P2	1312	Putative zinc-/iron-chelating domain protein OS=Francisella tularensis subsp. novicida (strain U112) OX=401614 GN=FTN_1387 PE=4 SV=1
		21.43	21.3536	21.6026	12	12	12	59.2	59.2	59.2	25.566	0	323.31	21501000	41	11	11	11	A0Q7P5	A0Q7P5	1313	Metallo-beta-lactamase superfamily protein OS=Francisella tularensis subsp. novicida (strain U112) OX=401614 GN=FTN_1390 PE=4 SV=1
		19.4616	19.5302	19.5198	21	21	21	38.4	38.4	38.4	62.292	0	236.81	11820000	45	19	18	19	A0Q7P6	A0Q7P6	1314	FAD dependent oxidoreductase family protein OS=Francisella tularensis subsp. novicida (strain U112) OX=401614 GN=naoX PE=4 SV=1
		19.1881	19.7448	19.3983	6	6	6	18	18	18	19.133	0	24.98	2686400	12	5	5	5	A0Q7P7	A0Q7P7	1315	Rhodanese-like domain protein OS=Francisella tularensis subsp. novicida (strain U112) OX=401614 GN=FTN_1392 PE=4 SV=1
		16.4363	15.8535	16.1819	3	3	3	24	24	24	11.259	0	25.404	313970	8	3	3	3	A0Q7P8	A0Q7P8	1316	Bacterial regulatory, arsR family protein OS=Francisella tularensis subsp. novicida (strain U112) OX=401614 GN=FTN_1393 PE=4 SV=1
		14.5482	14.5092	15.0563	3	3	3	30	30	30	10.579	0.0025316	2.4204	113150	5	3	2	2	A0Q7P9	A0Q7P9	1317	CRISPR-associated endoribonuclease Cas2 OS=Francisella tularensis subsp. novicida (strain U112) OX=401614 GN=cas2 PE=3 SV=1
		13.958	14.2541	14.0618	1	1	1	3.3	3.3	3.3	39.308	0	3.2214	75811	5	1	1	1	A0Q7Q0	A0Q7Q0	1318	CRISPR-associated endonuclease Cas1 OS=Francisella tularensis subsp. novicida (strain U112) OX=401614 GN=cas1 PE=3 SV=1
		19.0537	18.7487	18.9515	10	10	10	50.9	50.9	50.9	19.369	0	59.638	7574200	30	9	10	9	A0Q7Q3	A0Q7Q3	1319	Acetyltransferase OS=Francisella tularensis subsp. novicida (strain U112) OX=401614 GN=FTN_1398 PE=4 SV=1
		17.876	18.1684	18.0051	11	11	11	29.8	29.8	29.8	27.689	0	49.012	2999000	22	9	10	10	A0Q7Q4	A0Q7Q4	1320	Uncharacterized protein OS=Francisella tularensis subsp. novicida (strain U112) OX=401614 GN=FTN_1399 PE=4 SV=1
		20.849	21.0539	21.0319	3	3	3	18	18	18	23.782	0	132.73	13230000	15	3	3	3	A0Q7Q6	A0Q7Q6	1321	Homoserine/threonine efflux family protein OS=Francisella tularensis subsp. novicida (strain U112) OX=401614 GN=rhtB PE=4 SV=1
		18.1153	18.202	18.1325	9	9	9	23.6	23.6	23.6	35.624	0	46.484	3055600	22	9	8	9	A0Q7Q8	A0Q7Q8	1322	Glycosyl transferase OS=Francisella tularensis subsp. novicida (strain U112) OX=401614 GN=gtrB PE=4 SV=1
		20.028	20.0746	20.0497	21	21	21	50.8	50.8	50.8	34.752	0	136.22	22954000	71	18	20	18	A0Q7R0	A0Q7R0	1323	ABC transporter family protein OS=Francisella tularensis subsp. novicida (strain U112) OX=401614 GN=FTN_1405 PE=4 SV=1
		14.6126	15.287	14.3547	2	2	2	26.9	26.9	26.9	12.686	0	5.5042	133860	4	2	2	2	A0Q7R2	A0Q7R2	1324	Cupin domain protein OS=Francisella tularensis subsp. novicida (strain U112) OX=401614 GN=FTN_1407 PE=4 SV=1
		18.9918	19.0409	19.2588	12	12	12	55.7	55.7	55.7	28.92	0	172.33	7210500	39	12	12	11	A0Q7R3	A0Q7R3	1325	Hydrolase, TatD family protein OS=Francisella tularensis subsp. novicida (strain U112) OX=401614 GN=FTN_1408 PE=3 SV=1
		15.37	15.9622	15.5826	1	1	1	2.8	2.8	2.8	51.715	0	8.3611	148300	2	1	1	1	A0Q7R4	A0Q7R4	1326	Major facilitator superfamily (MFS) transport protein OS=Francisella tularensis subsp. novicida (strain U112) OX=401614 GN=FTN_1409 PE=4 SV=1
		21.598	21.1136	21.5153	14	14	13	95.9	95.9	71.9	16.795	0	323.31	57531000	123	13	13	12	A0Q7R5	A0Q7R5	1327	Bacterioferritin OS=Francisella tularensis subsp. novicida (strain U112) OX=401614 GN=bfr PE=4 SV=1
		18.8393	18.6534	18.8644	11	11	11	33.5	33.5	33.5	46.441	0	69.089	3694600	27	9	10	9	A0Q7R7	A0Q7R7	1328	Replication-associated recombination protein A OS=Francisella tularensis subsp. novicida (strain U112) OX=401614 GN=FTN_1413 PE=4 SV=1
		20.4245	20.5698	20.3537	14	14	14	39	39	39	34.333	0	59.058	13238000	28	11	13	13	A0Q7R8	A0Q7R8	1329	Exopolyphosphatase OS=Francisella tularensis subsp. novicida (strain U112) OX=401614 GN=ppx PE=4 SV=1
		23.3283	23.6384	23.2791	8	8	8	54.2	54.2	54.2	12.009	0	133.49	81070000	63	8	8	8	A0Q7R9	A0Q7R9	1330	Thioredoxin OS=Francisella tularensis subsp. novicida (strain U112) OX=401614 GN=trxA PE=3 SV=1
		22.9911	22.8817	22.9378	29	29	29	62.9	62.9	62.9	47.128	0	323.31	76679000	109	28	27	26	A0Q7S0	A0Q7S0	1331	Transcription termination factor Rho OS=Francisella tularensis subsp. novicida (strain U112) OX=401614 GN=rho PE=3 SV=1
		18.7356	18.7461	18.8337	23	23	23	48	48	48	54.427	0	202.92	9319400	61	21	20	23	A0Q7S1	A0Q7S1	1332	Phosphoglucomutase/phosphomannomutase, alpha/beta/alpha domain III family protein OS=Francisella tularensis subsp. novicida (strain U112) OX=401614 GN=manB PE=3 SV=1
		19.7072	19.621	19.7145	25	25	25	49.8	49.8	49.8	52.31	0	169.3	19981000	71	22	24	22	A0Q7S2	A0Q7S2	1333	Mannose-1-phosphate guanylyltransferase OS=Francisella tularensis subsp. novicida (strain U112) OX=401614 GN=manC PE=3 SV=1
		15.5384	15.4441	15.4499	1	1	1	2.4	2.4	2.4	47.041	0	3.86	129850	3	1	1	1	A0Q7S3	A0Q7S3	1334	O antigen flippase OS=Francisella tularensis subsp. novicida (strain U112) OX=401614 GN=wzx PE=4 SV=1
		20.5783	20.7228	20.6574	24	24	24	38.3	38.3	38.3	72.164	0	306.44	31121000	75	24	22	20	A0Q7S4	A0Q7S4	1335	Asparagine synthase OS=Francisella tularensis subsp. novicida (strain U112) OX=401614 GN=wbtH PE=3 SV=1
		19.2951	19.3485	19.4594	14	14	14	31.9	31.9	31.9	43.14	0	91.524	6337100	38	14	14	11	A0Q7S5	A0Q7S5	1336	Glycosyl transferase, group 1 OS=Francisella tularensis subsp. novicida (strain U112) OX=401614 GN=wbtN PE=4 SV=1
		18.9466	18.9258	19.0363	15	15	15	36.2	36.2	36.2	41.551	0	59.687	8035600	33	13	14	15	A0Q7S6	A0Q7S6	1337	Glycosyl transferase, group 1 OS=Francisella tularensis subsp. novicida (strain U112) OX=401614 GN=wbtG PE=4 SV=1
		17.0916	17.0702	17.0387	3	3	3	7	7	7	50.229	0	5.8844	638040	5	3	2	3	A0Q7S7	A0Q7S7	1338	Hypothetical membrane protein OS=Francisella tularensis subsp. novicida (strain U112) OX=401614 GN=FTN_1424 PE=4 SV=1
		22.2301	22.3253	22.3148	21	21	21	67.3	67.3	67.3	36.482	0	298.31	62420000	88	21	19	20	A0Q7S8	A0Q7S8	1339	3-beta hydroxysteroid dehydrogenase/isomerase family protein OS=Francisella tularensis subsp. novicida (strain U112) OX=401614 GN=wbtF PE=4 SV=1
		22.8751	22.9412	22.9374	41	41	41	71.6	71.6	71.6	48.823	0	323.31	146460000	178	39	38	41	A0Q7S9	A0Q7S9	1340	Nucleotide sugar dehydrogenase family protein OS=Francisella tularensis subsp. novicida (strain U112) OX=401614 GN=wbtE PE=3 SV=1
		19.7318	19.7837	19.7569	15	15	15	43.5	43.5	43.5	41.503	0	89.83	7197000	37	14	15	14	A0Q7T0	A0Q7T0	1341	Glycosyl transferase, group 1 OS=Francisella tularensis subsp. novicida (strain U112) OX=401614 GN=wbtD PE=4 SV=1
		18.4555	18.306	19.0939	6	6	6	31.5	31.5	31.5	21.837	0	46.848	2701000	16	6	5	5	A0Q7T1	A0Q7T1	1342	Sugar O-acyltransferase, sialic acid O-acetyltransferase NeuD family protein OS=Francisella tularensis subsp. novicida (strain U112) OX=401614 GN=wbtO PE=4 SV=1
		20.3843	20.5667	20.6538	21	21	21	62.5	62.5	62.5	41.498	0	323.31	26265000	67	19	18	19	A0Q7T3	A0Q7T3	1343	Aminotransferase OS=Francisella tularensis subsp. novicida (strain U112) OX=401614 GN=wbtQ PE=3 SV=1
		20.7547	20.7792	20.9041	26	26	26	41.5	41.5	41.5	65.742	0	90.303	26949000	63	24	23	24	A0Q7T4	A0Q7T4	1344	3-beta hydroxysteroid dehydrogenase/isomerase family protein OS=Francisella tularensis subsp. novicida (strain U112) OX=401614 GN=wbtA PE=3 SV=1
		18.7776	18.7815	18.8695	35	35	34	29.3	29.3	28.4	154.57	0	240.05	7915800	76	33	30	28	A0Q7T5	A0Q7T5	1345	HrpA-like helicase OS=Francisella tularensis subsp. novicida (strain U112) OX=401614 GN=hrpA PE=4 SV=1
		22.826	22.4277	22.5784	23	23	23	68.8	68.8	68.8	33.416	0	323.31	72985000	89	21	22	19	A0Q7T6	A0Q7T6	1346	Chain length determinant family protein OS=Francisella tularensis subsp. novicida (strain U112) OX=401614 GN=FTN_1433 PE=4 SV=1
		22.1898	22.3213	22.1499	66	66	66	75.6	75.6	75.6	82.259	0	323.31	161060000	281	62	65	64	A0Q7T7	A0Q7T7	1347	Isocitrate dehydrogenase [NADP] OS=Francisella tularensis subsp. novicida (strain U112) OX=401614 GN=icd PE=3 SV=1
		19.5678	19.3067	19.4435	25	25	25	47.2	47.2	47.2	63.065	0	213.13	11318000	76	25	23	23	A0Q7T9	A0Q7T9	1348	AMP-binding enzyme family protein OS=Francisella tularensis subsp. novicida (strain U112) OX=401614 GN=fadD PE=4 SV=1
		20.8021	20.8784	20.9651	33	33	33	49.5	49.5	49.5	83.315	0	323.31	48179000	138	31	30	31	A0Q7U0	A0Q7U0	1349	Acyl-coenzyme A dehydrogenase OS=Francisella tularensis subsp. novicida (strain U112) OX=401614 GN=fadE PE=3 SV=1
		21.4367	21.4925	21.4925	52	52	52	60.4	60.4	60.4	100.66	0	323.31	82040000	175	50	51	50	A0Q7U1	A0Q7U1	1350	3-hydroxyacyl-CoA dehydrogenase OS=Francisella tularensis subsp. novicida (strain U112) OX=401614 GN=FTN_1438 PE=4 SV=1
		21.4025	21.6955	21.5195	20	20	20	57.7	57.7	57.7	41.695	0	299.01	37582000	61	18	19	18	A0Q7U2	A0Q7U2	1351	Acetyl-CoA C-acyltransferase family protein OS=Francisella tularensis subsp. novicida (strain U112) OX=401614 GN=fadA PE=3 SV=1
		18.8415	18.6245	18.9525	7	7	7	32.1	32.1	32.1	18.664	0	18.158	3535000	23	7	7	7	A0Q7U3	A0Q7U3	1352	Thioesterase superfamily protein OS=Francisella tularensis subsp. novicida (strain U112) OX=401614 GN=FTN_1440 PE=4 SV=1
		16.0697	15.8545	15.9154	4	4	4	9.4	9.4	9.4	46.643	0	8.9087	449370	12	4	3	4	A0Q7U4	A0Q7U4	1353	Sugar (And other) transporter family protein OS=Francisella tularensis subsp. novicida (strain U112) OX=401614 GN=FTN_1441 PE=4 SV=1
		21.1408	20.3138	21.3617	10	10	10	86.7	86.7	86.7	9.1104	0	98.718	19889000	39	10	10	9	A0Q7U5	A0Q7U5	1354	Uncharacterized protein OS=Francisella tularensis subsp. novicida (strain U112) OX=401614 GN=FTN_1442 PE=4 SV=1
		19.244	19.3117	19.3626	14	14	14	30.6	30.6	30.6	53.095	0	153.09	7167000	41	13	14	14	A0Q7U6	A0Q7U6	1355	Nicotinate phosphoribosyltransferase family protein OS=Francisella tularensis subsp. novicida (strain U112) OX=401614 GN=FTN_1443 PE=3 SV=1
		22.2562	22.2497	22.3193	21	21	21	68.6	68.6	68.6	37.843	0	275.08	99212000	117	20	20	20	A0Q7U7	A0Q7U7	1356	Ornithine cyclodeaminase OS=Francisella tularensis subsp. novicida (strain U112) OX=401614 GN=FTN_1444 PE=4 SV=1
		21.5787	21.6204	21.6776	15	15	15	42.4	42.4	42.4	34.501	0	217.34	32039000	56	15	14	15	A0Q7U8	A0Q7U8	1357	Amidinotransferase family protein OS=Francisella tularensis subsp. novicida (strain U112) OX=401614 GN=FTN_1445 PE=4 SV=1
		19.2103	19.0483	19.2423	15	15	15	39.4	39.4	39.4	52.08	0	269.6	6768200	38	15	13	14	A0Q7U9	A0Q7U9	1358	Uncharacterized protein OS=Francisella tularensis subsp. novicida (strain U112) OX=401614 GN=FTN_1446 PE=4 SV=1
		20.7748	21.1282	20.8012	14	14	14	41.9	41.9	41.9	35.767	0	308.67	19522000	43	14	13	12	A0Q7V0	A0Q7V0	1359	Curli production assembly/transport component CsgG OS=Francisella tularensis subsp. novicida (strain U112) OX=401614 GN=FTN_1447 PE=3 SV=1
		22.4939	22.43	22.4145	45	45	45	83	83	83	51.986	0	323.31	176370000	212	41	43	40	A0Q7V1	A0Q7V1	1360	Uncharacterized protein OS=Francisella tularensis subsp. novicida (strain U112) OX=401614 GN=FTN_1448 PE=4 SV=1
		22.127	22.134	22.0762	16	16	16	81.2	81.2	81.2	22.479	0	323.31	52753000	85	14	15	14	A0Q7V2	A0Q7V2	1361	Uncharacterized protein OS=Francisella tularensis subsp. novicida (strain U112) OX=401614 GN=FTN_1449 PE=4 SV=1
		24.0062	23.9109	23.8579	30	30	30	82.6	82.6	82.6	19.785	0	323.31	423050000	253	26	29	26	A0Q7V4	A0Q7V4	1362	Uncharacterized protein OS=Francisella tularensis subsp. novicida (strain U112) OX=401614 GN=FTN_1451 PE=4 SV=1
		19.068	19.3023	19.409	13	13	13	53.7	53.7	53.7	26.371	0	161.46	5447600	36	13	12	11	A0Q7V5	A0Q7V5	1363	Two-component response regulator OS=Francisella tularensis subsp. novicida (strain U112) OX=401614 GN=FTN_1452 PE=1 SV=1
		20.4881	20.1403	20.4726	13	13	13	42	42	42	39.045	0	83.281	6706800	25	12	10	12	A0Q7V6	A0Q7V6	1364	Histidine kinase OS=Francisella tularensis subsp. novicida (strain U112) OX=401614 GN=FTN_1453 PE=4 SV=1
		18.6961	18.7422	18.7774	15	15	15	45.6	45.6	45.6	47.919	0	172.84	7705400	46	14	14	15	A0Q7V7	A0Q7V7	1365	Flavin containing amine oxidoreductase family protein OS=Francisella tularensis subsp. novicida (strain U112) OX=401614 GN=FTN_1454 PE=4 SV=1
		17.9978	17.7862	17.9618	8	8	8	32.6	32.6	32.6	30.794	0	14.236	1027400	15	6	7	6	A0Q7V8	A0Q7V8	1366	Uncharacterized protein OS=Francisella tularensis subsp. novicida (strain U112) OX=401614 GN=FTN_1455 PE=4 SV=1
		19.7709	19.7132	19.7692	18	18	18	40.1	40.1	40.1	44.785	0	260.17	8934900	44	15	17	16	A0Q7V9	A0Q7V9	1367	Cyclopropane fatty acid synthase, methyltransferase OS=Francisella tularensis subsp. novicida (strain U112) OX=401614 GN=cfa PE=3 SV=1
		18.5992	18.8606	18.5295	6	6	6	27.3	27.3	27.3	20.05	0	30.269	3806100	21	6	6	6	A0Q7W0	A0Q7W0	1368	Chalcone_isomerase domain-containing protein OS=Francisella tularensis subsp. novicida (strain U112) OX=401614 GN=FTN_1457 PE=4 SV=1
		20.9987	20.7141	21.0079	13	13	13	43.3	43.3	43.3	27.532	0	53.719	16975000	39	12	13	12	A0Q7W2	A0Q7W2	1369	Short chain dehydrogenase OS=Francisella tularensis subsp. novicida (strain U112) OX=401614 GN=FTN_1459 PE=4 SV=1
		21.2088	21.3981	21.3558	38	38	38	49.3	49.3	49.3	87.584	0	290.61	29138000	103	34	32	35	A0Q7W4	A0Q7W4	1370	Ribonuclease R OS=Francisella tularensis subsp. novicida (strain U112) OX=401614 GN=rnr PE=3 SV=1
		20.1772	20.0789	20.1915	21	21	21	56.8	56.8	56.8	32.836	0	158.56	16739000	55	19	19	19	A0Q7W7	A0Q7W7	1371	Signal peptidase I OS=Francisella tularensis subsp. novicida (strain U112) OX=401614 GN=lepB PE=3 SV=1
		22.8692	22.9033	22.8378	25	25	25	71.5	71.5	71.5	25.505	0	323.31	109220000	130	22	24	22	A0Q7W8	A0Q7W8	1372	Two-component response regulator OS=Francisella tularensis subsp. novicida (strain U112) OX=401614 GN=FTN_1465 PE=1 SV=1
		19.3189	19.384	19.4699	11	11	11	36.4	36.4	36.4	40.007	0	113.43	4916400	26	11	8	11	A0Q7W9	A0Q7W9	1373	PrpF family protein OS=Francisella tularensis subsp. novicida (strain U112) OX=401614 GN=FTN_1466 PE=3 SV=1
		18.89	18.8097	18.6419	6	6	6	24.1	24.1	24.1	30.085	0	54.373	2860900	13	6	6	5	A0Q7X0	A0Q7X0	1374	Pyrroline-5-carboxylate reductase OS=Francisella tularensis subsp. novicida (strain U112) OX=401614 GN=proC PE=3 SV=1
		20.3477	20.4405	20.3137	11	11	11	63.5	63.5	63.5	21.156	0	208.39	6955300	33	8	10	9	A0Q7X1	A0Q7X1	1375	dITP/XTP pyrophosphatase OS=Francisella tularensis subsp. novicida (strain U112) OX=401614 GN=rdgB PE=3 SV=1
		20.5119	20.5315	20.6675	15	15	15	34.1	34.1	34.1	49.822	0	131.47	15613000	35	14	14	15	A0Q7X2	A0Q7X2	1376	3-deoxy-D-manno-octulosonic acid transferase OS=Francisella tularensis subsp. novicida (strain U112) OX=401614 GN=kdtA PE=3 SV=1
		18.9466	19.2946	19.1618	7	7	7	23.9	23.9	23.9	32.847	0	52.528	4106000	25	7	7	7	A0Q7X3	A0Q7X3	1377	Geranyl diphosphate synthase/farnesyl diphosphate synthase OS=Francisella tularensis subsp. novicida (strain U112) OX=401614 GN=ispA PE=3 SV=1
		15.7267	15.1933	15.5335	2	2	2	8.7	8.7	8.7	28.989	0	3.5017	191770	3	2	2	2	A0Q7X4	A0Q7X4	1378	Phosphatidylcholine synthase OS=Francisella tularensis subsp. novicida (strain U112) OX=401614 GN=pcs PE=3 SV=1
		20.1912	19.9901	20.2014	11	11	11	42	42	42	32.082	0	71.163	6611900	28	10	10	9	A0Q7X5	A0Q7X5	1379	Polyphosphate kinase OS=Francisella tularensis subsp. novicida (strain U112) OX=401614 GN=ppk2 PE=3 SV=1
		21.8571	21.5943	21.8194	10	10	10	54.9	54.9	54.9	22.496	0	58.387	26933000	43	10	10	10	A0Q7X8	A0Q7X8	1380	Cell division protein ZipA OS=Francisella tularensis subsp. novicida (strain U112) OX=401614 GN=FTN_1476 PE=3 SV=1
		22.323	22.5035	22.4628	22	22	22	68	68	68	28.164	0	270.47	70102000	87	21	21	19	A0Q7Y0	A0Q7Y0	1381	Acyl-[acyl-carrier-protein]-UDP-N-acetylglucosamine O-acyltransferase OS=Francisella tularensis subsp. novicida (strain U112) OX=401614 GN=lpxA PE=1 SV=1
		21.9795	22.1452	22.0862	22	22	22	55.5	55.5	55.5	35.444	0	134.93	44991000	87	19	19	18	A0Q7Y2	A0Q7Y2	1382	UDP-3-O-acylglucosamine N-acyltransferase OS=Francisella tularensis subsp. novicida (strain U112) OX=401614 GN=lpxD PE=3 SV=1
		23.3903	23.622	23.4838	20	20	20	65.3	65.3	65.3	18.839	0	323.31	143800000	121	18	20	15	A0Q7Y3	A0Q7Y3	1383	Outer membrane family protein OS=Francisella tularensis subsp. novicida (strain U112) OX=401614 GN=ompH PE=3 SV=1
		21.5294	21.6066	21.5917	54	54	54	44.8	44.8	44.8	97.141	0	323.31	104120000	182	50	54	54	A0Q7Y6	A0Q7Y6	1384	DNA gyrase subunit A OS=Francisella tularensis subsp. novicida (strain U112) OX=401614 GN=gyrA PE=3 SV=1
		19.589	19.6349	19.6324	9	9	9	29.9	29.9	29.9	62.552	0	181.34	7321100	29	9	7	8	A0Q7Y7	A0Q7Y7	1385	Carbohydrate binding domain protein OS=Francisella tularensis subsp. novicida (strain U112) OX=401614 GN=cbpA PE=4 SV=1
		19.5581	19.6183	19.6201	61	61	61	54.7	54.7	54.7	110.06	0	301.58	21757000	149	58	55	57	A0Q7Y9	A0Q7Y9	1386	DEAD/DEAH box helicase family protein OS=Francisella tularensis subsp. novicida (strain U112) OX=401614 GN=FTN_1487 PE=4 SV=1
		18.0567	18.1637	17.9575	12	12	12	36.5	36.5	36.5	36.502	0	52.096	2848400	26	11	11	10	A0Q7Z0	A0Q7Z0	1387	Death-on-curing family protein OS=Francisella tularensis subsp. novicida (strain U112) OX=401614 GN=FTN_1488 PE=4 SV=1
		18.7117	18.5763	18.5902	7	7	7	30.6	30.6	30.6	28.287	0	63.697	2956800	18	7	6	6	A0Q7Z1	A0Q7Z1	1388	Uncharacterized protein OS=Francisella tularensis subsp. novicida (strain U112) OX=401614 GN=FTN_1489 PE=4 SV=1
		19.5473	19.3063	19.5377	12	12	12	40.6	40.6	40.6	33.689	0	55.42	3598500	28	12	11	12	A0Q7Z2	A0Q7Z2	1389	Uncharacterized protein OS=Francisella tularensis subsp. novicida (strain U112) OX=401614 GN=FTN_1490 PE=4 SV=1
		19.56	19.7451	19.6139	32	32	32	43	43	43	75.33	0	323.31	19132000	91	29	29	31	A0Q7Z3	A0Q7Z3	1390	Site-specific DNA-methyltransferase (adenine-specific) OS=Francisella tularensis subsp. novicida (strain U112) OX=401614 GN=FTN_1491 PE=3 SV=1
		23.6559	23.763	23.6277	36	36	36	70	70	70	50.447	0	323.31	211030000	215	33	34	33	A0Q7Z4	A0Q7Z4	1391	Dihydrolipoyl dehydrogenase OS=Francisella tularensis subsp. novicida (strain U112) OX=401614 GN=lpdA PE=3 SV=1
		23.3195	23.393	23.3134	40	40	40	63.9	63.9	63.9	67.155	0	323.31	232660000	191	37	39	37	A0Q7Z5	A0Q7Z5	1392	Acetyltransferase component of pyruvate dehydrogenase complex OS=Francisella tularensis subsp. novicida (strain U112) OX=401614 GN=aceF PE=3 SV=1
		23.5138	23.5314	23.4672	76	76	76	59.1	59.1	59.1	100.18	0	323.31	590210000	393	69	72	70	A0Q7Z6	A0Q7Z6	1393	Pyruvate dehydrogenase E1 component OS=Francisella tularensis subsp. novicida (strain U112) OX=401614 GN=aceE PE=4 SV=1
		21.4321	21.3349	21.414	10	10	10	45.1	45.1	45.1	23.434	0	223.04	23076000	42	9	10	9	A0Q7Z8	A0Q7Z8	1394	Dephospho-CoA kinase OS=Francisella tularensis subsp. novicida (strain U112) OX=401614 GN=coaE PE=3 SV=1
		20.9515	20.9437	21.1373	20	20	20	58.4	58.4	58.4	37.92	0	323.31	30137000	68	20	19	18	A0Q7Z9	A0Q7Z9	1395	Tryptophan--tRNA ligase OS=Francisella tularensis subsp. novicida (strain U112) OX=401614 GN=trpS PE=3 SV=1
		17.8023	17.7071	17.7866	9	9	9	39.4	39.4	39.4	27.891	0	89.665	1999100	21	9	9	9	A0Q800	A0Q800	1396	Uncharacterized protein OS=Francisella tularensis subsp. novicida (strain U112) OX=401614 GN=FTN_1500 PE=4 SV=1
		17.9758	17.3557	18.3379	3	3	3	7.4	7.4	7.4	46.297	0	11.096	1132200	11	3	3	3	A0Q801	A0Q801	1397	Monovalent cation:proton antiporter-1 OS=Francisella tularensis subsp. novicida (strain U112) OX=401614 GN=FTN_1501 PE=4 SV=1
		13.7099	12.0761	12.6758	1	1	1	19.1	19.1	19.1	15.26	0	3.3132	22699	2	1	1	1	A0Q803	A0Q803	1398	Uncharacterized protein OS=Francisella tularensis subsp. novicida (strain U112) OX=401614 GN=FTN_1503 PE=4 SV=1
		18.3208	18.3325	18.3615	24	24	24	38.5	38.5	38.5	74.296	0	196.69	6131900	61	21	22	23	A0Q805	A0Q805	1399	Uncharacterized protein OS=Francisella tularensis subsp. novicida (strain U112) OX=401614 GN=FTN_1505 PE=4 SV=1
		17.2653	17.5829	17.5217	8	8	8	25.2	25.2	25.2	37.731	0	45.575	2057800	15	8	7	7	A0Q806	A0Q806	1400	Pilus assembly protein OS=Francisella tularensis subsp. novicida (strain U112) OX=401614 GN=FTN_1506 PE=4 SV=1
		17.886	17.9441	17.7103	7	7	7	48.5	48.5	48.5	18.673	0	21.807	2937500	23	7	6	7	A0Q807	A0Q807	1401	Pilus assembly protein OS=Francisella tularensis subsp. novicida (strain U112) OX=401614 GN=FTN_1507 PE=4 SV=1
		18.3632	18.3262	18.3836	12	12	12	23.1	23.1	23.1	46.297	0	60.158	3641000	27	11	11	11	A0Q811	A0Q811	1402	D-ala D-ala ligase family protein OS=Francisella tularensis subsp. novicida (strain U112) OX=401614 GN=FTN_1511 PE=4 SV=1
		18.4985	18.3833	17.914	1	1	1	2.8	2.8	2.8	42.647	0	5.4903	911340	3	1	1	1	A0Q812	A0Q812	1403	Hydroxy/aromatic amino acid permease (HAAAP) family protein OS=Francisella tularensis subsp. novicida (strain U112) OX=401614 GN=FTN_1512 PE=4 SV=1
		17.8542	17.7946	17.8874	4	4	4	14.7	14.7	14.7	33.479	0	99.996	1388000	11	4	4	4	A0Q813	A0Q813	1404	Tyrosine recombinase XerC OS=Francisella tularensis subsp. novicida (strain U112) OX=401614 GN=xerC PE=3 SV=1
		19.0647	19.0484	19.0826	5	5	5	43.2	43.2	43.2	22.013	0	59.612	2675500	12	5	5	5	A0Q816	A0Q816	1405	Uncharacterized protein OS=Francisella tularensis subsp. novicida (strain U112) OX=401614 GN=FTN_1516 PE=4 SV=1
		19.744	19.9898	19.8965	10	10	10	42.9	42.9	42.9	23.024	0	121.21	11950000	29	10	10	9	A0Q817	A0Q817	1406	DUF4124 domain-containing protein OS=Francisella tularensis subsp. novicida (strain U112) OX=401614 GN=FTN_1517 PE=4 SV=1
		18.8392	18.5135	19.0131	9	9	9	66.9	66.9	66.9	14.021	0	133.81	5577100	33	8	9	8	A0Q819	A0Q819	1407	Uncharacterized protein OS=Francisella tularensis subsp. novicida (strain U112) OX=401614 GN=FTN_1519 PE=4 SV=1
		17.5617	17.2492	17.2322	3	3	3	4.8	4.8	4.8	43.702	0	5.5566	555820	5	3	3	3	A0Q820	A0Q820	1408	Hydroxy/aromatic amino acid permease (HAAAP) family protein OS=Francisella tularensis subsp. novicida (strain U112) OX=401614 GN=FTN_1520 PE=4 SV=1
		20.6805	20.5345	20.7745	27	27	27	63.6	63.6	63.6	33.709	0	323.31	24879000	66	22	24	20	A0Q822	A0Q822	1409	DnaJ domain protein OS=Francisella tularensis subsp. novicida (strain U112) OX=401614 GN=FTN_1522 PE=4 SV=1
		17.1782	15.6905	17.2483	1	1	1	8.7	8.7	8.7	14.316	0	8.6399	338780	3	1	1	1	A0Q824	A0Q824	1410	Hypothetical membrane protein OS=Francisella tularensis subsp. novicida (strain U112) OX=401614 GN=FTN_1524 PE=4 SV=1
		17.9987	17.5607	17.9692	3	3	3	13.1	13.1	13.1	22.674	0	8.1785	993900	7	2	3	2	A0Q825	A0Q825	1411	CDP-alcohol phosphatidyltransferase family protein OS=Francisella tularensis subsp. novicida (strain U112) OX=401614 GN=FTN_1525 PE=3 SV=1
		18.5356	18.6937	18.5886	10	10	10	21.8	21.8	21.8	51.457	0	74.032	7013400	47	10	9	10	A0Q826	A0Q826	1412	Dihydrolipoamide dehydrogenase OS=Francisella tularensis subsp. novicida (strain U112) OX=401614 GN=FTN_1526 PE=3 SV=1
		16.7869	16.5791	16.8236	5	5	5	20.3	20.3	20.3	21.269	0	12.245	699760	10	5	4	5	A0Q828	A0Q828	1413	Methylated-DNA--[protein]-cysteine S-methyltransferase OS=Francisella tularensis subsp. novicida (strain U112) OX=401614 GN=FTN_1528 PE=4 SV=1
		18.5373	17.9382	18.2198	2	2	2	7.7	7.7	7.7	51.292	0	30.499	1025100	6	2	2	2	A0Q829	A0Q829	1414	Amino acid permease family protein OS=Francisella tularensis subsp. novicida (strain U112) OX=401614 GN=FTN_1529 PE=4 SV=1
		18.8363	18.5712	18.8131	9	9	9	30.5	30.5	30.5	45.037	0	66.281	3404900	28	8	9	8	A0Q830	A0Q830	1415	Diaminopimelate decarboxylase OS=Francisella tularensis subsp. novicida (strain U112) OX=401614 GN=lysA PE=3 SV=1
		18.7519	18.8164	18.7767	14	14	14	66.5	66.5	66.5	25.515	0	161.01	6106200	30	13	13	13	A0Q831	A0Q831	1416	Uncharacterized protein OS=Francisella tularensis subsp. novicida (strain U112) OX=401614 GN=FTN_1531 PE=4 SV=1
		24.8711	24.7511	24.7906	46	46	46	89.8	89.8	89.8	49.137	0	323.31	858210000	470	44	45	46	A0Q832	A0Q832	1417	Glutamate dehydrogenase OS=Francisella tularensis subsp. novicida (strain U112) OX=401614 GN=gdhA PE=3 SV=1
		17.2113	17.0967	17.491	11	11	11	33.6	33.6	33.6	44.189	0	70.707	2063300	25	11	9	11	A0Q833	A0Q833	1418	Flavo, family protein OS=Francisella tularensis subsp. novicida (strain U112) OX=401614 GN=FTN_1533 PE=4 SV=1
		19.3188	19.5255	19.4912	7	7	7	62.2	62.2	62.2	18.032	0	323.31	7230600	27	6	7	6	A0Q834	A0Q834	1419	Helix-turn-helix domain protein OS=Francisella tularensis subsp. novicida (strain U112) OX=401614 GN=FTN_1534 PE=4 SV=1
		20.0039	20.022	20.0285	12	12	12	44.5	44.5	44.5	30.796	0	166.76	15567000	42	11	10	10	A0Q835	A0Q835	1420	Short chain dehydrogenase OS=Francisella tularensis subsp. novicida (strain U112) OX=401614 GN=FTN_1535 PE=3 SV=1
		16.8476	16.5467	16.8679	7	7	7	33.4	33.4	33.4	32.484	0	35.394	950160	18	6	6	6	A0Q837	A0Q837	1421	Uncharacterized protein OS=Francisella tularensis subsp. novicida (strain U112) OX=401614 GN=FTN_1537 PE=4 SV=1
		15.6802	15.4851	15.7829	5	5	5	16.5	16.5	16.5	31.694	0	22.453	477850	11	5	4	5	A0Q843	A0Q843	1422	Release factor glutamine methyltransferase OS=Francisella tularensis subsp. novicida (strain U112) OX=401614 GN=hemK PE=3 SV=1
		21.8066	21.3591	21.6928	11	11	11	50.9	50.9	50.9	23.914	0	108.08	20248000	34	11	11	11	A0Q846	A0Q846	1423	Ancillary SecYEG translocon subunit OS=Francisella tularensis subsp. novicida (strain U112) OX=401614 GN=FTN_1547 PE=3 SV=1
		20.3638	20.3702	20.3222	7	7	7	26.3	26.3	26.3	49.614	0	133.11	13365000	30	6	7	7	A0Q847	A0Q847	1424	Outer membrane protein assembly factor BamB OS=Francisella tularensis subsp. novicida (strain U112) OX=401614 GN=yfgL PE=3 SV=1
		13.8781	14.6104	13.5231	2	2	2	4.3	4.3	4.3	42.965	0.0037879	2.2065	55433	3	1	1	2	A0Q848	A0Q848	1425	Bcr/CflA family efflux transporter OS=Francisella tularensis subsp. novicida (strain U112) OX=401614 GN=FTN_1549 PE=3 SV=1
		19.6099	19.8404	19.6932	29	29	29	42.4	42.4	42.4	70.284	0	166.38	15741000	78	27	25	24	A0Q849	A0Q849	1426	DNA topoisomerase 4 subunit B OS=Francisella tularensis subsp. novicida (strain U112) OX=401614 GN=parE PE=3 SV=1
		18.5911	18.7482	18.7697	8	8	8	53.4	53.4	53.4	19.855	0	110.16	5760500	23	8	8	8	A0Q850	A0Q850	1427	N-acetylmuramoyl-L-alanine amidase OS=Francisella tularensis subsp. novicida (strain U112) OX=401614 GN=ampD PE=4 SV=1
		18.3808	18.4598	18.5897	1	1	1	3.4	3.4	3.4	23.427	0.0056462	1.9186	1072100	4	1	1	1	A0Q851	A0Q851	1428	Acid phosphatase, PAP2 family OS=Francisella tularensis subsp. novicida (strain U112) OX=401614 GN=FTN_1552 PE=4 SV=1
		18.6519	18.6987	18.9986	4	4	4	31.8	31.8	31.8	18.476	0	10.352	1658800	10	4	4	4	A0Q852	A0Q852	1429	RNA pyrophosphohydrolase OS=Francisella tularensis subsp. novicida (strain U112) OX=401614 GN=nudH PE=3 SV=1
		17.7847	17.7158	17.6359	6	6	6	12.1	12.1	12.1	58.317	0	26.179	1431700	16	6	4	5	A0Q853	A0Q853	1430	Glucosyl transferase GtrII family protein OS=Francisella tularensis subsp. novicida (strain U112) OX=401614 GN=FTN_1554 PE=4 SV=1
		20.9275	20.7525	20.9272	15	15	15	52.3	52.3	52.3	32.26	0	116.9	25407000	54	14	13	15	A0Q856	A0Q856	1431	Oxidoreductase iron/ascorbate family protein OS=Francisella tularensis subsp. novicida (strain U112) OX=401614 GN=FTN_1557 PE=3 SV=1
		17.2892	17.4186	17.2554	6	6	6	18.5	18.5	18.5	33.342	0	13.921	1552200	21	6	6	6	A0Q857	A0Q857	1432	Tyrosine recombinase XerD OS=Francisella tularensis subsp. novicida (strain U112) OX=401614 GN=xerD PE=3 SV=1
		20.6129	20.7224	20.7177	12	12	12	24.2	24.2	24.2	44.062	0	83.9	16166000	42	12	12	11	A0Q863	A0Q863	1433	Fatty acid desaturase OS=Francisella tularensis subsp. novicida (strain U112) OX=401614 GN=FTN_1564 PE=4 SV=1
		22.373	21.9951	22.1469	12	12	12	65.5	65.5	65.5	19.982	0	247.63	57242000	45	12	12	11	A0Q872	A0Q872	1434	Transcription termination/antitermination protein NusG OS=Francisella tularensis subsp. novicida (strain U112) OX=401614 GN=nusG PE=3 SV=1
		16.6261	16.716	16.7914	9	9	9	20.2	20.2	20.2	53.495	0	66.475	1373000	20	9	8	9	A0Q875	A0Q875	1435	DNA helicase OS=Francisella tularensis subsp. novicida (strain U112) OX=401614 GN=FTN_1580 PE=4 SV=1
		17.4977	17.5121	17.5143	4	4	4	27.3	27.3	27.3	17.844	0	18.831	1154700	9	4	4	3	A0Q876	A0Q876	1436	Mechanosensitive ion channel family protein OS=Francisella tularensis subsp. novicida (strain U112) OX=401614 GN=FTN_1581 PE=3 SV=1
		17.4619	17.6184	17.2688	2	2	2	8.4	8.4	8.4	27.299	0	6.8227	742750	6	2	2	2	A0Q877	A0Q877	1437	Hypothetical membrane protein OS=Francisella tularensis subsp. novicida (strain U112) OX=401614 GN=FTN_1582 PE=4 SV=1
		19.8381	19.8963	19.8429	2	2	2	8.7	8.7	8.7	26.748	0	33.892	3534700	8	2	1	2	A0Q878	A0Q878	1438	Glycerol uptake facilitator protein OS=Francisella tularensis subsp. novicida (strain U112) OX=401614 GN=glpF PE=3 SV=1
		22.0783	22.0263	22.0813	42	42	42	68.4	68.4	68.4	57.792	0	323.31	93905000	164	39	39	40	A0Q879	A0Q879	1439	Glycerol-3-phosphate dehydrogenase OS=Francisella tularensis subsp. novicida (strain U112) OX=401614 GN=glpD PE=3 SV=1
		18.885	17.5128	18.2954	4	4	4	15.3	15.3	15.3	22.658	0	10.515	1822400	10	4	4	3	A0Q882	A0Q882	1440	Uncharacterized protein OS=Francisella tularensis subsp. novicida (strain U112) OX=401614 GN=FTN_1587 PE=4 SV=1
		15.5348	16.2151	15.538	1	1	1	1.8	1.8	1.8	44.341	0.0037831	2.1939	163850	3	1	1	1	A0Q883	A0Q883	1441	Major Facilitator Superfamily protein OS=Francisella tularensis subsp. novicida (strain U112) OX=401614 GN=FTN_1588 PE=4 SV=1
		19.8741	19.6687	19.8675	12	12	12	35.2	35.2	35.2	36.776	0	64.259	12108000	37	12	11	12	A0Q884	A0Q884	1442	Peptide/opine/nickel uptake transporter (PepT) family protein OS=Francisella tularensis subsp. novicida (strain U112) OX=401614 GN=oppF PE=4 SV=1
		19.9317	19.9376	19.9557	14	14	14	46	46	46	35.78	0	182.22	16980000	56	12	13	14	A0Q885	A0Q885	1443	Peptide/opine/nickel uptake transporter (PepT) family protein OS=Francisella tularensis subsp. novicida (strain U112) OX=401614 GN=oppD PE=4 SV=1
		19.7476	19.8751	19.7495	4	4	4	9.4	9.4	9.4	31.872	0	42.798	3669700	14	3	4	4	A0Q886	A0Q886	1444	Binding--dependent transport system inner membrane component family protein OS=Francisella tularensis subsp. novicida (strain U112) OX=401614 GN=oppC PE=3 SV=1
		19.512	19.2017	19.2201	5	5	4	17.6	17.6	15.4	34.445	0	32.255	3357200	13	5	4	4	A0Q887	A0Q887	1445	Oligopeptide transport system permease protein oppB OS=Francisella tularensis subsp. novicida (strain U112) OX=401614 GN=oppB PE=3 SV=1
		21.3478	21.42	21.3895	30	30	30	60.4	60.4	60.4	63.402	0	323.31	41442000	97	29	28	28	A0Q888	A0Q888	1446	ABC-type oligopeptide transport system, periplasmic component OS=Francisella tularensis subsp. novicida (strain U112) OX=401614 GN=oppA PE=3 SV=1
		19.6217	19.7002	19.7825	26	25	25	33	31.9	31.9	84.715	0	323.31	15562000	64	23	25	23	A0Q889	A0Q889	1447	DNA helicase OS=Francisella tularensis subsp. novicida (strain U112) OX=401614 GN=uvrD PE=3 SV=1
		20.8579	20.821	20.9396	20	20	20	48.3	48.3	48.3	36.138	0	198.91	20549000	66	16	20	17	A0Q890	A0Q890	1448	Signal recognition particle receptor FtsY OS=Francisella tularensis subsp. novicida (strain U112) OX=401614 GN=ftsY PE=3 SV=1
		21.9856	21.9143	21.979	26	26	26	71	71	71	49.249	0	323.31	60317000	84	21	24	21	A0Q891	A0Q891	1449	LysM domain protein OS=Francisella tularensis subsp. novicida (strain U112) OX=401614 GN=fimV PE=4 SV=1
		19.9911	19.5706	19.8879	7	7	7	22	22	22	44.286	0	63.388	3639800	16	7	6	6	A0Q894	A0Q894	1450	Nucleoside permease NUP family protein OS=Francisella tularensis subsp. novicida (strain U112) OX=401614 GN=nupC PE=3 SV=1
		17.4468	17.0511	17.8153	2	2	2	10	10	10	44.676	0	79.609	614840	5	2	2	2	A0Q895	A0Q895	1451	Na+ dependent nucleoside transporter family protein OS=Francisella tularensis subsp. novicida (strain U112) OX=401614 GN=nupC1 PE=3 SV=1
		21.3264	21.2824	21.3494	24	24	24	58.2	58.2	58.2	45.709	0	323.31	47373000	82	21	22	22	A0Q897	A0Q897	1452	Phosphopentomutase OS=Francisella tularensis subsp. novicida (strain U112) OX=401614 GN=deoB PE=3 SV=1
		21.053	21.0411	21.0663	10	10	10	51.2	51.2	51.2	27.984	0	235.83	19086000	29	9	8	10	A0Q898	A0Q898	1453	Type III pantothenate kinase OS=Francisella tularensis subsp. novicida (strain U112) OX=401614 GN=coaX PE=3 SV=1
		20.5061	20.4642	20.559	33	33	33	42.4	42.4	42.4	100.95	0	313.28	27122000	96	27	30	27	A0Q899	A0Q899	1454	DNA polymerase I OS=Francisella tularensis subsp. novicida (strain U112) OX=401614 GN=polA PE=3 SV=1
		21.1642	21.1272	21.2357	26	26	26	46.3	46.3	46.3	66.668	0	323.31	46390000	92	23	25	24	A0Q8A1	A0Q8A1	1455	Lipid A export permease/ATP-binding protein MsbA OS=Francisella tularensis subsp. novicida (strain U112) OX=401614 GN=msbA PE=4 SV=1
		21.4076	21.3184	21.43	18	18	18	44.6	44.6	44.6	50.059	0	323.31	40731000	63	16	16	16	A0Q8A4	A0Q8A4	1457	Efflux transporter, RND family, MFP subunit OS=Francisella tularensis subsp. novicida (strain U112) OX=401614 GN=FTN_1609 PE=3 SV=1
		20.5549	20.6276	20.6872	27	27	27	33	33	33	112.51	0	323.31	30499000	93	26	26	25	A0Q8A5	A0Q8A5	1458	AcrB/AcrD/AcrF family protein OS=Francisella tularensis subsp. novicida (strain U112) OX=401614 GN=FTN_1610 PE=4 SV=1
		18.2708	18.0636	18.0576	1	1	1	2.3	2.3	2.3	46.12	0	15.656	819290	3	1	1	1	A0Q8A6	A0Q8A6	1459	Major Facilitator Superfamily protein OS=Francisella tularensis subsp. novicida (strain U112) OX=401614 GN=FTN_1611 PE=4 SV=1
		19.8374	19.9303	20.0989	11	11	11	33.6	33.6	33.6	48.367	0	150.99	5159900	33	11	11	11	A0Q8A9	A0Q8A9	1460	ATP-grasp domain protein OS=Francisella tularensis subsp. novicida (strain U112) OX=401614 GN=FTN_1615 PE=4 SV=1
		17.6045	17.3289	17.4706	4	4	4	14.2	14.2	14.2	36.396	0	24.226	713070	8	3	4	3	A0Q8B0;A0A6N3JCK0	A0Q8B0;A0A6N3JCK0	1461	Uncharacterized protein OS=Francisella tularensis subsp. novicida (strain U112) OX=401614 GN=FTN_1616 PE=4 SV=1;Uncharacterized protein OS=Francisella tularensis subsp. novicida (strain U112) OX=401614 GN=AW25_374 PE=4 SV=1
		19.626	19.6476	19.6996	20	20	20	40.2	40.2	40.2	54.786	0	112.61	13477000	50	20	16	20	A0Q8B1	A0Q8B1	1462	Histidine kinase OS=Francisella tularensis subsp. novicida (strain U112) OX=401614 GN=FTN_1617 PE=4 SV=1
		19.7817	19.664	19.9589	16	16	16	49.1	49.1	49.1	33.742	0	207.92	11416000	46	14	14	12	A0Q8B2	A0Q8B2	1463	RmlD substrate binding domain protein OS=Francisella tularensis subsp. novicida (strain U112) OX=401614 GN=FTN_1618 PE=3 SV=1
		18.6416	19.1705	20.9865	2	2	2	5	5	5	36.151	0	5.222	3719300	5	2	1	2	A0Q8B4	A0Q8B4	1464	Cytochrome bd-II terminal oxidase subunit II OS=Francisella tularensis subsp. novicida (strain U112) OX=401614 GN=appB PE=3 SV=1
		19.5501	19.595	19.6585	16	16	16	50.6	50.6	50.6	37.618	0	168.64	13465000	54	16	15	16	A0Q8B5;A0A6N3JDT6	A0Q8B5	1465	Predicted NAD/FAD-dependent oxidoreductase OS=Francisella tularensis subsp. novicida (strain U112) OX=401614 GN=FTN_1621 PE=4 SV=1
		20.0898	20.1586	20.2709	17	17	17	60.8	60.8	60.8	38.067	0	285.74	21840000	55	16	17	16	A0Q8B6	A0Q8B6	1466	Twitching motility family protein OS=Francisella tularensis subsp. novicida (strain U112) OX=401614 GN=pilT PE=3 SV=1
		23.5884	23.6367	23.5425	67	67	66	68.1	68.1	64.6	102.59	0	323.31	320720000	314	59	64	58	A0Q8B7	A0Q8B7	1467	Aconitate hydratase OS=Francisella tularensis subsp. novicida (strain U112) OX=401614 GN=acnA PE=3 SV=1
		19.7999	20.0065	19.8571	13	13	13	36.3	36.3	36.3	33.316	0	93.459	15553000	42	13	13	13	A0Q8B8	A0Q8B8	1468	Dyp-type peroxidase family protein OS=Francisella tularensis subsp. novicida (strain U112) OX=401614 GN=FTN_1624 PE=4 SV=1
		17.3665	17.5003	17.548	1	1	1	9.6	9.6	9.6	14.336	0	8.5273	518960	3	1	1	1	A0Q8B9	A0Q8B9	1469	GtrA-like family protein OS=Francisella tularensis subsp. novicida (strain U112) OX=401614 GN=FTN_1625 PE=3 SV=1
		18.1127	18.1181	18.0744	11	11	11	34.5	34.5	34.5	43.562	0	85.437	2670100	36	10	11	11	A0Q8C0	A0Q8C0	1470	Heme chaperone HemW OS=Francisella tularensis subsp. novicida (strain U112) OX=401614 GN=hemN PE=3 SV=1
		19.5767	19.3718	19.6548	5	5	5	34.7	34.7	34.7	16.175	0	124.4	6485400	17	5	5	5	A0Q8C1	A0Q8C1	1471	Peptidase propeptide and YPEB domain protein OS=Francisella tularensis subsp. novicida (strain U112) OX=401614 GN=FTN_1627 PE=4 SV=1
		18.43	18.469	18.3362	10	10	10	30.6	30.6	30.6	36.766	0	49.266	4767700	27	10	9	10	A0Q8C2	A0Q8C2	1472	Putative transcriptional regulator OS=Francisella tularensis subsp. novicida (strain U112) OX=401614 GN=FTN_1628 PE=4 SV=1
		20.9717	20.3304	20.8084	5	5	5	59.8	59.8	59.8	12.109	0	162.45	9875800	26	4	5	4	A0Q8C3	A0Q8C3	1473	Protein-export membrane protein SecG OS=Francisella tularensis subsp. novicida (strain U112) OX=401614 GN=secG PE=3 SV=1
		22.9883	22.937	22.8949	31	31	31	59.1	59.1	59.1	52.918	0	323.31	208470000	197	29	31	28	A0Q8C7	A0Q8C7	1474	Dihydrolipoyllysine-residue succinyltransferase component of 2-oxoglutarate dehydrogenase complex OS=Francisella tularensis subsp. novicida (strain U112) OX=401614 GN=sucB PE=3 SV=1
		22.6065	22.596	22.5848	58	58	58	55.2	55.2	55.2	105.63	0	323.31	222430000	247	53	58	52	A0Q8C8	A0Q8C8	1475	Oxoglutarate dehydrogenase (succinyl-transferring) OS=Francisella tularensis subsp. novicida (strain U112) OX=401614 GN=sucA PE=4 SV=1
		23.0627	23.1231	23.2003	29	29	29	75.1	75.1	75.1	26.567	0	323.31	114790000	125	28	28	25	A0Q8C9	A0Q8C9	1476	Succinate dehydrogenase iron-sulfur subunit OS=Francisella tularensis subsp. novicida (strain U112) OX=401614 GN=sdhB PE=3 SV=1
		23.1616	23.1407	23.1438	39	39	39	63.8	63.8	63.8	65.87	0	323.31	166080000	219	37	34	36	A0Q8D0	A0Q8D0	1477	Succinate dehydrogenase flavoprotein subunit OS=Francisella tularensis subsp. novicida (strain U112) OX=401614 GN=sdhA PE=3 SV=1
		22.7514	22.6641	22.892	30	30	30	82.1	82.1	82.1	46.804	0	323.31	115480000	150	29	28	29	A0Q8D3	A0Q8D3	1478	Citrate synthase OS=Francisella tularensis subsp. novicida (strain U112) OX=401614 GN=gltA PE=3 SV=1
		19.1002	18.9639	19.0868	9	9	9	21.9	21.9	21.9	47.078	0	39.82	4911800	23	9	7	9	A0Q8D4	A0Q8D4	1479	Major Facilitator Superfamily protein OS=Francisella tularensis subsp. novicida (strain U112) OX=401614 GN=ampG PE=4 SV=1
		23.7214	23.5192	23.7728	16	16	16	78.1	78.1	78.1	21.935	0	323.31	131730000	92	16	16	16	A0Q8D5	A0Q8D5	1480	Superoxide dismutase OS=Francisella tularensis subsp. novicida (strain U112) OX=401614 GN=sodB PE=3 SV=1
		19.1767	19.4237	19.4301	9	9	9	89.9	89.9	89.9	12.311	0	75.729	5415600	26	8	8	8	A0Q8D6	A0Q8D6	1481	Glutaredoxin OS=Francisella tularensis subsp. novicida (strain U112) OX=401614 GN=grxD PE=3 SV=1
		20.409	20.1025	20.277	37	37	37	45.4	45.4	45.4	105.38	0	323.31	30839000	108	35	34	36	A0Q8D7	A0Q8D7	1482	Glycosyl hydrolases 18 family protein OS=Francisella tularensis subsp. novicida (strain U112) OX=401614 GN=FTN_1644 PE=4 SV=1
		22.6556	21.958	22.2452	2	2	2	17.8	17.8	17.8	10.169	0	10.511	16138000	9	2	2	2	A0Q8E4	A0Q8E4	1483	ATP synthase subunit c OS=Francisella tularensis subsp. novicida (strain U112) OX=401614 GN=atpE PE=3 SV=1
		19.4533	18.8173	18.4282	1	1	1	5.3	5.3	5.3	29.981	0	5.0722	1595100	6	1	1	1	A0Q8E5	A0Q8E5	1484	ATP synthase subunit a OS=Francisella tularensis subsp. novicida (strain U112) OX=401614 GN=atpB PE=3 SV=1
		19.8951	19.6709	19.8758	4	4	4	9.9	9.9	9.9	47.736	0	38.319	4183800	13	4	4	4	A0Q8E7	A0Q8E7	1485	Major Facilitator Superfamily protein OS=Francisella tularensis subsp. novicida (strain U112) OX=401614 GN=FTN_1654 PE=4 SV=1
		18.0306	18.3031	18.1504	11	11	11	33.3	33.3	33.3	35.715	0	41.148	4843700	36	11	11	11	A0Q8E8	A0Q8E8	1486	Pseudouridine synthase OS=Francisella tularensis subsp. novicida (strain U112) OX=401614 GN=rluC PE=3 SV=1
		18.5307	18.515	18.634	14	14	14	33	33	33	42.15	0	52.968	4289500	35	13	13	13	A0Q8E9	A0Q8E9	1487	AFG1-like ATPase family protein OS=Francisella tularensis subsp. novicida (strain U112) OX=401614 GN=FTN_1656 PE=4 SV=1
		16.9956	17.508	17.116	3	3	3	5.6	5.6	5.6	47.374	0	15.137	788850	6	3	3	3	A0Q8F0	A0Q8F0	1488	Major facilitator superfamily (MFS) transport protein OS=Francisella tularensis subsp. novicida (strain U112) OX=401614 GN=FTN_1657 PE=4 SV=1
		21.7844	21.9428	21.9681	22	22	22	40.5	40.5	40.5	55.097	0	298.35	61220000	97	19	21	21	A0Q8F4	A0Q8F4	1489	Transcription termination/antitermination protein NusA OS=Francisella tularensis subsp. novicida (strain U112) OX=401614 GN=nusA PE=3 SV=1
		18.1913	17.9169	18.0746	24	24	24	44.4	44.4	44.4	55.095	0	108.63	5994300	55	20	22	22	A0Q8F7	A0Q8F7	1490	Magnesium chelatase OS=Francisella tularensis subsp. novicida (strain U112) OX=401614 GN=FTN_1665 PE=3 SV=1
		20.0689	20.3555	19.8646	9	9	9	85.9	85.9	85.9	7.4328	0	50.004	6318300	19	6	6	7	A0Q8F8	A0Q8F8	1491	Ubiquinone biosynthesis accessory factor UbiK OS=Francisella tularensis subsp. novicida (strain U112) OX=401614 GN=ubiK PE=3 SV=1
		17.7328	17.8881	17.7121	2	2	2	3.4	3.4	3.4	58.163	0.00253	2.3549	690390	4	1	1	2	A0Q8G0	A0Q8G0	1492	NADH dehydrogenase I subunit M OS=Francisella tularensis subsp. novicida (strain U112) OX=401614 GN=nuoM PE=3 SV=1
		19.9697	20.0362	20.0371	1	1	1	2.7	2.7	2.7	73.787	0	17.573	5304900	6	1	1	1	A0Q8G1	A0Q8G1	1493	NADH dehydrogenase I, L subunit OS=Francisella tularensis subsp. novicida (strain U112) OX=401614 GN=nuoL PE=3 SV=1
		20.5533	21.0924	20.7503	3	3	3	10	10	10	21.898	0	23.271	6538100	8	3	3	3	A0Q8G3	A0Q8G3	1494	NADH-quinone oxidoreductase subunit J OS=Francisella tularensis subsp. novicida (strain U112) OX=401614 GN=nuoJ PE=3 SV=1
		21.7923	21.84	21.8697	50	50	50	62.4	62.4	62.4	87.31	0	323.31	88353000	172	47	47	46	A0Q8G6	A0Q8G6	1495	NADH-quinone oxidoreductase OS=Francisella tularensis subsp. novicida (strain U112) OX=401614 GN=nuoG PE=3 SV=1
		22.5339	22.4489	22.6983	20	20	20	50.7	50.7	50.7	46.259	0	243.56	73136000	65	18	20	18	A0Q8G7	A0Q8G7	1496	NADH-quinone oxidoreductase subunit F OS=Francisella tularensis subsp. novicida (strain U112) OX=401614 GN=nuoF PE=3 SV=1
		21.1968	20.8208	21.2717	11	11	11	48.8	48.8	48.8	18.172	0	90.355	12102000	30	7	10	8	A0Q8G8	A0Q8G8	1497	NADH dehydrogenase I subunit E OS=Francisella tularensis subsp. novicida (strain U112) OX=401614 GN=nuoE PE=3 SV=1
		17.4	16.6294	16.6527	3	3	3	22.7	22.7	22.7	14.584	0	43.202	589520	5	3	3	3	A0Q8H2	A0Q8H2	1498	NADH-quinone oxidoreductase subunit A OS=Francisella tularensis subsp. novicida (strain U112) OX=401614 GN=nuoA PE=3 SV=1
		21.4983	21.1708	21.5324	8	8	7	50	50	47.9	16.12	0	89.283	17353000	18	6	8	5	A0Q8H3	A0Q8H3	1499	Ferric uptake regulation protein OS=Francisella tularensis subsp. novicida (strain U112) OX=401614 GN=fur PE=3 SV=1
		23.1239	23.1385	23.2701	34	34	34	51.6	51.6	51.6	74.203	0	323.31	213840000	196	32	32	32	A0Q8H4	A0Q8H4	1500	IucA / IucC family protein OS=Francisella tularensis subsp. novicida (strain U112) OX=401614 GN=frgA PE=3 SV=1
		20.9355	20.8608	20.9485	24	24	24	64.3	64.3	64.3	47.429	0	227.17	31658000	73	23	23	22	A0Q8H6	A0Q8H6	1501	Pyridoxal-dependent decarboxylase OS=Francisella tularensis subsp. novicida (strain U112) OX=401614 GN=FTN_1684 PE=3 SV=1
		18.6971	18.0143	18.6605	4	4	4	12.1	12.1	12.1	43.767	0	14.641	2525100	12	4	4	4	A0Q8H7	A0Q8H7	1502	Bcr/CflA family efflux transporter OS=Francisella tularensis subsp. novicida (strain U112) OX=401614 GN=FTN_1685 PE=3 SV=1
		20.0085	20.1791	20.0608	6	6	6	13.6	13.6	13.6	54.802	0	106.39	6861200	15	6	6	6	A0Q8H8	A0Q8H8	1503	Hypothetical membrane protein OS=Francisella tularensis subsp. novicida (strain U112) OX=401614 GN=FTN_1686 PE=4 SV=1
		18.969	19.1255	19.0417	14	14	14	35.2	35.2	35.2	56.202	0	147.33	7547900	40	14	13	14	A0Q8H9	A0Q8H9	1504	GDSL-like Lipase/Acylhydrolase family protein OS=Francisella tularensis subsp. novicida (strain U112) OX=401614 GN=FTN_1687 PE=4 SV=1
		21.9392	22.0218	22.2636	10	10	10	71.1	71.1	71.1	16.142	0	58.823	19683000	23	8	10	8	A0Q8I0	A0Q8I0	1505	Uncharacterized protein OS=Francisella tularensis subsp. novicida (strain U112) OX=401614 GN=FTN_1688 PE=4 SV=1
		19.2962	19.1969	19.375	4	4	4	50.5	50.5	50.5	10.838	0	71.871	2374800	15	4	4	4	A0Q8I3	A0Q8I3	1506	Glutamyl-tRNA(Gln) amidotransferase subunit C OS=Francisella tularensis subsp. novicida (strain U112) OX=401614 GN=gatC PE=4 SV=1
		21.0209	20.8963	21.0716	19	19	19	48	48	48	39.926	0	204.1	28198000	62	18	17	17	A0Q8I4	A0Q8I4	1507	Biotin-lipoyl like family protein OS=Francisella tularensis subsp. novicida (strain U112) OX=401614 GN=FTN_1692 PE=4 SV=1
		19.653	19.7362	19.7533	18	18	18	31	31	31	58.995	0	172.51	9881900	49	16	17	16	A0Q8I5	A0Q8I5	1508	ATP-binding cassette (ABC) superfamily protein OS=Francisella tularensis subsp. novicida (strain U112) OX=401614 GN=FTN_1693 PE=4 SV=1
		21.053	21.1647	21.12	22	22	22	45.8	45.8	45.8	49.418	0	251.97	33326000	92	19	20	20	A0Q8I6	A0Q8I6	1509	Adenylosuccinase OS=Francisella tularensis subsp. novicida (strain U112) OX=401614 GN=purB PE=3 SV=1
		20.8538	21.254	20.6733	13	13	13	49.8	49.8	49.8	23.739	0	200	23122000	50	13	13	13	A0Q8I7	A0Q8I7	1510	Uncharacterized protein OS=Francisella tularensis subsp. novicida (strain U112) OX=401614 GN=FTN_1695 PE=4 SV=1
		17.1312	16.9756	17.165	6	6	6	31.2	31.2	31.2	29.828	0	76.419	1446400	23	6	6	6	A0Q8I8	A0Q8I8	1511	Uncharacterized protein OS=Francisella tularensis subsp. novicida (strain U112) OX=401614 GN=FTN_1696 PE=4 SV=1
		18.1406	18.3975	18.1904	10	10	10	45.1	45.1	45.1	32.746	0	98.65	4872300	33	10	10	10	A0Q8I9	A0Q8I9	1512	Aldose 1-epimerase family protein OS=Francisella tularensis subsp. novicida (strain U112) OX=401614 GN=FTN_1697 PE=4 SV=1
		15.5902	15.4114	15.9869	4	4	4	17.2	17.2	17.2	29.865	0	8.5874	311200	9	3	2	4	A0Q8J0	A0Q8J0	1513	Dam-replacing family protein OS=Francisella tularensis subsp. novicida (strain U112) OX=401614 GN=FTN_1698 PE=4 SV=1
		20.8533	20.8032	20.9136	66	66	66	59.5	59.5	59.5	141.8	0	323.31	69660000	234	64	62	61	A0Q8J1	A0Q8J1	1514	Phosphoribosylformylglycinamidine synthase OS=Francisella tularensis subsp. novicida (strain U112) OX=401614 GN=purL PE=3 SV=1
		21.3054	21.3363	21.3686	27	27	27	39.9	39.9	39.9	55.34	0	309.25	42020000	91	26	25	24	A0Q8J2	A0Q8J2	1515	Amidophosphoribosyltransferase OS=Francisella tularensis subsp. novicida (strain U112) OX=401614 GN=purF PE=3 SV=1
		16.8789	16.931	17.1617	13	13	13	40.4	40.4	40.4	50.828	0	118.85	1453200	29	13	10	10	A0Q8J3	A0Q8J3	1516	Glutamate decarboxylase OS=Francisella tularensis subsp. novicida (strain U112) OX=401614 GN=FTN_1701 PE=3 SV=1
		14.8496	14.7784	15.4224	3	3	3	21.1	21.1	21.1	24.705	0	30.633	152260	6	1	3	3	A0Q8J4	A0Q8J4	1517	4-phosphopantetheinyl transferase superfamily protein OS=Francisella tularensis subsp. novicida (strain U112) OX=401614 GN=FTN_1702 PE=4 SV=1
		20.6483	20.5538	20.683	27	27	27	55.4	55.4	55.4	57.213	0	323.31	32892000	89	25	27	24	A0Q8J5	A0Q8J5	1518	Outer membrane efflux family protein OS=Francisella tularensis subsp. novicida (strain U112) OX=401614 GN=tolC PE=3 SV=1
		21.7311	21.5696	21.8854	10	10	10	59.2	59.2	59.2	23.204	0	126.68	19889000	39	10	10	9	A0Q8J6	A0Q8J6	1519	L-isoaspartyl protein carboxyl methyltransferase OS=Francisella tularensis subsp. novicida (strain U112) OX=401614 GN=pcm PE=3 SV=1
		20.112	20.1489	20.1481	23	23	23	53.3	53.3	53.3	50.337	0	313.93	25708000	90	22	23	22	A0Q8J7	A0Q8J7	1520	Peptidase U32 family protein OS=Francisella tularensis subsp. novicida (strain U112) OX=401614 GN=FTN_1705 PE=4 SV=1
		16.682	17.0651	16.6989	3	3	3	8.7	8.7	8.7	42.358	0	3.2494	590570	5	3	2	3	A0Q8J8	A0Q8J8	1521	Bcr/CflA family efflux transporter OS=Francisella tularensis subsp. novicida (strain U112) OX=401614 GN=FTN_1706 PE=3 SV=1
		18.9113	18.7847	18.6586	2	2	2	4.4	4.4	4.4	51.943	0	6.422	2198800	6	2	2	2	A0Q8J9	A0Q8J9	1522	Citrate transporter family protein OS=Francisella tularensis subsp. novicida (strain U112) OX=401614 GN=nhaD PE=4 SV=1
		17.444	17.5277	17.5633	13	13	13	22.6	22.6	22.6	64.21	0	80.363	1881100	30	12	11	12	A0Q8K0	A0Q8K0	1523	ABC transporter family protein OS=Francisella tularensis subsp. novicida (strain U112) OX=401614 GN=FTN_1708 PE=4 SV=1
		18.6783	18.3496	18.6832	10	10	10	19.9	19.9	19.9	69.258	0	71.051	3483900	29	10	10	9	A0Q8K1	A0Q8K1	1524	Amino acid permease family protein OS=Francisella tularensis subsp. novicida (strain U112) OX=401614 GN=FTN_1709 PE=4 SV=1
		16.9838	17.1154	17.1562	4	4	4	23.2	23.2	23.2	17.509	0	12.077	1036900	11	4	4	4	A0Q8K4	A0Q8K4	1525	Uncharacterized protein OS=Francisella tularensis subsp. novicida (strain U112) OX=401614 GN=FTN_1712 PE=4 SV=1
		20.6254	20.4197	20.7249	3	3	3	21.4	21.4	21.4	22.957	0	139.92	8670800	27	3	3	3	A0Q8K5	A0Q8K5	1526	Uncharacterized protein OS=Francisella tularensis subsp. novicida (strain U112) OX=401614 GN=FTN_1713 PE=4 SV=1
		18.1384	18.0496	18.1399	13	13	13	47.8	47.8	47.8	25.699	0	84.04	4344700	35	12	13	12	A0Q8K6	A0Q8K6	1527	Two-component response regulator OS=Francisella tularensis subsp. novicida (strain U112) OX=401614 GN=kdpE PE=4 SV=1
		20.1893	20.2625	20.4037	35	35	35	37.7	37.7	37.7	100.86	0	323.31	27201000	126	34	34	33	A0Q8K7	A0Q8K7	1528	Histidine kinase OS=Francisella tularensis subsp. novicida (strain U112) OX=401614 GN=kdpD PE=4 SV=1
		19.9555	19.9926	19.9133	7	7	7	59.2	59.2	59.2	20.233	0	111.09	4678800	20	5	5	7	A0Q8K8	A0Q8K8	1529	Potassium-transporting ATPase KdpC subunit OS=Francisella tularensis subsp. novicida (strain U112) OX=401614 GN=kdpC PE=3 SV=1
		20.9117	20.9423	20.99	30	30	30	43.9	43.9	43.9	72.801	0	323.31	43094000	100	29	29	28	A0Q8K9	A0Q8K9	1530	Potassium-transporting ATPase ATP-binding subunit OS=Francisella tularensis subsp. novicida (strain U112) OX=401614 GN=kdpB PE=3 SV=1
		21.4364	21.488	21.5647	26	26	26	70.2	70.2	70.2	42.623	0	323.31	44062000	85	25	25	25	A0Q8L1	A0Q8L1	1531	Formate dehydrogenase OS=Francisella tularensis subsp. novicida (strain U112) OX=401614 GN=fdh PE=3 SV=1
		16.6695	16.9859	16.8901	7	7	7	15.7	15.7	15.7	44.315	0	10.33	1058700	11	6	7	6	A0Q8L2	A0Q8L2	1532	Aminotransferase OS=Francisella tularensis subsp. novicida (strain U112) OX=401614 GN=aspC PE=3 SV=1
		20.2012	20.1283	20.2182	14	14	14	53.8	53.8	53.8	26.118	0	185.79	15885000	45	12	14	13	A0Q8L4	A0Q8L4	1533	Hexapeptide repeat of succinyl-transferase family protein OS=Francisella tularensis subsp. novicida (strain U112) OX=401614 GN=dapD PE=3 SV=1
		15.7004	15.2626	15.9401	6	6	6	41.7	41.7	41.7	24.901	0	45.208	583250	18	6	6	6	A0Q8L6	A0Q8L6	1534	Dihydrodipicolinate reductase OS=Francisella tularensis subsp. novicida (strain U112) OX=401614 GN=dapB PE=3 SV=1
		17.1896	17.2654	17.0917	9	9	9	26.4	26.4	26.4	48.473	0	79.125	1808800	23	8	9	8	A0Q8L7	A0Q8L7	1535	Aspartokinase OS=Francisella tularensis subsp. novicida (strain U112) OX=401614 GN=lysC PE=3 SV=1
		21.2165	21.1246	21.4156	18	18	18	55.1	55.1	55.1	35.699	0	150.2	23823000	56	18	18	18	A0Q8L8;A0A6N3JDN1	A0Q8L8;A0A6N3JDN1	1536	Proline iminopeptidase OS=Francisella tularensis subsp. novicida (strain U112) OX=401614 GN=pip PE=3 SV=1;Proline iminopeptidase OS=Francisella tularensis subsp. novicida (strain U112) OX=401614 GN=pip PE=3 SV=1
		18.1791	17.8239	17.9778	9	9	9	47.6	47.6	47.6	28.387	0	44.669	2494000	26	8	9	9	A0Q8L9	A0Q8L9	1537	Mg-dependent DNase OS=Francisella tularensis subsp. novicida (strain U112) OX=401614 GN=FTN_1732 PE=4 SV=1
		23.427	23.0412	23.0894	6	6	6	42.3	42.3	42.3	13.688	0	180.98	79323000	79	6	6	6	A0Q8M1	A0Q8M1	1538	Uncharacterized protein OS=Francisella tularensis subsp. novicida (strain U112) OX=401614 GN=FTN_1734 PE=4 SV=1
		21.4338	20.9248	21.3519	6	6	6	52.9	52.9	52.9	14.535	0	191.98	19658000	24	4	6	4	A0Q8M2	A0Q8M2	1539	Uncharacterized protein OS=Francisella tularensis subsp. novicida (strain U112) OX=401614 GN=FTN_1735 PE=4 SV=1
		17.6778	18.074	17.8357	6	6	6	36.4	36.4	36.4	14.427	0	18.485	1416500	11	6	4	4	A0Q8M3	A0Q8M3	1540	Uncharacterized protein OS=Francisella tularensis subsp. novicida (strain U112) OX=401614 GN=FTN_1736 PE=4 SV=1
		20.3337	20.3114	20.4436	25	25	2	54.7	54.7	5.4	58.565	0	317.72	20306000	70	22	24	21	A0Q8M5	A0Q8M5	1541	Metal-dependent carboxypeptidase OS=Francisella tularensis subsp. novicida (strain U112) OX=401614 GN=FTN_1738 PE=3 SV=1
		20.9283	21.0956	20.9163	18	18	18	57.5	57.5	57.5	28.926	0	220.59	27733000	74	18	18	17	A0Q8M7	A0Q8M7	1542	Tryptophan synthase alpha chain OS=Francisella tularensis subsp. novicida (strain U112) OX=401614 GN=trpA PE=3 SV=1
		20.5666	20.947	20.8671	7	7	7	55.6	55.6	55.6	13.696	0	92.896	12839000	16	7	6	7	A0Q8M8	A0Q8M8	1543	Uncharacterized protein OS=Francisella tularensis subsp. novicida (strain U112) OX=401614 GN=FTN_1741 PE=4 SV=1
		23.0234	23.0047	22.9372	78	78	78	74.7	74.7	74.7	96.059	0	323.31	458190000	414	75	78	74	A0Q8N0	A0Q8N0	1544	Chaperone protein ClpB OS=Francisella tularensis subsp. novicida (strain U112) OX=401614 GN=clpB PE=3 SV=1
		19.5374	19.4428	19.6009	27	27	27	47	47	47	79.016	0	323.31	15224000	74	27	24	24	A0Q8N1	A0Q8N1	1545	Chitinase OS=Francisella tularensis subsp. novicida (strain U112) OX=401614 GN=chiB PE=4 SV=1
		20.3059	20.1904	20.1064	3	3	3	36.4	36.4	36.4	12.055	0	60.323	4638900	12	3	3	3	A0Q8N4	A0Q8N4	1546	Ferredoxin OS=Francisella tularensis subsp. novicida (strain U112) OX=401614 GN=fdxA PE=4 SV=1
		19.911	19.8916	19.9208	10	10	10	44	44	44	28.925	0	217.32	10215000	33	10	9	10	A0Q8N5	A0Q8N5	1547	Acyltransferase OS=Francisella tularensis subsp. novicida (strain U112) OX=401614 GN=FTN_1749 PE=4 SV=1
		19.6257	19.4481	19.5687	11	11	11	44.7	44.7	44.7	27.831	0	64.798	11179000	33	10	11	10	A0Q8N6	A0Q8N6	1548	Acyltransferase OS=Francisella tularensis subsp. novicida (strain U112) OX=401614 GN=FTN_1750 PE=4 SV=1
		17.8205	18.0119	17.985	10	10	10	44.8	44.8	44.8	28.092	0	27.421	2692200	25	9	9	9	A0Q8N7	A0Q8N7	1549	Endonuclease/Exonuclease/phosphatase family protein OS=Francisella tularensis subsp. novicida (strain U112) OX=401614 GN=FTN_1751 PE=4 SV=1
		17.8808	18.1769	18.0685	8	8	8	29.2	29.2	29.2	34.982	0	36.131	2361600	14	7	4	8	A0Q8N9	A0Q8N9	1550	Rieske (2Fe-2S) domain protein OS=Francisella tularensis subsp. novicida (strain U112) OX=401614 GN=FTN_1753 PE=4 SV=1
		16.7125	16.351	16.8011	3	3	3	13.1	13.1	13.1	46.224	0	38.564	528800	12	3	3	3	A0Q8P1	A0Q8P1	1551	Metabolite:H+ symporter (MHS) family protein OS=Francisella tularensis subsp. novicida (strain U112) OX=401614 GN=FTN_1755 PE=4 SV=1
		21.3604	21.3352	21.4006	16	16	16	75.5	75.5	75.5	18.327	0	323.31	38674000	49	15	15	12	A0Q8P2	A0Q8P2	1552	Thioredoxin peroxidase OS=Francisella tularensis subsp. novicida (strain U112) OX=401614 GN=bcp PE=4 SV=1
		19.9191	19.8824	20.0296	14	14	14	56.9	56.9	56.9	36.532	0	323.31	12475000	45	14	13	14	A0Q8P3	A0Q8P3	1553	D-isomer specific 2-hydroxyacid dehydrogenase OS=Francisella tularensis subsp. novicida (strain U112) OX=401614 GN=FTN_1757 PE=3 SV=1
		17.1674	17.0362	17.2584	4	4	4	22.8	22.8	22.8	23.234	0	14.312	1034300	7	3	4	4	A0Q8P4	A0Q8P4	1554	Uncharacterized protein OS=Francisella tularensis subsp. novicida (strain U112) OX=401614 GN=FTN_1758 PE=4 SV=1
		19.3885	19.4713	19.3988	14	14	14	51.7	51.7	51.7	36.481	0	150.02	10485000	47	14	14	14	A0Q8P6	A0Q8P6	1555	Zinc-binding alcohol dehydrogenase OS=Francisella tularensis subsp. novicida (strain U112) OX=401614 GN=FTN_1760 PE=4 SV=1
		21.5852	21.48	21.6945	36	36	36	63.9	63.9	63.9	62.924	0	323.31	67518000	120	32	36	32	A0Q8P7	A0Q8P7	1556	Energy-dependent translational throttle protein EttA OS=Francisella tularensis subsp. novicida (strain U112) OX=401614 GN=ccmA PE=3 SV=1
		14.4372	14.6682	14.722	2	2	2	6.7	6.7	6.7	44.964	0	23.019	132710	6	2	2	2	A0Q8P8	A0Q8P8	1557	Metabolite:H+ symporter (MHS) family protein OS=Francisella tularensis subsp. novicida (strain U112) OX=401614 GN=FTN_1763 PE=4 SV=1
		19.422	19.4601	19.4669	6	6	6	78.6	78.6	78.6	8.5637	0	100.65	3006700	11	5	5	6	A0Q8P9	A0Q8P9	1558	Uncharacterized protein OS=Francisella tularensis subsp. novicida (strain U112) OX=401614 GN=FTN_1764 PE=4 SV=1
		20.2028	20.0445	20.4245	17	17	17	48.4	48.4	48.4	33	0	224.55	18662000	45	16	14	15	A0Q8Q2	A0Q8Q2	1559	Ribokinase OS=Francisella tularensis subsp. novicida (strain U112) OX=401614 GN=rbsK PE=3 SV=1
		20.2201	20.1355	20.3252	42	42	42	52	52	52	98.004	0	323.31	37435000	143	37	42	37	A0Q8Q3	A0Q8Q3	1560	Aminopeptidase N OS=Francisella tularensis subsp. novicida (strain U112) OX=401614 GN=pepN PE=3 SV=1
		23.1469	23.2603	23.2098	11	11	11	52.1	52.1	52.1	16.712	0	70.102	80523000	40	8	9	10	A0Q8Q4	A0Q8Q4	1561	Heat shock protein, HSP20 family OS=Francisella tularensis subsp. novicida (strain U112) OX=401614 GN=FTN_1769 PE=3 SV=1
		20.9033	20.8504	21.0317	30	30	30	55.4	55.4	55.4	51.148	0	323.31	32160000	105	29	30	30	A0Q8Q5	A0Q8Q5	1562	Multifunctional fusion protein OS=Francisella tularensis subsp. novicida (strain U112) OX=401614 GN=trpC PE=3 SV=1
		19.6428	19.9066	19.8083	5	5	5	40.9	40.9	40.9	16.072	0	54.245	4809400	14	5	4	5	A0Q8Q6	A0Q8Q6	1563	Cass2 domain-containing protein OS=Francisella tularensis subsp. novicida (strain U112) OX=401614 GN=FTN_1771 PE=4 SV=1
		19.4127	19.4588	19.1584	12	12	12	46.3	46.3	46.3	26.821	0	202.48	8524900	30	10	10	11	A0Q8Q7	A0Q8Q7	1564	Peptide methionine sulfoxide reductase MsrA OS=Francisella tularensis subsp. novicida (strain U112) OX=401614 GN=msrA PE=3 SV=1
		18.4635	18.438	18.4488	2	2	2	13.9	13.9	13.9	14.246	0	7.0989	1403400	5	2	2	2	A0Q8Q8	A0Q8Q8	1565	Nitrile hydratase, alpha chain family protein OS=Francisella tularensis subsp. novicida (strain U112) OX=401614 GN=FTN_1773 PE=4 SV=1
		18.2356	17.781	18.0648	7	7	7	48.7	48.7	48.7	13.096	0	42.051	1681100	17	7	7	5	A0Q8Q9	A0Q8Q9	1566	NHLP leader peptide domain protein OS=Francisella tularensis subsp. novicida (strain U112) OX=401614 GN=FTN_1774 PE=4 SV=1
		18.2967	18.2436	18.4777	6	6	6	42.2	42.2	42.2	21.024	0	59.835	2601000	18	5	6	4	A0Q8R2	A0Q8R2	1567	Anthranilate synthase component II OS=Francisella tularensis subsp. novicida (strain U112) OX=401614 GN=trpG PE=4 SV=1
		18.8197	18.515	18.7796	19	19	19	40.9	40.9	40.9	57.97	0	157.38	8221200	50	17	17	19	A0Q8R3	A0Q8R3	1568	Anthranilate synthase component 1 OS=Francisella tularensis subsp. novicida (strain U112) OX=401614 GN=trpE PE=3 SV=1
[truncated: 2 more rows]
