# Supplementary material for: Dual proteomics of infected macrophages reveal bacterial and host players involved in the Francisella intracellular life cycle and cell to cell dissemination by merocytophagy
Source: Sci Rep. 2024 Apr 2;14:7797. doi: 10.1038/s41598-024-58261-x (PMC10987565; doi:10.1038/s41598-024-58261-x)
Supplement: Supplementary file 10 — Supplementary Table S3. [file 41598_2024_58261_MOESM10_ESM.xls]

## Sheet: Feuil1
	Table S3. Comparison of bacteria proteins from infected cells or culture
	Legend : Comparison of bacteria proteins from infected J774A.1 and bacteria from Schaedler K3 culture medium
	GeneName	Unique name per protein group	RAW LFQ INTENSITY (in LOG2) AFTER IMPUTATION								LFQ INTENSITY NORMALIZED WITH WIDTH ADJUSTMENT								MEAN OF NORMALIZED LFQ INTENSITIES (MeanInfected from 5 replicated and mean_FTN from 3 replicated)		STUDENT'S T-TEST STATISTICS PERFORMED ON NORMALIZED DATA FROM BOTH GROUPS (ONE GROUP OF 5 REPLICATES FROM THE MACROPHAGE INFECTED EXPERIEMENT AND ONE GROUP OF 3 REPLICATED FROM THE GLOBAL PROTEOME ANALYSIS OF FRANCISELLA (FDR 1% and S0 = 1)						IDENTIFICATION TYPE (MS/MS or by matching)										Filter to keep only FRATN proteins		MS METADATA OF THE MACROPHAGE INFECTED BY FRANCISELLA ANALYSIS
	GeneName	name	I1_2627	I2_2628	I3_2629	I4_2630	I5_2631	LFQ intensity 1_4895	LFQ intensity 2_4896	LFQ intensity 3_4897	I1_2627	I2_2628	I3_2629	I4_2630	I5_2631	LFQ intensity 1_4895	LFQ intensity 2_4896	LFQ intensity 3_4897	MeanInfected	Mean_FTN	Student's T-test Significant Infected_macrophage_FRATN_proteome	Student's T-test significant	Student's T-test p-value Infected_macrophage_FRATN_proteome	Student's T-test q-value Infected_macrophage_FRATN_proteome	Student's T-test Difference Infected_macrophage_FRATN_proteome	Student's T-test Test statistic Infected_macrophage_FRATN_proteome	Identification type I1_2627	Identification type I2_2628	Identification type I3_2629	Identification type I4_2630	Identification type I5_2631	Identification type NI1_2621	Identification type NI2_2622	Identification type NI3_2623	Identification type NI4x2_2633	Identification type NI5x2_2634	Filter_	matrix2	Peptides	Razor + unique peptides	Unique peptides	Sequence coverage [%]	Unique + razor sequence coverage [%]	Unique sequence coverage [%]	Mol. weight [kDa]	Q-value	Score	Intensity	MS/MS count
	uvrA	A0Q5P3	14.8666	15.0839	15.3612	15.5727	15.3099	23.1051	22.9592	23.1975	-1.34004	-1.22972	-0.833429	-1.24687	-1.26456	2.82031	2.61872	2.96126	-1.1829238	2.80009666666667	+	Infected_macrophage_FRATN_proteome	1.22424e-07	0	-3.98302	-3.49529	By MS/MS	By MS/MS	By MS/MS	By MS/MS	By MS/MS				By matching		Keep	+	8	8	8	11.8	11.8	11.8	104.98	0	20.727	597200	18
	FTN_1068	A0Q6U0	13.9757	14.2561	13.9677	14.6764	14.0933	21.9405	22.1375	22.0303	-2.21637	-1.98598	-2.09252	-2.07525	-2.50172	1.34136	1.57067	1.43155	-2.174368	1.44786	+	Infected_macrophage_FRATN_proteome	1.359e-07	0	-3.62223	-3.20794	By matching	By matching	By MS/MS	By MS/MS	By matching						Keep	+	2	2	2	22.1	22.1	22.1	15.861	0	7.0281	92361	2
	ftnA	A0Q6Q3	15.2579	14.2588	12.6044	15.7368	15.4578	22.1341	22.1129	22.1521	-0.95513	-1.98352	-3.32432	-1.09521	-1.11416	1.58721	1.5393	1.59118	-1.694468	1.57256333333333	+	Infected_macrophage_FRATN_proteome	0.00152923	0	-3.26703	-2.04817	By MS/MS	By MS/MS	By matching	By MS/MS	By MS/MS						Keep	+	2	2	2	8.4	8.4	8.4	19.072	0	7.4266	184260	7
	FTN_0131	A0Q477	13.7843	15.561	15.0167	15.3806	15.3123	22.1897	22.2414	22.4325	-2.40465	-0.793854	-1.1447	-1.42441	-1.26212	1.65782	1.70319	1.95867	-1.4059468	1.77322666666667	+	Infected_macrophage_FRATN_proteome	0.000130196	0	-3.17917	-2.32592	By MS/MS	By MS/MS	By MS/MS	By MS/MS	By MS/MS	By matching			By matching		Keep	+	6	6	6	15.6	15.6	15.6	50.722	0	13.604	563060	18
	FTN_1769	A0Q8Q4	15.1093	16.9632	17.2227	15.8327	17.2959	23.1469	23.2603	23.2098	-1.1013	0.503955	0.928205	-1.00657	0.690459	2.87339	3.00277	2.97738	0.00294980000000002	2.95118	+	Infected_macrophage_FRATN_proteome	0.00232348	0	-2.94823	-1.86208	By MS/MS	By MS/MS	By MS/MS	By MS/MS	By MS/MS			By matching			Keep	+	5	5	5	36.6	36.6	36.6	16.712	0	9.5653	1596400	24
	FTN_1097	A0Q6W8	15.5347	15.3154	12.9762	15.5591	14.6545	21.4536	21.6775	21.7829	-0.682854	-1.01823	-2.98838	-1.25944	-1.93103	0.72303	0.983959	1.10731	-1.5759868	0.938099666666667	+	Infected_macrophage_FRATN_proteome	0.00381633	0	-2.51409	-1.62167	By MS/MS	By MS/MS	By MS/MS	By MS/MS	By matching						Keep	+	4	4	4	30	30	30	21.35	0	7.8523	306900	6
	fmt	A0Q626	12.989	12.5719	12.6137	13.1188	13.1739	19.8641	19.7457	19.9109	-3.18695	-3.52463	-3.31592	-3.51483	-3.43665	-1.09829	-1.21566	-1.0592	-3.395796	-1.12438333333333	+	Infected_macrophage_FRATN_proteome	2.94785e-07	0	-2.27141	-2.07961	By MS/MS	By matching	By MS/MS	By MS/MS	By MS/MS			By matching			Keep	+	2	2	2	6.4	6.4	6.4	35.25	0.0030195	3.1316	42298	4
	FTN_0808	A0Q631	15.0692	15.1799	16.7682	15.4733	15.3159	21.8183	22.0928	21.9532	-1.14075	-1.14202	0.478978	-1.33874	-1.25846	1.18617	1.51366	1.3305	-0.8801984	1.34344333333333	+	Infected_macrophage_FRATN_proteome	0.00293001	0	-2.22364	-1.52198	By MS/MS	By MS/MS	By MS/MS	By MS/MS	By MS/MS	By matching			By matching		Keep	+	5	5	5	19.9	19.9	19.9	27.713	0	7.9738	544740	12
	fadA	A0Q7U2	14.9779	15.062	14.922	14.4873	15.6939	21.4025	21.6955	21.5195	-1.23055	-1.24973	-1.23027	-2.25002	-0.874072	0.658138	1.00692	0.762105	-1.3669284	0.809054333333333	+	Infected_macrophage_FRATN_proteome	0.000479215	0	-2.17598	-1.65093	By MS/MS	By MS/MS	By MS/MS	By MS/MS	By MS/MS	By matching	By matching	By matching			Keep	+	4	4	4	17.2	17.2	17.2	41.695	0	14.07	300980	12
	FTN_1163	A0Q734	15.4003	14.9052	15.2958	14.6522	14.6481	21.325	21.3846	21.4697	-0.815058	-1.39298	-0.892521	-2.09762	-1.93754	0.55972	0.610374	0.696836	-1.4271438	0.62231	+	Infected_macrophage_FRATN_proteome	0.00110222	0	-2.04945	-1.51766	By matching	By matching	By MS/MS	By matching	By MS/MS	By matching			By matching	By matching	Keep	+	3	3	3	28	28	28	16.456	0.0015398	3.563	274110	3
	accA	A0Q808	17.5315	19.0543	17.6758	19.3272	16.0105	23.6081	23.5391	23.5819	1.15767	2.48018	1.37605	2.43397	-0.552123	3.45908	3.35837	3.46505	1.3791494	3.4275	+	Infected_macrophage_FRATN_proteome	0.0320294	0.00137143	-2.04835	-1.17923	By MS/MS	By MS/MS	By MS/MS	By MS/MS	By MS/MS			By matching		By matching	Keep	+	18	18	18	58.1	58.1	58.1	35.436	0	80.724	8367000	58
	trhO	A0Q614	13.8495	15.038	14.2182	15.1154	14.814	21.1138	20.9574	21.1518	-2.34051	-1.27166	-1.86618	-1.66952	-1.76884	0.291511	0.0654947	0.280203	-1.783342	0.2124029	+	Infected_macrophage_FRATN_proteome	0.000148113	0	-1.99574	-1.61514	By MS/MS	By MS/MS	By MS/MS	By MS/MS	By MS/MS			By matching		By matching	Keep	+	7	7	7	23.7	23.7	23.7	37.922	0	12.139	367670	16
	pyrB	A0Q3W5	14.9732	14.2227	13.9909	16.2363	17.3235	21.4874	21.7011	21.7081	-1.23518	-2.0165	-2.07156	-0.633556	0.716125	0.765954	1.01406	1.00928	-1.0481342	0.929764666666667	+	Infected_macrophage_FRATN_proteome	0.0284443	0.00134579	-1.9779	-1.17086	By MS/MS	By MS/MS	By MS/MS	By MS/MS	By MS/MS	By matching	By matching	By matching		By matching	Keep	+	8	8	8	30.5	30.5	30.5	35.358	0	18.734	835090	24
	rhtB	A0Q7Q6	14.5196	14.5384	14.6869	14.3204	14.4481	20.849	21.0539	21.0319	-1.68136	-1.72808	-1.44269	-2.40428	-2.14092	-0.0379487	0.188578	0.123065	-1.879466	0.0912314333333333	+	Infected_macrophage_FRATN_proteome	0.000158366	0	-1.9707	-1.59507	By matching	By matching	By MS/MS	By MS/MS	By MS/MS				By matching		Keep	+	2	2	2	12.3	12.3	12.3	23.782	0	7.7136	143320	4
	FTN_0340	A0Q4T1	17.5963	16.7916	15.9798	17.8475	17.0632	22.8299	22.7743	22.8876	1.21526	0.341781	-0.274496	0.936695	0.474054	2.47083	2.38289	2.55511	0.5386588	2.46961	+	Infected_macrophage_FRATN_proteome	0.00137458	0	-1.93095	-1.43618	By MS/MS	By MS/MS	By MS/MS	By MS/MS	By MS/MS						Keep	+	5	5	5	53.2	53.2	53.2	12.166	0	145.12	1351600	21
	rsfS	A0Q600	15.1758	14.5568	12.685	15.2469	14.763	20.8157	21.0753	20.7263	-1.03589	-1.71127	-3.25149	-1.54798	-1.8207	-0.0737997	0.215873	-0.218318	-1.873466	-0.0254149	+	Infected_macrophage_FRATN_proteome	0.0102998	0	-1.84805	-1.23052	By MS/MS	By MS/MS	By matching	By MS/MS	By MS/MS						Keep	+	1	1	1	11.7	11.7	11.7	12.543	0.0063458	2.4863	101550	4
	rho	A0Q7S0	17.6259	17.9915	16.4864	17.7586	16.6629	22.9911	22.8817	22.9378	1.24157	1.47576	0.200448	0.846739	0.101787	2.67554	2.51988	2.6209	0.7732608	2.60544	+	Infected_macrophage_FRATN_proteome	0.00244865	0	-1.83218	-1.34095	By MS/MS	By MS/MS	By MS/MS	By MS/MS	By MS/MS	By matching	By matching	By matching	By matching	By matching	Keep	+	17	17	17	50	50	50	47.128	0	72.1	4470000	60
	FTN_0893	A0Q6B6	17.9954	17.2217	17.2072	16.9589	18.6219	23.0979	23.0431	23.1911	1.56996	0.748254	0.912884	0.0375414	1.9236	2.81116	2.72574	2.95287	1.03844788	2.82992333333333	+	Infected_macrophage_FRATN_proteome	0.00667644	0	-1.79148	-1.24268	By MS/MS	By MS/MS	By MS/MS	By MS/MS	By MS/MS			By matching	By matching	By matching	Keep	+	16	16	16	83.7	83.7	83.7	22.467	0	63.094	4718900	64
	FTN_1118	A0Q6Y9	14.1584	14.109	15.6176	9.80505	17.5148	20.4978	21.3184	19.9291	-2.03666	-2.12037	-0.60176	-6.57748	0.894029	-0.416049	0.525938	-1.04044	-2.0884482	-0.310183666666667			0.335785	0.031541	-1.77826	-0.65867	By matching	By matching	By MS/MS	By matching	By MS/MS	By matching		By matching	By matching		Keep	+	2	2	2	16.2	16.2	16.2	13.027	0.0015408	3.5707	297890	3
	galU	A0Q5V5	14.8306	14.8647	15.0003	14.8571	15.2278	21.1356	21.1124	21.2525	-1.37545	-1.42998	-1.15952	-1.90825	-1.34805	0.319194	0.263193	0.412179	-1.44425	0.331522	+	Infected_macrophage_FRATN_proteome	4.38684e-05	0	-1.77577	-1.51886	By MS/MS	By matching	By MS/MS	By MS/MS	By MS/MS						Keep	+	6	6	6	22.3	22.3	22.3	32.149	0	9.434	359120	10
	FTN_1261	A0Q7C7	18.8043	17.2309	20.4137	18.9244	18.837	24.2337	23.896	23.9585	2.28886	0.756948	4.08218	2.02639	2.12364	4.25354	3.81358	3.95861	2.2556036	4.00857666666667	+	Infected_macrophage_FRATN_proteome	0.0497134	0.00458741	-1.75297	-1.02204	By MS/MS	By MS/MS	By MS/MS	By MS/MS	By MS/MS	By matching	By matching	By matching	By matching		Keep	+	22	22	22	47.3	47.3	47.3	54.755	0	111.29	23518000	86
	kbl	A0Q5K4	17.175	17.2793	14.1392	17.9417	18.2696	22.6059	22.6415	22.6021	0.840836	0.80269	-1.93756	1.03201	1.59597	2.18636	2.21351	2.18094	0.4667892	2.19360333333333	+	Infected_macrophage_FRATN_proteome	0.0808143	0.00768675	-1.72681	-0.94699	By MS/MS	By MS/MS	By MS/MS	By MS/MS	By MS/MS	By matching	By matching	By matching	By matching	By matching	Keep	+	12	12	12	38.7	38.7	38.7	43.876	0	95.136	3477200	45
	FTN_1146	A0Q717	16.4709	17.6923	17.6271	18.1159	17.9153	22.9639	23.0677	23.0196	0.215075	1.193	1.32791	1.20828	1.26648	2.64099	2.75711	2.72811	1.042149	2.70873666666667	+	Infected_macrophage_FRATN_proteome	0.0009813	0	-1.66659	-1.30337	By MS/MS	By MS/MS	By MS/MS	By MS/MS	By MS/MS				By matching		Keep	+	9	9	9	30.7	30.7	30.7	44.15	0	51.558	2607900	32
	ugpQ	A0Q5L5	18.2485	18.4414	18.1228	18.743	18.3607	23.5947	23.7409	23.4985	1.7949	1.90095	1.81786	1.84283	1.68069	3.44206	3.61576	3.35575	1.807446	3.47119	+	Infected_macrophage_FRATN_proteome	5.01757e-07	0	-1.66374	-1.54928	By MS/MS	By MS/MS	By MS/MS	By MS/MS	By MS/MS	By matching		By matching	By matching	By matching	Keep	+	15	15	15	51.2	51.2	51.2	38.84	0	68.473	9700500	84
	FTN_0878	A0Q6A1	15.4251	15.4292	14.6698	13.2525	15.8074	21.0381	20.9544	21.1985	-0.790663	-0.914263	-1.45814	-3.39126	-0.758655	0.195377	0.061668	0.341406	-1.4625962	0.199483666666667	+	Infected_macrophage_FRATN_proteome	0.0470683	0.00579221	-1.66208	-0.996984	By MS/MS	By MS/MS	By MS/MS	By MS/MS	By MS/MS					By matching	Keep	+	4	4	4	14.6	14.6	14.6	36.96	0	7.6257	248250	7
	FTN_1016	A0Q6N9	15.7291	15.8303	16.0561	18.2765	17.3719	22.3147	22.3144	22.3621	-0.491631	-0.547827	-0.205555	1.37079	0.761137	1.81656	1.7963	1.8664	0.1773828	1.82642	+	Infected_macrophage_FRATN_proteome	0.017361	0.00242623	-1.64904	-1.09451	By MS/MS	By MS/MS	By MS/MS	By MS/MS	By MS/MS			By matching	By matching		Keep	+	7	7	7	51.5	51.5	51.5	19.08	0	38.399	1712100	23
	pyrC	A0Q3X0	15.6706	15.1105	16.247	15.9353	16.1901	21.6908	21.6232	21.8166	-0.549175	-1.20542	-0.0330698	-0.911747	-0.369489	1.02426	0.9147	1.15148	-0.61378016	1.03014666666667	+	Infected_macrophage_FRATN_proteome	0.00103627	0	-1.64393	-1.28656	By MS/MS	By MS/MS	By MS/MS	By MS/MS	By MS/MS						Keep	+	6	6	6	22.1	22.1	22.1	50.321	0	16.037	513970	17
	FTN_1446	A0Q7U9	11.2087	12.8281	14.0202	13.126	13.0182	19.2103	19.0483	19.2423	-4.93815	-3.29057	-2.04508	-3.50817	-3.59498	-1.80217	-1.94631	-1.7487	-3.47539	-1.83239333333333	+	Infected_macrophage_FRATN_proteome	0.0369638	0.00449315	-1.643	-1.0173	By matching	By matching	By MS/MS	By matching	By matching						Keep	+	1	1	1	2.6	2.6	2.6	52.08	0.0046974	2.7164	36143	1
	FTN_1459	A0Q7W2	14.3336	14.9504	14.7865	15.0698	14.7658	20.9987	20.7141	21.0079	-1.86432	-1.35168	-1.3527	-1.71166	-1.81785	0.145342	-0.2011	0.0916103	-1.619642	0.0119507666666667	+	Infected_macrophage_FRATN_proteome	7.00727e-05	0	-1.63159	-1.39606	By MS/MS	By MS/MS	By MS/MS	By MS/MS	By MS/MS						Keep	+	2	2	2	8.1	8.1	8.1	27.532	0.00058369	4.4842	173270	6
	minD	A0Q4S1	18.7864	18.3574	18.328	19.2045	18.4177	23.8194	23.6283	23.7508	2.27295	1.82156	2.02068	2.30981	1.7337	3.72741	3.47214	3.6864	2.03174	3.62865	+	Infected_macrophage_FRATN_proteome	6.97301e-05	0	-1.59691	-1.37076	By MS/MS	By MS/MS	By MS/MS	By MS/MS	By MS/MS		By matching	By matching	By matching	By matching	Keep	+	13	13	13	59.1	59.1	59.1	30.12	0	51.772	6210700	44
	adhC	A0Q4Z7	15.1089	15.2576	15.0528	16.9075	15.2172	21.3613	21.3967	21.5169	-1.1017	-1.07103	-1.11208	-0.0132167	-1.35883	0.605816	0.625808	0.758695	-0.93137134	0.663439666666667	+	Infected_macrophage_FRATN_proteome	0.00232701	0.00036	-1.59481	-1.21221	By MS/MS	By MS/MS	By MS/MS	By MS/MS	By MS/MS	By matching	By matching	By matching		By matching	Keep	+	9	8	8	34.9	32.7	32.7	39.591	0	34.02	863280	24
	FTN_0141	A0Q487	15.0269	15.4413	16.3184	16.874	16.6293	21.8128	21.8102	21.8812	-1.18235	-0.903209	0.0343958	-0.0441771	0.070538	1.17919	1.15321	1.23614	-0.40496046	1.18951333333333	+	Infected_macrophage_FRATN_proteome	0.00405581	0.00135849	-1.59447	-1.17808	By MS/MS	By MS/MS	By MS/MS	By MS/MS	By MS/MS	By matching		By matching	By matching		Keep	+	6	6	6	16.9	16.9	16.9	49.453	0	27.021	1050200	25
	rpsS	A0Q4I7	18.0747	17.7569	18.6257	18.6586	18.0203	23.2332	23.6737	23.4158	1.64044	1.25405	2.31493	1.75743	1.36413	2.98298	3.53005	3.24736	1.666196	3.25346333333333	+	Infected_macrophage_FRATN_proteome	0.00114469	0	-1.58727	-1.24652	By MS/MS	By MS/MS	By MS/MS	By MS/MS	By MS/MS			By matching			Keep	+	5	5	5	59.8	59.8	59.8	10.499	0	18.018	2354200	13
	coaX	A0Q7L5	15.1363	15.2887	15.9572	15.4266	15.6616	21.2805	21.4626	21.4071	-1.07474	-1.04262	-0.294917	-1.3819	-0.906918	0.503208	0.709862	0.614795	-0.940219	0.609288333333333	+	Infected_macrophage_FRATN_proteome	0.000694392	0	-1.54951	-1.2469	By MS/MS	By MS/MS	By MS/MS	By MS/MS	By MS/MS						Keep	+	3	3	3	16.8	16.8	16.8	27.92	0	15.717	443070	14
	FTN_1254	A0Q7C0	13.9022	14.0915	16.2543	14.6213	15.4068	20.8078	20.9823	20.8441	-2.28867	-2.13636	-0.0264745	-2.12618	-1.16602	-0.0823051	0.0972544	-0.0968338	-1.5487409	-0.0272948333333333	+	Infected_macrophage_FRATN_proteome	0.0381209	0.00685714	-1.52145	-0.96629	By MS/MS	By MS/MS	By MS/MS	By MS/MS	By MS/MS		By MS/MS	By matching			Keep	+	5	5	5	13.3	13.3	13.3	42.236	0	10.353	381470	14
	def	A0Q581	15.6845	15.8843	15.5025	16.2496	16.2189	21.5328	21.6772	21.8022	-0.535503	-0.498494	-0.705759	-0.621264	-0.340201	0.823609	0.983577	1.13261	-0.5402442	0.979932	+	Infected_macrophage_FRATN_proteome	6.72146e-06	0	-1.52018	-1.376	By MS/MS	By MS/MS	By MS/MS	By MS/MS	By MS/MS					By matching	Keep	+	3	3	3	19.9	19.9	19.9	24.237	0	16.916	489950	12
	pyrF	A0A6N3JCB7	14.7834	15.4819	15.3253	15.1758	15.3555	21.0992	21.2188	21.152	-1.42188	-0.866118	-0.865866	-1.6137	-1.21819	0.272969	0.398902	0.280465	-1.1971508	0.317445333333333	+	Infected_macrophage_FRATN_proteome	0.0002819	0	-1.5146	-1.26128	By matching	By MS/MS	By MS/MS	By MS/MS	By MS/MS	By matching	By matching			By matching	Keep	+	4	4	4	21.9	21.9	21.9	23.413	0.00045558	5.5807	365270	7
	FTN_0182	A0Q4C7	13.9763	14.0013	14.304	14.267	14.2514	20.1001	20.2673	20.3304	-2.21578	-2.21876	-1.78866	-2.45363	-2.34094	-0.844213	-0.669198	-0.626591	-2.203554	-0.713334	+	Infected_macrophage_FRATN_proteome	8.05197e-05	0	-1.49022	-1.28699	By MS/MS	By MS/MS	By MS/MS	By MS/MS	By matching						Keep	+	2	2	2	9.3	9.3	9.3	25.567	0.00058207	4.3919	122920	6
	FTN_1438	A0Q7U1	15.684	15.1284	15.5021	15.467	16.6071	21.4367	21.4925	21.4925	-0.535994	-1.18907	-0.70612	-1.34456	0.0498929	0.70157	0.747998	0.726718	-0.74517022	0.725428666666667	+	Infected_macrophage_FRATN_proteome	0.00438117	0.00213333	-1.4706	-1.10463	By MS/MS	By MS/MS	By MS/MS	By MS/MS	By MS/MS	By matching				By matching	Keep	+	11	11	11	16.4	16.4	16.4	100.66	0	35.558	961870	28
	FTN_0910	A0Q6D3	15.8258	16.2768	16.4319	16.1893	15.8803	21.7824	21.6788	21.8234	-0.396512	-0.139914	0.14658	-0.676994	-0.684523	1.14058	0.985618	1.16039	-0.3502726	1.09552933333333	+	Infected_macrophage_FRATN_proteome	0.000553712	0.000776699	-1.4458	-1.18795	By MS/MS	By MS/MS	By MS/MS	By MS/MS	By MS/MS			By matching	By matching		Keep	+	4	4	4	9.4	9.4	9.4	55.316	0	7.7411	519160	10
	AW25_371	A0A6N3JCV0	16.3326	17.6916	17.4115	17.2566	17.5078	22.5178	22.6757	22.5999	0.0921621	1.19234	1.11482	0.338776	0.887519	2.07448	2.25713	2.17806	0.72512342	2.16989	+	Infected_macrophage_FRATN_proteome	0.0026103	0.00189655	-1.44477	-1.11772	By MS/MS	By MS/MS	By MS/MS	By MS/MS	By MS/MS	By matching		By matching		By matching	Keep	+	7	7	7	20.3	20.3	20.3	49.449	0	20.574	2656400	29
	FTN_0728	A0Q5V4	15.2888	15.4236	15.1822	15.9336	15.6457	21.2383	21.325	21.352	-0.924735	-0.919379	-0.995163	-0.913318	-0.923086	0.449617	0.534358	0.54258	-0.9351362	0.508851666666667	+	Infected_macrophage_FRATN_proteome	5.00699e-09	0	-1.44399	-1.40243	By MS/MS	By MS/MS	By MS/MS	By MS/MS	By MS/MS						Keep	+	3	3	3	9.8	9.8	9.8	42.779	0	11.065	417250	13
	FTN_0109	A0Q455	16.9304	17.9794	17.3014	18.7592	18.0946	23.0446	22.9338	23.0794	0.623452	1.46433	1.00599	1.85922	1.43323	2.74348	2.58633	2.80648	1.2772444	2.71209666666667	+	Infected_macrophage_FRATN_proteome	0.00244116	0.00188034	-1.43485	-1.11513	By MS/MS	By MS/MS	By MS/MS	By MS/MS	By MS/MS				By matching	By matching	Keep	+	9	9	9	30.1	30.1	30.1	37.077	0	49.277	3884600	33
	FTN_0339	A0Q4T0	12.9682	13.5143	12.5314	13.7081	13.2732	19.2251	19.3788	19.3378	-3.20741	-2.66367	-3.39028	-2.97018	-3.33567	-1.78623	-1.60005	-1.65022	-3.113442	-1.67883333333333	+	Infected_macrophage_FRATN_proteome	0.000226795	0.000363636	-1.43461	-1.21282	By matching	By MS/MS	By matching	By MS/MS	By MS/MS				By MS/MS		Keep	+	2	2	2	15.4	15.4	15.4	13.809	0.0059721	2.5461	86474	4
	FTN_1315	A0Q7H6	13.5108	13.081	14.5468	14.6317	15.2264	20.1868	20.2339	20.1819	-2.67368	-3.05953	-1.56928	-2.11657	-1.34947	-0.750871	-0.70419	-0.779733	-2.153706	-0.744931333333333	+	Infected_macrophage_FRATN_proteome	0.0169588	0.00568153	-1.40877	-0.984915	By MS/MS	By matching	By MS/MS	By MS/MS	By MS/MS	By matching				By matching	Keep	+	3	3	3	7.8	7.8	7.8	55.35	0	9.094	168840	7
	FTN_0032	A0Q3X8	15.1928	15.6758	15.6669	16.2477	15.8043	21.4673	21.4021	21.4416	-1.01917	-0.688975	-0.557216	-0.62302	-0.761807	0.740429	0.632695	0.66001	-0.7300376	0.677711333333333	+	Infected_macrophage_FRATN_proteome	1.33209e-05	0	-1.40775	-1.26928	By MS/MS	By MS/MS	By MS/MS	By MS/MS	By MS/MS			By matching			Keep	+	6	6	6	30.3	30.3	30.3	23.125	0	31.313	776380	14
	potG	A0Q5W5	17.2956	16.0564	17.2002	15.1936	16.1612	21.9228	21.9234	21.9416	0.94802	-0.341267	0.905965	-1.59724	-0.398877	1.31888	1.2976	1.3153	-0.0966798	1.31059333333333	+	Infected_macrophage_FRATN_proteome	0.0677164	0.0100204	-1.40727	-0.862067	By MS/MS	By MS/MS	By MS/MS	By MS/MS	By MS/MS	By matching		By matching		By matching	Keep	+	8	8	8	29.2	29.2	29.2	42.296	0	26.108	1215800	24
	FTN_1267	A0Q7D3	11.2864	14.4723	13.9514	14.4273	12.1133	19.1775	19.2844	19.3494	-4.86172	-1.78847	-2.10725	-2.30548	-4.51517	-1.83748	-1.69895	-1.63826	-3.115618	-1.72489666666667			0.159956	0.0201265	-1.39072	-0.744765	By matching	By MS/MS	By MS/MS	By MS/MS	By matching	By matching		By matching	By matching		Keep	+	3	3	3	15.8	15.8	15.8	28.918	0	9.127	92505	5
	raiA	A0Q7G2	20.3249	18.0479	17.3556	20.6417	18.0614	23.6933	23.7865	23.8027	3.64028	1.52906	1.05956	3.76408	1.40235	3.56728	3.67392	3.75442	2.279066	3.66520666666667			0.127002	0.0161717	-1.38614	-0.777498	By MS/MS	By MS/MS	By MS/MS	By MS/MS	By MS/MS			By matching		By matching	Keep	+	8	8	8	78.6	78.6	78.6	11.11	0	36.686	8925400	48
	FTN_0275	A0Q4L8	13.9985	15.7413	17.2128	17.3991	16.8674	21.8691	21.8044	21.7619	-2.19395	-0.629136	0.918419	0.482969	0.291965	1.25068	1.14581	1.07979	-0.2259466	1.15876			0.1098	0.0146	-1.38471	-0.796626	By MS/MS	By MS/MS	By MS/MS	By MS/MS	By MS/MS	By matching	By matching		By matching	By matching	Keep	+	9	9	9	32.4	32.4	32.4	39.69	0	67.888	1937700	31
	FTN_0998	A0Q6M1	15.3392	15.7465	14.4316	15.7543	15.6726	21.1203	21.1858	21.2456	-0.875159	-0.624385	-1.67336	-1.07903	-0.895733	0.299766	0.356813	0.403135	-1.0295334	0.353238	+	Infected_macrophage_FRATN_proteome	0.00109951	0.00191304	-1.38277	-1.11847	By MS/MS	By MS/MS	By MS/MS	By MS/MS	By MS/MS						Keep	+	5	5	5	18.4	18.4	18.4	43.996	0	12.075	369670	15
	FTN_0099	A0Q445	14.0367	14.2766	14.6736	14.3788	14.1575	20.1536	20.3743	20.2171	-2.15637	-1.96725	-1.45471	-2.3503	-2.43643	-0.786614	-0.557097	-0.743433	-2.073012	-0.695714666666667	+	Infected_macrophage_FRATN_proteome	0.00117406	0.00186441	-1.3773	-1.1122	By MS/MS	By MS/MS	By MS/MS	By MS/MS	By MS/MS						Keep	+	2	2	2	10.8	10.8	10.8	25.141	0	9.8254	93745	6
	gcvPA	A0Q587	16.6636	17.1346	17.0633	17.1934	17.126	22.2927	22.5347	22.3448	0.386336	0.665938	0.770654	0.274826	0.532456	1.78862	2.07729	1.84373	0.526042	1.90321333333333	+	Infected_macrophage_FRATN_proteome	5.46365e-05	0.000356436	-1.37717	-1.21196	By MS/MS	By MS/MS	By MS/MS	By MS/MS	By MS/MS						Keep	+	5	5	5	17.4	17.4	17.4	49.685	0	25.829	1595000	27
	trpB	A0Q8M6	15.9053	16.6369	16.4664	16.4043	16.196	21.814	21.8628	21.8945	-0.318311	0.195581	0.18068	-0.478285	-0.36349	1.18071	1.2203	1.25357	-0.156765	1.21819333333333	+	Infected_macrophage_FRATN_proteome	0.00036967	0.0015	-1.37496	-1.1539	By MS/MS	By MS/MS	By MS/MS	By MS/MS	By MS/MS					By matching	Keep	+	10	10	10	37.9	37.9	37.9	43.006	0	33.572	1601700	29
	FTN_0772	A0Q5Z8	18.0365	18.9421	11.072	19.2373	18.8088	22.7087	22.3713	22.5795	1.60649	2.37414	-4.70891	2.343	2.09741	2.31691	1.86888	2.15132	0.742426	2.11237			0.482129	0.0903853	-1.36994	-0.484281	By MS/MS	By MS/MS	By matching	By MS/MS	By MS/MS						Keep	+	5	5	5	45.8	45.8	45.8	10.466	0	68.798	2924300	18
	FTN_0639	A0Q5L7	18.5882	17.7004	16.4646	17.5935	17.3068	22.8176	22.7005	22.6402	2.0968	1.20065	0.1789	0.679678	0.700596	2.4552	2.28876	2.23087	0.9713248	2.32494333333333	+	Infected_macrophage_FRATN_proteome	0.0208779	0.00759524	-1.35362	-0.943025	By MS/MS	By MS/MS	By MS/MS	By MS/MS	By MS/MS		By matching			By matching	Keep	+	4	4	4	41.3	41.3	41.3	13.785	0	14.46	1930200	11
	ffh	A0Q666	16.7939	17.761	17.6453	17.9387	16.7656	22.5976	22.6669	22.5804	0.502138	1.25793	1.3459	1.02898	0.197294	2.17582	2.24591	2.1525	0.8664484	2.19141	+	Infected_macrophage_FRATN_proteome	0.00430263	0.00452414	-1.32496	-1.02127	By MS/MS	By MS/MS	By MS/MS	By MS/MS	By MS/MS			By matching	By matching	By matching	Keep	+	22	22	22	54.4	54.4	54.4	50.338	0	103.99	5122800	78
	FTN_0807	A0Q630	16.335	15.1635	14.9982	16.1457	17.6338	21.5668	21.7516	21.5986	0.0942945	-1.157	-1.16142	-0.71729	1.0047	0.866785	1.07847	0.865771	-0.3873431	0.937008666666667			0.055197	0.01036	-1.32435	-0.850148	By MS/MS	By MS/MS	By MS/MS	By MS/MS	By MS/MS	By matching		By matching	By matching		Keep	+	6	6	6	28.1	28.1	28.1	27.703	0	13.554	1015900	17
	gmhA	A0Q450	13.5826	14.2686	13.9513	16.5244	14.6776	20.1249	20.6793	20.5796	-2.60305	-1.97456	-2.10734	-0.367286	-1.90754	-0.817512	-0.237558	-0.369603	-1.7919552	-0.474891	+	Infected_macrophage_FRATN_proteome	0.0439241	0.0100933	-1.31706	-0.867637	By matching	By matching	By matching	By MS/MS	By matching	By matching			By matching		Keep	+	2	2	2	14.1	14.1	14.1	21.057	0.0027643	3.2573	230970	3
	sucC	A0Q5H4	20.0815	20.1632	19.7512	20.5748	20.2137	24.6466	24.6592	24.6525	3.42396	3.52816	3.42737	3.69639	3.40393	4.77789	4.78702	4.86816	3.495962	4.81102333333333	+	Infected_macrophage_FRATN_proteome	2.33615e-06	0	-1.31506	-1.22249	By MS/MS	By MS/MS	By MS/MS	By MS/MS	By MS/MS	By matching		By matching	By matching	By matching	Keep	+	15	15	15	41.3	41.3	41.3	41.527	0	101.4	29649000	72
	FTN_1297	A0Q7G3	14.4023	14.4714	14.7208	15.0298	14.7281	20.4124	20.7037	20.4391	-1.79675	-1.78929	-1.41206	-1.74863	-1.85619	-0.507992	-0.211996	-0.514494	-1.720584	-0.411494	+	Infected_macrophage_FRATN_proteome	5.11716e-05	0.00152727	-1.30909	-1.16044	By MS/MS	By MS/MS	By MS/MS	By MS/MS	By MS/MS						Keep	+	1	1	1	18.5	18.5	18.5	9.5732	0.00015865	6.8308	106350	5
	rnr	A0Q7W4	14.9586	15.3908	15.8401	16.1791	15.9509	21.2088	21.3981	21.3558	-1.24954	-0.949344	-0.400722	-0.686421	-0.61273	0.412153	0.627593	0.547562	-0.7797514	0.529102666666667	+	Infected_macrophage_FRATN_proteome	0.000621289	0.00269919	-1.30885	-1.09002	By MS/MS	By MS/MS	By MS/MS	By MS/MS	By MS/MS			By matching	By matching		Keep	+	11	11	11	18.2	18.2	18.2	87.584	0	22.401	892340	25
	FTN_0381	A0Q4W9	15.4136	15.7796	15.6417	16.2491	15.9233	21.4683	21.3705	21.4286	-0.801975	-0.594145	-0.579985	-0.621726	-0.640797	0.741698	0.592391	0.642972	-0.6477256	0.659020333333333	+	Infected_macrophage_FRATN_proteome	7.56921e-07	0	-1.30675	-1.23024	By MS/MS	By MS/MS	By MS/MS	By MS/MS	By MS/MS					By matching	Keep	+	4	4	4	15.9	15.9	15.9	37.929	0	12.681	561820	15
	FTN_0391	A0Q4X9	17.7798	18.0026	16.0514	18.2459	18.1077	22.8373	22.712	22.7602	1.37835	1.48625	-0.209804	1.33983	1.44541	2.48022	2.30343	2.38814	1.0880072	2.39059666666667	+	Infected_macrophage_FRATN_proteome	0.0242952	0.00981609	-1.30259	-0.907391	By MS/MS	By MS/MS	By MS/MS	By MS/MS	By MS/MS						Keep	+	8	8	8	43.5	43.5	43.5	21.986	0	49.778	4045600	40
	FTN_0033	A0Q3X9	17.7377	18.124	17.4834	18.1345	18.1218	22.8765	23.065	22.9835	1.34093	1.60098	1.18588	1.2271	1.45852	2.53	2.75367	2.68079	1.362682	2.65482	+	Infected_macrophage_FRATN_proteome	2.60159e-05	0.0013211	-1.29214	-1.16158	By MS/MS	By MS/MS	By MS/MS	By MS/MS	By MS/MS	By matching					Keep	+	7	7	7	35.7	35.7	35.7	20.78	0	15.821	3296300	22
	ilvB	A0Q6R4	16.7261	17.8374	18.0625	18.0846	17.7204	22.8188	22.7875	22.8411	0.441882	1.33013	1.75826	1.17661	1.08523	2.45673	2.39973	2.49417	1.1584224	2.45021	+	Infected_macrophage_FRATN_proteome	0.00395539	0.00460927	-1.29179	-1.00539	By MS/MS	By MS/MS	By MS/MS	By MS/MS	By MS/MS	By matching	By matching	By matching	By matching		Keep	+	17	17	17	33.3	33.3	33.3	61.588	0	54.543	4484600	58
	FTN_1760	A0Q8P6	13.1235	13.268	13.8526	13.4526	13.6782	19.3885	19.4713	19.3988	-3.05465	-2.88869	-2.19652	-3.20632	-2.92383	-1.61032	-1.50314	-1.58731	-2.854002	-1.56692333333333	+	Infected_macrophage_FRATN_proteome	0.00147132	0.00379412	-1.28708	-1.04412	By matching	By matching	By MS/MS	By matching	By MS/MS				By matching		Keep	+	2	2	2	8.2	8.2	8.2	36.481	0.0035418	3.0049	74974	2
	groES	A0Q839	19.7164	20.5669	18.9727	19.5855	20.4212	24.4203	24.2838	24.4518	3.09948	3.90968	2.6579	2.69534	3.5969	4.49051	4.30821	4.60512	3.19186	4.46794666666667	+	Infected_macrophage_FRATN_proteome	0.00890008	0.00714634	-1.27609	-0.955698	By MS/MS	By MS/MS	By MS/MS	By MS/MS	By MS/MS	By matching	By matching	By matching	By matching	By matching	Keep	+	8	8	8	63.2	63.2	63.2	10.245	0	65.519	10494000	33
	galK	A0Q5R2	14.204	14.7058	13.8515	14.3583	15.0683	20.1386	20.4228	20.3044	-1.99181	-1.57515	-2.19751	-2.36925	-1.51024	-0.802764	-0.506285	-0.653405	-1.928792	-0.654151333333333	+	Infected_macrophage_FRATN_proteome	0.0015809	0.00425714	-1.27464	-1.03319	By MS/MS	By MS/MS	By MS/MS	By MS/MS	By MS/MS	By matching		By matching			Keep	+	4	4	4	12	12	12	43.488	0	12.885	232880	13
	iglA	A0Q7I5	18.1642	18.2613	17.5911	18.3513	18.0629	23.0122	23.1814	23.0355	1.71998	1.73074	1.29233	1.44648	1.40375	2.70233	2.90213	2.74894	1.518656	2.78446666666667	+	Infected_macrophage_FRATN_proteome	5.49854e-05	0.00192982	-1.26581	-1.12473	By MS/MS	By MS/MS	By MS/MS	By MS/MS	By MS/MS	By matching	By matching	By matching		By matching	Keep	+	6	6	6	41.8	41.8	41.8	20.973	0	79.227	4053000	26
	pdxS	A0Q5I1	19.0543	19.3228	18.3345	19.631	19.5166	23.8661	24.0174	23.7421	2.51105	2.73392	2.02711	2.74138	2.75565	3.78672	3.96842	3.675	2.553822	3.81004666666667	+	Infected_macrophage_FRATN_proteome	0.000677389	0.00364179	-1.25622	-1.0505	By MS/MS	By MS/MS	By MS/MS	By MS/MS	By MS/MS	By MS/MS	By matching		By MS/MS	By matching	Keep	+	9	9	9	39.7	39.7	39.7	30.818	0	64.906	9363000	48
	AW25_1626	A0A6N3JDC4	17.4134	16.4977	16.2873	16.7103	18.8202	22.336	22.3111	22.4165	1.05271	0.064028	0.00365733	-0.195473	2.10802	1.84361	1.79209	1.9377	0.606588466	1.8578			0.0737995	0.0144464	-1.25121	-0.79264	By MS/MS	By MS/MS	By MS/MS	By MS/MS	By MS/MS	By matching		By matching	By matching		Keep	+	5	5	5	50	50	50	14.018	0	18.581	2636900	22
	AW25_1239	A0A6N3JAT1	16.6993	15.3656	15.5227	17.2997	17.2496	21.9048	21.7911	21.8474	0.418064	-0.972367	-0.687507	0.382388	0.6474	1.29602	1.12885	1.19184	-0.0424044	1.20557	+	Infected_macrophage_FRATN_proteome	0.0293444	0.0100412	-1.24797	-0.867529	By MS/MS	By MS/MS	By MS/MS	By MS/MS	By MS/MS			By matching			Keep	+	5	5	5	38.9	38.9	38.9	21.09	0	40.297	1486400	23
	fbaA	A0Q7I9	19.9486	19.1915	19.7398	19.5273	19.4304	24.1607	24.1698	24.1439	3.30585	2.60984	3.4161	2.63645	2.67549	4.16084	4.1628	4.20159	2.928746	4.17507666666667	+	Infected_macrophage_FRATN_proteome	0.00190481	0.00464	-1.24633	-1.00752	By MS/MS	By MS/MS	By MS/MS	By MS/MS	By MS/MS	By matching	By matching	By matching	By matching	By matching	Keep	+	18	18	18	52.8	52.8	52.8	38.103	0	193.84	23461000	94
	FTN_1408	A0Q7R3	13.0762	13.4629	12.1314	13.4324	13.6467	18.9918	19.0409	19.2588	-3.10117	-2.71063	-3.7517	-3.22499	-2.95586	-2.0374	-1.95406	-1.73169	-3.14887	-1.90771666666667	+	Infected_macrophage_FRATN_proteome	0.00209349	0.00522876	-1.24115	-1.00052	By matching	By matching	By MS/MS	By MS/MS	By MS/MS	By matching		By matching	By MS/MS	By matching	Keep	+	3	3	3	14.1	14.1	14.1	28.92	0.0072292	2.4082	107410	5
	FTN_0698	A0Q5S5	15.7921	15.4685	15.4736	16.4071	16.3323	21.2933	21.5474	21.4792	-0.429661	-0.87836	-0.731871	-0.475697	-0.224886	0.519463	0.81802	0.709288	-0.548095	0.682257	+	Infected_macrophage_FRATN_proteome	0.000316239	0.00366917	-1.23035	-1.05465	By MS/MS	By MS/MS	By MS/MS	By MS/MS	By MS/MS						Keep	+	3	3	3	24.4	24.4	24.4	17.771	0	10.463	372640	9
	tktA	A0Q7J3	17.6616	17.6785	16.9735	18.127	17.8142	22.6658	22.7468	22.7576	1.2733	1.17996	0.681896	1.21952	1.17246	2.26243	2.34781	2.38474	1.1054272	2.33166	+	Infected_macrophage_FRATN_proteome	0.000152822	0.00295238	-1.22623	-1.07038	By MS/MS	By MS/MS	By MS/MS	By MS/MS	By MS/MS		By matching			By matching	Keep	+	16	16	16	36.7	36.7	36.7	73.272	0	92.144	6226100	65
	FTN_0039	A0Q3Y5	14.7813	14.8793	13.7894	15.0722	14.7938	20.32	20.5475	20.4491	-1.42394	-1.41664	-2.25362	-1.70945	-1.78938	-0.607469	-0.375641	-0.504181	-1.718606	-0.495763666666667	+	Infected_macrophage_FRATN_proteome	0.00112908	0.0047027	-1.22284	-1.01058	By matching	By MS/MS	By MS/MS	By MS/MS	By matching						Keep	+	3	3	3	29.8	29.8	29.8	15.929	0.0054659	2.6129	169850	4
	nuoC	A0Q8H0	16.8829	16.924	18.3128	15.8526	17.0484	22.0857	22.5551	22.0694	0.581236	0.466908	2.00566	-0.988181	0.460291	1.52575	2.10331	1.48279	0.5051828	1.70395			0.114016	0.0215152	-1.19877	-0.727193	By MS/MS	By MS/MS	By MS/MS	By MS/MS	By MS/MS	By matching	By matching	By matching	By matching		Keep	+	6	6	6	24.3	24.3	24.3	24.964	0	14.315	1907500	15
	FTN_0984	A0Q6K7	13.8257	13.5912	14.1691	14.4787	14.5814	19.8994	19.9597	19.9284	-2.36392	-2.59342	-1.91054	-2.25797	-2.00537	-1.06028	-0.991461	-1.04116	-2.226244	-1.030967	+	Infected_macrophage_FRATN_proteome	0.00034977	0.00461972	-1.19528	-1.02611	By matching	By MS/MS	By MS/MS	By MS/MS	By MS/MS						Keep	+	6	6	6	11.9	11.9	11.9	71.744	0	15.408	268550	13
	FTN_1072	A0Q6U4	15.8321	16.0908	15.7145	16.5472	16.3578	21.5734	21.4772	21.6437	-0.390315	-0.309841	-0.514207	-0.346215	-0.198956	0.875168	0.728482	0.924877	-0.3519068	0.842842333333333	+	Infected_macrophage_FRATN_proteome	6.11591e-06	0.00215126	-1.19475	-1.1052	By MS/MS	By MS/MS	By MS/MS	By MS/MS	By MS/MS						Keep	+	9	9	9	33.8	33.8	33.8	31.926	0	24.706	1349100	32
	guaB	A0Q5N8	17.7449	15.4033	17.0501	17.9582	17.3584	22.1775	22.4377	22.261	1.34733	-0.937925	0.757608	1.04871	0.748582	1.64233	1.95357	1.7339	0.592861	1.7766			0.0689897	0.0170209	-1.18374	-0.771046	By MS/MS	By MS/MS	By MS/MS	By MS/MS	By MS/MS	By matching		By matching	By matching	By matching	Keep	+	15	15	15	44.7	44.7	44.7	52.077	0	50.391	2767300	38
	grxA	A0Q6K5	15.7768	16.2946	14.3607	16.5703	16.3883	21.3107	21.5503	21.3236	-0.444711	-0.123653	-1.73743	-0.324865	-0.16794	0.541558	0.82172	0.505362	-0.5597198	0.62288			0.0270081	0.0116617	-1.1826	-0.840809	By MS/MS	By MS/MS	By matching	By MS/MS	By MS/MS						Keep	+	1	1	1	11.6	11.6	11.6	10.07	0.00058335	4.4629	260350	4
	rpsO	A0Q5I8	17.2041	17.2843	19.2709	19.3425	19.212	23.2464	23.3113	23.3675	0.866699	0.807414	2.95264	2.44945	2.47238	2.99975	3.06782	3.18406	1.9097166	3.08387666666667			0.0969908	0.020856	-1.17416	-0.735012	By MS/MS	By MS/MS	By MS/MS	By MS/MS	By MS/MS	By matching					Keep	+	8	8	8	68.2	68.2	68.2	10.359	0	89.539	6011200	41
	pgsW	A0Q770	15.1303	18.0399	15.3036	15.4314	15.4863	21.4015	21.281	21.4105	-1.08065	1.5215	-0.885473	-1.37746	-1.08518	0.656868	0.478237	0.61925	-0.5814526	0.584785			0.151515	0.0282192	-1.16624	-0.68206	By MS/MS	By MS/MS	By MS/MS	By MS/MS	By MS/MS	By matching	By matching	By matching			Keep	+	7	7	7	21.3	21.3	21.3	44.22	0	13.629	1097200	23
	FTN_0839	A0Q662	18.2595	17.5935	18.0181	17.0903	18.527	22.8107	22.8683	22.864	1.80468	1.09963	1.71438	0.170501	1.83535	2.44644	2.50278	2.52418	1.3249082	2.49113333333333			0.0334653	0.0130806	-1.16623	-0.818583	By MS/MS	By MS/MS	By MS/MS	By MS/MS	By MS/MS	By matching			By matching	By matching	Keep	+	12	12	12	37.2	37.2	37.2	41.645	0	71.66	5022300	45
	FTN_0225	A0Q4G9	15.155	15.6409	15.3399	15.859	15.5119	21.0947	20.9688	21.2039	-1.05635	-0.720859	-0.852675	-0.982265	-1.05915	0.267255	0.0800353	0.348483	-0.9342598	0.231924433333333	+	Infected_macrophage_FRATN_proteome	3.09237e-05	0.00372519	-1.16618	-1.05583	By MS/MS	By MS/MS	By MS/MS	By MS/MS	By MS/MS						Keep	+	2	2	2	7.5	7.5	7.5	34.919	0.00031279	6.3907	229460	8
	FTN_0634	A0Q5L2	14.1814	14.2195	14.2378	14.5605	14.3058	19.9474	20.1174	20.0786	-2.01404	-2.01942	-1.84847	-2.18237	-2.28562	-1.00861	-0.826244	-0.886262	-2.069984	-0.907038666666667	+	Infected_macrophage_FRATN_proteome	3.78768e-05	0.00361481	-1.16295	-1.04961	By MS/MS	By MS/MS	By MS/MS	By MS/MS	By MS/MS						Keep	+	3	3	3	13.4	13.4	13.4	28.614	0.00015939	6.9737	211980	10
	glmS	A0Q566	18.341	17.1826	16.6274	17.0747	18.4296	22.6107	22.5107	22.5582	1.87711	0.711302	0.339811	0.154716	1.74477	2.19246	2.04668	2.12341	0.9655418	2.12085			0.0518101	0.0152348	-1.15531	-0.782066	By MS/MS	By MS/MS	By MS/MS	By MS/MS	By MS/MS	By matching	By matching	By matching	By matching	By matching	Keep	+	25	24	24	43.8	42.3	42.3	67.5	0	134.8	7313300	84
	FTN_1445	A0Q7U8	15.96	16.8345	16.0567	17.0994	15.3384	21.5787	21.6204	21.6776	-0.264505	0.382325	-0.205014	0.179709	-1.23558	0.881897	0.911129	0.969308	-0.228613	0.920778			0.0214742	0.0115512	-1.14939	-0.837534	By MS/MS	By MS/MS	By MS/MS	By MS/MS	By MS/MS	By matching				By matching	Keep	+	3	3	3	12.5	12.5	12.5	34.501	0	17.44	723590	11
	secB1	A0Q467	17.5893	17.641	15.8126	17.8919	17.4812	22.6418	22.3002	22.2233	1.20904	1.14452	-0.425569	0.981621	0.862782	2.23195	1.77819	1.68449	0.7544788	1.89821			0.0345463	0.0141395	-1.14373	-0.805351	By MS/MS	By MS/MS	By MS/MS	By MS/MS	By MS/MS						Keep	+	5	5	5	48.3	48.3	48.3	16.9	0	74.491	2115000	26
	FTN_1713	A0Q8K5	14.6862	15.2672	15.1236	14.985	14.6428	20.6254	20.4197	20.7249	-1.51749	-1.06226	-1.04811	-1.79004	-1.94293	-0.278676	-0.509533	-0.219761	-1.472166	-0.33599	+	Infected_macrophage_FRATN_proteome	0.00413567	0.00970455	-1.13618	-0.906844	By MS/MS	By MS/MS	By MS/MS	By MS/MS	By MS/MS				By matching		Keep	+	2	2	2	17.2	17.2	17.2	22.957	0	12.178	211720	9
	FTN_1316	A0Q7H7	15.4421	15.9591	15.621	16.1087	16.1467	21.2633	21.3377	21.3738	-0.773941	-0.430158	-0.598688	-0.751487	-0.413622	0.481364	0.550555	0.571152	-0.5935792	0.534357	+	Infected_macrophage_FRATN_proteome	3.58199e-05	0.00455556	-1.12794	-1.02195	By MS/MS	By MS/MS	By MS/MS	By MS/MS	By MS/MS						Keep	+	3	3	3	18.8	18.8	18.8	24.589	0	11.108	379280	11
	mltA	A0Q7F2	15.1096	15.6611	15.3267	15.9742	16.0562	21.2276	21.0711	21.1689	-1.10101	-0.702404	-0.864601	-0.875795	-0.505651	0.436028	0.210516	0.302613	-0.8098922	0.316385666666667	+	Infected_macrophage_FRATN_proteome	0.000200781	0.00571795	-1.12628	-0.987575	By MS/MS	By MS/MS	By MS/MS	By MS/MS	By MS/MS						Keep	+	5	5	5	14.7	14.7	14.7	44.724	0	8.8084	369680	11
	nagA	A0Q720	14.7819	14.9938	16.3142	15.713	16.3985	21.1035	21.2295	21.1616	-1.42335	-1.31204	0.0302446	-1.1172	-0.157567	0.278431	0.41255	0.293047	-0.79598248	0.328009333333333			0.0328013	0.0145023	-1.12399	-0.798821	By MS/MS	By MS/MS	By MS/MS	By MS/MS	By MS/MS		By matching			By matching	Keep	+	6	6	6	21.8	21.8	21.8	40.588	0	16.323	618470	17
	FTN_1020	A0Q6P2	15.1846	16.0673	14.9334	15.6637	15.5596	20.9786	21.0711	21.0779	-1.02723	-0.331308	-1.21997	-1.16277	-1.01064	0.119817	0.210516	0.183351	-0.9503836	0.171228	+	Infected_macrophage_FRATN_proteome	0.00193338	0.00884706	-1.12161	-0.923944	By MS/MS	By MS/MS	By MS/MS	By MS/MS	By MS/MS					By matching	Keep	+	3	3	3	12.2	12.2	12.2	32.087	0	8.0078	380700	7
	FTN_0720	A0Q5U7	16.7677	17.528	18.6145	18.8641	17.5987	22.811	22.7651	22.8989	0.478853	1.03773	2.30386	1.96537	0.972054	2.44682	2.37116	2.56992	1.3515734	2.46263333333333			0.0495853	0.017679	-1.11106	-0.764703	By MS/MS	By MS/MS	By MS/MS	By MS/MS	By MS/MS	By MS/MS	By matching		By MS/MS	By matching	Keep	+	15	15	15	65.5	65.5	65.5	26.334	0	50.866	6672200	53
	rdgB	A0Q7X1	14.5506	14.5595	14.4426	15.0369	14.943	20.3477	20.4405	20.3137	-1.65087	-1.7088	-1.66343	-1.74207	-1.63766	-0.577647	-0.487742	-0.643814	-1.680566	-0.569734333333333	+	Infected_macrophage_FRATN_proteome	1.93538e-07	0.00288372	-1.11083	-1.06603	By MS/MS	By MS/MS	By MS/MS	By MS/MS	By MS/MS						Keep	+	1	1	1	6.2	6.2	6.2	21.156	0.003667	2.9501	107980	5
	secY	A0Q4K3	17.7538	17.5817	16.3974	18.0785	16.7628	22.3566	22.4546	22.3366	1.35524	1.08848	0.11248	1.17044	0.19469	1.86977	1.97512	1.83298	0.784266	1.89262333333333			0.0193803	0.0127847	-1.10836	-0.821056	By MS/MS	By MS/MS	By MS/MS	By MS/MS	By MS/MS				By matching		Keep	+	8	8	8	19.3	19.3	19.3	48.498	0	19.191	1970400	22
	fadE	A0Q7U0	14.8158	14.9841	16.3037	15.3266	15.1189	20.8021	20.8784	20.9651	-1.39001	-1.3209	0.0198665	-1.47432	-1.45879	-0.0884428	-0.0289669	0.0355163	-1.1248307	-0.0272978			0.0289225	0.0145766	-1.09753	-0.792911	By MS/MS	By MS/MS	By MS/MS	By MS/MS	By MS/MS				By matching		Keep	+	10	10	10	16.5	16.5	16.5	83.315	0	53.048	923250	35
	wbtA	A0Q7T4	13.9017	14.6535	15.2654	16.6736	15.6542	20.7547	20.7792	20.9041	-2.28917	-1.62293	-0.919989	-0.229393	-0.914444	-0.139473	-0.132897	-0.0349589	-1.1951852	-0.102442966666667			0.0586214	0.0202362	-1.09274	-0.743899	By MS/MS	By MS/MS	By MS/MS	By MS/MS	By MS/MS	By matching		By matching		By matching	Keep	+	10	10	10	19.9	19.9	19.9	65.742	0	16.622	865790	21
	FTN_1109	A0Q6Y0	18.8576	18.8564	18.8049	19.1079	18.9559	23.5556	23.4767	23.6348	2.33623	2.29315	2.49205	2.21207	2.23421	3.39241	3.27878	3.53438	2.313542	3.40185666666667	+	Infected_macrophage_FRATN_proteome	1.43965e-05	0.00526316	-1.08831	-1.00262	By MS/MS	By MS/MS	By MS/MS	By MS/MS	By MS/MS	By matching		By MS/MS	By matching		Keep	+	17	17	17	83.5	83.5	83.5	27.92	0	144.5	12215000	84
	lpdA	A0Q7Z4	18.5941	19.7626	18.8236	19.0531	19.2043	23.6559	23.763	23.6277	2.10205	3.14956	2.51053	2.15661	2.46522	3.51978	3.64394	3.52507	2.476794	3.56293	+	Infected_macrophage_FRATN_proteome	0.00490962	0.009875	-1.08614	-0.868468	By MS/MS	By MS/MS	By MS/MS	By MS/MS	By MS/MS		By matching	By matching		By matching	Keep	+	21	21	21	49.8	49.8	49.8	50.447	0	148.76	16232000	89
	pcm	A0Q8J6	15.1933	16.9483	17.2546	17.2206	15.7555	21.7311	21.5696	21.8854	-1.01867	0.489873	0.959736	0.302349	-0.811432	1.07543	0.846335	1.24165	-0.0156288	1.05447166666667			0.0846734	0.0241139	-1.0701	-0.704642	By MS/MS	By MS/MS	By MS/MS	By MS/MS	By MS/MS				By matching	By matching	Keep	+	4	4	4	26.7	26.7	26.7	23.204	0	13.075	908780	13
	lpxA	A0Q7Y0	16.8833	17.0084	17.2012	17.7828	18.2001	22.323	22.5035	22.4628	0.581592	0.546672	0.906955	0.871227	1.53134	1.8271	2.03749	1.99837	0.8875572	1.95432	+	Infected_macrophage_FRATN_proteome	0.00438459	0.00996954	-1.06676	-0.860041	By MS/MS	By MS/MS	By MS/MS	By MS/MS	By MS/MS			By matching		By matching	Keep	+	13	13	13	49.4	49.4	49.4	28.164	0	52.967	4287300	47
	FTN_1692	A0Q8I4	14.9314	15.1836	14.9306	16.0578	16.3076	21.0209	20.8963	21.0716	-1.27629	-1.13864	-1.2225	-0.798529	-0.250003	0.173536	-0.0102152	0.175094	-0.9371924	0.112804933333333			0.00662375	0.0116135	-1.05	-0.834395	By MS/MS	By MS/MS	By MS/MS	By MS/MS	By MS/MS	By matching	By matching		By matching		Keep	+	9	9	9	30.3	30.3	30.3	39.926	0	13.474	755660	17
	rplQ	A0Q4K9	20.6915	19.4537	20.7575	19.8612	21.0311	24.5617	24.6822	24.5094	3.96609	2.85763	4.422	2.97431	4.16409	4.67008	4.81635	4.68061	3.676824	4.72234666666667			0.0500157	0.0213591	-1.04552	-0.732506	By MS/MS	By MS/MS	By MS/MS	By MS/MS	By MS/MS				By matching		Keep	+	9	9	9	53.8	53.8	53.8	16.784	0	125.15	18078000	50
	deoD	A0Q5P6	19.1902	19.1602	18.861	19.7566	19.3298	23.7756	23.794	23.7542	2.63183	2.58026	2.5475	2.86847	2.58193	3.67179	3.68348	3.69086	2.641998	3.68204333333333	+	Infected_macrophage_FRATN_proteome	1.07671e-05	0.00681481	-1.04005	-0.965056	By MS/MS	By MS/MS	By MS/MS	By MS/MS	By MS/MS	By matching			By MS/MS	By matching	Keep	+	11	11	11	58.3	58.3	58.3	26.893	0	75.188	13090000	61
	iglB	A0Q7I4	18.7014	18.7223	17.7342	19.2905	18.4184	23.3255	23.183	23.2805	2.19741	2.16641	1.43377	2.39683	1.73435	3.1002	2.90417	3.07004	1.985754	3.02480333333333			0.00472932	0.0115468	-1.03905	-0.839379	By MS/MS	By MS/MS	By MS/MS	By MS/MS	By MS/MS		By matching	By matching	By matching	By matching	Keep	+	21	21	21	43.5	43.5	43.5	57.889	0	66.406	10421000	74
	clpX	A0Q6S8	17.0513	18.0589	17.8008	17.613	17.3747	22.546	22.569	22.4684	0.7309	1.53946	1.4996	0.699411	0.763741	2.11029	2.12104	2.00571	1.0466224	2.07901333333333			0.00727211	0.012819	-1.03239	-0.819809	By MS/MS	By MS/MS	By MS/MS	By MS/MS	By MS/MS	By matching	By matching	By matching	By matching	By matching	Keep	+	15	14	14	39.8	37.2	37.2	46.293	0	39.816	3361900	42
	FTN_1382	A0Q7N7	16.4702	16.7221	16.2763	17.2573	16.8836	21.9734	21.5993	22.0678	0.214453	0.2761	-0.00659535	0.339485	0.307031	1.38314	0.884218	1.4807	0.22609473	1.24935266666667	+	Infected_macrophage_FRATN_proteome	0.000644194	0.0098022	-1.02326	-0.883624	By MS/MS	By MS/MS	By MS/MS	By MS/MS	By MS/MS	By matching		By matching	By matching	By matching	Keep	+	3	3	3	23.4	23.4	23.4	14.853	0	8.2562	1223500	15
	AW25_1752	A0A6N3JBY3	15.6062	15.0711	15.0838	15.9504	15.8897	20.9424	21.0716	20.9974	-0.612523	-1.24142	-1.08407	-0.897791	-0.674964	0.0738463	0.211154	0.0778493	-0.9021536	0.120949866666667	+	Infected_macrophage_FRATN_proteome	0.000740456	0.00969565	-1.0231	-0.880326	By MS/MS	By matching	By MS/MS	By MS/MS	By MS/MS						Keep	+	2	2	2	16	16	16	18.345	0.00030502	5.7302	267570	6
	proQ	A0Q4N0	17.3026	16.4164	17.5864	17.9068	17.668	22.2649	22.6938	22.1494	0.954241	-0.0123779	1.28768	0.996699	1.0365	1.75332	2.28022	1.58764	0.85254842	1.87372666666667			0.0226118	0.0177521	-1.02118	-0.764818	By MS/MS	By MS/MS	By MS/MS	By MS/MS	By MS/MS			By matching			Keep	+	6	6	6	27.9	27.9	27.9	27.638	0	24.665	1531800	21
	asd	A0Q5A4	15.6366	15.6704	15.2779	15.835	15.7204	20.977	21.2188	21.0257	-0.58262	-0.693909	-0.908695	-1.00445	-0.847125	0.117785	0.398902	0.114938	-0.8073598	0.210541666666667	+	Infected_macrophage_FRATN_proteome	0.000160622	0.00976	-1.0179	-0.907264	By MS/MS	By MS/MS	By MS/MS	By MS/MS	By MS/MS						Keep	+	5	5	5	15.8	15.8	15.8	40.712	0	12.536	558330	16
	trmL	A0Q5D4	13.7915	14.1398	12.4509	14.4656	13.3329	19.4225	19.5645	18.9274	-2.39756	-2.09223	-3.46302	-2.27008	-3.27496	-1.57371	-1.4055	-2.07344	-2.69957	-1.68421666666667			0.0441709	0.0215639	-1.01535	-0.725261	By MS/MS	By MS/MS	By matching	By MS/MS	By matching						Keep	+	1	1	1	6.5	6.5	6.5	17.686	0.0040634	2.9054	53653	3
	pepO	A0Q757	18.7486	18.992	19.0395	18.3959	18.8414	23.4048	23.4576	23.3592	2.23936	2.4213	2.72393	1.49161	2.12773	3.2009	3.25442	3.17318	2.200786	3.2095			0.0100704	0.0145112	-1.00871	-0.792694	By MS/MS	By MS/MS	By MS/MS	By MS/MS	By MS/MS	By MS/MS	By matching	By matching	By matching	By matching	Keep	+	34	34	34	51.2	51.2	51.2	79.48	0	323.31	19317000	142
	FTN_0279	A0Q4M2	17.3608	17.7132	16.4294	18.1443	17.7556	22.4013	22.4977	22.3809	1.00596	1.21275	0.144108	1.23702	1.11797	1.92654	2.0301	1.89104	0.9435616	1.94922666666667			0.0103925	0.0144779	-1.00567	-0.789592	By MS/MS	By MS/MS	By MS/MS	By MS/MS	By MS/MS				By matching		Keep	+	6	6	6	29.6	29.6	29.6	27.755	0	42.193	2748300	22
	FTN_1534	A0Q834	13.2145	13.6966	13.9794	14.1034	14.0408	19.3188	19.5255	19.4912	-2.96513	-2.49713	-2.08195	-2.60483	-2.5551	-1.68536	-1.44636	-1.49202	-2.540828	-1.54124666666667			0.00218094	0.0114951	-0.999581	-0.836274	By MS/MS	By MS/MS	By MS/MS	By MS/MS	By MS/MS						Keep	+	2	2	2	17.9	17.9	17.9	18.032	0	18.044	76048	6
	katG	A0Q5L1	16.3278	16.3093	16.1915	16.8908	16.5006	21.5877	21.7051	21.6659	0.0878971	-0.110224	-0.0832166	-0.0286502	-0.0537417	0.893327	1.01916	0.953972	-0.03758708	0.955486333333333	+	Infected_macrophage_FRATN_proteome	1.4593e-06	0.00764072	-0.993073	-0.943267	By MS/MS	By MS/MS	By MS/MS	By MS/MS	By MS/MS	By matching					Keep	+	17	17	17	31.5	31.5	31.5	82.131	0	69.787	2446800	57
	oppA	A0Q888	15.9202	14.9587	16.2521	16.5256	16.758	21.3478	21.42	21.3895	-0.303654	-1.3441	-0.0284615	-0.366177	0.190226	0.588672	0.655526	0.591728	-0.3704333	0.611975333333333			0.0312358	0.021434	-0.982409	-0.727129	By MS/MS	By MS/MS	By MS/MS	By MS/MS	By MS/MS	By matching		By matching	By matching	By matching	Keep	+	8	8	8	21.1	21.1	21.1	63.402	0	30.514	1414500	28
	hslV	A0Q6L8	17.9766	18.1391	18.1232	18.2638	18.3627	22.9822	22.8765	22.9092	1.55325	1.61525	1.81826	1.35794	1.68255	2.66423	2.51324	2.58342	1.60545	2.58696333333333	+	Infected_macrophage_FRATN_proteome	9.03155e-05	0.00974586	-0.981513	-0.887334	By MS/MS	By MS/MS	By MS/MS	By MS/MS	By MS/MS	By matching					Keep	+	6	6	6	41.5	41.5	41.5	19.803	0	122.88	3409300	25
	trxB	A0Q5G0	17.315	17.4023	16.9151	17.8233	17.5659	22.3053	22.4058	22.3239	0.965261	0.918932	0.624174	0.912207	0.941552	1.80462	1.91288	1.81634	0.8724252	1.84461333333333	+	Infected_macrophage_FRATN_proteome	3.13556e-05	0.00985475	-0.972188	-0.894093	By MS/MS	By MS/MS	By MS/MS	By MS/MS	By MS/MS						Keep	+	7	7	7	35.4	35.4	35.4	33.959	0	54.044	2085100	29
	carB	A0Q3W6	17.5195	17.7699	17.4793	18.1606	15.6203	22.2216	22.3268	22.2702	1.14701	1.26634	1.18183	1.25351	-0.948916	1.69833	1.81212	1.74596	0.7799548	1.75213666666667			0.143307	0.0403473	-0.972182	-0.616261	By MS/MS	By MS/MS	By MS/MS	By MS/MS	By MS/MS	By matching	By matching	By matching	By matching	By matching	Keep	+	31	31	31	35.9	35.9	35.9	120.73	0	128.02	7130000	106
	FTN_0868	A0Q691	14.8222	15.7176	16.3996	17.5105	16.4261	21.4009	21.5925	21.3223	-1.38371	-0.650788	0.114653	0.595692	-0.129502	0.656105	0.875545	0.503657	-0.290731	0.678435666666667			0.0792141	0.0313266	-0.969167	-0.664265	By matching	By MS/MS	By MS/MS	By MS/MS	By MS/MS	By matching		By matching	By MS/MS	By MS/MS	Keep	+	4	4	4	23.4	23.4	23.4	22.412	0	9.4721	1335900	11
	glmU	A0Q565	17.9276	17.3024	18.0619	18.8122	18.2709	22.8952	22.6868	22.9551	1.5097	0.824521	1.75767	1.91285	1.59718	2.55375	2.27129	2.64357	1.5203842	2.48953666666667			0.0102091	0.0175768	-0.969152	-0.767557	By MS/MS	By MS/MS	By MS/MS	By MS/MS	By MS/MS	By matching	By matching	By matching	By matching	By matching	Keep	+	14	14	14	32.5	32.5	32.5	49.637	0	47.851	7096300	54
	pilO	A0Q710	13.7461	13.3256	13.0687	14.6761	13.8165	19.4126	19.3304	19.3041	-2.44222	-2.83607	-2.90481	-2.07553	-2.78319	-1.58437	-1.65076	-1.68497	-2.608364	-1.64003333333333			0.00348951	0.0142407	-0.968331	-0.801552	By MS/MS	By matching	By MS/MS	By MS/MS	By MS/MS			By matching		By matching	Keep	+	3	3	3	18.7	18.7	18.7	22.223	0.00045537	5.5512	128660	6
	mglB	A0Q7F7	14.4821	14.1562	13.8588	16.4438	13.6765	20.3902	19.7571	19.9746	-1.71825	-2.07725	-2.19091	-0.441779	-2.92556	-0.531892	-1.20372	-0.993513	-1.8707498	-0.909708333333333			0.138385	0.0412179	-0.961042	-0.615078	By MS/MS	By MS/MS	By matching	By MS/MS	By matching		By matching	By matching			Keep	+	2	2	2	25.2	25.2	25.2	15.139	0.00058522	4.5433	158660	3
	dnaE	A0Q580	13.2973	13.3989	13.1123	14.7418	14.5299	19.4231	19.3845	19.4728	-2.88369	-2.7691	-2.86541	-2.01481	-2.05774	-1.57307	-1.59408	-1.511	-2.51815	-1.55938333333333			0.0110087	0.0186286	-0.958767	-0.758299	By matching	By matching	By matching	By MS/MS	By MS/MS					By matching	Keep	+	3	3	3	3.1	3.1	3.1	129.74	0.00030623	5.8232	117040	4
	lptD	A0Q5D8	14.8342	14.5951	14.9539	13.6823	15.6311	20.3285	20.2586	20.2022	-1.37191	-1.67628	-1.20144	-2.99403	-0.937934	-0.598317	-0.678313	-0.758799	-1.6363188	-0.678476333333333			0.0936301	0.0334185	-0.957842	-0.646681	By MS/MS	By MS/MS	By MS/MS	By MS/MS	By MS/MS	By matching	By matching	By matching	By matching	By matching	Keep	+	4	4	4	7.3	7.3	7.3	98.375	0	14.538	329950	13
	FTN_1451	A0Q7V4	19.2416	19.6359	19.2941	19.8181	19.7597	24.0062	23.9109	23.8579	2.67751	3.02982	2.97557	2.9307	2.98173	3.96463	3.83259	3.82677	2.919066	3.87466333333333	+	Infected_macrophage_FRATN_proteome	3.9708e-05	0.00970213	-0.955597	-0.877132	By MS/MS	By MS/MS	By MS/MS	By MS/MS	By MS/MS		By matching	By matching			Keep	+	11	11	11	59.6	59.6	59.6	19.785	0	323.31	18628000	70
	pdpA	A0Q7H0	15.3183	15.4939	15.1842	15.7967	14.8837	20.7297	20.7402	20.8398	-0.895717	-0.855155	-0.993356	-1.03985	-1.69796	-0.166387	-0.173756	-0.101269	-1.0964076	-0.147137333333333			0.00365963	0.0148596	-0.94927	-0.787131	By MS/MS	By MS/MS	By MS/MS	By MS/MS	By MS/MS				By matching	By matching	Keep	+	10	10	10	13.8	13.8	13.8	95.344	0	24.073	759140	33
	msrB	A0Q4Z2	14.3014	14.7832	14.4652	14.9667	14.9097	20.089	20.3168	20.1549	-1.896	-1.50443	-1.643	-1.80695	-1.67152	-0.856162	-0.617339	-0.807578	-1.70438	-0.760359666666667			0.000105642	0.010101	-0.94402	-0.854351	By matching	By MS/MS	By MS/MS	By MS/MS	By MS/MS						Keep	+	4	4	4	25.9	25.9	25.9	19.632	0.00030764	5.9809	346650	11
	AW25_987	A0A6N3JCE5	16.2246	16.8149	16.3856	17.1931	16.8115	21.6322	22.0467	21.6718	-0.00422984	0.363802	0.100816	0.274523	0.23998	0.949839	1.45486	0.961706	0.194978232	1.122135			0.000811129	0.0139439	-0.927157	-0.806554	By MS/MS	By MS/MS	By matching	By matching	By MS/MS						Keep	+	3	3	3	17.6	17.6	17.6	17.17	0	7.3782	690430	6
	carA	A0Q3W7	15.9251	15.9521	16.8846	17.148	16.1837	21.575	21.4916	21.6887	-0.298834	-0.436553	0.594027	0.228888	-0.375996	0.8772	0.74685	0.983854	-0.0576936	0.869301333333333			0.0145603	0.021597	-0.926995	-0.728235	By MS/MS	By MS/MS	By MS/MS	By MS/MS	By MS/MS			By matching	By matching	By matching	Keep	+	10	10	10	32.5	32.5	32.5	43.238	0	28.367	1370800	29
	sucD	A0Q5H3	21.212	17.701	17.489	21.7412	17.8931	23.6434	23.7056	23.5772	4.42868	1.20122	1.19142	4.87664	1.24584	3.50391	3.57073	3.45889	2.58876	3.51117666666667			0.444649	0.121851	-0.922417	-0.433523	By MS/MS	By MS/MS	By MS/MS	By MS/MS	By MS/MS			By matching	By matching	By matching	Keep	+	13	13	13	75.5	75.5	75.5	30.094	0	112.85	20020000	49
	FTN_0588	A0Q5G8	15.1829	15.7348	15.1416	16.307	15.2972	20.9785	20.7796	20.9791	-1.0289	-0.635074	-1.03185	-0.568214	-1.27747	0.119691	-0.132477	0.0538643	-0.9083016	0.0136927666666667			0.00258321	0.016034	-0.921994	-0.777177	By MS/MS	By MS/MS	By MS/MS	By MS/MS	By MS/MS		By matching	By matching	By matching	By matching	Keep	+	6	6	6	24.5	24.5	24.5	33.983	0	18.199	659100	17
	sdaA	A0Q5X6	17.0472	15.6176	15.6501	17.125	15.5909	21.3569	21.3183	21.5562	0.727255	-0.742145	-0.572396	0.205614	-0.978812	0.600228	0.525812	0.810202	-0.2720968	0.645414			0.0768577	0.0340946	-0.917511	-0.641576	By MS/MS	By MS/MS	By MS/MS	By MS/MS	By MS/MS	By matching		By matching		By matching	Keep	+	13	13	13	32.6	32.6	32.6	50.12	0	43.968	1968100	46
	FTN_1458	A0Q7W1	15.5531	15.8952	15.0971	16.2052	15.8004	20.9802	21.1774	21.0005	-0.664755	-0.488536	-1.07206	-0.662299	-0.765773	0.121849	0.346099	0.0819114	-0.7306846	0.183286466666667			0.000658551	0.0142018	-0.913971	-0.800513	By MS/MS	By MS/MS	By MS/MS	By MS/MS	By MS/MS						Keep	+	3	3	3	23.2	23.2	23.2	19.017	0	11.084	455630	12
	FTN_1178	A0Q749	15.8445	15.9528	15.7379	16.4518	15.9881	21.1487	21.3426	21.2763	-0.378118	-0.435914	-0.493064	-0.434386	-0.574902	0.335832	0.556805	0.443371	-0.4632768	0.445336			7.88847e-06	0.0100503	-0.908613	-0.853669	By MS/MS	By MS/MS	By MS/MS	By MS/MS	By MS/MS						Keep	+	10	10	10	48.3	48.3	48.3	26.009	0	28.553	1387600	25
	fur	A0Q8H3	16.0098	16.3586	15.9577	16.4089	16.2541	21.4983	21.1708	21.5324	-0.215519	-0.065183	-0.294465	-0.474035	-0.304407	0.779797	0.337679	0.77901	-0.2707218	0.632162			0.000641721	0.0143822	-0.902884	-0.792466	By MS/MS	By MS/MS	By MS/MS	By MS/MS	By MS/MS	By matching	By matching	By matching	By matching	By matching	Keep	+	2	2	2	18.6	18.6	18.6	16.12	0.00015708	6.5289	841370	10
	tdh	A0Q5K3	16.5677	16.7014	14.7644	16.8794	15.1738	21.2836	21.0136	21.4776	0.301105	0.256538	-1.37267	-0.0391866	-1.40296	0.507144	0.137176	0.70719	-0.45143472	0.450503333333333			0.139631	0.0478543	-0.901938	-0.589544	By MS/MS	By MS/MS	By MS/MS	By MS/MS	By matching	By matching		By matching	By matching	By matching	Keep	+	3	3	3	8.5	8.5	8.5	38.414	0.00058548	4.5472	733270	7
	atpH	A0Q8E2	17.538	17.5647	15.5923	17.967	17.539	22.3911	22.1773	21.944	1.16345	1.07241	-0.62462	1.05761	0.916534	1.91358	1.62144	1.31845	0.7170768	1.61782333333333			0.102294	0.0416429	-0.900747	-0.613806	By MS/MS	By MS/MS	By MS/MS	By MS/MS	By MS/MS						Keep	+	9	9	9	61.5	61.5	61.5	19.202	0	40.95	3661900	50
	rplK	A0Q871	19.5151	19.5106	19.4206	19.4896	19.66	23.9962	23.8219	23.748	2.92058	2.91141	3.10061	2.5983	2.88901	3.95194	3.71907	3.68273	2.883982	3.78458			0.000348408	0.0142673	-0.900598	-0.801154	By MS/MS	By MS/MS	By MS/MS	By MS/MS	By MS/MS			By matching			Keep	+	5	5	5	42.4	42.4	42.4	15.256	0	20.904	7900200	24
	FTN_1693	A0Q8I5	13.917	15.0209	14.9371	13.5555	13.7027	19.653	19.7362	19.7533	-2.27412	-1.28728	-1.21662	-3.11122	-2.89892	-1.32556	-1.22561	-1.22173	-2.157632	-1.25763333333333			0.138434	0.047933	-0.899999	-0.589458	By MS/MS	By MS/MS	By MS/MS	By MS/MS	By MS/MS	By matching	By matching	By matching	By matching	By matching	Keep	+	5	5	5	11.7	11.7	11.7	58.995	0	11.29	1119900	13
	parC	A0Q573	15.8175	14.2719	14.0965	15.7437	15.4664	20.4649	20.5905	20.5034	-0.404676	-1.97155	-1.97614	-1.08883	-1.10542	-0.451471	-0.330592	-0.448183	-1.3093232	-0.410082			0.0656826	0.0338354	-0.899241	-0.642251	By MS/MS	By MS/MS	By MS/MS	By MS/MS	By MS/MS	By matching	By matching		By matching	By matching	Keep	+	13	13	13	21.4	21.4	21.4	84.041	0	25.168	841080	31
	rimO	A0Q4U9	14.7275	15.3359	15.2749	16.0646	15.9609	20.7982	20.8634	20.881	-1.47686	-0.9995	-0.911405	-0.792245	-0.602561	-0.0926401	-0.0446833	-0.0587808	-0.9565142	-0.0653680666666667			0.00381794	0.0201275	-0.891146	-0.74568	By MS/MS	By MS/MS	By MS/MS	By MS/MS	By MS/MS						Keep	+	5	5	5	18.9	18.9	18.9	49.217	0	25.71	336060	11
	FTN_0096	A0Q442	12.9233	13.8001	12.8624	13.448	13.5738	18.8792	18.8294	19.0006	-3.25157	-2.40257	-3.09121	-3.21057	-3.02999	-2.15863	-2.17564	-1.99796	-2.997182	-2.11074333333333			0.00547171	0.0214419	-0.886439	-0.733001	By matching	By MS/MS	By matching	By matching	By MS/MS						Keep	+	1	1	1	5.2	5.2	5.2	25.428	0.0096054	2.168	41432	2
	htpG	A0Q4L0	17.5239	17.6959	17.5999	19.6905	19.8052	23.1091	22.9795	23.1259	1.15092	1.1964	1.30103	2.80158	3.02404	2.82539	2.64462	2.86742	1.894794	2.77914333333333			0.164921	0.0554164	-0.884349	-0.567146	By MS/MS	By MS/MS	By MS/MS	By MS/MS	By MS/MS	By matching	By matching	By matching	By matching	By matching	Keep	+	33	33	33	57.5	57.5	57.5	72.33	0	305.79	22516000	151
	tgt	A0A6N3JCR9	14.4539	14.8088	15.6193	15.6165	14.8142	20.454	20.3722	20.5407	-1.74599	-1.48105	-0.600225	-1.20639	-1.76864	-0.463204	-0.559298	-0.409717	-1.360459	-0.477406333333333			0.0225091	0.0276838	-0.883053	-0.684794	By MS/MS	By MS/MS	By MS/MS	By MS/MS	By MS/MS			By matching		By matching	Keep	+	5	5	5	19.5	19.5	19.5	41.119	0	14.148	352570	14
	rplT	A0Q759	18.6647	18.8432	20.5048	19.0087	18.5698	23.6323	23.4144	23.6209	2.16479	2.28067	4.17223	2.11169	1.87515	3.48981	3.19932	3.51616	2.520906	3.40176333333333			0.1683	0.056147	-0.880857	-0.563803	By MS/MS	By MS/MS	By MS/MS	By MS/MS	By MS/MS	By matching		By matching	By matching	By matching	Keep	+	5	5	5	35.6	35.6	35.6	13.304	0	43.237	5363900	19
	ubiE	A0Q549	15.9769	16.5622	16.8361	16.7357	16.5621	21.4709	21.6674	21.7335	-0.247881	0.124985	0.54609	-0.171997	0.0080441	0.745	0.971077	1.04257	0.05184822	0.919549			0.00462394	0.0217528	-0.867701	-0.724468	By MS/MS	By MS/MS	By MS/MS	By MS/MS	By MS/MS	By matching		By matching			Keep	+	8	8	8	33.6	33.6	33.6	28.071	0	30.984	1318700	25
	rpsD	A0Q4K7	19.7655	19.6645	19.7081	20.2167	19.7419	24.0704	23.9747	24.11	3.14312	3.05685	3.38477	3.33403	2.96517	4.04616	3.91396	4.15717	3.176788	4.03909666666667			0.000342599	0.01695	-0.862309	-0.770962	By MS/MS	By MS/MS	By MS/MS	By MS/MS	By MS/MS	By matching	By matching	By matching	By matching	By matching	Keep	+	13	13	13	51	51	51	23.237	0	112.03	18818000	62
	mglA	A0Q7F6	17.1856	17.0678	16.8885	16.2124	16.0803	21.69	21.6791	21.794	0.850258	0.602809	0.597883	-0.655644	-0.481145	1.02324	0.986	1.12186	0.1828322	1.0437			0.084019	0.0428824	-0.860868	-0.607912	By MS/MS	By MS/MS	By MS/MS	By MS/MS	By MS/MS	By matching					Keep	+	6	6	6	27.3	27.3	27.3	23.594	0	9.1405	1404500	17
	rnfB	A0Q6Q6	14.7259	15.0337	14.8295	15.1152	15.1848	20.2343	20.4003	20.4847	-1.47844	-1.27558	-1.31384	-1.6697	-1.39177	-0.699732	-0.529859	-0.467469	-1.425866	-0.565686666666667			0.000192177	0.0161026	-0.860179	-0.777442	By MS/MS	By MS/MS	By MS/MS	By MS/MS	By MS/MS						Keep	+	3	3	3	21.1	21.1	21.1	23.322	0	9.1506	323550	12
	oppF	A0Q884	13.9518	13.9315	15.1555	14.4541	14.3033	19.8741	19.6687	19.8675	-2.23988	-2.28253	-1.01929	-2.28071	-2.28817	-1.08752	-1.29633	-1.10396	-2.022116	-1.16260333333333			0.0439223	0.0339429	-0.859513	-0.642369	By MS/MS	By MS/MS	By MS/MS	By MS/MS	By MS/MS			By matching		By matching	Keep	+	4	4	4	15.7	15.7	15.7	36.776	0	7.6091	217050	8
	infC	A0Q761	18.2099	18.2559	18.3878	18.4645	18.225	23.0241	22.8782	22.8785	1.76059	1.72564	2.07979	1.56102	1.5545	2.71744	2.51541	2.54318	1.736308	2.59201			0.000735124	0.0195466	-0.855702	-0.753613	By MS/MS	By MS/MS	By MS/MS	By MS/MS	By MS/MS	By matching			By matching		Keep	+	6	6	6	31.5	31.5	31.5	20.286	0	54.998	5531200	27
	ackA	A0Q471	15.3127	14.9771	15.277	15.259	15.0477	20.598	20.386	20.6386	-0.901226	-1.32729	-0.909507	-1.5368	-1.53119	-0.308176	-0.54484	-0.308759	-1.2412026	-0.387258333333333			0.0050403	0.0231533	-0.853944	-0.712716	By MS/MS	By MS/MS	By MS/MS	By MS/MS	By MS/MS					By matching	Keep	+	5	5	5	15.1	15.1	15.1	42.125	0	10.976	401650	15
	metN	A0A6N3JDD9	16.9137	16.7354	16.9465	17.3946	17.2061	21.9546	21.9394	22.0503	0.608609	0.288669	0.65521	0.478416	0.606947	1.35926	1.318	1.45776	0.5275702	1.37834			0.00010071	0.0162414	-0.85077	-0.777818	By MS/MS	By MS/MS	By MS/MS	By MS/MS	By MS/MS			By matching			Keep	+	7	7	7	24.6	24.6	24.6	39.221	0	28.344	1916300	30
	pdxT	A0Q5I2	16.7332	16.6951	16.7658	17.0966	16.8723	21.9399	21.5883	21.9458	0.448192	0.250584	0.476606	0.176876	0.296521	1.34059	0.870188	1.32081	0.3297558	1.177196			0.000788592	0.020208	-0.84744	-0.746022	By MS/MS	By MS/MS	By MS/MS	By MS/MS	By MS/MS			By matching			Keep	+	7	7	7	49.7	49.7	49.7	19.962	0	28.778	1976000	23
	groEL	A0Q838	19.6003	20.7101	20.4632	20.8215	20.6143	24.4192	24.7451	24.3663	2.9963	4.04501	4.13111	3.94602	3.77648	4.48911	4.89658	4.49307	3.778984	4.62625333333333			0.0265092	0.0318562	-0.847269	-0.656895	By MS/MS	By MS/MS	By MS/MS	By MS/MS	By MS/MS	By matching		By MS/MS	By matching	By matching	Keep	+	31	31	31	68.4	68.4	68.4	57.316	0	323.31	63278000	175
	pta	A0Q472	13.9018	13.9709	14.8082	14.5703	15.4128	19.9396	19.9539	19.997	-2.28907	-2.24654	-1.33309	-2.17331	-1.15992	-1.01701	-0.997538	-0.970413	-1.840386	-0.994987			0.0412113	0.0345831	-0.845399	-0.63736	By MS/MS	By MS/MS	By MS/MS	By MS/MS	By MS/MS	By matching		By matching			Keep	+	8	8	8	16.2	16.2	16.2	77.161	0	20.999	465920	18
	hfq	A0Q6S3	19.2685	19.5099	18.3667	19.7798	19.2313	23.7407	23.6215	23.4386	2.70141	2.91075	2.05893	2.89195	2.49033	3.62747	3.46347	3.27724	2.610674	3.45606			0.00900064	0.0270737	-0.845386	-0.691436	By MS/MS	By MS/MS	By MS/MS	By MS/MS	By MS/MS						Keep	+	5	5	5	41.3	41.3	41.3	12.484	0	30.014	5537400	22
	coaE	A0Q7Z8	17.2375	15.446	14.4212	17.2903	16.8322	21.4321	21.3349	21.414	0.896382	-0.898915	-1.68276	0.372877	0.259229	0.695728	0.546984	0.623837	-0.2106374	0.622183			0.233124	0.075933	-0.83282	-0.511519	By MS/MS	By MS/MS	By MS/MS	By MS/MS	By MS/MS	By matching	By matching			By matching	Keep	+	6	6	6	41.7	41.7	41.7	23.434	0	59.296	1306000	22
	glnA	A0Q4B7	19.5187	19.7026	19.64	19.7994	19.6491	23.9264	23.8364	23.96	2.92378	3.09286	3.31746	2.91178	2.87887	3.86329	3.73756	3.96058	3.02495	3.85381			0.000436924	0.0205	-0.82886	-0.740654	By MS/MS	By MS/MS	By MS/MS	By MS/MS	By MS/MS		By matching	By matching	By matching		Keep	+	10	10	10	41.4	41.4	41.4	38.271	0	239.06	11612000	64
	FTN_0439	A0Q527	15.3074	14.5739	15.0417	15.8861	15.6672	20.7322	20.5585	20.6105	-0.90644	-1.69565	-1.12211	-0.957219	-0.901223	-0.163695	-0.364117	-0.337736	-1.1165284	-0.288516			0.00688324	0.0275833	-0.828012	-0.686873	By MS/MS	By MS/MS	By MS/MS	By MS/MS	By MS/MS				By matching		Keep	+	5	5	5	40.6	40.6	40.6	17.889	0	11.463	356410	13
	rpoA2	A0Q7R6	18.3599	18.46	18.47	18.7215	18.6046	22.9679	23.0668	23.1515	1.8939	1.91852	2.16103	1.82108	1.90751	2.64607	2.75596	2.90097	1.940408	2.76766666666667			0.000119169	0.0188618	-0.827259	-0.756202	By MS/MS	By MS/MS	By MS/MS	By MS/MS	By MS/MS						Keep	+	14	14	14	47.8	47.8	47.8	35.127	0	48.82	7024000	51
	rpmD	A0Q4K1	19.1757	18.3679	18.6421	19.475	19.2912	23.4636	23.313	23.4357	2.61894	1.83149	2.33114	2.58353	2.54603	3.27557	3.06998	3.27344	2.382226	3.20633			0.00644408	0.0276552	-0.824104	-0.685843	By MS/MS	By MS/MS	By MS/MS	By MS/MS	By MS/MS	By matching					Keep	+	2	2	2	24.6	24.6	24.6	6.871	0	30.016	3366300	22
	nuoH	A0Q8G5	13.39	13.3801	13.4576	13.6253	14.07	19.2522	18.6956	19.3057	-2.7925	-2.78628	-2.55342	-3.04671	-2.52541	-1.75706	-2.31582	-1.68332	-2.740864	-1.91873333333333			0.00532306	0.0274146	-0.822131	-0.689127	By matching	By matching	By matching	By matching	By MS/MS	By matching	By matching	By matching	By matching	By matching	Keep	+	2	1	1	9.5	7.1	7.1	37.641	0.003669	2.9548	50391	1
	gor	A0Q657	16.6544	16.6105	16.4665	17.2127	16.5537	21.6564	21.7608	21.7029	0.378159	0.170632	0.180778	0.294355	0.000232365	0.980572	1.0902	1.00246	0.204831273	1.02441066666667			9.0412e-05	0.0195645	-0.819579	-0.752845	By MS/MS	By MS/MS	By MS/MS	By MS/MS	By MS/MS	By matching					Keep	+	11	11	11	39.1	39.1	39.1	49.518	0	64.356	1642600	38
	cysK	A0Q7G8	14.6782	14.2983	14.5077	15.4189	13.2177	19.7109	19.8991	19.8341	-1.52536	-1.94743	-1.6046	-1.38902	-3.39211	-1.26322	-1.05495	-1.1384	-1.971704	-1.15219			0.146235	0.0601637	-0.819514	-0.549592	By MS/MS	By MS/MS	By MS/MS	By MS/MS	By MS/MS						Keep	+	3	3	3	9.4	9.4	9.4	34.433	0.001006	4.0376	216020	6
	purD	A0Q508	16.2264	15.6953	16.8776	16.0539	17.2777	21.4611	21.5654	21.5126	-0.00245873	-0.67116	0.587109	-0.802134	0.673533	0.732554	0.840978	0.753061	-0.043022146	0.775531			0.0927761	0.0507104	-0.818553	-0.580602	By MS/MS	By MS/MS	By MS/MS	By MS/MS	By MS/MS		By matching	By matching	By matching	By matching	Keep	+	21	21	21	32.9	32.9	32.9	86.423	0	80.09	3006300	73
	FTN_0850	A0Q673	15.602	15.8929	14.9782	16.383	15.9763	20.8105	21.1208	21.1167	-0.616654	-0.490637	-1.17949	-0.497972	-0.586901	-0.0793995	0.273907	0.2342	-0.6743308	0.1429025			0.00507986	0.0274879	-0.817233	-0.686779	By MS/MS	By MS/MS	By MS/MS	By MS/MS	By MS/MS						Keep	+	5	5	5	42.6	42.6	42.6	14.886	0	20.086	746000	21
	der	A0Q534	14.1394	15.7285	15.9083	15.9531	15.4668	20.7857	20.6364	20.7531	-2.05535	-0.640829	-0.3391	-0.895296	-1.10501	-0.106098	-0.282503	-0.19068	-1.007117	-0.193093666666667			0.0823068	0.0491319	-0.814023	-0.585353	By MS/MS	By MS/MS	By MS/MS	By MS/MS	By MS/MS	By matching		By matching	By matching		Keep	+	12	12	12	36.1	36.1	36.1	52.461	0	45.248	919140	31
	FTN_0180	A0Q4C5	13.8669	14.9518	14.8198	14.9693	15.9022	20.2239	20.3252	20.2403	-2.3234	-1.35041	-1.32261	-1.80455	-0.662253	-0.71093	-0.608539	-0.719509	-1.4926446	-0.679659333333333			0.0699271	0.046187	-0.812985	-0.593752	By MS/MS	By MS/MS	By MS/MS	By MS/MS	By MS/MS						Keep	+	5	5	5	24.7	24.7	24.7	26.959	0	7.5962	330830	12
	gyrB	A0Q5I0	15.6864	17.6488	17.654	17.8386	15.989	21.9113	21.907	21.8817	-0.533633	1.15189	1.3545	0.927689	-0.573986	1.30427	1.27668	1.2368	0.465292	1.27258333333333			0.201055	0.0735459	-0.807291	-0.516755	By MS/MS	By MS/MS	By MS/MS	By MS/MS	By MS/MS	By MS/MS	By matching	By matching	By matching	By matching	Keep	+	20	20	20	33.7	33.7	33.7	89.741	0	73.604	4754400	80
	gcvPB	A0Q588	17.6695	17.0329	17.9928	17.1933	17.1318	22.0836	22.3518	22.2015	1.28032	0.569826	1.68937	0.274725	0.53785	1.52308	1.84401	1.65592	0.8704182	1.67433666666667			0.0661691	0.0473446	-0.803918	-0.591735	By MS/MS	By MS/MS	By MS/MS	By MS/MS	By MS/MS	By matching	By matching	By matching	By matching	By matching	Keep	+	16	16	16	35.8	35.8	35.8	52.783	0	69.224	3831200	66
	cphA	A0Q6Y3	17.7981	17.9937	18.7459	18.9606	19.3319	23.0765	23.0783	23.0959	1.39461	1.47784	2.43373	2.06302	2.58388	2.78399	2.77063	2.8281	1.990616	2.79424			0.0472782	0.0428889	-0.803624	-0.607437	By MS/MS	By MS/MS	By MS/MS	By MS/MS	By MS/MS	By matching	By matching	By matching	By matching	By matching	Keep	+	42	42	42	49.7	49.7	49.7	103.96	0	215.53	22502000	168
	FTN_1196	A0Q767	14.9554	15.3671	14.2459	15.7713	16.1714	20.6485	20.5397	20.6734	-1.25269	-0.970997	-1.84115	-1.06332	-0.388505	-0.253807	-0.383814	-0.272869	-1.1033324	-0.303496666666667			0.0434785	0.0427847	-0.799836	-0.608872	By MS/MS	By MS/MS	By matching	By MS/MS	By MS/MS						Keep	+	3	3	3	25.9	25.9	25.9	12.302	0	16.746	338940	11
	rpsH	A0Q4J7	20.5106	20.5095	18.6144	19.1389	18.7979	23.7478	23.8273	23.6814	3.80532	3.85543	2.30376	2.24343	2.08728	3.63649	3.72596	3.59545	2.859044	3.65263333333333			0.186139	0.0735534	-0.793589	-0.51812	By MS/MS	By MS/MS	By MS/MS	By MS/MS	By MS/MS	By matching	By matching	By matching	By matching	By matching	Keep	+	8	8	8	72.7	72.7	72.7	14.439	0	40.158	14773000	51
	nuoF	A0Q8G7	17.6975	16.9257	17.932	18.5476	18.3279	22.5339	22.4489	22.6983	1.3052	0.468514	1.62928	1.64511	1.65019	2.09493	1.96785	2.30702	1.3396588	2.12326666666667			0.0456142	0.0457126	-0.783608	-0.597438	By MS/MS	By MS/MS	By MS/MS	By MS/MS	By MS/MS	By matching	By matching	By matching		By matching	Keep	+	9	9	9	28.5	28.5	28.5	46.259	0	33.572	3261800	34
	FTN_0958	A0Q6I1	18.8223	18.9741	18.6928	19.2801	19.1537	23.4131	23.2427	23.4521	2.30486	2.40438	2.38125	2.38631	2.41816	3.21144	2.98032	3.29493	2.378992	3.16223			4.04168e-05	0.0215878	-0.783238	-0.729579	By MS/MS	By MS/MS	By MS/MS	By MS/MS	By MS/MS		By matching				Keep	+	6	6	6	37.4	37.4	37.4	19.698	0	70.269	8201600	39
	FTN_1276	A0Q7E2	15.405	15.5469	15.5797	16.1337	16.0811	20.8909	21.1147	20.9302	-0.810435	-0.806735	-0.636004	-0.728382	-0.48033	0.00844494	0.266127	-0.00804293	-0.6923772	0.0888430033333333			0.000301628	0.0238129	-0.78122	-0.707067	By MS/MS	By MS/MS	By MS/MS	By MS/MS	By MS/MS		By MS/MS			By matching	Keep	+	9	9	9	29.6	29.6	29.6	37.863	0	25.043	750300	27
	gapA	A0Q7J2	20.5893	20.732	20.595	19.8588	20.8864	24.4591	24.6121	24.4453	3.87526	4.06571	4.26138	2.97188	4.02953	4.53978	4.72694	4.5966	3.840752	4.62110666666667			0.0423701	0.0457572	-0.780355	-0.598563	By MS/MS	By MS/MS	By MS/MS	By MS/MS	By MS/MS	By matching	By matching	By matching	By MS/MS	By matching	Keep	+	16	16	16	69.4	69.4	69.4	35.37	0	208.38	23092000	73
	rplS	A0Q858	19.6894	19.6108	19.9845	20.149	19.8772	23.9293	24.1608	23.9741	3.07548	3.0061	3.65797	3.26553	3.091	3.86698	4.15133	3.97906	3.219216	3.99912333333333			0.0035503	0.0305714	-0.779907	-0.667626	By MS/MS	By MS/MS	By MS/MS	By MS/MS	By MS/MS		By matching				Keep	+	4	4	4	31.3	31.3	31.3	13.294	0	32.644	8100400	27
	FTN_1229	A0Q795	15.136	15.4276	15.6247	15.8932	15.4221	20.7257	20.7661	20.7796	-1.07504	-0.915725	-0.595346	-0.950657	-1.15046	-0.170694	-0.146621	-0.163351	-0.9374456	-0.160222			0.000879856	0.0274266	-0.777224	-0.68946	By MS/MS	By MS/MS	By MS/MS	By MS/MS	By MS/MS						Keep	+	5	5	5	29.5	29.5	29.5	26.484	0	10.062	506120	17
	ndk	A0Q4L4	19.7166	19.8602	19.4981	20.2103	19.7347	23.9532	24.0061	23.9586	3.09966	3.2418	3.17721	3.32756	2.95847	3.89733	3.95401	3.95874	3.16094	3.93669333333333			9.855e-05	0.0229559	-0.775753	-0.714853	By MS/MS	By MS/MS	By MS/MS	By MS/MS	By MS/MS			By matching	By matching		Keep	+	5	5	5	47.9	47.9	47.9	15.427	0	151.91	12260000	28
	recN	A0Q500	14.8317	14.7998	14.1172	15.4456	14.8428	20.3212	19.9495	20.1381	-1.37436	-1.48927	-1.95744	-1.36434	-1.73955	-0.606178	-1.00215	-0.824903	-1.584992	-0.811077			0.004428	0.0316447	-0.773915	-0.658797	By MS/MS	By MS/MS	By MS/MS	By MS/MS	By MS/MS						Keep	+	5	5	5	11.1	11.1	11.1	62.208	0	29.105	285810	14
	FTN_0429	A0Q517	17.5999	17.83	18.4044	18.34	17.8955	22.561	22.9981	22.3973	1.21846	1.32314	2.0962	1.43504	1.24807	2.12934	2.66834	1.91253	1.464182	2.23673666666667			0.029416	0.0429443	-0.772555	-0.60752	By MS/MS	By MS/MS	By MS/MS	By MS/MS	By MS/MS	By matching		By matching		By matching	Keep	+	6	6	6	45.5	45.5	45.5	19.364	0	98.34	3297700	20
	FTN_0957	A0Q6I0	15.6318	15.9716	15.4762	15.7563	15.7357	21.0546	20.883	20.8724	-0.587342	-0.418739	-0.729522	-1.07718	-0.831567	0.216331	-0.0241491	-0.0676499	-0.72887	0.0415106666666667			0.00313129	0.0313177	-0.770381	-0.663037	By MS/MS	By matching	By MS/MS	By matching	By MS/MS						Keep	+	3	3	3	18.2	18.2	18.2	21.608	0.00045045	5.2582	366640	4
	ppk2	A0Q7X5	14.5789	14.8304	15.0493	15.0459	14.6	20.1912	19.9901	20.2014	-1.62303	-1.46131	-1.11524	-1.73375	-1.98645	-0.746134	-0.959611	-0.759623	-1.583956	-0.821789333333333			0.00882373	0.0351875	-0.762167	-0.635223	By MS/MS	By MS/MS	By MS/MS	By MS/MS	By MS/MS						Keep	+	3	3	3	13.8	13.8	13.8	32.082	0	7.5576	219300	8
	FTN_0120	A0Q466	16.6771	17.9676	17.745	17.0258	18.025	22.3047	22.2048	22.2253	0.398333	1.45318	1.44445	0.105236	1.3685	1.80386	1.65651	1.68711	0.9539398	1.71582666666667			0.0979215	0.0605204	-0.761887	-0.548495	By MS/MS	By MS/MS	By MS/MS	By MS/MS	By MS/MS	By matching	By matching	By matching	By matching	By matching	Keep	+	4	4	4	38.6	38.6	38.6	15.823	0	29.907	2376900	23
	FTN_1557	A0Q856	14.4698	17.1029	12.6462	17.8806	15.9758	20.9275	20.7525	20.9272	-1.73035	0.63598	-3.28655	0.970188	-0.58741	0.0549242	-0.160869	-0.011137	-0.7996284	-0.0390272666666667			0.494598	0.173351	-0.760601	-0.371712	By MS/MS	By MS/MS	By MS/MS	By MS/MS	By MS/MS		By matching		By matching	By matching	Keep	+	7	7	7	28.5	28.5	28.5	32.26	0	16.417	1272900	21
	msrA	A0Q5Z5	18.8801	16.4509	16.5094	16.8587	16.7805	21.8553	21.8625	22.06	2.35623	0.0197985	0.22318	-0.0583184	0.211151	1.23316	1.21992	1.47047	0.55040822	1.30785			0.260114	0.0993923	-0.757442	-0.470698	By MS/MS	By MS/MS	By MS/MS	By MS/MS	By MS/MS	By matching	By matching		By matching	By matching	Keep	+	9	9	9	40.1	40.1	40.1	32.602	0	26.319	2413100	30
	galT	A0Q5R3	14.5077	14.5684	14.6654	14.9624	15.6495	20.0751	20.2282	20.2549	-1.69307	-1.70067	-1.46212	-1.81092	-0.919223	-0.871127	-0.710161	-0.704452	-1.5172006	-0.761913333333333			0.0131136	0.0390424	-0.755287	-0.620653	By MS/MS	By MS/MS	By MS/MS	By MS/MS	By MS/MS			By matching	By matching		Keep	+	4	4	4	13.5	13.5	13.5	39.649	0	9.8996	273450	9
	ompH	A0Q7Y3	19.0096	19.3457	18.5622	19.6591	19.3936	23.3903	23.622	23.4838	2.47132	2.75557	2.25217	2.76981	2.64126	3.18249	3.4641	3.33648	2.578026	3.32769			0.00192512	0.0319479	-0.749664	-0.655948	By MS/MS	By MS/MS	By MS/MS	By MS/MS	By MS/MS	By matching	By matching	By matching	By matching		Keep	+	9	9	9	50.9	50.9	50.9	18.839	0	178.56	8590200	44
	clpB	A0Q8N0	17.812	18.7903	18.4018	18.9945	18.4839	23.0234	23.0047	22.9372	1.40696	2.23068	2.09363	2.09732	1.79527	2.71655	2.67676	2.62012	1.924772	2.67114333333333			0.00931309	0.0384878	-0.746371	-0.622966	By MS/MS	By MS/MS	By MS/MS	By MS/MS	By MS/MS	By matching	By matching	By matching	By matching	By matching	Keep	+	41	41	41	56.9	56.9	56.9	96.059	0	316.65	20127000	172
	AW25_1689	A0A6N3JE88	18.1173	16.9249	16.7735	18.5601	17.0543	22.0647	22.5798	22.0487	1.6783	0.467759	0.484217	1.65776	0.465777	1.49908	2.13481	1.45566	0.9507626	1.69651666666667			0.127695	0.0715248	-0.745754	-0.524402	By MS/MS	By MS/MS	By MS/MS	By MS/MS	By MS/MS				By matching		Keep	+	6	6	6	18.1	18.1	18.1	30.047	0	48.337	1731000	23
	putA	A0Q702	17.514	18.5171	18.0078	18.1521	18.0262	22.6009	22.667	22.668	1.14212	1.97249	1.7042	1.24491	1.36962	2.18001	2.24603	2.26731	1.486668	2.23111666666667			0.0112274	0.0404096	-0.744449	-0.617183	By MS/MS	By MS/MS	By MS/MS	By MS/MS	By MS/MS	By matching	By matching	By matching	By matching	By matching	Keep	+	53	53	53	46.7	46.7	46.7	149.82	0	271.51	18918000	206
	hemC	A0Q481	13.8061	13.594	14.1103	14.332	13.9749	19.2142	19.4346	19.3604	-2.3832	-2.59086	-1.96367	-2.39356	-2.62212	-1.79797	-1.54159	-1.62691	-2.390682	-1.65549			0.0044327	0.0362848	-0.735192	-0.630507	By MS/MS	By matching	By MS/MS	By MS/MS	By MS/MS				By matching		Keep	+	2	2	2	7.3	7.3	7.3	33.347	0.0045693	2.7426	104980	5
	ispH	A0Q4T9	15.3828	15.6338	16.5265	16.0371	15.9524	20.936	21.0443	21.1772	-0.832272	-0.727346	0.240083	-0.817661	-0.611205	0.0657199	0.176334	0.313492	-0.5496802	0.185181966666667			0.0362054	0.0514946	-0.734862	-0.577039	By MS/MS	By MS/MS	By MS/MS	By MS/MS	By MS/MS	By matching	By matching	By matching	By matching	By matching	Keep	+	6	6	6	20.9	20.9	20.9	35.322	0	17.726	921020	24
	FTN_1317	A0Q7H8	16.5322	16.4834	16.1383	16.6278	16.4024	21.4319	21.4137	21.4732	0.269555	0.0505142	-0.131285	-0.271722	-0.153603	0.695473	0.647491	0.701423	-0.04730816	0.681462333333333			0.00119952	0.0333974	-0.72877	-0.646851	By MS/MS	By MS/MS	By MS/MS	By MS/MS	By MS/MS						Keep	+	7	7	7	22.5	22.5	22.5	44.628	0	21.953	790720	17
	recA	A0Q468	18.1683	18.2067	16.1294	18.6794	18.3595	22.5239	22.5847	22.4507	1.72362	1.67914	-0.139326	1.77847	1.67958	2.08223	2.14106	1.98252	1.3442968	2.06860333333333			0.194731	0.0902334	-0.724307	-0.484069	By MS/MS	By MS/MS	By MS/MS	By MS/MS	By MS/MS	By matching	By matching	By matching		By matching	Keep	+	10	10	10	36.5	36.5	36.5	38.843	0	75.341	5155800	51
	trmB	A0Q7Q5	15.252	13.9794	14.6114	14.7421	15.4277	20.0802	20.1155	20.102	-0.960934	-2.23877	-1.51091	-2.01453	-1.14477	-0.865636	-0.828235	-0.862131	-1.5739828	-0.852000666666667			0.0691648	0.0616869	-0.721982	-0.544185	By MS/MS	By matching	By MS/MS	By MS/MS	By MS/MS	By matching	By matching	By matching	By matching	By matching	Keep	+	3	3	3	10.5	10.5	10.5	26.385	0.00045413	5.4917	313380	6
	fusA	A0Q4I1	19.9071	19.1811	19.7928	20.3742	20.1155	24.0654	23.9305	23.9439	3.26896	2.60001	3.46849	3.49341	3.31261	4.03981	3.85758	3.93948	3.228696	3.94562333333333			0.0175122	0.0489556	-0.716927	-0.587292	By MS/MS	By MS/MS	By MS/MS	By MS/MS	By MS/MS	By matching		By matching	By matching	By matching	Keep	+	35	35	35	59.1	59.1	59.1	77.73	0	323.31	54640000	193
	eno	A0Q5J9	19.3691	18.8241	18.5434	19.8578	18.7964	23.427	23.3542	23.3789	2.79082	2.26262	2.23358	2.97087	2.08588	3.22909	3.12253	3.199	2.468754	3.18354			0.0216891	0.0508229	-0.714786	-0.580115	By MS/MS	By MS/MS	By MS/MS	By MS/MS	By MS/MS		By matching	By matching	By matching	By matching	Keep	+	14	14	14	42.8	42.8	42.8	49.513	0	192.85	10680000	66
	rplB	A0Q4I6	20.8866	21.0966	21.262	21.3519	21.1388	24.9434	24.9136	24.9096	4.13948	4.41028	4.92064	4.48272	4.26425	5.1548	5.1115	5.20511	4.443474	5.15713666666667			0.00717074	0.0430581	-0.713663	-0.605466	By MS/MS	By MS/MS	By MS/MS	By MS/MS	By MS/MS	By matching	By matching	By matching			Keep	+	13	13	13	47.4	47.4	47.4	30.387	0	72.075	27644000	76
	gabD	A0Q473	15.3418	14.7538	14.7776	15.1247	14.9536	20.4078	19.989	20.3208	-0.872602	-1.53129	-1.36074	-1.66092	-1.62688	-0.512943	-0.960764	-0.636491	-1.4104864	-0.703399333333333			0.0168292	0.0506301	-0.707087	-0.581679	By MS/MS	By MS/MS	By MS/MS	By MS/MS	By MS/MS					By matching	Keep	+	3	3	3	6.5	6.5	6.5	51.783	0.00015924	6.9466	267800	9
	yjjK	A0Q5B6	14.1698	14.6143	14.5347	15.62	14.9031	19.9391	20.1178	20.0331	-2.02545	-1.65874	-1.58021	-1.20316	-1.67823	-1.01754	-0.825825	-0.933184	-1.629158	-0.925516333333333			0.00781106	0.0459713	-0.703642	-0.596536	By MS/MS	By MS/MS	By MS/MS	By MS/MS	By MS/MS						Keep	+	6	6	6	11.3	11.3	11.3	69.749	0	17.917	407700	13
	kdpD	A0Q8K7	14.5645	15.1092	14.7435	15.1618	15.6576	20.1893	20.2625	20.4037	-1.6372	-1.20661	-1.39155	-1.62663	-0.910985	-0.748179	-0.674226	-0.551001	-1.354595	-0.657802			0.00980092	0.0491191	-0.696793	-0.586977	By matching	By MS/MS	By MS/MS	By MS/MS	By MS/MS		By matching				Keep	+	5	5	5	7.8	7.8	7.8	100.86	0	26.913	295070	10
	FTN_0477	A0Q558	15.311	15.5885	15.5884	15.9632	15.6757	20.7067	20.8408	20.8428	-0.902898	-0.76873	-0.628144	-0.885962	-0.89258	-0.19115	-0.0683608	-0.0981753	-0.8156628	-0.1192287			9.12494e-05	0.0332605	-0.696434	-0.647576	By MS/MS	By MS/MS	By MS/MS	By MS/MS	By MS/MS						Keep	+	6	6	6	23.4	23.4	23.4	33.025	0	15.133	677520	22
	FTN_1312	A0Q7H3	14.1628	14.456	13.8527	14.8129	14.4706	19.5459	19.8761	19.5128	-2.03233	-1.80336	-2.19643	-1.9491	-2.11804	-1.44086	-1.07905	-1.46975	-2.019852	-1.32988666666667			0.00175734	0.0425875	-0.689965	-0.611048	By MS/MS	By MS/MS	By MS/MS	By MS/MS	By MS/MS						Keep	+	1	1	1	9.1	9.1	9.1	17.472	0.00030572	5.7796	84007	5
	folK	A0Q642	14.2325	14.8517	15.3415	14.914	14.9163	20.0043	20.1283	20.1222	-1.96377	-1.44186	-0.851229	-1.85566	-1.66481	-0.947351	-0.814824	-0.841299	-1.5554658	-0.867824666666667			0.0407128	0.0620353	-0.687641	-0.543774	By MS/MS	By MS/MS	By MS/MS	By MS/MS	By MS/MS			By matching	By matching	By matching	Keep	+	5	5	5	15.2	15.2	15.2	48.131	0	8.9159	274550	16
	accC	A0Q5E4	19.2117	19.536	19.4949	19.6464	19.4242	23.6714	23.6213	23.662	2.65093	2.93541	3.17404	2.75696	2.66972	3.53946	3.46321	3.57003	2.837412	3.52423333333333			0.00206913	0.0430321	-0.686821	-0.606315	By MS/MS	By MS/MS	By MS/MS	By MS/MS	By MS/MS	By MS/MS	By matching	By matching	By matching	By matching	Keep	+	25	25	25	52.5	52.5	52.5	49.91	0	179.05	23659000	122
	trxA	A0Q7R9	19.1813	19.2434	18.5796	19.5233	19.2774	23.3283	23.6384	23.2791	2.62391	2.65889	2.26936	2.6324	2.5332	3.10375	3.48502	3.0682	2.543552	3.21899			0.00258609	0.0463182	-0.675438	-0.594294	By MS/MS	By MS/MS	By MS/MS	By MS/MS	By MS/MS					By matching	Keep	+	7	7	7	54.2	54.2	54.2	12.009	0	48.407	8689400	47
	rplR	A0Q4J9	18.4852	18.6928	18.8867	19.3255	19.1789	23.125	23.3987	23.1797	2.00526	2.13854	2.5729	2.43225	2.4416	2.84558	3.17929	2.93793	2.31811	2.9876			0.00554059	0.0513531	-0.66949	-0.577884	By MS/MS	By MS/MS	By MS/MS	By MS/MS	By MS/MS	By matching		By matching			Keep	+	5	5	5	47	47	47	13.007	0	182.9	3517300	18
	purU	A0Q5K7	13.4243	13.5861	14.7596	13.7569	14.3691	19.1397	19.408	19.3132	-2.75876	-2.59808	-1.377	-2.92508	-2.22126	-1.87817	-1.56946	-1.67559	-2.376036	-1.70774			0.123684	0.0892811	-0.668296	-0.486604	By matching	By matching	By MS/MS	By matching	By MS/MS						Keep	+	1	1	1	4	4	4	31.744	0.0037946	2.9114	72494	2
	FTN_0410	A0Q4Z8	18.0654	18.3151	18.54	20.3165	20.1503	23.4136	23.2388	23.4331	1.63217	1.78158	2.23022	3.43502	3.34497	3.21208	2.97534	3.27003	2.484792	3.15248333333333			0.242021	0.117434	-0.667691	-0.440869	By MS/MS	By MS/MS	By MS/MS	By MS/MS	By MS/MS	By matching	By matching	By matching	By matching	By matching	Keep	+	18	18	18	51.8	51.8	51.8	44.399	0	67.572	12100000	84
	polA	A0Q899	15.2299	14.897	14.9635	16.0394	15.5254	20.5061	20.4642	20.559	-0.982672	-1.40047	-1.19277	-0.815535	-1.04542	-0.407115	-0.462913	-0.390846	-1.0873734	-0.420291333333333			0.00240275	0.0480891	-0.667082	-0.588842	By MS/MS	By MS/MS	By MS/MS	By MS/MS	By MS/MS		By matching				Keep	+	7	7	7	8.6	8.6	8.6	100.95	0	15.044	502760	17
	rpoB	A0Q867	18.8595	19.2471	18.9113	19.456	19.1151	23.317	23.4144	23.3868	2.33792	2.66238	2.59722	2.5643	2.38227	3.0894	3.19932	3.20935	2.508818	3.16602333333333			0.000311014	0.0440696	-0.657205	-0.603649	By MS/MS	By MS/MS	By MS/MS	By MS/MS	By MS/MS	By matching	By matching	By matching	By matching	By matching	Keep	+	56	56	56	46.7	46.7	46.7	151.33	0	323.31	31192000	211
	FTN_0604	A0Q5I4	16.3904	16.3307	16.4594	16.92	15.6666	21.2875	21.3126	21.3452	0.143531	-0.0906725	0.173761	-0.00166322	-0.901833	0.512097	0.51854	0.533669	-0.135375344	0.521435333333333			0.0469758	0.0732843	-0.656811	-0.519847	By MS/MS	By MS/MS	By MS/MS	By MS/MS	By MS/MS	By matching		By matching	By matching		Keep	+	12	12	12	21.7	21.7	21.7	78.592	0	34.28	1581300	37
	tolR	A0Q4U4	14.9755	15.2536	15.3105	15.6422	15.2339	20.3785	20.5227	20.4404	-1.23291	-1.07469	-0.879239	-1.18264	-1.34184	-0.544488	-0.401624	-0.513154	-1.1422638	-0.486422			0.00096996	0.0476169	-0.655842	-0.591155	By MS/MS	By MS/MS	By MS/MS	By MS/MS	By MS/MS					By matching	Keep	+	3	3	3	24.7	24.7	24.7	15.941	0.00030497	5.7219	370540	8
	rpoC	A0Q866	18.6522	18.4977	18.2731	19.7961	18.3465	23.0608	23.0546	23.1059	2.15368	1.95415	1.96642	2.90844	1.66749	2.76405	2.7404	2.84121	2.130036	2.78188666666667			0.0589774	0.0775524	-0.651851	-0.509152	By MS/MS	By MS/MS	By MS/MS	By MS/MS	By MS/MS	By matching	By matching	By matching	By matching	By matching	Keep	+	62	62	62	50.1	50.1	50.1	157.48	0	323.31	36547000	265
	pgi	A0Q5P0	17.0666	17.2739	16.4146	17.6	16.5189	21.7202	21.7626	21.8312	0.744498	0.797585	0.129481	0.686256	-0.0351335	1.06159	1.0925	1.17061	0.4645373	1.10823333333333			0.0323438	0.0721675	-0.643696	-0.522384	By MS/MS	By MS/MS	By MS/MS	By MS/MS	By MS/MS	By matching	By matching	By MS/MS		By matching	Keep	+	11	11	11	25	25	25	61.111	0	59.471	2599200	37
	FTN_0274	A0Q4L7	14.1887	14.6143	14.8275	14.671	14.6933	19.8981	19.7861	19.7657	-2.00686	-1.65874	-1.31565	-2.08024	-1.89158	-1.06168	-1.17334	-1.20894	-1.790614	-1.14798666666667			0.0140257	0.06264	-0.642627	-0.541147	By MS/MS	By MS/MS	By MS/MS	By MS/MS	By MS/MS						Keep	+	2	2	2	20.6	20.6	20.6	15.92	0	7.6488	170970	6
	gdhA	A0Q832	20.8936	21.0874	20.8691	21.4833	21.0024	24.8711	24.7511	24.7906	4.14571	4.40158	4.5323	4.61568	4.1374	5.06299	4.90423	5.04915	4.366534	5.00545666666667			0.00331108	0.0564595	-0.638923	-0.562524	By MS/MS	By MS/MS	By MS/MS	By MS/MS	By MS/MS	By matching	By matching	By matching	By matching	By matching	Keep	+	28	28	28	75.7	75.7	75.7	49.137	0	323.31	81932000	157
	maeA	A0Q531	17.6472	17.6405	17.5155	18.8346	17.0874	22.3425	22.3065	22.3944	1.2605	1.14404	1.21761	1.93552	0.49656	1.85187	1.78623	1.90873	1.210846	1.84894333333333			0.081732	0.0885754	-0.638097	-0.488783	By MS/MS	By MS/MS	By MS/MS	By MS/MS	By MS/MS	By matching	By matching	By MS/MS	By matching	By matching	Keep	+	20	20	20	45.2	45.2	45.2	67.404	0	76.626	4577900	71
	FTN_1210	A0Q776	16.4398	15.25	16.8348	17.1889	16.9368	21.4626	21.3746	21.5104	0.187436	-1.07798	0.544806	0.270273	0.356505	0.734461	0.597619	0.750178	0.056208	0.694086			0.151156	0.105251	-0.637878	-0.459612	By MS/MS	By MS/MS	By MS/MS	By MS/MS	By MS/MS	By matching	By matching	By matching	By matching		Keep	+	12	12	12	46.7	46.7	46.7	40.3	0	61.428	2457800	48
	pilB	A0Q6Y6	14.6564	14.7007	16.008	15.1036	14.948	20.2751	20.2209	20.2029	-1.5468	-1.57981	-0.249017	-1.68043	-1.63258	-0.655807	-0.71781	-0.758077	-1.3377274	-0.710564666666667			0.136393	0.105301	-0.627163	-0.459521	By MS/MS	By MS/MS	By MS/MS	By MS/MS	By MS/MS	By matching		By matching		By matching	Keep	+	8	8	8	18.2	18.2	18.2	66.867	0	21.468	594290	17
	rlmL	A0Q621	14.1583	14.2255	14.6663	14.7468	15.2389	19.8376	19.7764	19.8473	-2.03676	-2.01394	-1.4613	-2.01019	-1.33676	-1.12682	-1.1835	-1.12479	-1.77179	-1.14503666666667			0.0223729	0.0734644	-0.626753	-0.520055	By MS/MS	By MS/MS	By MS/MS	By MS/MS	By MS/MS				By matching		Keep	+	6	6	6	10	10	10	83.679	0	13.306	423220	15
	leuB	A0Q405	14.9224	14.7773	14.8194	15.4147	15.2025	20.3621	20.0222	20.1939	-1.28515	-1.50983	-1.32297	-1.3929	-1.37377	-0.562143	-0.925982	-0.767359	-1.376924	-0.751828			0.000505963	0.0529305	-0.625096	-0.572282	By MS/MS	By MS/MS	By MS/MS	By MS/MS	By MS/MS						Keep	+	7	7	7	25.6	25.6	25.6	39.529	0	31.271	534920	17
	metG	A0Q556	15.8496	16.5397	16.8784	17.2283	17.1949	21.5747	21.5616	21.6227	-0.373101	0.10372	0.5879	0.310141	0.596532	0.876817	0.836132	0.897355	0.2450384	0.870101333333333			0.0405684	0.080643	-0.625063	-0.503982	By MS/MS	By MS/MS	By MS/MS	By MS/MS	By MS/MS		By matching	By matching		By matching	Keep	+	17	17	17	31.8	31.8	31.8	76.584	0	83.418	2876800	56
	FTN_1103	A0Q6X4	16.1578	15.822	15.6544	16.8298	15.3681	21.0073	20.9421	21.075	-0.0699373	-0.55541	-0.56851	-0.0850287	-1.20538	0.156264	0.0459816	0.179551	-0.4968532	0.127265533333333			0.0662601	0.0889907	-0.624119	-0.488163	By MS/MS	By MS/MS	By MS/MS	By MS/MS	By matching		By matching				Keep	+	2	2	2	8.9	8.9	8.9	30.599	0.0001583	6.7547	275570	4
	rpsI	A0Q7F5	19.7376	19.8424	18.7438	20.1378	20.1517	23.8466	23.6585	23.8412	3.11832	3.22498	2.43166	3.2542	3.34627	3.76195	3.51066	3.80488	3.075086	3.69249666666667			0.036252	0.0811106	-0.617411	-0.502011	By MS/MS	By MS/MS	By MS/MS	By MS/MS	By MS/MS			By matching	By matching	By matching	Keep	+	7	7	7	54.3	54.3	54.3	14.736	0	44.54	12735000	23
	wbtF	A0Q7S8	18.7654	17.2781	16.1901	18.6813	17.6727	22.2301	22.3253	22.3148	2.25429	0.801554	-0.0844815	1.7804	1.04087	1.70913	1.81021	1.80441	1.1585265	1.77458333333333			0.297396	0.148268	-0.616057	-0.400043	By MS/MS	By MS/MS	By MS/MS	By MS/MS	By MS/MS	By matching	By matching	By matching	By matching	By matching	Keep	+	13	13	13	46	46	46	36.482	0	71.024	4515500	40
	nuoI	A0Q8G4	16.1247	15.6281	14.9926	16.1193	16.0128	20.7204	21.0868	20.752	-0.102496	-0.732552	-1.16648	-0.741689	-0.549784	-0.1764	0.23054	-0.191813	-0.6586002	-0.045891			0.0500901	0.0883163	-0.612709	-0.489957	By MS/MS	By MS/MS	By MS/MS	By MS/MS	By MS/MS	By matching			By matching	By matching	Keep	+	6	6	6	32.1	32.1	32.1	18.843	0	11.373	681710	10
	pip	A0Q8L8	16.1416	16.1433	16.2645	16.5797	16.4321	21.2165	21.1246	21.4156	-0.0858735	-0.261878	-0.0172579	-0.316176	-0.1234	0.421931	0.278753	0.625934	-0.16091708	0.442206			0.00118146	0.0613604	-0.603123	-0.546058	By MS/MS	By MS/MS	By MS/MS	By MS/MS	By MS/MS		By matching				Keep	+	7	7	7	31.4	31.4	31.4	35.699	0	20.075	1148400	16
	dfp	A0Q6Z9	14.4353	14.5858	13.9928	15.092	14.8194	19.7649	19.7532	19.8094	-1.76429	-1.68478	-2.06984	-1.69115	-1.76335	-1.20509	-1.2078	-1.16388	-1.794682	-1.19225666666667			0.000721904	0.0599487	-0.602425	-0.550138	By MS/MS	By MS/MS	By MS/MS	By MS/MS	By MS/MS						Keep	+	3	3	3	9	9	9	43.025	0	7.2424	221610	7
	FTN_1547	A0Q846	16.5606	17.0142	16.208	17.3778	16.9143	21.8066	21.3591	21.6928	0.294795	0.552153	-0.0683077	0.461416	0.335582	1.17131	0.577851	0.989228	0.31512766	0.912796333333333			0.020335	0.0809202	-0.597669	-0.501832	By MS/MS	By MS/MS	By MS/MS	By MS/MS	By MS/MS			By matching	By matching	By matching	Keep	+	6	6	6	34	34	34	23.914	0	34.685	1142100	18
	ubiH	A0Q7A3	13.8646	14.0225	14.3563	14.4263	14.0782	19.2995	19.4512	19.3546	-2.32566	-2.19939	-1.7414	-2.3064	-2.51707	-1.70614	-1.5242	-1.63289	-2.217984	-1.62107666666667			0.0150565	0.0789644	-0.596907	-0.507073	By MS/MS	By MS/MS	By MS/MS	By MS/MS	By matching				By matching		Keep	+	2	2	2	5.2	5.2	5.2	45.033	0.0083595	2.2663	83369	4
	rpsF	A0Q6H4	19.0308	19.1573	18.481	19.5648	20.9478	23.6891	23.5929	23.3713	2.49016	2.57752	2.17191	2.67439	4.08663	3.56194	3.42699	3.18904	2.800122	3.39265666666667			0.236377	0.143695	-0.592535	-0.408523	By MS/MS	By MS/MS	By MS/MS	By MS/MS	By MS/MS				By matching		Keep	+	5	5	5	39.6	39.6	39.6	13.054	0	39.139	7807300	28
	lepA	A0Q453	15.3762	17.6955	14.0501	15.9118	17.5883	21.2111	20.9944	21.1338	-0.838764	1.19602	-2.01807	-0.933466	0.962383	0.415074	0.112688	0.256613	-0.3263794	0.261458333333333			0.499102	0.220228	-0.587838	-0.323443	By MS/MS	By MS/MS	By MS/MS	By MS/MS	By MS/MS	By matching	By matching	By matching	By matching	By matching	Keep	+	11	11	11	25.3	25.3	25.3	65.538	0	38.821	1843000	31
	rsmG	A0Q444	15.035	15.5189	14.6992	15.6525	15.4959	20.3403	20.3154	20.4892	-1.17439	-0.832316	-1.43158	-1.17312	-1.07542	-0.585614	-0.618806	-0.462827	-1.1373652	-0.555749			0.00473738	0.0749832	-0.581616	-0.51325	By matching	By MS/MS	By MS/MS	By MS/MS	By MS/MS		By matching				Keep	+	3	3	3	18.5	18.5	18.5	23.559	0	7.9249	331230	8
	purM	A0Q507	16.2161	16.2443	16.5579	16.7122	17.2742	21.356	21.5642	21.416	-0.0125901	-0.169605	0.271117	-0.193717	0.670278	0.599087	0.839448	0.626459	0.11309658	0.688331333333333			0.0418544	0.0992686	-0.575235	-0.470313	By MS/MS	By MS/MS	By MS/MS	By MS/MS	By MS/MS	By matching		By matching			Keep	+	10	10	10	34.9	34.9	34.9	37.779	0	33.408	1803400	28
	sufB	A0Q674	16.3388	17.0427	17.7263	17.7744	17.4486	21.9823	21.8345	22.0195	0.0976729	0.579087	1.42596	0.862727	0.832466	1.39444	1.18421	1.4174	0.75958258	1.33201666666667			0.0982681	0.117197	-0.572434	-0.442825	By MS/MS	By MS/MS	By MS/MS	By MS/MS	By MS/MS	By matching	By matching		By matching	By matching	Keep	+	14	14	14	38.7	38.7	38.7	53.47	0	96.605	4671200	50
	FTN_1609	A0Q8A4	16.2206	16.5679	16.5652	16.6517	16.6046	21.4076	21.3184	21.43	-0.00816418	0.130371	0.278334	-0.249634	0.0475693	0.664615	0.525938	0.644807	0.039695224	0.611786666666667			0.00312543	0.0761432	-0.572091	-0.510714	By MS/MS	By MS/MS	By MS/MS	By MS/MS	By MS/MS			By matching			Keep	+	5	5	5	17.5	17.5	17.5	50.059	0	48.862	1123200	22
	greA	A0Q5P2	18.5228	18.6532	15.751	18.9687	18.9153	22.4867	22.8303	22.4471	2.03868	2.10111	-0.481227	2.07121	2.19646	2.03499	2.45432	1.9778	1.5852466	2.15570333333333			0.445246	0.206119	-0.570457	-0.335881	By MS/MS	By MS/MS	By MS/MS	By MS/MS	By MS/MS			By matching		By matching	Keep	+	10	10	10	51.9	51.9	51.9	17.703	0	71.67	5360100	37
	prfA	A0Q844	16.1401	17.6658	16.5409	15.0914	14.6867	20.9506	21.0445	20.999	-0.0873482	1.16796	0.254314	-1.6917	-1.89829	0.0842593	0.176589	0.0799466	-0.45101284	0.1135983			0.497781	0.227379	-0.564611	-0.31673	By MS/MS	By MS/MS	By MS/MS	By MS/MS	By MS/MS	By matching	By matching	By matching	By matching		Keep	+	13	13	13	41.8	41.8	41.8	40.394	0	53.678	2142500	40
	FTN_0183	A0Q4C8	17.5206	17.8292	16.1872	17.9682	17.7765	22.0631	22.1165	22.0027	1.14798	1.32238	-0.0871011	1.05883	1.1374	1.49705	1.54389	1.39538	0.91589778	1.47877333333333			0.149633	0.132426	-0.562876	-0.419827	By MS/MS	By MS/MS	By MS/MS	By MS/MS	By MS/MS	By matching			By matching		Keep	+	9	9	9	37	37	37	33.772	0	129.13	2835800	39
	ftsK	A0Q4N5	14.6631	15.7332	14.58	16.2059	15.0844	20.2926	20.3958	20.2945	-1.54021	-0.636535	-1.53928	-0.661652	-1.49387	-0.636967	-0.534573	-0.663613	-1.1743094	-0.611717666666667			0.0982132	0.120385	-0.562592	-0.436932	By MS/MS	By MS/MS	By MS/MS	By MS/MS	By MS/MS			By matching			Keep	+	8	8	8	10.3	10.3	10.3	91.933	0	19.49	631570	25
	ilvE	A0Q409	16.2481	16.4599	16.0123	16.7573	15.9236	21.1525	21.3767	21.0467	0.0170641	0.0283048	-0.245131	-0.152035	-0.640491	0.340657	0.600298	0.14246	-0.19845762	0.361138333333333			0.0253976	0.0994027	-0.559596	-0.470535	By MS/MS	By MS/MS	By MS/MS	By MS/MS	By MS/MS	By matching			By matching	By matching	Keep	+	5	5	5	23.4	23.4	23.4	33.115	0	10.026	829800	16
	pgm	A0Q594	15.4523	15.5814	15.9066	15.9017	16.6937	20.9687	20.846	20.9505	-0.763907	-0.775217	-0.340636	-0.942801	0.13043	0.107246	-0.0629115	0.0163833	-0.5384262	0.0202392666666667			0.0768421	0.116941	-0.558665	-0.442732	By MS/MS	By MS/MS	By MS/MS	By MS/MS	By MS/MS			By matching			Keep	+	10	10	10	24.8	24.8	24.8	59.512	0	51.399	1156900	33
	cyoA	A0Q4E0	17.6584	18.8955	18.5936	17.9849	17.807	22.566	22.6022	22.6514	1.27045	2.3301	2.2832	1.07573	1.16577	2.13569	2.16338	2.24555	1.62505	2.18154			0.187527	0.145787	-0.55649	-0.404958	By MS/MS	By MS/MS	By MS/MS	By MS/MS	By MS/MS		By matching				Keep	+	8	8	8	31	31	31	34.527	0	49.122	4131300	36
	FTN_1764	A0Q8P9	14.6679	15.3093	11.6279	14.9377	14.7273	19.422	19.4601	19.4669	-1.53549	-1.0238	-4.20663	-1.83375	-1.857	-1.57425	-1.51488	-1.51708	-2.091334	-1.53540333333333			0.47699	0.22284	-0.555931	-0.320767	By MS/MS	By MS/MS	By matching	By MS/MS	By MS/MS						Keep	+	2	2	2	38.6	38.6	38.6	8.5637	0	10.203	119120	5
	FTN_0103	A0Q449	14.9023	15.1651	15.2189	15.2208	15.5691	20.4246	20.1801	20.28	-1.30492	-1.15554	-0.962004	-1.57211	-1.00098	-0.494856	-0.760555	-0.678566	-1.1991108	-0.644659			0.0130591	0.0938405	-0.554452	-0.478352	By MS/MS	By MS/MS	By MS/MS	By MS/MS	By MS/MS						Keep	+	6	6	6	9.5	9.5	9.5	88.125	0	14.887	390330	14
	def	A0A6N3JBS5	15.1686	16.9972	17.0798	17.1796	17.0584	21.4022	21.5201	21.5691	-1.04297	0.536087	0.786963	0.260862	0.469589	0.657757	0.7832	0.827108	0.2021062	0.756021666666667			0.246551	0.157614	-0.553915	-0.386959	By MS/MS	By MS/MS	By MS/MS	By MS/MS	By MS/MS			By matching	By matching		Keep	+	4	4	4	31.4	31.4	31.4	19.553	0	20.704	1704800	20
	galP1	A0Q5R4	15.8365	15.7721	15.822	16.2051	16.1389	20.8776	20.9953	20.9854	-0.385987	-0.600997	-0.417076	-0.662392	-0.421553	-0.00715933	0.113836	0.0621209	-0.497601	0.0562658566666667			0.000415566	0.0751635	-0.553867	-0.513387	By MS/MS	By MS/MS	By MS/MS	By MS/MS	By MS/MS						Keep	+	2	2	2	5.7	5.7	5.7	50.955	0	20.323	377090	7
	dgt	A0Q5L0	15.4177	15.6084	15.2782	16.1677	16.0494	20.7611	20.6381	20.8092	-0.797942	-0.75055	-0.908423	-0.696958	-0.512566	-0.132582	-0.280723	-0.132825	-0.7332878	-0.182043333333333			0.00109833	0.0805472	-0.551244	-0.503795	By MS/MS	By MS/MS	By MS/MS	By MS/MS	By MS/MS						Keep	+	5	5	5	14.1	14.1	14.1	50.497	0	11.47	567000	15
	lpxD	A0Q7Y2	15.588	17.7588	18.1199	17.9605	17.8834	21.9795	22.1452	22.0862	-0.630425	1.25585	1.815	1.05104	1.23682	1.39088	1.5805	1.50481	0.945657	1.49206333333333			0.361903	0.192007	-0.546406	-0.351662	By MS/MS	By MS/MS	By MS/MS	By MS/MS	By MS/MS	By matching		By matching			Keep	+	6	6	6	21.1	21.1	21.1	35.444	0	36.384	3211900	32
	map	A0Q571	15.656	15.9368	15.9443	16.0472	15.552	20.7071	20.7706	20.996	-0.563537	-0.450531	-0.306573	-0.808327	-1.01837	-0.190719	-0.141907	0.0760145	-0.6294676	-0.0855371666666667			0.0233047	0.104524	-0.54393	-0.460987	By MS/MS	By MS/MS	By MS/MS	By MS/MS	By MS/MS	By matching	By matching				Keep	+	5	5	5	23.4	23.4	23.4	28.39	0	16.087	753000	15
	FTN_0414	A0Q502	14.1988	14.569	15.1732	14.8475	14.9718	19.8522	19.8866	19.8427	-1.99692	-1.70012	-1.0033	-1.91712	-1.60837	-1.1111	-1.06805	-1.12954	-1.645166	-1.10289666666667			0.0596683	0.118526	-0.542269	-0.439437	By matching	By MS/MS	By MS/MS	By MS/MS	By MS/MS						Keep	+	1	1	1	9.7	9.7	9.7	15.56	0.000158	6.7076	117310	4
	yrbI	A0Q6C8	15.9815	15.9684	16.1547	15.6417	15.8883	20.8315	21.0148	20.8454	-0.243357	-0.421662	-0.116467	-1.1831	-0.676388	-0.0567911	0.138706	-0.0954943	-0.5281948	-0.00452646666666667			0.0879554	0.134948	-0.523668	-0.416525	By MS/MS	By MS/MS	By MS/MS	By MS/MS	By MS/MS					By matching	Keep	+	5	5	5	33.5	33.5	33.5	20.077	0	15.619	549540	13
	rplV	A0Q4I8	18.6711	17.4232	18.1747	18.9837	19.1458	22.7555	22.9557	22.6611	2.17048	0.938684	1.86916	2.08639	2.41081	2.37634	2.61426	2.25826	1.8951048	2.41628666666667			0.184474	0.157658	-0.521182	-0.386739	By MS/MS	By MS/MS	By MS/MS	By MS/MS	By MS/MS	By matching	By matching				Keep	+	2	2	2	15.3	15.3	15.3	12.201	0	11.365	1926000	14
	dxr	A0Q7Y5	14.6636	14.7804	15.0639	14.8257	15.0802	19.9045	19.915	20.0712	-1.53972	-1.50699	-1.10205	-1.93727	-1.49814	-1.0548	-1.03829	-0.893894	-1.516834	-0.995661333333333			0.0276349	0.117432	-0.521173	-0.441584	By MS/MS	By matching	By MS/MS	By MS/MS	By MS/MS						Keep	+	5	5	5	15.1	15.1	15.1	42.773	0	13.408	273590	6
	AW25_411	A0A6N3JBR9	15.8394	16.1038	15.7193	16.3916	16.0827	20.8936	21.0354	21.0002	-0.383134	-0.297964	-0.50987	-0.490024	-0.478703	0.0118748	0.164982	0.0815189	-0.431939	0.0861252333333333			0.000164609	0.0888684	-0.518064	-0.487664	By MS/MS	By MS/MS	By MS/MS	By MS/MS	By MS/MS						Keep	+	3	3	3	8.8	8.8	8.8	44.993	0	7.3709	427060	10
	rplX	A0Q4J4	19.6818	20.27	20.6002	20.6842	19.3632	24.1494	24.3987	23.5171	3.06873	3.62909	4.26652	3.80709	2.61299	4.14649	4.45476	3.38012	3.476884	3.99379			0.294691	0.187836	-0.516906	-0.356416	By MS/MS	By MS/MS	By MS/MS	By MS/MS	By MS/MS	By matching	By matching		By matching		Keep	+	6	6	6	43.8	43.8	43.8	11.476	0	64.331	9251400	29
	serA	A0Q7B5	15.7222	17.5237	16.8251	17.5349	16.1737	21.4114	21.6069	21.5253	-0.498418	1.03366	0.535218	0.620383	-0.386165	0.66944	0.89391	0.769704	0.2609356	0.777684666666667			0.246497	0.176762	-0.516749	-0.36846	By MS/MS	By MS/MS	By MS/MS	By MS/MS	By MS/MS				By matching	By matching	Keep	+	10	10	10	35	35	35	44.957	0	29.968	1475400	24
	fabG	A0Q7J9	19.2697	19.3904	19.3587	19.5818	19.0996	23.3215	23.6654	23.2956	2.70248	2.79781	3.03942	2.69159	2.36785	3.09512	3.51946	3.08983	2.71983	3.23480333333333			0.0273363	0.119948	-0.514973	-0.437315	By MS/MS	By MS/MS	By MS/MS	By MS/MS	By MS/MS	By matching	By matching	By matching	By matching	By matching	Keep	+	9	9	9	44.5	44.5	44.5	26.375	0	100.68	10891000	37
	msrA	A0Q8Q7	13.6414	14.1287	14.16	14.5513	14.5573	19.4127	19.4588	19.1584	-2.54521	-2.10237	-1.91877	-2.19087	-2.02988	-1.58426	-1.51624	-1.83523	-2.15742	-1.64524333333333			0.0180826	0.117565	-0.512177	-0.441934	By MS/MS	By MS/MS	By MS/MS	By MS/MS	By MS/MS	By matching		By matching			Keep	+	2	2	2	8.7	8.7	8.7	26.821	0.00058326	4.4626	157570	8
	FTN_0911	A0Q6D4	17.1029	17.433	18.1429	17.1005	18.3167	22.1628	22.0323	22.2376	0.776758	0.947946	1.83773	0.180823	1.63977	1.62366	1.4365	1.70323	1.0766054	1.58779666666667			0.25344	0.180408	-0.511191	-0.363906	By MS/MS	By MS/MS	By MS/MS	By MS/MS	By MS/MS	By matching	By matching	By matching	By matching	By matching	Keep	+	20	20	20	37.1	37.1	37.1	78.608	0	106.62	5265500	72
	FTN_1260	A0Q7C6	20.776	21.0152	20.6413	21.4969	21.0276	25.0349	24.3869	24.5267	4.04119	4.33335	4.30714	4.62944	4.16084	5.271	4.43971	4.70328	4.294392	4.80466333333333			0.0616386	0.134423	-0.510271	-0.417408	By MS/MS	By MS/MS	By MS/MS	By MS/MS	By MS/MS	By matching	By matching	By matching	By MS/MS	By matching	Keep	+	27	27	27	73.6	73.6	73.6	52.373	0	323.31	67762000	135
	glyA	A0Q7C5	17.8334	18.9192	18.2874	17.9543	18.3211	22.5534	22.5779	22.7166	1.42598	2.3525	1.98055	1.04476	1.64387	2.11969	2.13239	2.331	1.689532	2.19436			0.147841	0.15787	-0.504828	-0.387142	By MS/MS	By MS/MS	By MS/MS	By MS/MS	By MS/MS			By matching		By matching	Keep	+	9	9	9	29.5	29.5	29.5	45.282	0	36.244	3519600	27
	gshA	A0Q4M0	15.756	16	14.3204	17.197	16.0245	20.8986	20.7012	20.9114	-0.465172	-0.392793	-1.77384	0.278469	-0.537887	0.0182233	-0.214614	-0.0274313	-0.5782446	-0.0746073333333333			0.302393	0.194112	-0.503637	-0.34818	By MS/MS	By MS/MS	By MS/MS	By MS/MS	By MS/MS	By matching				By matching	Keep	+	13	13	13	31.1	31.1	31.1	56.918	0	42.209	1556900	42
	FTN_0393	A0Q4Y1	14.0729	14.7668	14.696	15.2168	15.7203	20.0162	19.8631	20.0048	-2.12076	-1.51942	-1.43447	-1.5758	-0.847227	-0.934539	-1.09267	-0.962368	-1.4995354	-0.996525666666667			0.114567	0.149964	-0.50301	-0.395255	By MS/MS	By MS/MS	By MS/MS	By MS/MS	By MS/MS	By matching	By matching				Keep	+	6	6	6	17.9	17.9	17.9	39.743	0	8.2677	343710	11
	dtpA	A0Q655	14.4267	15.155	13.7753	14.7474	15.3876	19.8293	19.7519	19.7863	-1.77275	-1.16477	-2.26636	-2.00963	-1.18555	-1.13575	-1.20917	-1.1877	-1.679812	-1.17754			0.138669	0.157362	-0.502272	-0.388088	By matching	By matching	By MS/MS	By MS/MS	By MS/MS				By matching		Keep	+	2	2	2	1.9	1.9	1.9	56.282	0.0028874	3.1571	160970	4
	rpsT	A0Q452	17.392	16.7326	18.407	18.2447	17.2072	22.2129	22.5114	21.6928	1.03369	0.286023	2.09877	1.33861	0.607969	1.68728	2.04757	0.989228	1.0730124	1.57469266666667			0.331608	0.20284	-0.50168	-0.340108	By MS/MS	By MS/MS	By MS/MS	By MS/MS	By MS/MS		By matching	By matching			Keep	+	4	4	4	33.3	33.3	33.3	10.117	0	16.967	2355200	18
	FTN_1111	A0Q6Y2	17.7168	17.3761	16.7719	18.7827	17.3482	22.1314	22.062	22.1824	1.32236	0.894172	0.482635	1.883	0.739096	1.58378	1.47438	1.63089	1.0642526	1.56301666666667			0.181081	0.170618	-0.498764	-0.375099	By MS/MS	By MS/MS	By MS/MS	By MS/MS	By MS/MS	By MS/MS	By matching	By matching	By matching	By matching	Keep	+	26	26	26	46.7	46.7	46.7	63.04	0	81.867	8776900	106
	FTN_0185	A0Q4D0	15.1052	14.4845	15.2184	15.0821	15.1724	20.0089	20.1239	20.0459	-1.10533	-1.77732	-0.962456	-1.7003	-1.40438	-0.942398	-0.819434	-0.919984	-1.3899572	-0.893938666666667			0.0603072	0.143399	-0.496019	-0.408323	By MS/MS	By matching	By MS/MS	By matching	By matching				By matching		Keep	+	2	2	2	11	11	11	15.87	0.0010001	3.9476	171150	2
	lon	A0Q6S7	17.2968	17.3096	17.1863	17.4886	17.0249	21.8405	21.8437	21.9035	0.949086	0.831325	0.892228	0.573532	0.438436	1.21436	1.19594	1.26537	0.7369214	1.22522333333333			0.0101428	0.12367	-0.488302	-0.43131	By MS/MS	By MS/MS	By MS/MS	By MS/MS	By MS/MS	By matching	By MS/MS	By matching		By MS/MS	Keep	+	24	24	24	39.5	39.5	39.5	86.194	0	74.242	4958500	72
	ppiC	A0Q5R6	18.9785	18.7621	14.8103	19.0106	18.4078	22.5929	22.2004	22.4108	2.44368	2.20403	-1.33119	2.11361	1.7245	2.16985	1.6509	1.93023	1.430926	1.91699333333333			0.623581	0.323284	-0.486067	-0.250554	By MS/MS	By MS/MS	By MS/MS	By MS/MS	By MS/MS				By matching		Keep	+	7	7	7	84.8	84.8	84.8	10.24	0	50.199	4973700	34
	FTN_1240	A0Q7A6	16.0495	16.341	14.0036	16.3221	15.4855	20.6787	20.5519	20.6182	-0.176468	-0.0812629	-2.06008	-0.554257	-1.08599	-0.221294	-0.371031	-0.329795	-0.79161158	-0.307373333333333			0.356677	0.217042	-0.484238	-0.326073	By MS/MS	By MS/MS	By MS/MS	By MS/MS	By MS/MS		By matching				Keep	+	3	3	3	46.6	46.6	46.6	10.132	0	9.3375	478920	12
	leuA	A0Q408	16.4035	16.5216	16.4104	16.6675	16.3972	21.2431	21.2403	21.3493	0.155174	0.0866159	0.125329	-0.23503	-0.15889	0.455711	0.426324	0.539043	-0.00536022	0.473692666666667			0.00465923	0.123356	-0.479053	-0.43184	By MS/MS	By MS/MS	By MS/MS	By MS/MS	By MS/MS	By matching		By matching	By matching	By matching	Keep	+	14	14	14	32.1	32.1	32.1	58.361	0	32.691	1913300	45
	FTN_0684	A0Q5R1	16.0276	14.7717	13.4267	16.3554	15.028	20.2723	20.0371	20.1444	-0.198011	-1.51494	-2.58134	-0.52348	-1.55122	-0.658822	-0.910372	-0.818406	-1.2737982	-0.795866666666667			0.430424	0.242158	-0.477932	-0.305293	By MS/MS	By matching	By matching	By MS/MS	By MS/MS	By matching		By matching	By matching		Keep	+	3	3	3	25.2	25.2	25.2	15.373	0	25.501	322100	5
	rplP	A0Q4J0	19.7984	20.058	20.3077	20.2775	20.1777	23.9563	24.081	23.9032	3.17236	3.42874	3.97741	3.39556	3.37045	3.90127	4.04954	3.88614	3.468904	3.94565			0.0408979	0.146737	-0.476746	-0.40277	By MS/MS	By MS/MS	By MS/MS	By MS/MS	By MS/MS						Keep	+	7	7	7	49.6	49.6	49.6	15.684	0	62.194	15266000	42
	iglC	A0Q7I3	20.016	20.1932	19.5167	20.3466	20.2295	23.8647	24.003	23.9048	3.36575	3.55651	3.19559	3.46548	3.41863	3.78494	3.95006	3.88823	3.400392	3.87441			0.00163067	0.120725	-0.474018	-0.435905	By MS/MS	By MS/MS	By MS/MS	By MS/MS	By MS/MS	By matching	By matching	By matching		By matching	Keep	+	11	11	11	59.8	59.8	59.8	22.133	0	157.38	16979000	64
	FTN_1618	A0Q8B2	14.7401	15.059	14.202	15.1165	14.6758	19.7817	19.664	19.9589	-1.46447	-1.25247	-1.88082	-1.6685	-1.90937	-1.187	-1.30126	-1.0097	-1.635126	-1.16598666666667			0.0385677	0.148411	-0.469139	-0.398339	By MS/MS	By MS/MS	By MS/MS	By MS/MS	By MS/MS						Keep	+	2	2	2	8.9	8.9	8.9	33.742	0.0030211	3.1453	124490	5
	yfgL	A0Q847	14.7041	15.1493	15.7802	15.6168	15.6653	20.3638	20.3702	20.3222	-1.49988	-1.16997	-0.454844	-1.20611	-0.903155	-0.560314	-0.561394	-0.635047	-1.0467918	-0.585585			0.0971898	0.172909	-0.461207	-0.373489	By matching	By MS/MS	By MS/MS	By MS/MS	By MS/MS						Keep	+	3	3	3	10.5	10.5	10.5	49.614	0	9.4147	310590	7
	yeaZ	A0Q719	14.2787	14.4844	13.6885	14.3552	14.4619	19.2416	19.461	19.3105	-1.91833	-1.77741	-2.34479	-2.37211	-2.12689	-1.76847	-1.51393	-1.67837	-2.107906	-1.65359			0.0328415	0.15531	-0.454316	-0.390108	By MS/MS	By MS/MS	By matching	By MS/MS	By MS/MS						Keep	+	3	3	3	16.5	16.5	16.5	23.787	0.00015913	6.9024	147320	5
	hemL	A0Q628	16.019	15.6015	16.3991	16.8374	16.4005	21.1646	20.9607	21.1556	-0.20647	-0.756854	0.11416	-0.0780038	-0.155535	0.356024	0.0697034	0.285182	-0.21654056	0.2369698			0.0680446	0.169284	-0.45351	-0.376628	By MS/MS	By MS/MS	By MS/MS	By MS/MS	By MS/MS	By matching					Keep	+	5	5	5	19.2	19.2	19.2	47.262	0	13.078	933810	20
	murF	A0Q5A2	13.8626	14.0182	14.9427	15.2888	14.0894	19.5213	19.3753	19.5478	-2.32763	-2.20332	-1.21156	-1.50926	-2.50568	-1.46735	-1.60372	-1.43365	-1.95149	-1.50157333333333			0.229253	0.206504	-0.449917	-0.336723	By matching	By MS/MS	By MS/MS	By MS/MS	By MS/MS		By matching				Keep	+	3	3	3	8	8	8	50.23	0	13.173	219270	7
	mnmE	A0Q7G4	15.1628	14.5001	14.8715	15.6913	14.9547	20.001	20.039	20.0414	-1.04868	-1.76307	-1.2759	-1.13726	-1.62576	-0.950903	-0.908381	-0.924624	-1.370134	-0.927969333333333			0.0544952	0.173192	-0.442165	-0.372978	By MS/MS	By MS/MS	By MS/MS	By MS/MS	By MS/MS			By matching			Keep	+	4	4	4	10.9	10.9	10.9	49.797	0	14.685	377400	15
	hpt	A0Q4C4	15.6473	15.7068	15.8466	16.3193	16.2489	20.7719	20.8903	20.8996	-0.572095	-0.660654	-0.394849	-0.556845	-0.309696	-0.120955	-0.0164997	-0.0396009	-0.4988278	-0.0590185333333333			0.00248618	0.14598	-0.439809	-0.404161	By MS/MS	By MS/MS	By MS/MS	By MS/MS	By MS/MS						Keep	+	4	4	4	28.8	28.8	28.8	20.31	0	20.045	719860	23
	htpX	A0Q4X8	15.0197	15.4064	15.2839	15.4738	15.2809	20.4353	19.8363	20.4753	-1.18944	-0.935093	-0.903273	-1.33828	-1.29405	-0.483336	-1.12074	-0.477163	-1.1320272	-0.693746333333333			0.0677755	0.17783	-0.438281	-0.366142	By MS/MS	By MS/MS	By MS/MS	By MS/MS	By MS/MS	By matching	By matching	By matching			Keep	+	5	5	5	15.5	15.5	15.5	40.773	0	11.959	566240	12
	FTN_0835	A0Q658	14.4824	14.6406	14.4272	14.8057	14.7715	19.7932	19.5914	19.5631	-1.71796	-1.63471	-1.67734	-1.95575	-1.81206	-1.17462	-1.37732	-1.41787	-1.759564	-1.32327			0.00352551	0.148251	-0.436294	-0.398826	By MS/MS	By MS/MS	By MS/MS	By MS/MS	By MS/MS						Keep	+	1	1	1	6.3	6.3	6.3	27.556	0.0010003	3.9493	101450	5
	ruvB	A0Q6B4	14.9089	15.0948	15.2438	15.6539	15.786	20.3299	20.3175	20.2354	-1.29843	-1.21976	-0.939505	-1.17182	-0.780416	-0.59681	-0.616606	-0.724562	-1.0819862	-0.645992666666667			0.0161041	0.159153	-0.435994	-0.385316	By MS/MS	By MS/MS	By matching	By MS/MS	By MS/MS			By matching	By matching	By matching	Keep	+	5	5	5	17.8	17.8	17.8	38.626	0	18.185	748330	11
	tolB	A0Q4U6	16.2511	16.5728	16.434	16.9998	16.8219	21.4235	21.18	21.4332	0.0197305	0.135002	0.148655	0.0789265	0.249651	0.684806	0.349415	0.649002	0.126393	0.561074333333333			0.00341136	0.148418	-0.434681	-0.397708	By MS/MS	By MS/MS	By MS/MS	By MS/MS	By MS/MS			By matching	By matching		Keep	+	13	13	13	40.2	40.2	40.2	48.328	0	59.296	2221100	51
	typA	A0Q728	18.2673	17.2205	17.2548	17.713	17.5108	22.043	22.0003	22.1175	1.81161	0.74712	0.959934	0.800597	0.890309	1.47152	1.39568	1.54583	1.041914	1.47101			0.153984	0.203211	-0.429096	-0.339725	By MS/MS	By MS/MS	By MS/MS	By MS/MS	By MS/MS	By matching		By matching	By matching	By matching	Keep	+	18	18	18	39.2	39.2	39.2	67.518	0	56.988	4818100	66
	secA	A0Q5P9	16.7081	16.87	16.7177	16.7883	16.9082	21.4068	21.4898	21.5144	0.425884	0.415876	0.429063	-0.123384	0.329907	0.663597	0.744553	0.75542	0.2954692	0.72119			0.0249293	0.173456	-0.425721	-0.372362	By MS/MS	By MS/MS	By MS/MS	By MS/MS	By MS/MS	By matching	By matching	By matching	By matching	By matching	Keep	+	25	25	25	29.1	29.1	29.1	103.57	0	78.531	4376800	94
	FTN_1277	A0Q7E3	15.671	15.7248	15.1716	15.7785	15.2585	20.4228	20.4945	20.4161	-0.548782	-0.64421	-1.00474	-1.05667	-1.31683	-0.496795	-0.431169	-0.538213	-0.9142464	-0.488725666666667			0.0655631	0.187185	-0.425521	-0.357811	By MS/MS	By MS/MS	By MS/MS	By MS/MS	By MS/MS	By matching			By matching		Keep	+	3	3	3	9.6	9.6	9.6	54.464	0	7.36	315650	8
	oppD	A0Q885	14.4259	14.6813	15.5735	15.2688	14.9137	19.9317	19.9376	19.9557	-1.77353	-1.59753	-0.641607	-1.52774	-1.66745	-1.02551	-1.01462	-1.013	-1.4415714	-1.01771			0.170319	0.208616	-0.423861	-0.333195	By matching	By MS/MS	By MS/MS	By MS/MS	By MS/MS						Keep	+	3	3	3	14.6	14.6	14.6	35.78	0.00015888	6.8574	291790	7
	lpcC	A0Q7B9	12.1426	13.9147	15.3223	14.2198	13.548	18.7942	18.9538	18.9118	-4.01952	-2.29788	-0.868577	-2.49725	-3.05623	-2.25014	-2.04531	-2.08953	-2.5478914	-2.12832666666667			0.5646	0.326505	-0.419565	-0.248487	By matching	By matching	By MS/MS	By MS/MS	By MS/MS		By matching				Keep	+	3	3	3	11.6	11.6	11.6	40.706	0.00015674	6.4682	104340	4
	FTN_0595	A0Q5H5	18.1116	18.4316	18.0751	18.7933	18.2361	22.5857	22.6384	22.5822	1.67323	1.89169	1.77072	1.89373	1.56482	2.16071	2.20955	2.15486	1.758838	2.17504			0.00284443	0.161219	-0.416202	-0.383324	By MS/MS	By MS/MS	By MS/MS	By MS/MS	By MS/MS	By matching	By matching	By matching	By matching	By MS/MS	Keep	+	19	19	19	33.9	33.9	33.9	69.83	0	151.81	7167800	65
	rbsK	A0Q8Q2	15.1406	15.0808	14.2417	16.0643	15.8263	20.2028	20.0445	20.4245	-1.07051	-1.23255	-1.84495	-0.792522	-0.739436	-0.733645	-0.902618	-0.529551	-1.1359936	-0.721938			0.185169	0.219806	-0.414056	-0.32432	By MS/MS	By MS/MS	By matching	By MS/MS	By MS/MS	By MS/MS	By matching				Keep	+	5	5	5	17.3	17.3	17.3	33	0	19.748	504850	10
	tyrS	A0Q6L5	16.9544	15.514	17.1368	15.8444	17.2299	21.2316	21.4045	21.1895	0.64478	-0.836792	0.843302	-0.995759	0.629081	0.441108	0.635755	0.329613	0.0569224	0.468825333333333			0.472283	0.297545	-0.411903	-0.267962	By MS/MS	By MS/MS	By MS/MS	By MS/MS	By MS/MS			By matching			Keep	+	11	11	11	37.4	37.4	37.4	44.513	0	28.966	1686500	32
	FTN_0962	A0Q6I5	17.6236	17.8636	17.4458	17.9396	16.8093	21.9275	22.0322	22.0644	1.23953	1.35489	1.14872	1.02989	0.237933	1.32485	1.43637	1.47624	1.0021926	1.41248666666667			0.174677	0.219792	-0.410294	-0.323943	By MS/MS	By MS/MS	By MS/MS	By MS/MS	By MS/MS			By matching	By matching	By matching	Keep	+	9	9	9	36.7	36.7	36.7	30.457	0	31.047	2723400	29
	FTN_0921	A0Q6E4	17.7556	18.3698	18.1691	18.3631	18.3108	22.494	22.6745	22.3258	1.35684	1.83328	1.86363	1.45842	1.63429	2.04426	2.2556	1.81883	1.629292	2.03956333333333			0.0445655	0.191557	-0.410271	-0.353061	By MS/MS	By MS/MS	By MS/MS	By MS/MS	By MS/MS		By matching	By matching	By matching	By matching	Keep	+	14	14	14	52.7	52.7	52.7	30.7	0	299.03	6735600	51
	ychF	A0Q6M7	16.7564	16.755	16.7808	16.9978	16.7564	21.4273	21.323	21.6457	0.46881	0.307192	0.491432	0.0769038	0.188737	0.689631	0.531806	0.9275	0.30661496	0.716312333333333			0.0232735	0.184677	-0.409697	-0.360815	By MS/MS	By MS/MS	By MS/MS	By MS/MS	By MS/MS						Keep	+	6	6	6	21.2	21.2	21.2	40.013	0	20.086	1826400	22
	gatB	A0Q8I1	16.8902	16.4457	16.5302	17.7964	17.3563	21.6291	21.5623	21.6473	0.587723	0.0148847	0.243738	0.884988	0.746629	0.945903	0.837025	0.929597	0.49559254	0.904175			0.107325	0.206348	-0.408582	-0.336024	By MS/MS	By MS/MS	By MS/MS	By MS/MS	By MS/MS	By matching	By matching	By matching	By matching	By matching	Keep	+	16	16	16	45.2	45.2	45.2	53.084	0	70.428	3449600	45
	AW25_1833	A0A6N3JCS1	14.3259	14.4497	12.3438	15.6682	14.5195	19.1463	19.1533	19.6313	-1.8719	-1.80911	-3.55979	-1.15861	-2.06832	-1.87107	-1.8363	-1.34754	-2.093546	-1.68497			0.480821	0.30242	-0.408576	-0.264667	By MS/MS	By MS/MS	By matching	By MS/MS	By MS/MS						Keep	+	2	2	2	17.9	17.9	17.9	16.705	0	8.4797	122810	4
	manC	A0Q7S2	14.4308	14.1846	14.7909	14.918	15.0982	19.7072	19.621	19.7145	-1.76871	-2.0513	-1.34872	-1.85196	-1.47984	-1.26721	-1.34631	-1.26174	-1.700106	-1.29175333333333			0.0537995	0.194167	-0.408353	-0.348829	By MS/MS	By matching	By MS/MS	By MS/MS	By MS/MS					By matching	Keep	+	4	4	4	10	10	10	52.31	0	9.4256	280680	9
	FTN_0752	A0Q5X8	15.7913	16.0389	14.0468	17.5695	17.1332	20.8196	21.0117	21.0744	-0.430448	-0.357254	-2.02105	0.655393	0.539152	-0.0696025	0.134753	0.178764	-0.3228414	0.0813048333333333			0.552004	0.330758	-0.404146	-0.246183	By MS/MS	By MS/MS	By MS/MS	By MS/MS	By MS/MS					By matching	Keep	+	6	6	6	53.4	53.4	53.4	13.171	0	16.65	845100	20
	FTN_0480	A0Q561	13.8106	15.9124	15.1761	16.3722	15.5332	20.2636	20.2365	20.2969	-2.37878	-0.472822	-1.00068	-0.507954	-1.03749	-0.668189	-0.701466	-0.661139	-1.0795452	-0.676931333333333			0.416136	0.283462	-0.402614	-0.275558	By MS/MS	By MS/MS	By MS/MS	By MS/MS	By MS/MS		By matching				Keep	+	2	2	2	19.8	19.8	19.8	13.321	0.0004489	5.1635	231060	6
	aceF	A0Q7Z5	19.2163	19.3251	19.0989	19.6566	19.4329	23.3195	23.393	23.3134	2.65502	2.7361	2.78264	2.76728	2.67781	3.09258	3.17202	3.11316	2.72377	3.12592			3.83302e-05	0.15766	-0.40215	-0.387646	By MS/MS	By MS/MS	By MS/MS	By MS/MS	By MS/MS			By matching	By matching	By matching	Keep	+	25	25	25	53.7	53.7	53.7	67.155	0	323.31	21681000	113
	dnaB	A0A6N3JG05	14.0097	13.7841	13.7438	16.0515	14.4753	19.4398	19.3608	19.4683	-2.18293	-2.41719	-2.29482	-0.804352	-2.11326	-1.55509	-1.61891	-1.51564	-1.9625104	-1.56321333333333			0.348526	0.267737	-0.399297	-0.286699	By MS/MS	By matching	By MS/MS	By MS/MS	By MS/MS	By matching	By matching	By matching			Keep	+	3	3	3	9.7	9.7	9.7	51.883	0.00058849	4.7283	169520	6
	erpA	A0Q5J0	15.6359	15.0596	14.5857	16.1985	15.7008	20.2911	20.5594	20.2099	-0.583309	-1.25192	-1.53413	-0.668492	-0.867056	-0.638583	-0.363173	-0.750858	-0.9809814	-0.584204666666667			0.16977	0.227911	-0.396777	-0.316324	By MS/MS	By MS/MS	By MS/MS	By MS/MS	By MS/MS	By matching					Keep	+	2	2	2	28.4	28.4	28.4	12.658	0	15.514	332680	9
	ftsA	A0Q4A8	17.4179	17.4613	17.2916	18.6995	17.3965	22.0793	22.0568	22.1365	1.05671	0.97469	0.996305	1.79881	0.784013	1.51762	1.46774	1.57073	1.1221056	1.51869666666667			0.141943	0.223015	-0.396591	-0.32122	By MS/MS	By MS/MS	By MS/MS	By MS/MS	By MS/MS	By matching	By matching	By matching		By matching	Keep	+	16	16	16	48.6	48.6	48.6	44.822	0	95.065	5738700	82
	tal	A0A6N3JBP2	16.6454	16.8622	17.3951	17.2793	16.9067	21.6021	21.6282	21.6228	0.370159	0.408503	1.0986	0.361747	0.328513	0.911614	0.921079	0.897488	0.5135044	0.910060333333333			0.0892837	0.210695	-0.396556	-0.331615	By MS/MS	By MS/MS	By MS/MS	By MS/MS	By MS/MS	By matching	By matching	By matching	By matching	By matching	Keep	+	12	11	11	46.4	43.6	43.6	35.658	0	68.405	3071200	45
	pth	A0Q6M6	14.428	13.9475	14.1931	14.8282	14.8007	19.3982	19.5025	19.4565	-1.77147	-2.26791	-1.88886	-1.93496	-1.78236	-1.59988	-1.47045	-1.52781	-1.929112	-1.53271333333333			0.0182981	0.191595	-0.396399	-0.352864	By MS/MS	By MS/MS	By MS/MS	By MS/MS	By MS/MS						Keep	+	2	2	2	12.6	12.6	12.6	21.123	0	13.799	143070	9
	FTN_1447	A0Q7V0	15.7388	15.8754	16.1449	16.2512	16.353	20.7748	21.1282	20.8012	-0.48209	-0.506625	-0.125322	-0.619785	-0.203836	-0.117834	0.283346	-0.141075	-0.3875316	0.00814566666666666			0.0497931	0.202829	-0.395677	-0.34066	By MS/MS	By MS/MS	By MS/MS	By MS/MS	By MS/MS					By matching	Keep	+	5	5	5	23.2	23.2	23.2	35.767	0	27.074	828450	20
	FTN_0094	A0Q440	13.3753	13.7588	14.0146	14.1124	13.9333	18.8122	18.874	18.9995	-2.80696	-2.44031	-2.05014	-2.59652	-2.66442	-2.23076	-2.12891	-1.99909	-2.51167	-2.11958666666667			0.0717294	0.209629	-0.392083	-0.332393	By MS/MS	By MS/MS	By MS/MS	By MS/MS	By MS/MS						Keep	+	2	2	2	7	7	7	36.838	0.00045242	5.3756	105010	7
	ampG	A0Q8D4	14.0423	13.7635	13.4808	14.4981	14.2273	19.1002	18.9639	19.0868	-2.15086	-2.43601	-2.53245	-2.24004	-2.36545	-1.9207	-2.03473	-1.90906	-2.344962	-1.95483			0.00640463	0.187703	-0.390132	-0.356185	By MS/MS	By MS/MS	By MS/MS	By MS/MS	By MS/MS						Keep	+	3	3	3	7.1	7.1	7.1	47.078	0.00044543	4.9526	117280	8
	FTN_1049	A0Q6S1	16.7927	17.132	16.603	17.5589	17.2406	21.618	21.6051	21.7043	0.501071	0.663481	0.315695	0.644668	0.639032	0.931806	0.891616	1.0043	0.5527894	0.942574			0.00523662	0.187657	-0.389785	-0.357212	By MS/MS	By MS/MS	By MS/MS	By MS/MS	By MS/MS	By matching	By matching	By matching		By matching	Keep	+	16	16	16	37.5	37.5	37.5	44.483	0	40.301	3489600	52
	metlQ	A0Q6X8	17.2937	17.5231	16.2323	18.5195	16.0205	21.6897	21.6249	21.7261	0.94633	1.0331	-0.0463519	1.61668	-0.541954	1.02286	0.91687	1.03287	0.60156082	0.990866666666667			0.484368	0.314147	-0.389306	-0.255703	By MS/MS	By MS/MS	By MS/MS	By MS/MS	By MS/MS	By matching	By matching	By matching	By matching	By matching	Keep	+	9	9	9	27.8	27.8	27.8	53.322	0	18.82	2626800	25
	pheS	A0Q6A6	17.2049	17.6765	17.665	18.0051	17.6943	22.0423	22.1153	22.0727	0.867411	1.17807	1.36537	1.09617	1.06096	1.47063	1.54236	1.48712	1.1135962	1.50003666666667			0.0122165	0.194563	-0.38644	-0.348409	By MS/MS	By MS/MS	By MS/MS	By MS/MS	By MS/MS				By matching	By matching	Keep	+	12	12	12	39.8	39.8	39.8	38.473	0	49.471	3817300	50
	FTN_1433	A0Q7T6	18.221	18.2928	18.1421	18.7617	18.4638	22.826	22.4277	22.5784	1.77046	1.76051	1.83694	1.86175	1.77657	2.46587	1.94081	2.14988	1.801246	2.18552			0.0153917	0.197996	-0.384274	-0.344746	By MS/MS	By MS/MS	By MS/MS	By MS/MS	By MS/MS			By matching	By matching	By matching	Keep	+	14	14	14	54.9	54.9	54.9	33.416	0	72.466	8124600	53
	FTN_0974	A0Q6J7	15.527	15.662	15.1537	16.1597	15.8057	20.4397	20.6533	20.5161	-0.690428	-0.701583	-1.02091	-0.704351	-0.760383	-0.478601	-0.264799	-0.435087	-0.775531	-0.392829			0.00724099	0.19435	-0.382702	-0.34917	By MS/MS	By MS/MS	By MS/MS	By MS/MS	By MS/MS						Keep	+	4	4	4	24.9	24.9	24.9	21.893	0	12.973	501170	13
	gcvT	A0Q585	17.9543	18.0511	19.1155	18.2965	18.0521	22.48	22.5655	22.611	1.53343	1.53209	2.79905	1.39103	1.3937	2.02648	2.11657	2.1926	1.72986	2.11188333333333			0.330132	0.274777	-0.382023	-0.280785	By MS/MS	By MS/MS	By MS/MS	By MS/MS	By MS/MS	By matching					Keep	+	15	15	15	48.3	48.3	48.3	39.588	0	47.12	3763000	37
	FTN_0158	A0Q4A3	15.061	15.0585	15.0379	15.385	14.8667	20.0799	19.8649	20.0548	-1.14881	-1.25293	-1.12555	-1.42035	-1.71525	-0.865959	-1.09078	-0.910806	-1.332578	-0.955848333333333			0.0496143	0.216494	-0.37673	-0.326568	By matching	By matching	By MS/MS	By MS/MS	By matching			By matching	By matching		Keep	+	3	3	3	19.4	19.4	19.4	20.025	0.0076006	2.3386	302830	4
	FTN_0771	A0Q5Z7	20.0088	20.1112	19.9668	20.3096	20.0466	23.8662	23.945	23.8057	3.35935	3.47901	3.64047	3.42804	3.24853	3.78684	3.87608	3.75836	3.43108	3.80709333333333			0.00598237	0.198237	-0.376013	-0.344804	By MS/MS	By MS/MS	By MS/MS	By MS/MS	By MS/MS	By matching	By matching	By matching	By matching		Keep	+	16	16	16	61.7	61.7	61.7	39.446	0	323.31	18535000	76
	dnaK	A0Q7F0	20.2663	20.3722	20.2411	20.8454	20.5519	24.0347	24.2812	24.1166	3.5882	3.72567	3.91159	3.9702	3.71845	4.00083	4.30489	4.16582	3.782822	4.15718			0.0160691	0.206296	-0.374358	-0.33639	By MS/MS	By MS/MS	By MS/MS	By MS/MS	By MS/MS	By matching	By MS/MS	By matching	By matching	By matching	Keep	+	48	48	47	68.1	68.1	66.8	69.211	0	323.31	64841000	208
	ispF	A0Q6Y1	15.4892	15.058	13.9869	15.0884	14.7866	19.7498	19.8405	19.8983	-0.727611	-1.25338	-2.07517	-1.69447	-1.7967	-1.22134	-1.11634	-1.0722	-1.5094662	-1.13662666666667			0.283091	0.272807	-0.37284	-0.283253	By MS/MS	By MS/MS	By matching	By MS/MS	By MS/MS	By matching	By matching	By matching	By matching	By matching	Keep	+	4	4	4	25.2	25.2	25.2	17.676	0	12.798	406610	7
	FTN_1372	A0Q7M9	17.0643	17.1026	15.5389	17.6544	17.3169	21.5177	21.5142	21.5718	0.742454	0.635697	-0.672869	0.741301	0.709988	0.804433	0.775676	0.830647	0.4313142	0.803585333333333			0.352161	0.289383	-0.372271	-0.271899	By MS/MS	By MS/MS	By MS/MS	By MS/MS	By MS/MS	By matching	By matching		By matching	By matching	Keep	+	13	13	13	48.2	48.2	48.2	40.037	0	105.48	2164900	38
	AW25_1583	A0A6N3JFJ1	15.0713	15.2031	14.861	15.5663	15.3609	20.055	20.1944	20.1081	-1.13868	-1.12082	-1.28538	-1.25279	-1.2127	-0.892766	-0.745572	-0.855839	-1.202074	-0.831392333333333			0.000439255	0.192081	-0.370682	-0.35192	By MS/MS	By MS/MS	By MS/MS	By MS/MS	By MS/MS						Keep	+	8	8	8	13.2	13.2	13.2	80.681	0	17.22	630180	21
	FTN_0575	A0Q5F5	18.7189	18.923	17.0628	19.2391	19.2646	22.8533	22.6406	22.8572	2.21296	2.35609	0.77016	2.34482	2.5213	2.50054	2.21236	2.51527	2.041066	2.40939			0.429257	0.312075	-0.368324	-0.256737	By MS/MS	By MS/MS	By MS/MS	By MS/MS	By MS/MS	By matching			By MS/MS		Keep	+	12	12	12	74.1	74.1	74.1	25.794	0	201.95	5677000	42
	gyrA	A0Q7Y6	16.9269	15.7471	17.431	17.7201	17.1146	21.5294	21.6066	21.5917	0.620341	-0.623837	1.13409	0.807782	0.521854	0.81929	0.893528	0.856727	0.492046	0.856515			0.394509	0.305991	-0.364469	-0.260808	By MS/MS	By MS/MS	By MS/MS	By MS/MS	By MS/MS			By matching	By matching		Keep	+	20	20	20	25.1	25.1	25.1	97.141	0	50.548	3496600	42
	FTN_0022	A0Q3W8	15.2258	15.2294	16.796	17.528	16.954	21.1722	20.8305	21.2765	-0.986706	-1.0968	0.506455	0.6134	0.372501	0.365674	-0.0791514	0.443633	-0.11823	0.2433852			0.512499	0.346915	-0.361615	-0.237968	By MS/MS	By MS/MS	By MS/MS	By MS/MS	By MS/MS	By matching	By matching	By matching	By matching		Keep	+	7	7	7	25.6	25.6	25.6	39.426	0	19.596	1172300	22
	pcp	A0Q4F6	18.2605	17.0955	18.187	17.3865	18.4613	22.239	22.1201	22.2698	1.80556	0.628988	1.88132	0.470219	1.77425	1.72043	1.54848	1.74543	1.3120674	1.67144666666667			0.424476	0.316767	-0.359379	-0.253178	By MS/MS	By MS/MS	By MS/MS	By MS/MS	By MS/MS				By matching	By matching	Keep	+	9	9	9	49.5	49.5	49.5	24.244	0	40.24	5027800	38
	FTN_1617	A0Q8B1	14.6097	14.7901	14.6286	15.0093	14.5693	19.626	19.6476	19.6996	-1.59274	-1.49813	-1.49537	-1.76758	-2.01767	-1.35463	-1.31844	-1.27711	-1.674298	-1.31672666666667			0.0362271	0.228415	-0.357571	-0.315568	By MS/MS	By MS/MS	By MS/MS	By MS/MS	By MS/MS						Keep	+	6	6	6	13.9	13.9	13.9	54.786	0	9.1453	318080	13
	FTN_1235	A0Q7A1	14.5804	15.5567	13.6638	16.1171	15.2477	19.8883	19.9126	20.035	-1.62156	-0.797782	-2.36711	-0.743723	-1.32781	-1.07224	-1.04081	-0.931225	-1.371597	-1.01475833333333			0.40545	0.314974	-0.356839	-0.25509	By MS/MS	By MS/MS	By matching	By MS/MS	By MS/MS			By matching	By matching	By matching	Keep	+	2	2	2	13.7	13.7	13.7	17.767	0.00044823	5.1327	303920	6
	FTN_0765	A0Q5Z1	18.1029	18.1871	16.4418	18.497	18.3205	22.2763	22.2315	22.1897	1.6655	1.66062	0.156364	1.59391	1.64331	1.7678	1.69057	1.64045	1.3439408	1.69960666666667			0.404979	0.315665	-0.355666	-0.254567	By MS/MS	By MS/MS	By MS/MS	By MS/MS	By MS/MS				By matching		Keep	+	6	6	6	24.5	24.5	24.5	37.13	0	41.028	3712200	25
	AW25_1480	A0A6N3JED5	17.2552	17.5058	17.5875	17.5913	17.2743	21.8683	21.9213	21.8925	0.912113	1.01675	1.28877	0.677451	0.670371	1.24967	1.29492	1.25095	0.913091	1.26518			0.0625683	0.242027	-0.352089	-0.305039	By MS/MS	By MS/MS	By MS/MS	By MS/MS	By MS/MS						Keep	+	6	6	6	35.4	35.4	35.4	23.872	0	27.359	1539900	24
	pdpC	A0Q7I0	13.7915	14.402	14.3051	15.5096	13.3412	19.16	19.2664	19.2313	-2.39756	-1.85269	-1.78766	-1.30519	-3.26652	-1.85632	-1.71781	-1.76005	-2.121924	-1.77806			0.470881	0.347074	-0.343864	-0.237646	By MS/MS	By matching	By matching	By MS/MS	By matching						Keep	+	3	3	3	2.5	2.5	2.5	155.6	0.00099872	3.936	118530	3
	FTN_1688	A0Q8I0	17.4578	17.6333	17.6721	17.9294	17.8168	21.9392	22.0218	22.2636	1.09217	1.13724	1.37239	1.01957	1.17488	1.3397	1.4231	1.73731	1.15925	1.50003666666667			0.0282505	0.242238	-0.340787	-0.30467	By MS/MS	By MS/MS	By MS/MS	By MS/MS	By MS/MS		By matching	By matching			Keep	+	7	7	6	52.6	52.6	48.9	16.142	0	22.75	2360800	23
	glgA	A0Q596	14.7026	15.2649	15.1203	15.6506	15.2096	19.9787	20.1739	20.0286	-1.50136	-1.06436	-1.05109	-1.17487	-1.36655	-0.97491	-0.76705	-0.937824	-1.231646	-0.893261333333333			0.0365303	0.248514	-0.338385	-0.300451	By matching	By MS/MS	By MS/MS	By MS/MS	By MS/MS				By matching		Keep	+	6	6	6	15.7	15.7	15.7	53.533	0	10.724	472380	11
	sdhB	A0Q8C9	18.1634	19.5639	18.5719	19.7647	19.5196	23.0627	23.1231	23.2003	1.71927	2.96178	2.26175	2.87667	2.75844	2.76646	2.82777	2.96493	2.515582	2.85305333333333			0.323484	0.312294	-0.337471	-0.25687	By MS/MS	By MS/MS	By MS/MS	By MS/MS	By MS/MS			By matching	By matching	By matching	Keep	+	14	14	14	61.4	61.4	61.4	26.567	0	70.073	12820000	74
	sdhA	A0Q8D0	18.8833	19.4219	18.9636	19.3664	19.1311	23.1616	23.1407	23.1438	2.35907	2.82758	2.64891	2.47363	2.39714	2.89206	2.85022	2.89088	2.541266	2.87772			0.027955	0.246977	-0.336454	-0.30129	By MS/MS	By MS/MS	By MS/MS	By MS/MS	By MS/MS	By matching		By matching	By matching	By matching	Keep	+	21	21	21	43.2	43.2	43.2	65.87	0	180.83	18091000	85
	FTN_1272	A0Q7D8	16.0414	16.0453	16.0914	16.33	15.9372	20.8117	20.829	20.9594	-0.184435	-0.351408	-0.173661	-0.546956	-0.626662	-0.0781058	-0.0807221	0.028047	-0.3766244	-0.0435936333333333			0.0381515	0.254545	-0.333031	-0.295821	By MS/MS	By MS/MS	By MS/MS	By MS/MS	By MS/MS						Keep	+	2	2	2	3.6	3.6	3.6	54.974	0	7.5381	437680	9
	grxB	A0Q6Q5	20.5455	16.0615	14.6618	18.4096	16.5974	21.697	21.6387	21.8319	3.83633	-0.336607	-1.46537	1.50547	0.0408733	1.03213	0.934471	1.17153	0.71613926	1.04604366666667			0.7957	0.545976	-0.329904	-0.148689	By MS/MS	By MS/MS	By MS/MS	By MS/MS	By MS/MS	By matching		By matching	By matching	By matching	Keep	+	9	9	8	52.3	52.3	44.9	25.139	0	22.933	2225600	15
	rpsU	A0Q6D9	17.223	17.494	19.2846	18.7227	17.7132	22.3258	22.5104	22.2793	0.883496	1.00559	2.96618	1.82229	1.07854	1.83066	2.0463	1.75788	1.5512192	1.87828			0.555408	0.392594	-0.327061	-0.214624	By MS/MS	By MS/MS	By MS/MS	By MS/MS	By MS/MS				By matching		Keep	+	6	6	6	36.9	36.9	36.9	7.8102	0	21.74	2995700	16
	hitA	A0Q546	15.0208	15.0752	14.4998	15.3336	15.2044	19.8759	19.9362	19.9191	-1.18836	-1.23767	-1.61174	-1.46785	-1.37184	-1.08558	-1.01608	-1.05075	-1.375492	-1.05080333333333			0.020233	0.257411	-0.324689	-0.294204	By MS/MS	By MS/MS	By MS/MS	By MS/MS	By MS/MS						Keep	+	1	1	1	8.9	8.9	8.9	12.47	0.0046904	2.6943	133650	5
	cynT	A0Q6V8	18.4114	17.4193	16.1343	15.8739	17.3521	21.4603	21.4976	21.697	1.93967	0.934998	-0.134899	-0.968494	0.742723	0.73154	0.754503	0.994733	0.5027996	0.826925333333333			0.641544	0.441704	-0.324126	-0.19508	By MS/MS	By MS/MS	By MS/MS	By MS/MS	By MS/MS	By matching		By matching	By matching		Keep	+	9	9	9	44.7	44.7	44.7	25.437	0	37.46	2357400	25
	alaS	A0Q604	17.0187	17.2673	17.1942	17.7883	17.854	21.8309	21.8804	21.862	0.701927	0.791348	0.900036	0.876791	1.20948	1.20217	1.24275	1.21098	0.8959164	1.21863333333333			0.0306795	0.263566	-0.322717	-0.289492	By MS/MS	By MS/MS	By MS/MS	By MS/MS	By MS/MS		By matching	By matching	By matching	By matching	Keep	+	23	23	23	33.8	33.8	33.8	96.041	0	69.447	5356800	80
	nuoD	A0Q8G9	18.0949	16.9981	18.3386	18.4903	18.3903	22.3256	22.2769	22.3782	1.65839	0.536938	2.03116	1.58713	1.70822	1.8304	1.74847	1.8875	1.5043676	1.82212333333333			0.38519	0.347154	-0.317756	-0.237251	By MS/MS	By MS/MS	By MS/MS	By MS/MS	By MS/MS			By matching	By matching	By matching	Keep	+	16	16	16	44.8	44.8	44.8	47.591	0	57.987	4954400	47
	FTN_0149	A0Q494	15.7308	15.8928	15.6357	16.407	16.1874	20.6678	20.7673	20.8044	-0.48996	-0.490728	-0.585406	-0.475791	-0.372234	-0.233028	-0.145364	-0.137776	-0.4828238	-0.172056			0.000831149	0.254842	-0.310768	-0.29587	By MS/MS	By MS/MS	By MS/MS	By MS/MS	By MS/MS					By matching	Keep	+	4	4	4	12.5	12.5	12.5	34.275	0	9.3219	560030	14
	trkA	A0Q672	14.0909	14.2254	14.7383	14.1121	15.4991	19.3748	19.5655	19.434	-2.10306	-2.01403	-1.39625	-2.59679	-1.07216	-1.62507	-1.40445	-1.55101	-1.836458	-1.52684333333333			0.426643	0.367275	-0.309615	-0.227127	By MS/MS	By matching	By MS/MS	By MS/MS	By MS/MS	By matching			By matching		Keep	+	4	4	4	11.8	11.8	11.8	51.588	0	9.5322	243770	6
	rpsE	A0Q4K0	20.6071	20.6511	20.5181	21.0932	20.867	24.4119	24.1595	24.3455	3.89108	3.98925	4.18537	4.22094	4.01148	4.47984	4.14967	4.46581	4.059624	4.36510666666667			0.0370104	0.285609	-0.305483	-0.274123	By MS/MS	By MS/MS	By MS/MS	By MS/MS	By MS/MS	By matching		By matching	By matching		Keep	+	9	9	9	62	62	62	17.559	0	141.67	21348000	51
	aceE	A0Q7Z6	19.2658	19.4321	20.2377	19.8255	19.5413	23.5138	23.5314	23.4672	2.69901	2.83722	3.90823	2.93819	2.77862	3.33932	3.34855	3.31472	3.032254	3.33419666666667			0.348071	0.355278	-0.301943	-0.232858	By MS/MS	By MS/MS	By MS/MS	By MS/MS	By MS/MS	By matching	By matching	By matching	By matching	By matching	Keep	+	45	45	45	55	55	55	100.18	0	294.44	46694000	182
	FTN_1522	A0Q822	15.272	16.4101	15.771	15.7825	16.2325	20.6805	20.5345	20.7745	-0.941261	-0.0181335	-0.463157	-1.05297	-0.326372	-0.219356	-0.389261	-0.16861	-0.5603787	-0.259075666666667			0.294024	0.345311	-0.301303	-0.238737	By MS/MS	By MS/MS	By MS/MS	By MS/MS	By MS/MS		By matching				Keep	+	10	10	10	34.4	34.4	34.4	33.709	0	27.463	1155800	26
	FTN_0449	A0Q537	15.461	15.5761	15.4115	15.82	15.6996	20.2414	20.5067	20.4283	-0.755349	-0.780058	-0.787981	-1.01831	-0.868276	-0.692089	-0.418386	-0.525631	-0.8419948	-0.545368666666667			0.0139515	0.287201	-0.296626	-0.273023	By MS/MS	By MS/MS	By MS/MS	By MS/MS	By MS/MS						Keep	+	5	5	5	24.7	24.7	24.7	32.954	0	17.004	633050	19
	adk	A0Q713	17.9048	18.0264	17.8071	18.3199	18.1271	22.1341	22.4501	22.2598	1.48944	1.50875	1.50583	1.41471	1.46345	1.58721	1.96938	1.73233	1.476436	1.76297333333333			0.0147205	0.302432	-0.286537	-0.264191	By MS/MS	By MS/MS	By MS/MS	By MS/MS	By MS/MS						Keep	+	12	12	12	56	56	56	24.361	0	35.015	6690100	51
	FTN_1064	A0Q6T6	15.7156	15.6402	15.5217	16.6807	15.9055	20.5618	20.645	20.7451	-0.504911	-0.721499	-0.688411	-0.22283	-0.658897	-0.347148	-0.273493	-0.198929	-0.5593096	-0.27319			0.0644025	0.315573	-0.28612	-0.253988	By MS/MS	By MS/MS	By MS/MS	By MS/MS	By MS/MS	By matching	By matching	By matching	By MS/MS		Keep	+	7	7	7	28.7	28.7	28.7	36.631	0	36.613	996440	26
	gpsA	A0Q4Y5	15.6723	15.7853	15.5659	15.7172	15.4717	20.4789	20.2253	20.5513	-0.547503	-0.588938	-0.648474	-1.11332	-1.10003	-0.436397	-0.7132	-0.398787	-0.799653	-0.516128			0.173083	0.344304	-0.283525	-0.239584	By MS/MS	By MS/MS	By MS/MS	By MS/MS	By MS/MS						Keep	+	6	6	6	21.4	21.4	21.4	36.661	0	12.559	592930	14
	dxs	A0Q6B9	14.7169	13.923	14.7198	15.8815	15.1206	19.6138	19.7885	19.795	-1.48729	-2.29029	-1.41296	-0.96147	-1.45706	-1.36776	-1.17082	-1.17873	-1.521814	-1.23910333333333			0.367397	0.383988	-0.282711	-0.219142	By MS/MS	By matching	By MS/MS	By MS/MS	By MS/MS	By matching			By matching	By matching	Keep	+	5	5	5	10.2	10.2	10.2	67.321	0	9.2999	359970	9
	minC	A0Q4S2	15.679	15.9331	15.8883	16.4636	16.2593	20.6032	20.7673	20.9724	-0.540913	-0.453911	-0.357171	-0.423479	-0.299119	-0.302576	-0.145364	0.0450852	-0.4149186	-0.134284933333333			0.0223216	0.312558	-0.280634	-0.257035	By MS/MS	By MS/MS	By MS/MS	By MS/MS	By MS/MS			By matching			Keep	+	4	4	4	16.7	16.7	16.7	24.846	0	11.287	70000000	11
	rpmF	A0Q7J5	19.8597	19.9933	20.0087	20.4065	20.1447	23.8062	23.7145	23.8615	3.22684	3.36759	3.68188	3.52609	3.33976	3.71065	3.58208	3.83149	3.428432	3.70807333333333			0.0557876	0.324327	-0.279641	-0.250089	By MS/MS	By MS/MS	By MS/MS	By MS/MS	By MS/MS						Keep	+	5	5	5	55	55	55	6.8786	0	68.095	9382100	20
	sucA	A0Q8C8	18.7851	18.192	17.8784	19.32	18.1731	22.6065	22.596	22.5848	2.2718	1.66525	1.5763	2.42668	1.50623	2.18712	2.15548	2.15827	1.889252	2.16695666666667			0.317653	0.377511	-0.277705	-0.221307	By MS/MS	By MS/MS	By MS/MS	By MS/MS	By MS/MS	By matching	By matching	By matching	By matching	By MS/MS	Keep	+	34	34	34	44.4	44.4	44.4	105.63	0	205.69	18390000	140
	FTN_0973	A0Q6J6	20.8045	21.0238	20.2301	21.3637	21.0894	24.4329	24.3657	24.3865	4.06652	4.34148	3.90072	4.49466	4.21831	4.50651	4.41267	4.51954	4.204338	4.47957333333333			0.0973493	0.340201	-0.275235	-0.241383	By MS/MS	By MS/MS	By MS/MS	By MS/MS	By MS/MS		By matching	By MS/MS	By matching	By matching	Keep	+	8	8	8	55.8	55.8	55.8	21.746	0	114.06	25833000	51
	gcvH	A0Q586	17.2355	17.3576	14.8645	17.5928	17.1629	21.94	21.0732	21.1741	0.894606	0.876687	-1.28222	0.67897	0.566773	1.34072	0.213195	0.30943	0.3469632	0.621115			0.668481	0.491961	-0.274152	-0.170369	By MS/MS	By MS/MS	By MS/MS	By MS/MS	By MS/MS						Keep	+	1	1	1	14.2	14.2	14.2	13.911	0	75.649	537270	6
	parE	A0Q849	14.1603	14.6727	14.889	15.2693	15.3615	19.6099	19.8404	19.6932	-2.03479	-1.60539	-1.26008	-1.52728	-1.21209	-1.37196	-1.11645	-1.28371	-1.527926	-1.25737333333333			0.232969	0.370484	-0.270553	-0.224715	By matching	By MS/MS	By MS/MS	By MS/MS	By MS/MS				By matching		Keep	+	9	9	9	16.9	16.9	16.9	70.284	0	10.154	500980	11
	mfd	A0Q6R1	13.3429	13.2662	13.5897	13.9755	13.9895	18.5491	18.5284	18.7136	-2.83883	-2.89033	-2.43406	-2.72304	-2.60727	-2.51401	-2.49099	-2.29393	-2.698706	-2.43297666666667			0.0704136	0.347143	-0.265729	-0.237055	By MS/MS	By matching	By matching	By MS/MS	By MS/MS						Keep	+	3	3	3	3.6	3.6	3.6	130.45	0.00044776	5.0994	80399	5
	udk	A0Q5J2	15.2914	14.3327	15.1768	15.5495	15.5272	19.9625	19.9129	20.0962	-0.922178	-1.916	-1.00004	-1.26831	-1.04359	-0.992352	-1.04049	-0.868111	-1.2300236	-0.966984333333333			0.322604	0.400129	-0.263039	-0.211431	By MS/MS	By MS/MS	By MS/MS	By MS/MS	By MS/MS	By matching	By matching	By matching	By matching		Keep	+	5	5	5	24.4	24.4	24.4	25.292	0	8.9554	478120	13
	FTN_1380	A0Q7N5	17.027	17.5214	17.5267	17.9833	17.5749	21.8533	21.9563	21.8624	0.709304	1.03149	1.22868	1.07411	0.949921	1.23062	1.33956	1.2115	0.998701	1.26056			0.0674008	0.352217	-0.261859	-0.234325	By MS/MS	By MS/MS	By MS/MS	By MS/MS	By MS/MS		By matching				Keep	+	11	11	11	39.8	39.8	39.8	42.279	0	35.084	3671200	44
	FTN_0338	A0Q4S9	13.9617	14.2628	16.1551	14.6227	13.8755	19.1895	19.7234	19.3247	-2.23015	-1.97986	-0.116105	-2.12488	-2.7232	-1.82456	-1.23902	-1.66373	-1.834839	-1.57577			0.685916	0.520282	-0.259069	-0.160901	By matching	By MS/MS	By MS/MS	By MS/MS	By MS/MS	By matching		By matching		By matching	Keep	+	2	2	2	11.6	11.6	11.6	25.386	0.0028966	3.2211	168220	4
	ssb	A0Q470	17.0225	18.1813	18.1681	18.4862	18.2758	22.1796	22.2551	22.3502	0.705303	1.65513	1.86264	1.58298	1.60174	1.64499	1.72067	1.8508	1.4815586	1.73882			0.37861	0.425447	-0.257261	-0.202458	By matching	By MS/MS	By MS/MS	By MS/MS	By MS/MS	By matching					Keep	+	2	2	2	8.2	8.2	8.2	17.61	0.0048206	2.6718	1146300	5
	sodB	A0Q8D5	20.1217	18.6787	20.0908	20.6116	20.2054	23.7214	23.5192	23.7728	3.45969	2.12521	3.76303	3.73363	3.39621	3.60296	3.33298	3.71524	3.295554	3.55039333333333			0.557428	0.472788	-0.254839	-0.180691	By MS/MS	By MS/MS	By MS/MS	By MS/MS	By MS/MS	By matching		By matching	By matching		Keep	+	10	10	10	55.7	55.7	55.7	21.935	0	140.43	11740000	47
	FTN_1465	A0Q7W8	18.6255	18.7931	18.8281	19.039	19.0401	22.8692	22.9033	22.8378	2.12995	2.23333	2.51498	2.14235	2.31252	2.52073	2.54742	2.48984	2.266626	2.51933			0.0369643	0.359477	-0.252704	-0.230864	By MS/MS	By MS/MS	By MS/MS	By MS/MS	By MS/MS	By matching		By matching	By matching	By matching	Keep	+	11	11	11	53.9	53.9	53.9	25.505	0	99.146	7012900	53
	FTN_0509	A0Q589	12.9693	13.3336	13.3313	13.9139	13.8555	18.4454	18.3957	18.4873	-3.20633	-2.82876	-2.66753	-2.77997	-2.74353	-2.62565	-2.63001	-2.5273	-2.845224	-2.59432			0.0971444	0.375858	-0.250904	-0.222483	By matching	By MS/MS	By MS/MS	By MS/MS	By MS/MS	By matching					Keep	+	2	2	2	2.4	2.4	2.4	130.19	0	9.2792	89650	6
	FTN_0091	A0Q437	17.4469	15.5669	17.7826	17.0407	15.2742	21.2044	21.1396	21.2292	1.08248	-0.788463	1.48161	0.120313	-1.30086	0.406565	0.297886	0.381642	0.119016	0.362031			0.742944	0.563947	-0.243015	-0.142324	By MS/MS	By MS/MS	By MS/MS	By MS/MS	By MS/MS	By matching		By matching	By matching	By matching	Keep	+	11	11	11	52.8	52.8	52.8	25.406	0	44.339	1971200	35
	FTN_0119	A0Q465	20.0944	21.201	19.3157	20.589	21.4134	24.2345	23.7818	24.2197	3.43542	4.50894	2.99692	3.71076	4.51962	4.25456	3.66792	4.30094	3.834332	4.07447333333333			0.594062	0.497861	-0.240141	-0.168306	By MS/MS	By MS/MS	By MS/MS	By MS/MS	By MS/MS	By matching	By matching	By matching	By matching	By matching	Keep	+	18	18	18	67	67	67	19.437	0	237.41	43900000	108
	aroH	A0Q4U0	15.6629	15.8447	14.6406	16.2119	15.8158	20.2626	20.6114	20.2482	-0.55675	-0.534672	-1.48452	-0.656106	-0.750113	-0.669265	-0.308695	-0.711362	-0.7964322	-0.563107333333333			0.391717	0.460789	-0.233325	-0.186235	By MS/MS	By MS/MS	By MS/MS	By MS/MS	By MS/MS	By matching		By matching	By matching	By matching	Keep	+	3	3	3	20.8	20.8	20.8	13.5	0.00030698	5.909	564400	12
	kdoH1	A0Q576	12.8346	14.3514	14.1958	14.2255	14.1905	18.9078	18.7648	18.8552	-3.33882	-1.89892	-1.88642	-2.49199	-2.40287	-2.12784	-2.24332	-2.1479	-2.403804	-2.17302			0.53894	0.492595	-0.230784	-0.170408	By MS/MS	By MS/MS	By MS/MS	By MS/MS	By MS/MS				By matching	By matching	Keep	+	3	3	3	11.8	11.8	11.8	42.537	0	8.636	167850	6
	rpiA	A0Q756	15.6032	15.6673	13.7983	15.9112	14.1462	19.9357	19.5724	19.9157	-0.615474	-0.69674	-2.24558	-0.934021	-2.44792	-1.02121	-1.39722	-1.05425	-1.387947	-1.15756			0.682065	0.543228	-0.230387	-0.150038	By MS/MS	By MS/MS	By matching	By MS/MS	By matching	By matching		By matching	By MS/MS	By matching	Keep	+	2	2	2	9.4	9.4	9.4	24.452	0.0045699	2.7426	338160	4
	FTN_0777	A0Q603	15.907	16.1884	15.6553	16.341	15.6562	20.6101	20.6206	20.6971	-0.316639	-0.220674	-0.567697	-0.53679	-0.912409	-0.295149	-0.299057	-0.24843	-0.5108418	-0.280878666666667			0.201123	0.435098	-0.229963	-0.198213	By MS/MS	By MS/MS	By MS/MS	By MS/MS	By MS/MS						Keep	+	2	2	2	25	25	25	16.824	0	24.021	279220	6
	FTN_0874	A0Q697	15.5142	16.2641	16.2745	15.9485	16.06	20.6339	20.626	20.8341	-0.703019	-0.151518	-0.00822222	-0.899548	-0.501787	-0.269526	-0.2934	-0.107147	-0.452818844	-0.223357666666667			0.348727	0.458632	-0.229461	-0.187194	By MS/MS	By MS/MS	By MS/MS	By MS/MS	By MS/MS				By matching		Keep	+	1	1	1	4.5	4.5	4.5	31.249	0.0010006	3.9515	277780	5
	yjfH	A0Q5B1	13.8195	14.0894	15.1062	14.9468	14.2766	19.055	19.5157	19.2756	-2.37002	-2.13828	-1.06383	-1.82534	-2.31532	-1.96936	-1.45663	-1.71436	-1.942558	-1.71345			0.521903	0.490613	-0.229108	-0.171365	By matching	By matching	By MS/MS	By MS/MS	By MS/MS		By matching	By matching	By matching		Keep	+	3	3	3	17.7	17.7	17.7	26.841	0.00030708	5.9111	205140	4
	FTN_1028	A0Q6Q0	17.554	17.693	17.7703	18.1135	18.0061	22.2318	21.866	22.1424	1.17767	1.19366	1.46945	1.20585	1.35092	1.71128	1.22438	1.57847	1.27951	1.50471			0.134699	0.432799	-0.2252	-0.199237	By MS/MS	By MS/MS	By MS/MS	By MS/MS	By MS/MS	By matching			By matching		Keep	+	5	5	5	25.8	25.8	25.8	26.809	0	63.921	2142000	19
	FTN_1476	A0Q7X8	17.3746	17.5912	16.802	17.7106	17.525	21.8571	21.5943	21.8194	1.01823	1.09745	0.512386	0.798169	0.903515	1.23544	0.877839	1.15515	0.86595	1.08947633333333			0.205023	0.445504	-0.223526	-0.193152	By MS/MS	By MS/MS	By MS/MS	By MS/MS	By MS/MS						Keep	+	4	4	4	23.1	23.1	23.1	22.496	0	28.991	1017600	15
	acs	A0Q5V6	15.7567	15.0679	16.1608	16.1832	16.6294	20.605	20.752	20.6202	-0.464483	-1.24434	-0.110954	-0.682631	0.070632	-0.300639	-0.161392	-0.327734	-0.4863552	-0.263255			0.498691	0.49144	-0.2231	-0.170315	By MS/MS	By MS/MS	By MS/MS	By MS/MS	By MS/MS				By matching		Keep	+	9	9	9	19.2	19.2	19.2	72.504	0	22.342	801250	23
	lplA	A0Q6L6	13.9601	14.3894	13.9469	14.5777	14.6272	19.1117	19.2247	19.1258	-2.23172	-1.8642	-2.11131	-2.16647	-1.9588	-1.90832	-1.7615	-1.86884	-2.0665	-1.84622			0.0612661	0.428356	-0.22028	-0.201012	By matching	By MS/MS	By MS/MS	By MS/MS	By MS/MS	By matching					Keep	+	3	3	3	16	16	16	35.284	0	10.013	170100	5
	tsf	A0Q4H2	20.97	21.2189	20.9213	21.2732	20.8527	24.449	24.4401	24.4936	4.2136	4.52586	4.5839	4.40308	3.99818	4.52695	4.50756	4.65991	4.344924	4.56480666666667			0.186393	0.448771	-0.219883	-0.191634	By MS/MS	By MS/MS	By MS/MS	By MS/MS	By MS/MS	By matching	By matching	By matching	By matching	By matching	Keep	+	25	25	25	67.5	67.5	67.5	30.959	0	188.8	34618000	102
	ftsY	A0Q890	16.385	14.9007	16.2052	17.0528	16.4613	20.8579	20.821	20.9396	0.138733	-1.39709	-0.0708376	0.132555	-0.0937067	-0.0283673	-0.0891048	0.00209728	-0.25806926	-0.0384582733333333			0.589781	0.524968	-0.219611	-0.158481	By MS/MS	By MS/MS	By MS/MS	By MS/MS	By MS/MS	By matching	By matching	By matching	By matching	By matching	Keep	+	5	5	5	15.4	15.4	15.4	36.138	0	10.792	2290600	12
	rplN	A0Q4J3	19.029	19.0517	19.0035	20.9701	19.1953	23.3207	23.3395	23.2063	2.48856	2.47772	2.68835	4.09638	2.45685	3.0941	3.10378	2.97279	2.841572	3.05689			0.628968	0.539735	-0.215318	-0.151304	By MS/MS	By MS/MS	By MS/MS	By MS/MS	By MS/MS	By matching					Keep	+	6	6	6	46.7	46.7	46.7	13.235	0	94.25	10316000	30
	pal	A0Q4U8	19.0108	19.7	17.6698	19.486	19.2931	22.8314	23.0324	23.0028	2.47239	3.0904	1.37012	2.59466	2.5478	2.47273	2.71209	2.70609	2.415074	2.63030333333333			0.593204	0.530404	-0.215229	-0.15578	By MS/MS	By MS/MS	By MS/MS	By MS/MS	By MS/MS	By matching	By matching	By matching		By matching	Keep	+	14	14	14	66.7	66.7	66.7	23.261	0	85.525	9147200	55
	FTN_1686	A0Q8H8	15.443	14.5788	14.3916	16.2516	15.9593	20.0085	20.1791	20.0608	-0.773056	-1.69117	-1.70951	-0.619415	-0.604188	-0.942829	-0.761602	-0.904618	-1.0794678	-0.869683			0.56284	0.529877	-0.209785	-0.156247	By MS/MS	By MS/MS	By MS/MS	By MS/MS	By MS/MS					By matching	Keep	+	4	4	4	9.6	9.6	9.6	54.802	0	13.906	431410	13
	purK	A0Q511	15.7412	15.9547	15.7993	17.1119	16.1872	20.7252	20.8376	20.8916	-0.479729	-0.434178	-0.437586	0.192359	-0.372437	-0.171231	-0.0717119	-0.0478504	-0.3063142	-0.0969311			0.264247	0.475955	-0.209383	-0.178954	By MS/MS	By MS/MS	By MS/MS	By MS/MS	By MS/MS	By matching					Keep	+	10	10	10	33.2	33.2	33.2	40.273	0	22.199	1596600	31
	uspA	A0Q431	19.4755	19.9177	20.0077	20.055	20.1484	23.47	23.7954	23.5955	2.88538	3.29614	3.6809	3.17041	3.3432	3.2837	3.68527	3.48287	3.275206	3.48394666666667			0.317886	0.483378	-0.208741	-0.175169	By MS/MS	By MS/MS	By MS/MS	By MS/MS	By MS/MS	By matching	By matching	By matching	By matching	By matching	Keep	+	11	11	11	54.3	54.3	54.3	30.095	0	53.652	11075000	44
	alr	A0Q5X2	15.0723	14.9231	15.1702	15.578	15.0837	19.9607	19.9395	19.8495	-1.1377	-1.37663	-1.00601	-1.24197	-1.49458	-0.994291	-1.01262	-1.12252	-1.251378	-1.04314366666667			0.129083	0.46028	-0.208234	-0.186192	By MS/MS	By MS/MS	By MS/MS	By MS/MS	By MS/MS						Keep	+	3	3	3	9.3	9.3	9.3	41.528	0	7.6508	267180	6
	accD	A0Q4L5	18.0299	18.205	18.0764	18.6163	18.4921	22.507	22.3237	22.3846	1.60062	1.67753	1.772	1.71463	1.80289	2.06077	1.80817	1.89589	1.713534	1.92161			0.0277184	0.443429	-0.208076	-0.194098	By MS/MS	By MS/MS	By MS/MS	By MS/MS	By MS/MS			By matching	By matching	By matching	Keep	+	11	11	11	34	34	34	33.386	0	72.798	6213300	53
	FTN_0975	A0Q6J8	14.7572	15.3485	14.8383	13.7541	15.0349	19.4904	19.6259	19.5201	-1.44765	-0.987989	-1.30589	-2.92767	-1.54421	-1.50061	-1.34117	-1.46222	-1.6426818	-1.43466666666667			0.658574	0.561233	-0.208015	-0.143687	By matching	By MS/MS	By MS/MS	By MS/MS	By MS/MS			By matching			Keep	+	3	3	3	9.5	9.5	9.5	55.938	0	11.584	224460	6
	deoB	A0Q897	16.9509	16.6953	16.5554	16.9236	17.0198	21.3264	21.2824	21.3494	0.64167	0.250772	0.268648	0.00182096	0.433693	0.561497	0.480022	0.539173	0.319320792	0.526897333333333			0.195601	0.471097	-0.207577	-0.181678	By MS/MS	By MS/MS	By MS/MS	By MS/MS	By MS/MS	By matching				By matching	Keep	+	12	12	12	39.1	39.1	39.1	45.709	0	74.99	1929100	39
	nrdA	A0Q6K4	17.4349	17.3072	17.1345	17.4579	17.4056	21.6744	21.7099	21.7304	1.07182	0.829056	0.841029	0.542467	0.792476	1.00343	1.02528	1.03851	0.8153696	1.02240666666667			0.115178	0.459829	-0.207037	-0.18611	By MS/MS	By MS/MS	By MS/MS	By MS/MS	By MS/MS	By matching	By matching	By matching	By matching	By matching	Keep	+	21	21	21	38	38	38	66.564	0	57.985	2996100	60
	sufC	A0A6N3JB97	18.7255	18.1111	16.5975	18.4119	16.9919	21.9524	21.9906	22.0756	2.21883	1.58879	0.310258	1.5078	0.407746	1.35647	1.38331	1.49092	1.2066848	1.41023333333333			0.692929	0.580372	-0.203548	-0.13651	By MS/MS	By MS/MS	By MS/MS	By MS/MS	By MS/MS	By matching			By matching	By matching	Keep	+	16	16	16	56	56	56	27.333	0	66.776	6212800	66
	FTN_0511	A0Q591	13.856	14.2371	13.5927	14.5002	14.1323	18.7678	19.0049	18.9944	-2.33412	-2.00334	-2.43135	-2.2381	-2.46206	-2.27856	-1.99177	-2.00435	-2.293794	-2.09156			0.16958	0.476447	-0.202234	-0.179037	By MS/MS	By matching	By MS/MS	By MS/MS	By MS/MS						Keep	+	2	2	2	10.3	10.3	10.3	31.406	0.00058428	4.4994	96735	5
	FTN_1749	A0Q8N5	14.9977	15.2463	14.8608	15.3925	15.2899	19.911	19.8916	19.9208	-1.21108	-1.08136	-1.28556	-1.41342	-1.2849	-1.0478	-1.06281	-1.049	-1.255264	-1.05320333333333			0.0317114	0.456981	-0.202061	-0.1884	By MS/MS	By MS/MS	By MS/MS	By MS/MS	By MS/MS					By matching	Keep	+	4	4	4	20.8	20.8	20.8	28.925	0	10.208	345000	10
	iglD	A0Q7I2	15.1499	15.7499	16.3963	16.8078	16.7746	20.8231	20.7674	20.8684	-1.06136	-0.621279	0.111392	-0.105361	0.205663	-0.0658344	-0.145258	-0.0717746	-0.294189	-0.094289			0.554748	0.540049	-0.1999	-0.15148	By MS/MS	By MS/MS	By MS/MS	By MS/MS	By MS/MS			By matching		By matching	Keep	+	3	3	3	8.3	8.3	8.3	46.417	0	7.1019	606790	10
	leuC	A0Q407	15.0808	16.315	15.7531	16.7507	16.3641	20.732	20.6875	20.6828	-1.12934	-0.105015	-0.47933	-0.158135	-0.192549	-0.163911	-0.228968	-0.263176	-0.4128738	-0.218685			0.475058	0.533337	-0.194189	-0.154743	By MS/MS	By MS/MS	By MS/MS	By MS/MS	By MS/MS	By matching	By matching	By matching	By matching		Keep	+	11	11	11	28.1	28.1	28.1	51.646	0	30.717	1762800	43
	clpP	A0Q6S9	17.9035	18.5333	18.0728	16.4965	19.6228	22.1901	22.3546	22.2327	1.48828	1.9878	1.76844	-0.393072	2.85441	1.65833	1.84758	1.69681	1.5411716	1.73424			0.79599	0.652222	-0.193068	-0.112623	By MS/MS	By MS/MS	By MS/MS	By MS/MS	By MS/MS	By matching	By matching	By matching	By matching	By matching	Keep	+	5	5	5	34.8	34.8	34.8	22.15	0	18.622	3829600	20
	FTN_1610	A0Q8A5	15.8728	16.0577	15.6005	16.2629	16.0209	20.5549	20.6276	20.6872	-0.35028	-0.34008	-0.617211	-0.608972	-0.541547	-0.354577	-0.291723	-0.258638	-0.491618	-0.301646			0.0648483	0.483708	-0.189972	-0.175221	By MS/MS	By MS/MS	By MS/MS	By MS/MS	By MS/MS						Keep	+	9	9	9	11.4	11.4	11.4	112.51	0	38.042	898490	24
	FTN_0322	A0Q4R3	17.7138	17.2105	13.906	16.9023	16.4638	20.8493	21.1565	21.0642	1.31969	0.73767	-2.14827	-0.0180222	-0.0911639	-0.0376263	0.319441	0.165395	-0.04001922	0.1490699			0.818093	0.667206	-0.189089	-0.105821	By MS/MS	By MS/MS	By MS/MS	By MS/MS	By MS/MS	By matching	By matching	By matching	By matching	By matching	Keep	+	6	6	6	25.1	25.1	25.1	39.998	0	41.541	1255200	17
	FTN_0444	A0Q532	17.9464	18.17	17.9893	18.3108	18.1455	22.2931	22.1619	22.3248	1.52641	1.64446	1.68591	1.4055	1.48056	1.78913	1.60179	1.81752	1.548568	1.73614666666667			0.0692427	0.48814	-0.187579	-0.172897	By MS/MS	By MS/MS	By MS/MS	By MS/MS	By MS/MS						Keep	+	6	6	6	19	19	19	58.643	0	167.25	3148700	26
	ftsH	A0A6N3JCV1	16.5957	17.0722	17.2959	17.718	16.1319	21.4434	21.3643	21.4354	0.325989	0.606967	1.00056	0.805657	-0.428671	0.710077	0.584483	0.651884	0.4621004	0.648814666666667			0.595497	0.570437	-0.186714	-0.140052	By MS/MS	By MS/MS	By MS/MS	By MS/MS	By MS/MS	By matching	By matching	By matching	By matching	By matching	Keep	+	15	15	14	27.6	27.6	25.7	69.507	0	45.585	2886000	43
	FTN_0040	A0Q3Y6	13.4062	13.8254	14.8896	13.6555	13.7052	18.7467	18.7333	18.7454	-2.77657	-2.37946	-1.25954	-3.01879	-2.89637	-2.30128	-2.27632	-2.26113	-2.466146	-2.27957666666667			0.677441	0.596484	-0.186569	-0.130743	By MS/MS	By matching	By MS/MS	By MS/MS	By MS/MS					By matching	Keep	+	5	5	5	7	7	7	125.39	0	9.9472	198730	8
	rplE	A0Q4J5	19.3612	19.724	19.7199	20.0239	19.6208	23.4	23.5852	23.3155	2.7838	3.11308	3.39643	3.13894	2.85255	3.19481	3.41717	3.11591	3.05696	3.24263			0.291706	0.522006	-0.18567	-0.159972	By MS/MS	By MS/MS	By MS/MS	By MS/MS	By MS/MS			By MS/MS			Keep	+	15	15	15	62	62	62	19.996	0	155.01	15485000	72
	FTN_1741	A0Q8M8	15.7349	16.195	16.039	16.5434	16.3059	20.5666	20.947	20.8671	-0.485926	-0.214645	-0.221007	-0.349726	-0.251732	-0.341979	0.0522313	-0.0731161	-0.3046072	-0.1209546			0.143318	0.505754	-0.183653	-0.165586	By MS/MS	By MS/MS	By MS/MS	By MS/MS	By MS/MS						Keep	+	4	4	4	47	47	47	13.696	0	11.565	653390	11
	hupB	A0Q6S6	21.2892	21.4958	22.087	22.5474	22.2548	25.1312	25.3179	24.8579	4.49729	4.78755	5.73607	5.69242	5.3021	5.3933	5.62717	5.13735	5.203086	5.38594			0.613205	0.580912	-0.182854	-0.136145	By MS/MS	By MS/MS	By MS/MS	By MS/MS	By MS/MS	By matching	By matching	By MS/MS	By matching		Keep	+	6	6	6	67.8	67.8	67.8	9.4438	0	81.877	24519000	33
	FTN_0455	A0Q543	12.7598	14.841	12.9723	13.4883	14.5813	18.5588	18.5719	18.6831	-3.4124	-1.45163	-2.99191	-3.17332	-2.00547	-2.50357	-2.44542	-2.32538	-2.606946	-2.42479			0.728955	0.625328	-0.182156	-0.121306	By MS/MS	By MS/MS	By matching	By matching	By MS/MS			By matching		By matching	Keep	+	5	5	5	5.9	5.9	5.9	108.81	0	7.2411	158500	6
	serS	A0Q5M5	17.4886	17.0311	17.0969	17.899	17.8508	21.7553	21.7802	21.7949	1.11955	0.568124	0.803866	0.988807	1.2065	1.10617	1.11495	1.12304	0.9373694	1.11472			0.28979	0.535102	-0.177351	-0.153847	By MS/MS	By MS/MS	By MS/MS	By MS/MS	By MS/MS	By matching		By MS/MS	By matching	By matching	Keep	+	18	18	18	43	43	43	48.597	0	96.972	3819200	65
	rpoH	A0Q6W3	14.3959	14.2057	14.7455	14.2315	13.8836	19.0706	19.0614	19.154	-1.80304	-2.03203	-1.38974	-2.48644	-2.71496	-1.95257	-1.93258	-1.83976	-2.085242	-1.90830333333333			0.596997	0.586246	-0.176939	-0.134343	By MS/MS	By MS/MS	By MS/MS	By MS/MS	By MS/MS	By matching					Keep	+	3	3	3	14	14	14	33.361	0	8.2449	167040	7
	mnmG	A0Q753	17.1346	17.366	16.4898	17.7497	17.4271	21.6176	21.5541	21.6156	0.804932	0.884625	0.203807	0.837734	0.81247	0.931297	0.826566	0.888051	0.7087136	0.881971333333333			0.349469	0.54736	-0.173258	-0.147986	By MS/MS	By MS/MS	By MS/MS	By MS/MS	By MS/MS		By matching	By matching	By matching	By matching	Keep	+	13	13	13	23.1	23.1	23.1	69.748	0	28.581	2354300	43
	glpD	A0Q879	17.6198	17.6762	17.8335	18.2225	17.9654	22.0783	22.0263	22.0813	1.23615	1.17779	1.53192	1.31615	1.31308	1.51635	1.42884	1.49839	1.315018	1.48119333333333			0.0902985	0.53538	-0.166175	-0.153526	By MS/MS	By MS/MS	By MS/MS	By MS/MS	By MS/MS	By matching	By matching	By matching	By matching	By matching	Keep	+	26	26	26	53.3	53.3	53.3	57.792	0	78.326	7659100	76
	trxA	A0Q679	19.0445	19.0019	13.9218	19.4263	19.1166	22.3351	22.1977	22.1874	2.50234	2.43065	-2.13399	2.53425	2.38366	1.84247	1.64746	1.63744	1.543382	1.70912333333333			0.89699	0.770305	-0.165741	-0.0744147	By MS/MS	By MS/MS	By matching	By MS/MS	By MS/MS					By matching	Keep	+	5	5	5	59.3	59.3	59.3	12.059	0	117.48	5281000	24
	glpT	A0Q5L4	16.0879	16.4511	16.0486	16.7035	16.3873	20.9003	20.9499	20.9364	-0.138695	0.0199877	-0.212334	-0.201757	-0.168956	0.0203815	0.0559291	-0.00165029	-0.14035086	0.02488677			0.0282535	0.530521	-0.165238	-0.156256	By MS/MS	By MS/MS	By MS/MS	By MS/MS	By MS/MS	By matching	By matching	By matching	By matching	By MS/MS	Keep	+	3	3	3	6.6	6.6	6.6	48.026	0	7.2834	1054500	12
	rimM	A0Q860	15.7942	15.8084	14.0194	15.9696	14.95	19.9648	20.0667	20.0004	-0.427595	-0.567834	-2.04581	-0.880047	-1.63054	-0.989876	-0.87936	-0.966906	-1.1103652	-0.945380666666667			0.706738	0.640311	-0.164985	-0.116347	By MS/MS	By MS/MS	By MS/MS	By MS/MS	By MS/MS	By matching					Keep	+	4	4	4	21.3	21.3	21.3	19.125	0	8.442	428250	12
	capB	A0Q772	15.0916	15.4613	16.0543	15.5959	15.5519	20.33	19.9708	20.3496	-1.11871	-0.884938	-0.207182	-1.22543	-1.01847	-0.596703	-0.979831	-0.606792	-0.890946	-0.727775333333333			0.54889	0.599275	-0.163171	-0.129812	By MS/MS	By MS/MS	By MS/MS	By MS/MS	By MS/MS						Keep	+	5	5	5	22	22	22	44.909	0	13.813	455070	11
	trpS	A0Q7Z9	15.7058	16.7408	17.5748	16.2193	16.0112	20.9515	20.9437	21.1373	-0.514551	0.293774	1.27622	-0.649268	-0.551411	0.0854026	0.0480227	0.2612	-0.0290472	0.131541766666667			0.755374	0.665718	-0.160589	-0.107608	By MS/MS	By MS/MS	By MS/MS	By MS/MS	By MS/MS	By matching	By matching	By matching			Keep	+	10	10	10	38.9	38.9	38.9	37.92	0	62.469	1843400	34
	rplF	A0Q4J8	20.4638	20.4402	20.6476	20.9765	20.8439	24.1061	24.2552	24.0617	3.76373	3.78994	4.31337	4.10286	3.99	4.0915	4.27173	4.09387	3.99198	4.15236666666667			0.304748	0.570045	-0.160387	-0.140327	By MS/MS	By MS/MS	By MS/MS	By MS/MS	By MS/MS	By matching		By matching	By matching	By matching	Keep	+	8	8	8	53.4	53.4	53.4	19.076	0	67.267	18809000	43
	potF	A0Q5F2	14.626	15.3847	14.888	16.152	15.9147	20.1959	20.0489	19.9953	-1.5767	-0.954918	-1.26099	-0.711467	-0.649542	-0.741074	-0.898008	-0.972166	-1.0307234	-0.870416			0.523997	0.599333	-0.160307	-0.129593	By MS/MS	By MS/MS	By MS/MS	By MS/MS	By MS/MS					By matching	Keep	+	3	3	3	7.6	7.6	7.6	45.166	0.00030817	6.0169	395950	8
	hemG	A0Q7F3	14.379	14.3583	14.267	14.9291	14.7124	19.2037	19.2668	19.4362	-1.81967	-1.89261	-1.82209	-1.8417	-1.87216	-1.80927	-1.71739	-1.54874	-1.849646	-1.6918			0.0364833	0.545342	-0.157846	-0.14907	By MS/MS	By MS/MS	By MS/MS	By MS/MS	By MS/MS			By matching			Keep	+	2	2	2	5.3	5.3	5.3	45.599	0.00058352	4.4661	163220	7
	rpsA	A0Q4A4	20.371	20.7111	20.469	20.6853	20.2782	23.9885	24.0397	23.9925	3.68125	4.04595	4.13684	3.8082	3.46392	3.94216	3.99687	4.00317	3.827232	3.98073333333333			0.383216	0.593098	-0.153501	-0.131965	By MS/MS	By MS/MS	By MS/MS	By MS/MS	By MS/MS	By matching	By matching	By matching	By matching	By matching	Keep	+	42	42	42	66.4	66.4	66.4	61.544	0	323.31	68712000	241
	FTN_1448	A0Q7V1	18.0893	18.4464	18.1121	18.8319	18.4987	22.4939	22.43	22.4145	1.65341	1.90567	1.80729	1.93279	1.80903	2.04413	1.94375	1.93507	1.821638	1.97431666666667			0.0725487	0.563705	-0.152679	-0.142665	By MS/MS	By MS/MS	By MS/MS	By MS/MS	By MS/MS		By matching	By matching	By matching	By matching	Keep	+	26	26	26	53.4	53.4	53.4	51.986	0	317.82	10968000	104
	nuoJ	A0Q8G3	14.8753	15.1527	16.9149	16.9947	17.1119	20.5533	21.0924	20.7503	-1.33148	-1.16687	0.623976	0.0737657	0.519344	-0.356298	0.237683	-0.193567	-0.25625286	-0.104060666666667			0.798511	0.699914	-0.152192	-0.0969189	By matching	By matching	By MS/MS	By MS/MS	By MS/MS		By matching			By matching	Keep	+	2	2	2	10	10	10	21.898	0.004065	2.9075	523700	5
	apaH	A0Q5E1	16.604	14.7418	14.7914	14.8273	14.4344	19.7761	19.7496	19.8425	0.333366	-1.54226	-1.34827	-1.93579	-2.15485	-1.19303	-1.21158	-1.12974	-1.3295608	-1.17811666666667			0.804707	0.704464	-0.151444	-0.0954881	By matching	By MS/MS	By MS/MS	By MS/MS	By MS/MS				By matching		Keep	+	2	2	2	9.8	9.8	9.8	31.737	0.0010073	4.0924	213170	5
	FTN_0157	A0Q4A2	18.0407	18.2552	17.6569	18.6195	18.1558	22.303	22.0929	22.3703	1.61022	1.72498	1.35737	1.71786	1.49014	1.8017	1.51379	1.87715	1.580114	1.73088			0.268623	0.585995	-0.150766	-0.134171	By MS/MS	By MS/MS	By MS/MS	By MS/MS	By MS/MS						Keep	+	4	4	4	20.2	20.2	20.2	21.05	0	8.2191	2407000	16
	FTN_1449	A0Q7V2	17.482	18.0842	17.9478	18.2182	18.0102	22.127	22.134	22.0762	1.11368	1.56337	1.64489	1.3118	1.35474	1.5782	1.56621	1.49171	1.397696	1.54537333333333			0.290716	0.596269	-0.147677	-0.13098	By MS/MS	By MS/MS	By MS/MS	By MS/MS	By MS/MS						Keep	+	6	6	6	47	47	47	22.479	0	64.568	3087900	27
	minE	A0Q4S0	17.5292	17.2708	16.0952	18.0798	17.9327	21.7294	21.613	21.7072	1.15563	0.794656	-0.170228	1.17175	1.28266	1.07328	0.901692	1.0081	0.8468936	0.994357333333333			0.694832	0.663954	-0.147464	-0.108577	By MS/MS	By MS/MS	By MS/MS	By MS/MS	By MS/MS	By matching					Keep	+	3	3	3	22.2	22.2	22.2	10.184	0	10.769	1507100	11
	FTN_1009	A0Q6N2	14.6346	15.1955	14.9832	15.3293	15.1473	19.7455	19.7517	19.7731	-1.56824	-1.12777	-1.17497	-1.47183	-1.42991	-1.22597	-1.20938	-1.20131	-1.354544	-1.21222			0.262542	0.605824	-0.142324	-0.127631	By MS/MS	By MS/MS	By MS/MS	By MS/MS	By MS/MS			By matching		By matching	Keep	+	3	3	3	13.7	13.7	13.7	37.664	0	13.553	294190	11
	ipdC	A0Q462	16.3641	16.6986	16.6763	16.8259	16.4254	21.1986	20.8821	21.2209	0.120157	0.253892	0.388144	-0.0886336	-0.130213	0.399201	-0.0250923	0.370763	0.10866928	0.248290566666667			0.430999	0.629086	-0.139621	-0.119804	By MS/MS	By MS/MS	By MS/MS	By MS/MS	By MS/MS	By matching		By matching			Keep	+	11	11	11	29.9	29.9	29.9	62.175	0	35.188	1378300	30
	prlC	A0Q513	17.2613	16.8976	16.0015	17.8354	17.0191	21.2813	21.4885	21.4311	0.917534	0.441959	-0.254891	0.924451	0.433042	0.504222	0.742896	0.646249	0.492419	0.631122333333333			0.65183	0.664982	-0.138703	-0.107336	By MS/MS	By MS/MS	By MS/MS	By MS/MS	By MS/MS	By matching	By MS/MS	By matching	By matching	By matching	Keep	+	19	19	19	29.5	29.5	29.5	76.469	0	105.32	3461700	62
	thrC	A0Q6R6	17.6364	17.87	17.7789	18.1679	17.969	22.136	21.8659	22.1369	1.2509	1.36094	1.47795	1.2609	1.31642	1.58962	1.22426	1.57126	1.333422	1.46171333333333			0.258286	0.639534	-0.128291	-0.116339	By MS/MS	By MS/MS	By MS/MS	By MS/MS	By MS/MS	By MS/MS	By matching	By matching	By matching	By matching	Keep	+	19	19	19	43.6	43.6	43.6	65.327	0	99.587	5721900	79
	kdpA	A0Q8L0	15.1755	15.5251	15.5183	15.8635	15.4945	20.0118	20.24	20.2163	-1.03618	-0.826651	-0.691482	-0.978107	-1.07684	-0.939275	-0.6978	-0.744259	-0.921852	-0.793778			0.287046	0.642067	-0.128074	-0.11542	By MS/MS	By MS/MS	By MS/MS	By MS/MS	By MS/MS			By matching		By matching	Keep	+	3	3	3	6.5	6.5	6.5	62.312	0	20.351	581880	13
	rlmD	A0Q5J5	14.883	14.4021	15.403	15.7004	15.6948	19.8225	19.9071	19.9565	-1.3239	-1.8526	-0.795661	-1.12885	-0.873157	-1.14307	-1.04657	-1.01218	-1.1948336	-1.06727333333333			0.633391	0.68429	-0.12756	-0.101724	By MS/MS	By MS/MS	By MS/MS	By MS/MS	By MS/MS	By matching				By matching	Keep	+	6	6	6	17.1	17.1	17.1	50.925	0	15.341	603480	17
	ilvD	A0A6N3JCF7	16.6083	18.4207	16.5103	17.8302	18.6076	21.7714	21.8247	21.8737	0.337187	1.88138	0.22407	0.91919	1.9103	1.12661	1.17171	1.22631	1.0544254	1.17487666666667			0.812049	0.750079	-0.120451	-0.0811256	By MS/MS	By MS/MS	By MS/MS	By MS/MS	By MS/MS	By matching	By matching	By matching	By matching	By matching	Keep	+	13	13	13	27.9	27.9	27.9	59.376	0	35.774	4260700	52
	FTN_0907	A0Q6D0	17.4271	18.9557	18.9877	20.0657	19.8144	23.0325	22.832	22.9012	1.06489	2.38699	2.67273	3.18124	3.03259	2.72811	2.45649	2.57293	2.467688	2.58584333333333			0.823171	0.756775	-0.118155	-0.07845	By MS/MS	By MS/MS	By MS/MS	By MS/MS	By MS/MS	By matching	By matching	By matching	By matching	By matching	Keep	+	21	21	21	60.8	60.8	60.8	47.909	0	181.27	18830000	88
	FTN_1383	A0Q7N8	16.4096	16.798	16.363	17.0695	16.9906	21.1856	21.0599	21.2883	0.160595	0.347831	0.0784798	0.149455	0.406538	0.382692	0.196231	0.459097	0.22857976	0.346006666666667			0.291226	0.666031	-0.117427	-0.106608	By MS/MS	By MS/MS	By MS/MS	By MS/MS	By MS/MS	By matching			By matching		Keep	+	6	6	6	25.4	25.4	25.4	29.536	0	17.571	1220000	23
	FTN_0471	A0Q557	17.3478	17.6069	17.0564	17.9267	17.6664	21.8963	21.6505	21.7543	0.994411	1.11229	0.763835	1.01684	1.03501	1.28522	0.94952	1.06983	0.9844772	1.10152333333333			0.312099	0.668056	-0.117046	-0.105822	By MS/MS	By MS/MS	By MS/MS	By MS/MS	By MS/MS						Keep	+	9	9	9	64	64	64	19.934	0	46.577	2434700	33
	FTN_0077	A0Q423	15.5533	17.1887	16.5823	17.7439	17.6831	21.319	21.2976	21.4208	-0.664558	0.717066	0.295235	0.831865	1.05054	0.552099	0.499409	0.632748	0.4460296	0.561418666666667			0.78572	0.750983	-0.115389	-0.0820785	By MS/MS	By MS/MS	By MS/MS	By MS/MS	By MS/MS					By matching	Keep	+	5	5	5	43.4	43.4	43.4	16.702	0	15.305	1471500	19
	rpsP	A0Q861	20.5078	20.7276	20.7302	20.8806	20.478	23.8144	24.733	23.7511	3.80283	4.06155	4.39501	4.00582	3.64972	3.72106	4.88115	3.6868	3.982986	4.09633666666667			0.744865	0.741175	-0.113351	-0.0850601	By MS/MS	By MS/MS	By MS/MS	By MS/MS	By MS/MS						Keep	+	1	1	1	11	11	11	9.0816	0.0055881	2.5816	6712400	5
	FTN_1454	A0Q7V7	13.7418	14.0069	13.7614	14.1911	14.0881	18.6961	18.7422	18.7774	-2.44645	-2.21365	-2.27892	-2.52378	-2.507	-2.35575	-2.267	-2.22814	-2.39396	-2.28363			0.255517	0.684964	-0.11033	-0.101426	By MS/MS	By MS/MS	By MS/MS	By MS/MS	By MS/MS						Keep	+	2	2	2	6.7	6.7	6.7	47.919	0.006843	2.4219	76325	6
	pdpB	A0Q7H1	14.7487	15.7948	16.2425	16.1148	16.4662	20.4577	20.4325	20.4906	-1.45601	-0.580259	-0.0371353	-0.745849	-0.0887239	-0.459221	-0.496122	-0.461384	-0.58159544	-0.472242333333333			0.761388	0.750286	-0.109353	-0.0813599	By MS/MS	By MS/MS	By MS/MS	By MS/MS	By MS/MS	By matching	By matching	By matching	By matching	By matching	Keep	+	22	22	22	25.3	25.3	25.3	127.4	0	75.117	2260300	74
	kpsF	A0Q788	15.1093	15.2204	15.5382	15.425	16.2997	20.0122	20.2713	20.1803	-1.1013	-1.10502	-0.673502	-1.38338	-0.258037	-0.938846	-0.665008	-0.781384	-0.9042478	-0.795079333333333			0.699506	0.737307	-0.109168	-0.0859908	By MS/MS	By MS/MS	By MS/MS	By MS/MS	By MS/MS	By matching	By matching	By matching	By matching	By matching	Keep	+	9	9	9	40.6	40.6	40.6	35.262	0	16.419	887390	17
	cydC	A0Q5L9	13.7492	13.6527	13.6519	14.0417	13.3482	18.4861	18.3955	18.5854	-2.43917	-2.53724	-2.37786	-2.66186	-3.25941	-2.58184	-2.63022	-2.42614	-2.655108	-2.54606666666667			0.631838	0.724442	-0.109041	-0.0896649	By matching	By matching	By matching	By MS/MS	By MS/MS	By matching		By MS/MS	By MS/MS		Keep	+	3	3	3	6.7	6.7	6.7	61.808	0.0012755	3.8158	122930	4
	folD	A0Q505	16.4789	16.508	16.4024	15.8581	16.9636	20.91	20.951	21.0312	0.222186	0.0737618	0.117421	-0.983097	0.381429	0.0327007	0.0573328	0.122147	-0.03765984	0.0707268333333333			0.749037	0.750695	-0.108387	-0.0818906	By MS/MS	By MS/MS	By MS/MS	By MS/MS	By MS/MS		By matching			By matching	Keep	+	7	7	7	30.5	30.5	30.5	30.431	0	14.786	1291800	23
	dcd	A0A6N3JBG0	16.0465	16.1943	18.2394	16.6039	18.8214	21.4723	21.6182	21.4557	-0.17942	-0.215285	1.93311	-0.29381	2.10913	0.746778	0.908324	0.678488	0.670745	0.777863333333333			0.88936	0.810788	-0.107118	-0.0616303	By matching	By MS/MS	By MS/MS	By MS/MS	By MS/MS	By matching		By matching	By matching	By matching	Keep	+	4	4	4	31.1	31.1	31.1	19.764	0	12.811	1956600	11
	metK	A0Q862	15.4744	16.0258	17.0336	16.2198	17.406	20.9615	21.0526	20.8372	-0.742169	-0.369222	0.741299	-0.648804	0.792849	0.0981021	0.186921	-0.10395	-0.0452094	0.0603577			0.823918	0.776711	-0.105567	-0.0725966	By MS/MS	By MS/MS	By MS/MS	By MS/MS	By MS/MS	By matching		By matching	By matching	By matching	Keep	+	11	11	11	41.2	41.2	41.2	42.103	0	39.197	1922300	34
	tolQ	A0Q4U3	15.4241	15.5851	14.927	15.2844	15.3367	19.745	20.0939	20.0226	-0.791647	-0.771836	-1.22575	-1.51332	-1.23731	-1.22651	-0.850863	-0.944012	-1.1079726	-1.00712833333333			0.644243	0.746032	-0.100844	-0.0835134	By MS/MS	By MS/MS	By MS/MS	By matching	By matching						Keep	+	1	1	1	6.4	6.4	6.4	26.247	0.0004461	4.9848	187400	4
	rpe	A0Q787	16.0927	16.3312	13.6713	16.6361	16.3173	20.4763	20.4134	20.36	-0.133975	-0.090216	-2.36033	-0.26405	-0.240139	-0.439198	-0.516133	-0.596066	-0.617742	-0.517132333333333			0.868749	0.806295	-0.10061	-0.0635405	By MS/MS	By MS/MS	By MS/MS	By MS/MS	By MS/MS						Keep	+	3	3	3	18	18	18	24.015	0	12.276	478150	11
	FTN_1621	A0Q8B5	14.2665	15.4209	15.0641	14.9176	15.0069	19.5501	19.595	19.6585	-1.93033	-0.921846	-1.10187	-1.85233	-1.57268	-1.43634	-1.37355	-1.31949	-1.4758112	-1.37646			0.724115	0.75638	-0.0993512	-0.0783192	By matching	By MS/MS	By MS/MS	By MS/MS	By MS/MS	By matching				By matching	Keep	+	7	7	7	30.8	30.8	30.8	37.618	0	18.328	442350	11
	FTN_1542	A0Q841	15.5925	15.8757	16.5341	16.2366	15.7787	20.5804	20.5922	20.5213	-0.625999	-0.506351	0.247594	-0.633278	-0.78784	-0.327123	-0.328811	-0.429725	-0.4611748	-0.361886333333333			0.69924	0.753119	-0.0992885	-0.0797554	By MS/MS	By MS/MS	By MS/MS	By MS/MS	By MS/MS				By matching		Keep	+	7	7	7	31.9	31.9	31.9	29.375	0	43.737	787870	18
	FTN_0346	A0Q4T7	17.259	16.5706	17.4052	17.7661	17.5612	21.6364	21.486	21.6797	0.915492	0.132924	1.10859	0.854328	0.93718	0.955173	0.739707	0.97206	0.7897028	0.88898			0.684333	0.750805	-0.0992772	-0.0805466	By MS/MS	By MS/MS	By MS/MS	By MS/MS	By MS/MS	By matching	By matching	By matching		By matching	Keep	+	15	15	15	42.7	42.7	42.7	46.697	0	63.812	4429200	57
	AW25_157	A0A6N3JFA8	13.55	16.9464	16.195	16.089	16.0816	20.3384	20.2725	20.3986	-2.63512	0.488078	-0.0800542	-0.769693	-0.479822	-0.58766	-0.663751	-0.55626	-0.69532224	-0.602557			0.899691	0.837612	-0.0927652	-0.054391	By MS/MS	By MS/MS	By MS/MS	By MS/MS	By MS/MS		By matching	By matching	By matching	By matching	Keep	+	15	15	15	35.8	35.8	35.8	57.426	0	43.603	1754200	44
	kdsA	A0Q5J1	17.0233	17.3251	17.4494	17.3336	16.8591	21.5454	21.5157	21.4717	0.706015	0.845973	1.15228	0.41669	0.284247	0.83961	0.777588	0.699459	0.681041	0.772219			0.676583	0.766642	-0.091178	-0.0754736	By MS/MS	By MS/MS	By MS/MS	By MS/MS	By MS/MS	By matching					Keep	+	8	8	8	43.6	43.6	43.6	30.133	0	24.421	2001100	27
	rplI	A0Q6H2	20.0723	20.1571	20.1803	20.5117	20.352	23.7036	23.9296	23.6917	3.41578	3.52239	3.85149	3.63254	3.53255	3.58035	3.85644	3.60895	3.59095	3.68191333333333			0.467118	0.75094	-0.0909633	-0.0814214	By MS/MS	By MS/MS	By MS/MS	By MS/MS	By MS/MS	By matching		By matching			Keep	+	14	14	14	68.2	68.2	68.2	16.081	0	155.89	17071000	75
	purT	A0Q8N2	15.5561	14.8223	14.1536	16.1765	16.0592	20.0754	19.9071	20.0018	-0.661804	-1.46871	-1.92455	-0.688824	-0.5026	-0.870805	-1.04657	-0.965462	-1.0492976	-0.960945666666667			0.819003	0.803685	-0.0883519	-0.0645114	By MS/MS	By MS/MS	By MS/MS	By MS/MS	By MS/MS	By matching				By matching	Keep	+	7	7	7	22	22	22	42.432	0	15.265	619100	15
	rplD	A0Q4I4	19.7111	19.7342	20.0265	20.115	19.8926	23.3565	23.7397	23.4197	3.09477	3.12272	3.69948	3.23113	3.10532	3.13957	3.61423	3.25247	3.250684	3.33542333333333			0.663663	0.780842	-0.0847393	-0.0714875	By MS/MS	By MS/MS	By MS/MS	By MS/MS	By MS/MS			By matching			Keep	+	6	6	6	24.6	24.6	24.6	22.553	0	42.421	6131100	27
	acnA	A0Q8B7	19.7268	20.0095	19.8956	20.2762	20.1449	23.5884	23.6367	23.5425	3.10872	3.3829	3.57009	3.39424	3.33995	3.43406	3.48285	3.41341	3.35918	3.44344			0.43062	0.763128	-0.08426	-0.0766181	By MS/MS	By MS/MS	By MS/MS	By MS/MS	By MS/MS			By matching	By matching	By matching	Keep	+	30	30	30	45	45	45	102.59	0	277.23	38665000	141
	secD	A0Q6W6	17.4765	16.7879	17.9251	16.7201	16.4687	21.4361	21.4323	21.3536	1.10879	0.338286	1.62246	-0.186415	-0.0861811	0.700807	0.671215	0.544678	0.55938798	0.6389			0.870767	0.837701	-0.079512	-0.054151	By MS/MS	By MS/MS	By MS/MS	By MS/MS	By MS/MS	By matching			By matching	By matching	Keep	+	17	17	17	35.5	35.5	35.5	69.686	0	96.377	3440400	49
	cyoB	A0Q4E1	18.5481	18.7356	18.3039	18.9141	18.6632	22.6068	22.4925	22.5808	2.06117	2.17898	1.99686	2.01596	1.96201	2.1875	2.02346	2.15302	2.042996	2.12132666666667			0.253104	0.77224	-0.0783306	-0.0737598	By MS/MS	By MS/MS	By MS/MS	By MS/MS	By MS/MS						Keep	+	8	8	8	12.6	12.6	12.6	76.223	0	22.331	4191300	25
	FTN_0428	A0Q516	16.2091	16.3221	14.1439	16.7582	16.2544	20.5254	20.4048	20.5786	-0.0194756	-0.0985295	-1.93331	-0.151203	-0.304102	-0.386336	-0.525143	-0.370634	-0.50132402	-0.427371			0.883251	0.849777	-0.073953	-0.0498782	By MS/MS	By MS/MS	By MS/MS	By MS/MS	By MS/MS						Keep	+	5	5	5	36.5	36.5	36.5	17.692	0	27.732	885720	19
	aroA	A0Q6W2	16.1485	15.9309	15.8728	16.7102	16.1586	20.5841	20.7708	20.7218	-0.0790855	-0.455921	-0.371176	-0.195566	-0.401521	-0.323139	-0.141697	-0.222958	-0.3006539	-0.229264666666667			0.508222	0.802672	-0.0713892	-0.0648106	By MS/MS	By MS/MS	By MS/MS	By MS/MS	By MS/MS				By matching		Keep	+	10	10	10	30.4	30.4	30.4	46.799	0	25.204	1234100	28
	ubiK	A0Q8F8	14.9691	14.8525	16.3422	16.3483	15.1132	20.0689	20.3555	19.8646	-1.23921	-1.44112	0.0579196	-0.530042	-1.46458	-0.877803	-0.576794	-1.10695	-0.92340648	-0.853849			0.871815	0.851583	-0.0695575	-0.0492236	By matching	By matching	By MS/MS	By MS/MS	By matching	By matching	By matching	By matching	By matching		Keep	+	2	2	2	34.4	34.4	34.4	7.4328	0.0010056	4.0347	359500	3
	rbfA	A0Q8F2	16.9247	16.7117	15.1406	17.1585	15.6018	21.0746	20.6338	20.67	0.618385	0.266272	-1.03275	0.239512	-0.967729	0.24173	-0.285227	-0.276377	-0.175262	-0.106624666666667			0.889922	0.855873	-0.0686373	-0.0465222	By MS/MS	By MS/MS	By MS/MS	By MS/MS	By MS/MS	By matching	By matching			By matching	Keep	+	3	3	3	27.3	27.3	27.3	16.382	0	10.043	642800	8
	FTN_1405	A0Q7R0	14.4967	15.4268	16.1095	15.4581	15.8491	20.028	20.0746	20.0497	-1.70389	-0.916456	-0.157306	-1.35279	-0.71625	-0.921835	-0.871084	-0.916066	-0.9693384	-0.902995			0.857744	0.851598	-0.0663434	-0.0489773	By MS/MS	By MS/MS	By MS/MS	By MS/MS	By MS/MS			By matching	By matching		Keep	+	5	5	5	20.8	20.8	20.8	34.752	0	12.891	382330	14
	fkpB	A0Q4T8	17.8045	17.4199	16.8686	18.1512	17.8495	21.7636	21.6802	21.9338	1.4003	0.935566	0.578214	1.244	1.20529	1.11671	0.987403	1.30508	1.072674	1.13639766666667			0.765433	0.842663	-0.0637237	-0.0529225	By MS/MS	By MS/MS	By MS/MS	By MS/MS	By MS/MS					By matching	Keep	+	6	6	6	35.1	35.1	35.1	17.382	0	37.341	2019200	22
	FTN_0597	A0Q5H7	16.0905	16.3033	16.2515	16.5508	16.2686	20.827	20.7485	20.8095	-0.136138	-0.115704	-0.0290044	-0.342887	-0.289662	-0.0616351	-0.165059	-0.132517	-0.18267908	-0.119737033333333			0.464212	0.824086	-0.0629421	-0.0582506	By MS/MS	By MS/MS	By MS/MS	By MS/MS	By MS/MS						Keep	+	5	5	5	27.8	27.8	27.8	27.942	0	60.502	1179500	23
	obg	A0Q8K2	15.9919	16.0968	14.7603	17.9152	16.1169	20.6923	20.6656	20.7745	-0.233126	-0.304359	-1.37637	1.0052	-0.443926	-0.206651	-0.251912	-0.16861	-0.2705162	-0.209057666666667			0.907389	0.871875	-0.0614585	-0.0407947	By MS/MS	By MS/MS	By MS/MS	By MS/MS	By MS/MS	By matching		By matching	By matching	By matching	Keep	+	8	8	8	29.6	29.6	29.6	36.939	0	21.28	1203600	23
	aspS	A0A6N3JDL6	18.1382	18.1536	18.1409	18.0104	18.3316	22.1217	22.2435	22.2017	1.69687	1.62896	1.83575	1.10153	1.65363	1.57147	1.70587	1.65618	1.583348	1.64450666666667			0.731303	0.842967	-0.0611587	-0.0522739	By MS/MS	By MS/MS	By MS/MS	By MS/MS	By MS/MS	By matching	By matching	By matching	By matching	By matching	Keep	+	25	25	25	47.5	47.5	47.5	66.71	0	104.73	10575000	98
	pdpD	A0Q7I6	16.3863	16.5316	15.0604	16.9036	17.4733	20.93	20.9771	20.9456	0.139887	0.0960667	-1.10522	-0.0168199	0.855437	0.0580997	0.0906227	0.00996145	-0.00612984000000001	0.0528946166666667			0.892863	0.869372	-0.0590245	-0.0415635	By MS/MS	By MS/MS	By MS/MS	By MS/MS	By MS/MS	By matching	By matching	By matching	By matching	By MS/MS	Keep	+	11	11	10	11.9	11.9	10.9	140.66	0	18.539	1289800	22
	FTN_1444	A0Q7U7	18.4021	18.4756	17.1538	18.7028	18.6569	22.2562	22.2497	22.3193	1.93141	1.93327	0.860104	1.80215	1.95615	1.74227	1.71378	1.81031	1.6966168	1.75545333333333			0.841602	0.858176	-0.0588365	-0.0458963	By MS/MS	By MS/MS	By MS/MS	By MS/MS	By MS/MS	By matching		By matching			Keep	+	16	16	16	55.3	55.3	55.3	37.843	0	93.834	7836000	71
	coaX	A0Q898	16.5779	16.4561	16.6338	16.8408	16.5908	21.053	21.0411	21.0663	0.31017	0.0247141	0.346138	-0.0748625	0.0347342	0.214299	0.172252	0.168147	0.12817876	0.184899333333333			0.632356	0.847534	-0.0567206	-0.050981	By MS/MS	By MS/MS	By MS/MS	By MS/MS	By MS/MS		By matching		By matching		Keep	+	3	3	3	15.1	15.1	15.1	27.984	0	11.285	638230	10
	FTN_0523	A0Q5A3	13.2554	14.0769	13.2916	14.8172	13.7198	18.4854	18.2099	19.0108	-2.9249	-2.1497	-2.7034	-1.94512	-2.88153	-2.58259	-2.82467	-1.98744	-2.52093	-2.4649			0.867622	0.867847	-0.0560299	-0.0423796	By matching	By MS/MS	By matching	By MS/MS	By MS/MS	By matching				By matching	Keep	+	2	2	2	9.6	9.6	9.6	29.414	0.0040639	2.9063	88134	3
	hemF	A0Q6H6	15.6519	15.793	16.1048	17.5962	16.1571	20.7369	20.7445	20.8167	-0.567569	-0.581903	-0.161554	0.682411	-0.403046	-0.158636	-0.169251	-0.125091	-0.2063322	-0.150992666666667			0.865541	0.86807	-0.0553395	-0.0421427	By MS/MS	By MS/MS	By MS/MS	By MS/MS	By MS/MS	By matching		By matching		By matching	Keep	+	7	7	7	28.2	28.2	28.2	35.837	0	34.248	1621600	29
	wrbA	A0A6N3JCI0	15.1213	15.6203	15.6168	16.1283	15.9871	20.151	20.2206	20.3769	-1.0895	-0.739678	-0.602483	-0.733372	-0.575919	-0.789414	-0.718124	-0.578638	-0.7481904	-0.695392			0.699139	0.858233	-0.0527984	-0.0467164	By MS/MS	By MS/MS	By MS/MS	By MS/MS	By MS/MS						Keep	+	2	2	2	18.4	18.4	18.4	21.036	0	10.398	265450	8
	FTN_1369	A0Q7M6	14.507	15.1365	15.1526	15.5934	15.3132	19.6924	19.7516	19.7924	-1.69376	-1.18167	-1.02191	-1.22774	-1.2612	-1.28314	-1.20948	-1.18141	-1.277256	-1.22467666666667			0.73935	0.858375	-0.0525793	-0.0456869	By MS/MS	By MS/MS	By MS/MS	By MS/MS	By MS/MS		By matching				Keep	+	6	6	6	30.6	30.6	30.6	26.909	0	15.607	517030	13
	FTN_0565	A0Q5E5	18.3086	18.4529	18.1912	18.7428	18.6303	22.5196	22.1815	22.5438	1.84831	1.91181	1.88547	1.84263	1.93141	2.07677	1.62679	2.10453	1.883926	1.93603			0.667505	0.857224	-0.0521041	-0.046713	By MS/MS	By MS/MS	By MS/MS	By MS/MS	By MS/MS			By matching	By matching		Keep	+	8	8	8	59.7	59.7	59.7	25.284	0	107.17	3853300	33
	leuS	A0Q693	17.527	17.629	17.3846	18.1779	17.0508	21.7436	21.698	21.7875	1.15367	1.13318	1.08823	1.27102	0.462523	1.09131	1.01011	1.11334	1.0217246	1.07158666666667			0.803847	0.868928	-0.0498621	-0.0418282	By MS/MS	By MS/MS	By MS/MS	By MS/MS	By MS/MS		By matching	By matching	By matching	By matching	Keep	+	20	20	20	25	25	25	93.396	0	65.9	5177100	65
	FTN_0281	A0Q4M4	14.9066	15.8367	14.7956	15.2983	15.5291	19.6334	20.1441	19.8292	-1.30069	-0.54198	-1.34447	-1.50048	-1.04166	-1.34666	-0.798271	-1.14346	-1.145856	-1.09613033333333			0.850501	0.875316	-0.0497257	-0.0396946	By MS/MS	By MS/MS	By MS/MS	By MS/MS	By MS/MS	By matching					Keep	+	3	3	3	26.8	26.8	26.8	16.737	0	9.6079	222180	8
	FTN_0559	A0Q5D9	14.3951	14.3129	14.2044	15.0472	14.8967	19.2477	19.1926	19.2751	-1.80383	-1.93409	-1.87865	-1.73255	-1.68474	-1.7619	-1.79513	-1.71488	-1.806772	-1.75730333333333			0.464033	0.856879	-0.0494687	-0.046525	By MS/MS	By MS/MS	By MS/MS	By MS/MS	By MS/MS						Keep	+	3	3	3	8.7	8.7	8.7	53.302	0	12.484	195170	9
	fabD	A0Q7J8	18.458	19.2356	18.2243	18.0827	17.9328	22.2732	22.3237	22.4349	1.98109	2.65151	1.91819	1.17469	1.28276	1.76386	1.80817	1.96181	1.801648	1.84461333333333			0.908707	0.905203	-0.0429653	-0.0316095	By MS/MS	By MS/MS	By MS/MS	By MS/MS	By MS/MS		By matching	By matching		By matching	Keep	+	17	17	17	63.4	63.4	63.4	33.501	0	102.95	6822700	69
	queA	A0Q7A0	13.3102	14.1845	15.0949	14.5029	14.4957	19.0431	18.8045	19.1038	-2.871	-2.05139	-1.07404	-2.23561	-2.09252	-1.98217	-2.20173	-1.89153	-2.064912	-2.02514333333333			0.922135	0.911713	-0.0397687	-0.0286072	By matching	By MS/MS	By MS/MS	By MS/MS	By MS/MS						Keep	+	4	4	4	17.5	17.5	17.5	38.273	0	8.3571	178410	9
	pilM	A0Q712	13.8406	14.3645	15.0591	15.025	14.2808	19.0805	19.1958	19.1993	-2.34927	-1.88695	-1.10639	-1.75307	-2.31105	-1.94191	-1.79177	-1.79305	-1.881346	-1.84224333333333			0.901661	0.908645	-0.0391027	-0.0300006	By matching	By MS/MS	By MS/MS	By MS/MS	By MS/MS					By matching	Keep	+	5	5	5	16.2	16.2	16.2	38.455	0.00031245	6.3608	206730	8
	fabF	A0Q7K1	18.6933	19.1026	18.9614	19.5153	19.164	22.8793	22.8791	22.8567	2.19021	2.52582	2.64673	2.6243	2.42774	2.53356	2.51656	2.51461	2.48296	2.52157666666667			0.73889	0.892612	-0.0386167	-0.0347711	By MS/MS	By MS/MS	By MS/MS	By MS/MS	By MS/MS	By matching	By matching	By matching	By matching	By matching	Keep	+	14	14	14	44.4	44.4	44.4	44.02	0	254.89	13369000	76
	ftsZ	A0Q4A9	18.924	19.6028	20.0767	20.7425	20.6899	23.6527	23.4435	23.5892	2.39524	2.99854	3.74909	3.86608	3.84679	3.51572	3.23643	3.47461	3.371148	3.40892			0.926838	0.914897	-0.037772	-0.0270866	By MS/MS	By MS/MS	By MS/MS	By MS/MS	By MS/MS	By matching	By matching	By matching	By matching	By matching	Keep	+	18	18	18	58.3	58.3	58.3	39.729	0	323.31	30695000	102
	purF	A0Q8J2	16.6636	16.6498	17.3676	17.2336	17.1812	21.3054	21.3363	21.3686	0.386336	0.207772	1.07142	0.315504	0.583791	0.534829	0.54877	0.564338	0.5129646	0.549312333333333			0.864063	0.908742	-0.0363478	-0.0302039	By MS/MS	By MS/MS	By MS/MS	By MS/MS	By MS/MS	By matching	By matching	By matching	By matching		Keep	+	15	15	15	33.1	33.1	33.1	55.34	0	50.041	3207000	52
	wbtE	A0Q7S9	19.7413	19.8202	17.6885	20.2176	18.3727	22.8751	22.9412	22.9374	3.12161	3.204	1.3886	3.33494	1.69185	2.52822	2.59577	2.62038	2.5482	2.58145666666667			0.954132	0.934432	-0.0332566	-0.0213923	By MS/MS	By MS/MS	By MS/MS	By MS/MS	By MS/MS	By matching	By matching	By matching		By matching	Keep	+	25	25	25	56.7	56.7	56.7	48.823	0	99.014	12216000	86
	FTN_0132	A0Q478	14.2451	15.223	15.5088	15.3213	15.3812	19.7535	19.632	19.771	-1.95138	-1.10264	-0.700067	-1.47922	-1.19206	-1.21736	-1.33478	-1.20348	-1.2850734	-1.25187333333333			0.909189	0.917492	-0.0332001	-0.0259562	By MS/MS	By MS/MS	By MS/MS	By MS/MS	By MS/MS			By matching			Keep	+	7	7	7	27	27	27	38.771	0	14.069	489900	16
	FTN_0071	A0Q417	15.4307	15.7638	15.5524	15.8895	15.6231	20.1653	20.3755	20.0211	-0.785154	-0.60858	-0.660672	-0.954077	-0.946068	-0.774018	-0.555841	-0.94556	-0.7909102	-0.758473			0.804713	0.911895	-0.0324372	-0.0288198	By MS/MS	By MS/MS	By MS/MS	By MS/MS	By MS/MS	By MS/MS	By matching	By matching	By matching	By MS/MS	Keep	+	4	4	4	13	13	13	36.069	0	8.3374	479500	12
	FTN_0042	A0Q3Y8	15.579	15.9131	15.3284	16.2071	16.1296	20.3364	20.3065	20.4294	-0.639278	-0.472183	-0.863066	-0.660543	-0.43101	-0.589814	-0.62813	-0.524498	-0.613216	-0.580814			0.767971	0.91083	-0.032402	-0.0293243	By MS/MS	By MS/MS	By MS/MS	By MS/MS	By MS/MS						Keep	+	4	4	4	29.2	29.2	29.2	21.154	0	32.143	718420	14
	glpK	A0Q880	17.8815	17.859	17.5943	18.015	17.5026	21.9198	21.7985	21.9325	1.46873	1.35054	1.29549	1.10618	0.882684	1.31507	1.13829	1.30338	1.2207248	1.25224666666667			0.833141	0.913314	-0.0315219	-0.0275719	By MS/MS	By MS/MS	By MS/MS	By MS/MS	By MS/MS	By matching	By matching	By matching	By matching	By matching	Keep	+	20	20	20	41	41	41	55.481	0	67.59	6978700	81
	AW25_1242	A0A6N3JD66	14.0191	14.2738	14.3447	14.8959	14.6874	19.1516	18.9465	19.2045	-2.17368	-1.96981	-1.75188	-1.87239	-1.89758	-1.86536	-2.05296	-1.78768	-1.933068	-1.902			0.785635	0.913257	-0.031068	-0.0280088	By MS/MS	By MS/MS	By MS/MS	By MS/MS	By MS/MS						Keep	+	6	6	6	17.5	17.5	17.5	52.059	0	16.433	295400	13
	pyrH	A0Q4H3	15.6541	15.6274	15.5141	15.8339	15.6638	20.1307	20.2704	20.188	-0.565405	-0.733192	-0.695277	-1.00546	-0.904681	-0.811269	-0.665951	-0.773443	-0.780803	-0.750221			0.78808	0.914284	-0.030582	-0.0275813	By MS/MS	By MS/MS	By MS/MS	By MS/MS	By MS/MS						Keep	+	3	3	3	13.3	13.3	13.3	26.659	0.00045544	5.564	442790	10
	cysS	A0Q4Q1	16.0016	17.4478	17.353	17.8209	17.6268	21.534	21.3877	21.5917	-0.223585	0.961932	1.05699	0.909779	0.998187	0.825133	0.614328	0.856727	0.7406606	0.765396			0.942293	0.943887	-0.0247354	-0.0186296	By MS/MS	By MS/MS	By MS/MS	By MS/MS	By MS/MS		By matching			By matching	Keep	+	18	18	18	46.4	46.4	46.4	52.46	0	59.434	3600700	61
	udhA	A0Q6M2	16.2587	17.8519	18.1691	18.341	18.0826	21.8575	21.8842	21.8868	0.026484	1.34383	1.86363	1.43606	1.42207	1.23595	1.2476	1.24348	1.2184148	1.24234333333333			0.955939	0.948139	-0.0239285	-0.0169053	By MS/MS	By MS/MS	By MS/MS	By MS/MS	By MS/MS	By matching	By MS/MS	By matching	By matching	By matching	Keep	+	19	19	19	47.6	47.6	47.6	52.258	0	81.675	5612600	61
	hslU	A0Q6L9	17.3033	17.5676	18.4903	19.197	18.4307	22.1544	22.2954	22.1877	0.954863	1.07515	2.1811	2.30222	1.74579	1.61299	1.77207	1.63783	1.6518246	1.67429666666667			0.953615	0.947185	-0.0224721	-0.0163961	By MS/MS	By MS/MS	By MS/MS	By MS/MS	By MS/MS	By matching	By MS/MS	By MS/MS	By matching	By matching	Keep	+	23	23	23	48.6	48.6	48.6	51.27	0	64.34	8537700	78
	FTN_0482	A0Q563	14.8645	14.8732	14.8739	15.3744	15.15	19.539	19.6488	19.6591	-1.3421	-1.42221	-1.27373	-1.43014	-1.42716	-1.44829	-1.31718	-1.31887	-1.379068	-1.36144666666667			0.746805	0.947623	-0.0176214	-0.0167484	By MS/MS	By MS/MS	By MS/MS	By MS/MS	By MS/MS						Keep	+	1	1	1	4.3	4.3	4.3	36.24	0.00044392	4.8723	134750	5
	FTN_1371	A0Q7M8	14.4743	15.4176	14.3142	14.8641	14.4814	19.3312	19.3588	19.2717	-1.72592	-0.924861	-1.77944	-1.90178	-2.10706	-1.67201	-1.621	-1.71838	-1.6878122	-1.67046333333333			0.950798	0.956916	-0.0173489	-0.0136639	By matching	By MS/MS	By MS/MS	By MS/MS	By MS/MS			By matching	By matching		Keep	+	2	2	2	5.2	5.2	5.2	44.405	0.0055814	2.5635	169580	5
	FTN_0964	A0Q6I7	17.6273	18.1689	17.7283	18.4509	16.7224	21.7992	21.8251	21.9469	1.24281	1.64342	1.42794	1.54726	0.15712	1.16192	1.17222	1.32225	1.20371	1.21879666666667			0.968114	0.965621	-0.0150866	-0.0110764	By MS/MS	By MS/MS	By MS/MS	By MS/MS	By MS/MS	By matching	By matching				Keep	+	5	5	5	14	14	14	41.622	0	11.401	2252100	16
	gloA	A0Q797	15.2303	15.5599	15.8877	16.0956	15.808	20.1205	20.3077	20.2558	-0.982279	-0.794858	-0.357713	-0.763594	-0.758045	-0.822249	-0.626873	-0.703523	-0.7312978	-0.717548333333333			0.926161	0.96219	-0.0137495	-0.0120369	By MS/MS	By MS/MS	By matching	By MS/MS	By MS/MS						Keep	+	3	3	3	23.6	23.6	23.6	14.34	0	9.1701	370040	7
	plsC	A0Q4A1	15.0013	13.1047	13.9626	15.6857	15.4703	19.1984	19.3521	19.3116	-1.20754	-3.03788	-2.09713	-1.14243	-1.10145	-1.81498	-1.62802	-1.67724	-1.717286	-1.70674666666667			0.984047	0.977849	-0.0105393	-0.00699976	By MS/MS	By MS/MS	By MS/MS	By MS/MS	By MS/MS	By matching	By matching		By matching	By matching	Keep	+	2	2	2	8.8	8.8	8.8	34.164	0	7.1136	290900	8
	FTN_1029	A0Q6Q1	17.6386	17.7247	17.0644	18.0647	17.796	21.7163	21.756	21.8729	1.25286	1.22362	0.771741	1.15647	1.15554	1.05664	1.08408	1.22526	1.1120462	1.12199333333333			0.937831	0.973139	-0.00994716	-0.00886304	By MS/MS	By MS/MS	By MS/MS	By MS/MS	By MS/MS						Keep	+	5	5	5	33.8	33.8	33.8	23.678	0	40.301	1307700	15
	rpsB	A0A6N3JE97	19.17	19.7589	19.266	19.8736	19.7547	23.1733	23.2545	23.1713	2.61387	3.14607	2.9478	2.98686	2.97707	2.90692	2.99537	2.92692	2.934334	2.94307			0.943382	0.976364	-0.00873594	-0.00781402	By MS/MS	By MS/MS	By MS/MS	By MS/MS	By MS/MS	By matching	By matching	By matching	By matching	By matching	Keep	+	20	20	20	74.6	74.6	74.6	26.148	0	76.326	22647000	82
	FTN_1074	A0Q6U6	16.8537	17.1383	16.9275	17.4607	17.1458	21.3447	21.3274	21.4532	0.555285	0.669435	0.63643	0.5453	0.550869	0.584736	0.537418	0.675211	0.5914638	0.599121666666667			0.871058	0.977776	-0.00765787	-0.00732664	By MS/MS	By MS/MS	By MS/MS	By MS/MS	By MS/MS	By matching		By matching		By matching	Keep	+	20	20	20	44	44	44	67.367	0	68.903	4005700	72
	tolC	A0Q8J5	15.3327	16.3446	16.163	16.7164	16.3017	20.6483	20.5538	20.683	-0.881553	-0.0779731	-0.108967	-0.189835	-0.256003	-0.254022	-0.36904	-0.26297	-0.30286622	-0.295344			0.971096	0.980097	-0.00752221	-0.00627292	By MS/MS	By MS/MS	By MS/MS	By MS/MS	By MS/MS	By matching	By matching				Keep	+	11	11	11	25.7	25.7	25.7	57.213	0	73.347	1589600	40
	pilT	A0Q8B6	15.6858	15.4813	15.7697	16.0852	15.3112	20.0898	20.1586	20.2709	-0.534224	-0.866666	-0.464331	-0.773207	-1.26324	-0.855301	-0.78308	-0.687951	-0.7803336	-0.775444			0.98052	0.986555	-0.00488959	-0.0041016	By MS/MS	By MS/MS	By MS/MS	By MS/MS	By MS/MS	By matching					Keep	+	9	9	9	36.5	36.5	36.5	38.067	0	32.853	901940	28
	FTN_0710	A0Q5T7	12.1194	13.7231	13.4951	13.9852	13.8153	18.0991	18.174	18.1793	-4.04234	-2.47292	-2.51953	-2.71408	-2.78441	-2.99848	-2.86228	-2.84493	-2.906656	-2.90189666666667			0.990612	0.988243	-0.00475934	-0.00342883	By matching	By MS/MS	By MS/MS	By MS/MS	By MS/MS						Keep	+	3	3	3	3.6	3.6	3.6	119.24	0	7.4514	70354	5
	AW25_482	A0A6N3JE48	13.4926	13.6046	14.1059	14.094	14.902	18.583	18.832	18.7395	-2.69158	-2.58118	-1.96765	-2.61352	-1.67935	-2.47752	-2.17292	-2.26722	-2.306656	-2.30588666666667			0.997888	0.996791	-0.000769361	-0.000601604	By matching	By matching	By MS/MS	By MS/MS	By MS/MS				By matching	By matching	Keep	+	4	4	4	8.8	8.8	8.8	74.124	0	8.7319	122790	6
	cfa	A0Q7V9	15.2369	15.3604	14.0535	15.8643	15.4389	19.7709	19.7132	19.7692	-0.975787	-0.977117	-2.01499	-0.977367	-1.13338	-1.19863	-1.24971	-1.20533	-1.2157282	-1.21789			0.993865	0.993272	0.00216176	0.00170254	By MS/MS	By MS/MS	By MS/MS	By MS/MS	By MS/MS	By matching		By matching			Keep	+	6	6	6	17.6	17.6	17.6	44.785	0	66.81	537830	16
	wbtG	A0Q7S6	14.0187	14.363	14.1245	14.3937	14.746	18.9466	18.9258	19.0363	-2.17408	-1.88832	-1.95084	-2.33653	-1.83799	-2.08607	-2.07465	-1.96114	-2.037552	-2.04062			0.981795	0.99011	0.00306807	0.00271754	By matching	By MS/MS	By MS/MS	By MS/MS	By MS/MS						Keep	+	4	4	4	11.3	11.3	11.3	41.551	0	7.5511	183860	8
	FTN_1143	A0Q714	14.2668	14.2704	15.1994	15.2972	15.1705	19.3975	19.4584	19.4176	-1.93003	-1.97292	-0.979623	-1.50149	-1.40632	-1.60063	-1.51666	-1.56792	-1.5580766	-1.56173666666667			0.988562	0.990007	0.00366008	0.00294	By MS/MS	By MS/MS	By MS/MS	By MS/MS	By MS/MS		By matching				Keep	+	10	10	10	14.3	14.3	14.3	102.13	0	20.572	519420	20
	FTN_1334	A0Q7J4	15.0561	14.9379	15.4176	15.7246	15.0387	19.5828	20.0584	19.6806	-1.15363	-1.3631	-0.78247	-1.10648	-1.54034	-1.40114	-0.888057	-1.2967	-1.189204	-1.195299			0.977278	0.984102	0.00609499	0.00505686	By MS/MS	By matching	By MS/MS	By MS/MS	By MS/MS			By MS/MS		By matching	Keep	+	4	4	4	20.4	20.4	20.4	19.539	0	9.0786	314600	7
	FTN_1367	A0Q7M4	15.419	16.7457	16.6978	18.473	16.9587	21.2741	21.0636	21.2127	-0.796664	0.298405	0.409395	1.56962	0.376872	0.495079	0.200951	0.360017	0.3715256	0.352015666666667			0.970339	0.958455	0.0195099	0.0129777	By MS/MS	By MS/MS	By MS/MS	By MS/MS	By MS/MS	By matching	By matching				Keep	+	11	11	11	32.4	32.4	32.4	59.719	0	38.138	2453000	34
	ggt	A0Q730	17.1432	16.2409	16.3597	16.7411	17.489	21.1287	21.1074	21.1044	0.812575	-0.172712	0.0752165	-0.167007	0.870036	0.310433	0.256817	0.218082	0.2836217	0.261777333333333			0.946152	0.94704	0.0218444	0.0166722	By MS/MS	By MS/MS	By MS/MS	By MS/MS	By MS/MS	By matching	By matching	By matching	By matching		Keep	+	15	15	15	36.3	36.3	36.3	65.039	0	58.06	3076800	49
	msbA	A0Q8A1	16.7028	17.0233	17.1441	17.2557	16.2124	21.1642	21.1272	21.2357	0.421175	0.560753	0.850517	0.337865	-0.346812	0.355515	0.282069	0.390161	0.3646996	0.342581666666667			0.936225	0.947896	0.0221179	0.017483	By MS/MS	By MS/MS	By MS/MS	By MS/MS	By MS/MS	By matching	By matching	By matching	By matching	By matching	Keep	+	14	14	14	25.9	25.9	25.9	66.668	0	45.391	3064700	55
	pheT	A0Q6A5	17.9988	16.9982	16.1105	19.1202	17.1864	21.6554	21.5275	21.7149	1.57298	0.537032	-0.156403	2.22451	0.588626	0.9793	0.792639	1.01819	0.953349	0.930043			0.968327	0.953034	0.023306	0.0149104	By MS/MS	By MS/MS	By MS/MS	By MS/MS	By MS/MS	By matching	By matching		By matching	By matching	Keep	+	22	22	22	36.6	36.6	36.6	87.943	0	119.36	5968400	75
	FTN_0618	A0Q5J7	15.229	16.3628	15.9672	16.2683	16.358	20.3324	20.7256	20.381	-0.983558	-0.061346	-0.285881	-0.603981	-0.198752	-0.59412	-0.189052	-0.574409	-0.4267036	-0.452527			0.918019	0.936149	0.0258234	0.0208157	By MS/MS	By MS/MS	By MS/MS	By MS/MS	By MS/MS	By matching	By matching				Keep	+	3	3	3	14.6	14.6	14.6	32.929	0	47.429	749470	11
	rdgC	A0Q615	13.097	13.3276	13.3442	13.8032	14.2672	18.0397	18.5339	18.2255	-3.08071	-2.83424	-2.65588	-2.88229	-2.32488	-3.06243	-2.48523	-2.79728	-2.7556	-2.78164666666667			0.904788	0.934923	0.0260467	0.0215481	By MS/MS	By MS/MS	By MS/MS	By MS/MS	By MS/MS						Keep	+	2	2	2	7.3	7.3	7.3	32.925	0.0015423	3.5881	64596	6
	gpmI	A0Q5M6	18.497	18.5067	16.4703	17.3714	18.6716	21.8888	21.8913	21.9599	2.01575	1.96266	0.184535	0.454941	1.96982	1.2757	1.25665	1.33928	1.3175412	1.29054333333333			0.962207	0.946916	0.0269979	0.0174567	By MS/MS	By MS/MS	By MS/MS	By MS/MS	By MS/MS	By matching					Keep	+	12	12	12	32.4	32.4	32.4	57.537	0	76.936	4199100	41
	FTN_1695	A0Q8I7	16.0132	16.5921	16.5908	17.0519	16.5498	20.8538	21.254	20.6733	-0.212174	0.153242	0.303636	0.131646	-0.00371041	-0.0327822	0.443799	-0.272974	0.074527918	0.0460142666666667			0.887042	0.925871	0.0285137	0.0239128	By MS/MS	By MS/MS	By MS/MS	By MS/MS	By MS/MS	By matching				By matching	Keep	+	5	5	5	30.3	30.3	30.3	23.739	0	9.226	1103600	18
	FTN_0044	A0Q3Z0	17.9909	18.1341	17.5195	18.3807	18.255	22.1365	21.8947	22.0982	1.56596	1.61053	1.22156	1.47623	1.58239	1.59026	1.26099	1.52054	1.491334	1.45726333333333			0.785557	0.908835	0.0340707	0.0304274	By MS/MS	By MS/MS	By MS/MS	By MS/MS	By MS/MS						Keep	+	9	9	9	62.8	62.8	62.8	23.073	0	55.206	4686500	43
	FTN_0854	A0Q677	16.9747	16.9925	16.3397	17.362	17.2843	21.261	21.1076	21.3622	0.662823	0.531645	0.05545	0.445428	0.679671	0.478443	0.25707	0.555949	0.4750034	0.430487333333333			0.796068	0.880005	0.0445161	0.0382191	By MS/MS	By MS/MS	By MS/MS	By MS/MS	By MS/MS					By matching	Keep	+	7	7	7	39.6	39.6	39.6	29.692	0	20.368	1355200	29
	FTN_1268	A0Q7D4	14.6299	15.4884	14.7917	15.8861	15.1621	19.8565	19.4622	19.7646	-1.57287	-0.860179	-1.348	-0.957219	-1.41486	-1.10647	-1.51268	-1.21008	-1.2306256	-1.27641			0.829466	0.879594	0.0457844	0.0380424	By MS/MS	By MS/MS	By MS/MS	By MS/MS	By MS/MS	By matching	By MS/MS		By matching	By matching	Keep	+	5	5	5	27	27	27	26.932	0	22.835	649950	15
	wbtD	A0Q7T0	15.0181	15.182	14.8833	15.6531	15.5148	19.7318	19.7837	19.7569	-1.19101	-1.1401	-1.26523	-1.17256	-1.0562	-1.24072	-1.17585	-1.21802	-1.16502	-1.21153			0.365506	0.862463	0.04651	0.0444001	By matching	By MS/MS	By MS/MS	By MS/MS	By MS/MS						Keep	+	2	2	2	2.8	2.8	2.8	41.503	0.0055829	2.5665	200710	5
	rne	A0Q7B2	18.1766	18.2853	17.7064	18.675	18.3799	22.0887	22.203	22.2283	1.731	1.75342	1.40629	1.77402	1.69855	1.52956	1.65422	1.69104	1.672656	1.62494			0.640712	0.86462	0.047716	0.0434914	By MS/MS	By MS/MS	By MS/MS	By MS/MS	By MS/MS	By matching	By matching	By matching	By matching	By matching	Keep	+	32	32	32	46	46	46	100.75	0	181.79	13515000	128
	tig	A0Q6T0	19.8608	20.0628	19.9769	20.5257	20.403	23.5728	23.6657	23.5631	3.22781	3.43327	3.65045	3.6467	3.57998	3.41425	3.51984	3.44041	3.507642	3.45816666666667			0.667218	0.862643	0.0494753	0.0445931	By MS/MS	By MS/MS	By MS/MS	By MS/MS	By MS/MS	By matching	By MS/MS	By matching	By matching	By matching	Keep	+	36	36	36	65.5	65.5	65.5	49.501	0	193.88	40414000	161
	FTN_0831	A0Q654	14.9903	15.0266	15.0476	15.6877	15.3372	19.6759	19.8102	19.6802	-1.21836	-1.28207	-1.11678	-1.14058	-1.2368	-1.3009	-1.14809	-1.29711	-1.198918	-1.2487			0.400521	0.857024	0.049782	0.0471854	By MS/MS	By MS/MS	By MS/MS	By MS/MS	By MS/MS						Keep	+	4	4	4	14.3	14.3	14.3	48.587	0	16.563	395040	14
	rplO	A0Q4K2	20.6238	20.7967	20.4692	19.7137	20.6426	23.7121	23.9689	23.705	3.90592	4.12685	4.13704	2.82506	3.8028	3.59115	3.90656	3.62638	3.759534	3.70803			0.881505	0.878707	0.051504	0.0386912	By MS/MS	By MS/MS	By MS/MS	By MS/MS	By MS/MS				By matching	By matching	Keep	+	7	7	7	45.5	45.5	45.5	15.099	0	25.177	13744000	39
	cadA	A0Q584	15.3987	16.2102	16.2686	15.949	15.7263	20.3141	20.3049	20.3707	-0.816632	-0.200759	-0.0135526	-0.899085	-0.841125	-0.61382	-0.629807	-0.585031	-0.55423072	-0.609552666666667			0.830455	0.861578	0.0553219	0.044351	By MS/MS	By MS/MS	By MS/MS	By MS/MS	By MS/MS	By matching	By matching	By matching			Keep	+	8	8	8	14.7	14.7	14.7	81.83	0	25.715	886550	21
	aroG	A0Q665	18.2183	18.349	18.2473	18.6984	18.3949	22.1969	22.2984	22.3192	1.76806	1.81362	1.94092	1.7977	1.7125	1.66696	1.7759	1.81018	1.80656	1.75101333333333			0.385821	0.843099	0.0555467	0.0524321	By MS/MS	By MS/MS	By MS/MS	By MS/MS	By MS/MS						Keep	+	13	13	13	44.1	44.1	44.1	40.82	0	155.54	6562600	54
	pnp	A0Q5I9	18.0872	18.163	18.8183	18.6297	17.6492	22.2416	22.1774	22.168	1.65155	1.63784	2.50529	1.72818	1.01902	1.72373	1.62157	1.61201	1.708376	1.65243666666667			0.865502	0.868377	0.0559394	0.0424927	By MS/MS	By MS/MS	By MS/MS	By MS/MS	By MS/MS	By matching	By matching	By matching	By matching	By matching	Keep	+	18	18	18	35.4	35.4	35.4	75.423	0	108.86	8871400	85
	bcp	A0Q8P2	16.5564	16.988	17.3093	17.7812	17.1173	21.3604	21.3352	21.4006	0.291063	0.527393	1.0138	0.869608	0.524365	0.604673	0.547366	0.606276	0.6452458	0.586105			0.746151	0.849425	0.0591408	0.0503562	By MS/MS	By MS/MS	By MS/MS	By MS/MS	By MS/MS				By matching	By matching	Keep	+	7	7	7	61	61	61	18.327	0	29.223	1875200	24
	rplL	A0Q868	21.0005	22.0581	17.3339	21.8761	21.6595	24.0375	24.3582	23.6905	4.24071	5.31895	1.03812	5.01314	4.74849	4.00438	4.4031	3.60738	4.071882	4.00495333333333			0.951334	0.901085	0.0669286	0.0326181	By MS/MS	By MS/MS	By MS/MS	By MS/MS	By MS/MS	By matching		By matching	By matching		Keep	+	10	10	10	85.6	85.6	85.6	12.82	0	86.31	16889000	41
	rpsG	A0Q4I0	20.6205	20.3601	20.7321	19.4397	20.6137	23.6771	23.742	23.7129	3.90299	3.71424	4.39689	2.5478	3.77592	3.5467	3.61716	3.63673	3.667568	3.60019666666667			0.87383	0.854682	0.0673714	0.0478976	By MS/MS	By MS/MS	By MS/MS	By MS/MS	By MS/MS	By matching	By matching	By matching	By matching	By matching	Keep	+	10	10	10	53.5	53.5	53.5	17.807	0	67.165	22274000	48
	FTN_1113	A0Q6Y4	15.3808	15.2923	15.2396	15.7928	15.6994	19.8963	19.9081	20.0261	-0.834239	-1.03933	-0.9433	-1.04345	-0.86848	-1.06362	-1.04552	-0.940403	-0.9457598	-1.01651433333333			0.3088	0.796826	0.0707545	0.0665209	By MS/MS	By MS/MS	By MS/MS	By MS/MS	By MS/MS			By matching			Keep	+	4	4	4	16.6	16.6	16.6	28.305	0	7.8368	538410	17
	nfnB	A0Q4G3	14.4526	14.333	14.1298	14.4186	14.4652	19.1097	18.6266	19.0497	-1.74727	-1.91573	-1.94605	-2.31352	-2.12353	-1.91047	-2.38811	-1.94732	-2.00922	-2.08196666666667			0.685062	0.809492	0.0727467	0.062133	By MS/MS	By MS/MS	By MS/MS	By MS/MS	By MS/MS						Keep	+	4	4	4	19.4	19.4	19.4	24.809	0.00044267	4.7832	216200	6
	proS	A0Q7N3	16.3418	15.9604	16.3511	16.9404	17.1063	20.8721	20.9158	20.8792	0.100339	-0.428971	0.066718	0.0188204	0.514136	-0.0130794	0.0124363	-0.0606377	0.05420848	-0.0204269333333333			0.722221	0.81028	0.0746354	0.0621814	By MS/MS	By MS/MS	By MS/MS	By MS/MS	By MS/MS	By matching			By matching		Keep	+	14	14	14	33.3	33.3	33.3	63.624	0	39.678	2208700	41
	FTN_1151	A0Q722	14.8295	14.5918	14.6723	15.0034	14.8512	19.309	19.2171	19.4162	-1.37653	-1.67929	-1.45588	-1.77303	-1.73101	-1.69591	-1.76946	-1.56937	-1.603148	-1.67824666666667			0.532227	0.795143	0.0750986	0.067453	By MS/MS	By MS/MS	By MS/MS	By MS/MS	By MS/MS						Keep	+	5	5	5	11.5	11.5	11.5	67.253	0	15.119	352730	16
	mnmA	A0Q454	14.1924	14.6345	15.3101	16.1155	15.6836	19.6248	19.686	19.6929	-2.00322	-1.64028	-0.879601	-0.745202	-0.884546	-1.35592	-1.27821	-1.28402	-1.2305698	-1.30605			0.82818	0.828901	0.0754802	0.0566266	By matching	By MS/MS	By MS/MS	By MS/MS	By MS/MS	By matching			By matching	By matching	Keep	+	4	4	4	15	15	15	40.197	0.00015868	6.8371	423340	11
	ppa	A0Q6C9	17.598	18.2092	19.4524	17.688	18.6389	22.2364	22.26	22.1385	1.21677	1.6815	3.13204	0.7753	1.93941	1.71713	1.72692	1.57335	1.749004	1.67246666666667			0.890584	0.850572	0.0765374	0.0499163	By MS/MS	By MS/MS	By MS/MS	By MS/MS	By MS/MS	By matching				By matching	Keep	+	5	5	5	37	37	37	19.602	0	27.869	3754900	21
	FTN_1257	A0Q7C3	14.0216	14.2972	14.3387	14.6561	14.4841	18.9815	18.7951	18.9835	-2.17123	-1.94843	-1.7573	-2.09402	-2.10431	-2.04849	-2.21158	-2.01559	-2.015058	-2.09188666666667			0.503993	0.788376	0.0768287	0.0693328	By matching	By MS/MS	By MS/MS	By MS/MS	By MS/MS						Keep	+	3	3	3	8.7	8.7	8.7	50.12	0.0003107	6.2362	218010	5
	gatA	A0Q8I2	16.5541	16.7348	16.6987	17.9969	16.5299	21.0682	21.2696	21.1446	0.289018	0.288103	0.410284	1.08787	-0.0239479	0.233601	0.463696	0.270766	0.41026542	0.322687666666667			0.738907	0.786274	0.0875778	0.0700154	By MS/MS	By MS/MS	By MS/MS	By MS/MS	By MS/MS	By matching		By matching		By matching	Keep	+	10	10	10	33.5	33.5	33.5	52.453	0	42.901	2235700	32
	lnt	A0Q6T9	12.3494	12.1794	14.2281	13.3049	12.7317	17.6833	17.5181	17.6995	-3.8161	-3.88321	-1.85724	-3.34283	-3.88632	-3.44613	-3.54945	-3.33973	-3.35714	-3.44510333333333			0.871173	0.824715	0.0879634	0.0578793	By matching	By matching	By MS/MS	By MS/MS	By matching				By matching		Keep	+	2	2	2	6.5	6.5	6.5	55.793	0.00030404	5.6195	48129	2
	apt	A0Q8C6	16.1622	17.9105	17.7565	18.283	18.2756	21.7227	21.751	21.741	-0.0656089	1.39921	1.45581	1.37737	1.60155	1.06477	1.07771	1.0524	1.15366622	1.06496			0.835795	0.808135	0.0887062	0.0629216	By MS/MS	By MS/MS	By MS/MS	By MS/MS	By MS/MS		By matching		By matching	By matching	Keep	+	9	9	9	58.3	58.3	58.3	18.795	0	44.933	4015300	46
	FTN_0436	A0Q524	14.5791	14.4612	15.5562	14.0734	14.4814	19.0649	19.2272	19.1442	-1.62284	-1.79861	-0.657238	-2.63256	-2.10706	-1.9587	-1.75888	-1.84987	-1.7636616	-1.85581666666667			0.839583	0.804126	0.092155	0.0641768	By MS/MS	By MS/MS	By MS/MS	By matching	By matching	By matching		By matching		By matching	Keep	+	3	3	3	14.7	14.7	14.7	33.396	0	7.4555	216800	5
	FTN_1344	A0Q7K4	13.8277	13.8928	15.3087	14.748	15.3999	19.1742	19.2028	19.0974	-2.36196	-2.31788	-0.880866	-2.00908	-1.17304	-1.84103	-1.78444	-1.89813	-1.7485652	-1.8412			0.827297	0.798549	0.0926349	0.0658627	By MS/MS	By MS/MS	By matching	By matching	By matching						Keep	+	1	1	1	3	3	3	44.603	0.0032765	3.0358	119940	2
	trpA	A0Q8M7	15.655	16.5178	15.9124	17.772	17.5064	20.9283	21.0956	20.9163	-0.564521	0.0830234	-0.335395	0.860298	0.886217	0.0559416	0.241765	-0.0223782	0.18592448	0.0917761333333333			0.823068	0.795465	0.0941483	0.0671027	By MS/MS	By MS/MS	By MS/MS	By MS/MS	By MS/MS	By matching	By matching		By matching	By matching	Keep	+	7	7	7	35.8	35.8	35.8	28.926	0	31.754	1518400	24
	FTN_0643	A0Q5M1	17.3091	17.9306	17.0553	17.7404	17.2716	21.5822	21.7501	21.3436	0.960016	1.41821	0.762747	0.828323	0.667861	0.886341	1.07656	0.531571	0.9274314	0.831490666666667			0.664822	0.754146	0.0959407	0.0792464	By MS/MS	By MS/MS	By MS/MS	By MS/MS	By MS/MS	By matching	By matching	By matching	By matching	By matching	Keep	+	8	8	8	46.2	46.2	46.2	18.148	0	117.6	2045700	28
	kdpB	A0Q8K9	16.5051	16.6684	16.2322	16.9977	16.8012	20.9117	20.9423	20.99	0.24547	0.22535	-0.0464415	0.0768015	0.230402	0.0348589	0.046237	0.0681503	0.1463164	0.0497487333333333			0.253262	0.725236	0.0965677	0.0897115	By MS/MS	By MS/MS	By MS/MS	By MS/MS	By MS/MS						Keep	+	13	13	13	21.1	21.1	21.1	72.801	0	104.14	1977800	33
	glgX	A0Q592	13.5032	14.4894	14.9324	14.6772	13.5486	18.7037	18.7364	18.8504	-2.68115	-1.77284	-1.22087	-2.07451	-3.05562	-2.34757	-2.27307	-2.15285	-2.160998	-2.25783			0.831362	0.796112	0.096832	0.0674623	By MS/MS	By MS/MS	By MS/MS	By MS/MS	By MS/MS				By matching		Keep	+	7	7	7	10.3	10.3	10.3	122.38	0	19.555	255620	12
	rpsK	A0Q4K6	19.665	19.7057	19.7096	20.1741	19.8822	23.5142	22.9994	23.4083	3.0538	3.09579	3.38625	3.29093	3.09565	3.33983	2.67	3.23753	3.184484	3.08245333333333			0.58151	0.734421	0.102031	0.0868205	By MS/MS	By MS/MS	By MS/MS	By MS/MS	By MS/MS						Keep	+	4	4	4	40.3	40.3	40.3	13.752	0	58.778	8256200	24
	FTN_0802	A0Q625	15.568	15.3863	15.5835	16.1372	15.9585	20.0203	20.3554	20.0272	-0.650099	-0.953456	-0.632572	-0.725147	-0.605002	-0.930125	-0.576898	-0.939268	-0.7132552	-0.815430333333333			0.431776	0.721486	0.102175	0.0911246	By MS/MS	By MS/MS	By MS/MS	By MS/MS	By MS/MS						Keep	+	2	2	2	22	22	22	15.045	0	19.905	277420	8
	murB	A0Q536	13.2281	13.6517	13.5618	13.9378	13.6235	18.3033	18.0454	18.2721	-2.95176	-2.53815	-2.45927	-2.75789	-2.97945	-2.77864	-2.99701	-2.74923	-2.737304	-2.84162666666667			0.517155	0.722465	0.104323	0.0905868	By matching	By MS/MS	By MS/MS	By MS/MS	By MS/MS	By matching	By matching	By matching	By matching	By matching	Keep	+	2	2	2	8.2	8.2	8.2	32.123	0.0015395	3.5614	113440	5
	FTN_0976	A0Q6J9	15.3573	14.9665	14.3306	15.2216	15.2943	19.5055	19.4577	19.5451	-0.857355	-1.33698	-1.76462	-1.57137	-1.28042	-1.48436	-1.51739	-1.43644	-1.362149	-1.47939666666667			0.587524	0.698812	0.117248	0.0973287	By MS/MS	By MS/MS	By MS/MS	By matching	By matching			By matching			Keep	+	3	3	3	13.8	13.8	13.8	26.698	0.0018151	3.5184	204190	3
	coaD	A0Q5Y0	14.8414	14.9376	14.7221	15.5477	15.7112	19.606	19.5927	19.6084	-1.36482	-1.36338	-1.41088	-1.26998	-0.85648	-1.37616	-1.37596	-1.37116	-1.253108	-1.37442666666667			0.405723	0.666008	0.121319	0.106823	By MS/MS	By MS/MS	By MS/MS	By MS/MS	By MS/MS				By matching		Keep	+	5	5	5	46.3	46.3	46.3	18.517	0	23.803	421540	19
	lpxB	A0Q7X9	16.3341	15.9546	15.4992	16.5269	15.9748	20.4192	20.3894	20.4065	0.0934961	-0.434269	-0.70874	-0.364977	-0.588426	-0.50067	-0.541277	-0.548113	-0.40058318	-0.53002			0.506625	0.661833	0.129437	0.109384	By MS/MS	By MS/MS	By MS/MS	By MS/MS	By MS/MS	By matching	By matching		By MS/MS	By matching	Keep	+	8	8	8	26.3	26.3	26.3	43.116	0	11.418	903690	17
	tuf	A0Q874	22.2342	22.568	21.9213	23.0252	22.1305	25.2042	25.1318	25.1873	5.33715	5.80084	5.5723	6.17589	5.1865	5.486	5.3898	5.56906	5.614536	5.48162			0.594071	0.665076	0.132916	0.107516	By MS/MS	By MS/MS	By MS/MS	By MS/MS	By MS/MS	By MS/MS	By MS/MS	By MS/MS	By MS/MS	By MS/MS	Keep	+	27	27	26	81	81	78.7	43.39	0	323.31	186340000	231
	aroK	A0Q707	18.4485	18.7394	17.8501	19.0363	18.8933	22.2361	22.4867	22.3617	1.97265	2.18258	1.54833	2.13962	2.176	1.71674	2.01607	1.86588	2.003836	1.86623			0.454491	0.636809	0.137606	0.117399	By MS/MS	By MS/MS	By MS/MS	By MS/MS	By MS/MS			By matching		By matching	Keep	+	10	10	10	58	58	58	19.737	0	69.778	5835800	37
	glyS	A0Q5W2	16.8064	17.0299	17.3	17.2222	17.4122	21.2367	21.27	21.3809	0.513248	0.56699	1.00461	0.303969	0.798615	0.447585	0.464207	0.580456	0.6374864	0.497416			0.42604	0.628208	0.14007	0.120327	By MS/MS	By MS/MS	By MS/MS	By MS/MS	By MS/MS	By matching	By matching	By matching	By matching	By matching	Keep	+	21	21	21	37.8	37.8	37.8	78.016	0	87.416	4118800	65
	FTN_0004	A0Q3V0	14.5273	14.4726	13.3821	13.841	14.6264	18.638	18.559	18.9159	-1.67379	-1.78819	-2.62163	-2.84735	-1.95961	-2.4183	-2.45893	-2.08531	-2.178114	-2.32084666666667			0.675205	0.666167	0.142733	0.107784	By MS/MS	By MS/MS	By matching	By matching	By MS/MS						Keep	+	3	3	3	5.1	5.1	5.1	56.032	0.004183	2.8317	145780	4
	rpsM	A0Q4K5	19.2274	19.1252	19.5515	19.6767	19.3757	22.8857	23.0324	22.9357	2.66489	2.54718	3.22999	2.78762	2.62462	2.54169	2.71209	2.61815	2.77086	2.62397666666667			0.409081	0.609746	0.146883	0.126021	By MS/MS	By MS/MS	By MS/MS	By MS/MS	By MS/MS					By matching	Keep	+	9	9	9	69.5	69.5	69.5	13.378	0	102.37	12954000	44
	atpD	A0Q8D9	19.3486	20.0653	19.798	20.3897	20.1505	23.4307	23.3357	23.3393	2.7726	3.43563	3.47363	3.50909	3.34516	3.23379	3.09894	3.1471	3.307222	3.15994333333333			0.454347	0.614658	0.147279	0.124374	By MS/MS	By MS/MS	By MS/MS	By MS/MS	By MS/MS	By matching		By matching	By matching	By matching	Keep	+	28	28	28	80.6	80.6	80.6	49.814	0	323.31	41046000	170
	purA	A0Q4C3	18.3979	17.7575	15.8942	17.7878	17.4973	21.4415	21.5269	21.546	1.92768	1.25462	-0.35184	0.876286	0.877754	0.707664	0.791873	0.796833	0.9169	0.765456666666667			0.769867	0.684796	0.151443	0.101318	By MS/MS	By MS/MS	By MS/MS	By MS/MS	By MS/MS	By matching	By matching	By matching	By matching	By matching	Keep	+	14	14	14	45.1	45.1	45.1	46.847	0	71.963	3478700	56
	frr	A0Q4H4	18.21	18.3068	17.5157	18.9976	18.771	21.9781	22.406	22.1402	1.76068	1.77374	1.21781	2.10046	2.06226	1.3891	1.91314	1.57558	1.78299	1.62594			0.534653	0.607623	0.15705	0.126807	By MS/MS	By MS/MS	By MS/MS	By MS/MS	By MS/MS		By matching		By matching	By matching	Keep	+	9	9	9	56.8	56.8	56.8	20.552	0	49.902	3999000	25
	pyrG	A0Q4L3	17.7037	17.7609	17.5828	18.0485	16.4392	21.5908	21.5054	21.5431	1.31071	1.25783	1.28413	1.14008	-0.116181	0.897263	0.764451	0.793034	0.9753138	0.818249333333333			0.683678	0.643401	0.157064	0.11489	By MS/MS	By MS/MS	By MS/MS	By MS/MS	By MS/MS	By matching		By matching	By matching	By matching	Keep	+	15	15	15	32.2	32.2	32.2	61.029	0	97.896	3276400	53
	murD	A0Q5C2	13.261	13.3411	15.6315	15.2283	14.1731	18.7118	18.7964	18.8831	-2.91939	-2.82191	-0.589201	-1.56517	-2.42057	-2.33885	-2.21021	-2.11913	-2.0632482	-2.22273			0.795098	0.686922	0.159482	0.100468	By MS/MS	By matching	By MS/MS	By MS/MS	By MS/MS				By matching		Keep	+	5	5	5	15.8	15.8	15.8	46.836	0	20.162	265080	11
	thrA	A0Q5A5	17.2166	17.4882	16.8908	17.6375	17.6249	21.5119	21.3129	21.4807	0.877809	1.00011	0.600156	0.724202	0.99642	0.797067	0.518925	0.711252	0.8397394	0.675748			0.222042	0.552064	0.163991	0.146371	By MS/MS	By MS/MS	By MS/MS	By MS/MS	By MS/MS	By matching	By matching	By matching	By matching	By matching	Keep	+	20	20	20	32.3	32.3	32.3	88.354	0	87.249	4270100	69
	hemN	A0Q8C0	13.27	13.2437	13.75	13.4476	13.9921	18.1127	18.1181	18.0744	-2.91054	-2.91089	-2.28922	-3.21094	-2.60463	-2.98384	-2.92085	-2.95311	-2.785244	-2.9526			0.454655	0.5751	0.167356	0.138378	By matching	By MS/MS	By MS/MS	By matching	By MS/MS			By matching			Keep	+	2	2	2	7.4	7.4	7.4	43.562	0.00030859	6.0509	66092	4
	FTN_0963	A0Q6I6	17.466	17.1576	18.0394	18.1403	18.0527	21.6089	21.7343	21.8581	1.09946	0.687675	1.73543	1.23297	1.39426	0.92025	1.05641	1.20587	1.229959	1.06084333333333			0.503111	0.580809	0.169116	0.136662	By MS/MS	By MS/MS	By MS/MS	By MS/MS	By MS/MS	By matching	By matching	By matching	By matching	By matching	Keep	+	17	17	17	40.6	40.6	40.6	54.395	0	86.084	4153200	52
	FTN_1311	A0Q7H2	15.4995	15.4728	13.4708	15.8795	15.5179	19.6766	19.4594	19.5723	-0.717479	-0.874431	-2.54149	-0.963319	-1.05305	-1.30015	-1.51561	-1.40839	-1.2299538	-1.40805			0.703294	0.618211	0.178096	0.123191	By MS/MS	By MS/MS	By matching	By MS/MS	By MS/MS						Keep	+	2	2	2	22.4	22.4	22.4	14.469	0	10.098	218640	6
	rpoD	A0Q6D6	17.6959	17.6458	18.7439	18.0353	17.6062	21.7921	21.9682	21.8146	1.30378	1.14905	2.43176	1.12672	0.979028	1.1529	1.35474	1.14886	1.3980676	1.21883333333333			0.631475	0.592893	0.179234	0.132294	By MS/MS	By MS/MS	By MS/MS	By MS/MS	By MS/MS	By matching	By MS/MS	By matching	By matching	By matching	Keep	+	27	27	27	43.7	43.7	43.7	67.674	0	130.46	7841400	103
	prmB	A0Q4Q2	15.6465	16.0162	15.4977	16.258	15.9828	20.0947	20.2456	20.2262	-0.572882	-0.377994	-0.710096	-0.6135	-0.580292	-0.850026	-0.691933	-0.734048	-0.5709528	-0.758669			0.0572095	0.486154	0.187716	0.17382	By MS/MS	By MS/MS	By MS/MS	By MS/MS	By MS/MS				By matching		Keep	+	4	4	4	14.6	14.6	14.6	35.807	0	9.3491	658920	14
	FTN_1175	A0Q746	14.5794	15.2613	15.0327	15.0694	14.9542	19.2712	19.4264	19.4044	-1.62254	-1.06765	-1.13024	-1.71203	-1.62627	-1.7366	-1.55018	-1.58154	-1.431746	-1.62277333333333			0.347991	0.519746	0.191027	0.160843	By matching	By MS/MS	By MS/MS	By MS/MS	By matching					By matching	Keep	+	3	3	3	10.9	10.9	10.9	30.649	0.00030488	5.7009	230640	6
	trmJ	A0Q7G0	14.098	14.2111	14.0219	13.6964	13.9906	18.2876	18.7055	18.4837	-2.09607	-2.02709	-2.04355	-2.98099	-2.60615	-2.79554	-2.30545	-2.53101	-2.35077	-2.544			0.507637	0.540852	0.19323	0.15163	By matching	By MS/MS	By MS/MS	By MS/MS	By matching	By matching			By matching		Keep	+	3	3	3	14.2	14.2	14.2	27.673	0.0022278	3.439	164300	4
	oppB	A0Q887	14.4974	14.7492	15.5962	15.0432	14.7927	19.512	19.2017	19.2201	-1.7032	-1.5355	-0.621096	-1.73625	-1.7905	-1.47736	-1.78559	-1.7716	-1.4773092	-1.67818333333333			0.528183	0.53346	0.200874	0.154505	By matching	By matching	By MS/MS	By MS/MS	By MS/MS					By matching	Keep	+	3	3	3	12.8	12.8	12.8	34.445	0	8.0398	222020	4
	FTN_1066	A0Q6T8	14.346	14.7377	14.6648	16.1944	14.9405	19.3318	19.4117	19.3187	-1.85213	-1.546	-1.46266	-0.67228	-1.6402	-1.67136	-1.56558	-1.66991	-1.434654	-1.63561666666667			0.484342	0.524896	0.200963	0.158276	By MS/MS	By MS/MS	By MS/MS	By MS/MS	By MS/MS		By matching	By matching	By matching	By matching	Keep	+	6	6	6	25	25	25	31.42	0	23.488	500900	13
	lgt	A0Q7B3	16.2016	16.3541	15.6434	16.5217	16.133	20.4511	20.4759	20.3769	-0.0268546	-0.0692954	-0.578449	-0.369782	-0.427554	-0.466328	-0.450654	-0.578638	-0.294387	-0.49854			0.208423	0.475927	0.204153	0.17832	By MS/MS	By MS/MS	By MS/MS	By MS/MS	By MS/MS						Keep	+	2	2	2	11.2	11.2	11.2	30.562	0.00031153	6.2989	507650	9
	pheA	A0Q5X4	15.2971	15.4928	15.5123	15.9198	15.5503	19.9991	19.7447	19.8681	-0.916571	-0.85616	-0.696904	-0.926073	-1.0201	-0.952949	-1.21671	-1.10334	-0.8831616	-1.09099966666667			0.0613938	0.451402	0.207838	0.190589	By MS/MS	By MS/MS	By MS/MS	By MS/MS	By MS/MS	By matching					Keep	+	5	5	5	22.9	22.9	22.9	31.673	0	15.632	642200	16
	FTN_0325	A0Q4R6	16.107	16.9873	16.6878	18.076	16.7907	20.9972	21.2434	20.9968	-0.119907	0.526732	0.39951	1.16791	0.220637	0.143438	0.43028	0.0770619	0.4389764	0.216926633333333			0.478395	0.490734	0.22205	0.171626	By MS/MS	By MS/MS	By MS/MS	By MS/MS	By MS/MS		By matching		By matching	By matching	Keep	+	7	7	7	40.9	40.9	40.9	25.258	0	50.303	1471500	25
	infB	A0Q8F3	18.5449	18.0861	18.65	19.7646	18.9212	22.4122	22.4998	22.4419	2.05832	1.56517	2.33895	2.87657	2.20194	1.94038	2.03277	1.97098	2.20819	1.98137666666667			0.454196	0.479713	0.226813	0.176714	By MS/MS	By MS/MS	By MS/MS	By MS/MS	By MS/MS	By matching	By matching	By matching	By matching	By matching	Keep	+	36	36	36	48.7	48.7	48.7	92.305	0	306.66	16346000	143
	atpC	A0Q8D8	18.4771	18.8631	18.7033	18.3347	18.1033	22.2078	22.2758	22.1781	1.99807	2.29948	2.39163	1.42968	1.44132	1.68081	1.74707	1.62525	1.912036	1.68437666666667			0.439031	0.475921	0.227659	0.178592	By MS/MS	By MS/MS	By MS/MS	By MS/MS	By MS/MS	By matching		By matching	By matching	By matching	Keep	+	9	9	9	61.4	61.4	61.4	15.767	0	27.001	5088600	33
	fopA	A0Q5Y2	20.9169	20.9849	20.0088	20.5393	21.1204	23.9396	23.8089	23.8059	4.16641	4.30471	3.68198	3.66047	4.24714	3.88006	3.70249	3.75862	4.012142	3.78039			0.272346	0.442497	0.231752	0.194458	By MS/MS	By MS/MS	By MS/MS	By MS/MS	By MS/MS	By matching	By matching	By matching	By matching	By matching	Keep	+	20	20	20	51.8	51.8	51.8	41.176	0	323.31	49317000	83
	FTN_0140	A0Q486	15.616	15.9615	15.863	15.2236	15.9617	20.1337	19.8243	20.0514	-0.602883	-0.427965	-0.380031	-1.56952	-0.601747	-0.808039	-1.13331	-0.914313	-0.7164292	-0.951887333333333			0.460846	0.471523	0.235458	0.181273	By MS/MS	By MS/MS	By MS/MS	By MS/MS	By MS/MS					By matching	Keep	+	7	7	7	12.5	12.5	12.5	67.323	0	15.542	563970	20
	rpoA1	A0Q4K8	18.131	18.2482	18.3648	18.9244	18.5267	22.1094	22.2107	22.2029	1.69047	1.71836	2.05705	2.02639	1.83507	1.55585	1.66404	1.65776	1.865468	1.62588333333333			0.061964	0.387699	0.239585	0.216891	By MS/MS	By MS/MS	By MS/MS	By MS/MS	By MS/MS	By matching			By matching	By matching	Keep	+	15	15	15	45.2	45.2	45.2	35.386	0	53.043	8025600	56
	aspD	A0Q4T4	15.5342	14.6578	15.4712	15.307	15.9429	19.6352	19.717	19.7494	-0.683346	-1.619	-0.734039	-1.49244	-0.620866	-1.34472	-1.24573	-1.22575	-1.0299382	-1.27206666666667			0.435257	0.458115	0.242128	0.187743	By MS/MS	By MS/MS	By MS/MS	By MS/MS	By MS/MS		By matching		By matching	By matching	Keep	+	8	8	8	17.6	17.6	17.6	60.567	0	15.121	670040	18
	FTN_0388	A0Q4X6	15.4296	14.5665	15.4045	16.1657	15.7202	19.6106	19.9357	19.7314	-0.786237	-1.70241	-0.794306	-0.698805	-0.847328	-1.37121	-1.01661	-1.24432	-0.9658172	-1.21071333333333			0.380729	0.443033	0.244896	0.19453	By MS/MS	By MS/MS	By MS/MS	By MS/MS	By MS/MS			By matching			Keep	+	2	2	2	20.6	20.6	20.6	12.702	0	11.163	293860	9
	infA	A0Q669	17.7638	17.9476	17.781	18.47	18.3091	21.9844	21.7833	21.8775	1.36413	1.43427	1.48003	1.56659	1.63271	1.3971	1.1189	1.23129	1.495546	1.24909666666667			0.029296	0.367241	0.246449	0.226815	By MS/MS	By MS/MS	By MS/MS	By MS/MS	By MS/MS					By matching	Keep	+	2	2	2	38.9	38.9	38.9	8.2346	0	10.301	2217900	14
	bfr	A0Q7R5	18.0301	17.9067	15.4408	18.1337	17.6258	21.598	21.1136	21.5153	1.6008	1.39562	-0.761507	1.22629	0.997256	0.906407	0.264723	0.7566	0.8916918	0.642576666666667			0.684631	0.52755	0.249115	0.157259	By MS/MS	By MS/MS	By MS/MS	By MS/MS	By MS/MS						Keep	+	12	12	12	68.5	68.5	68.5	16.795	0	57.525	2967700	44
	FTN_0656	A0Q5N3	14.6407	15.1441	14.9631	15.4669	14.8704	19.3051	19.3825	19.3177	-1.56224	-1.17472	-1.19313	-1.34465	-1.71149	-1.70011	-1.59618	-1.67095	-1.397246	-1.65574666666667			0.117773	0.367851	0.258501	0.226431	By MS/MS	By MS/MS	By MS/MS	By MS/MS	By MS/MS						Keep	+	3	3	3	10.6	10.6	10.6	45.586	0	9.0578	232710	10
	FTN_1757	A0Q8P3	16.184	16.6752	14.955	15.3605	15.2516	19.9191	19.8824	20.0296	-0.0441661	0.231776	-1.20045	-1.44299	-1.32385	-1.03908	-1.07245	-0.936794	-0.75593602	-1.016108			0.599831	0.479488	0.260172	0.176997	By MS/MS	By MS/MS	By MS/MS	By MS/MS	By MS/MS	By matching	By matching	By matching	By matching	By matching	Keep	+	7	7	7	31.8	31.8	31.8	36.532	0	27.654	658250	22
	hemH	A0Q6Z1	14.2462	14.7154	15.0117	14.9633	14.9197	19.2544	18.9265	19.1584	-1.9503	-1.56638	-1.14922	-1.81009	-1.66135	-1.75469	-2.07391	-1.83523	-1.627468	-1.88794333333333			0.229341	0.385501	0.260475	0.218033	By MS/MS	By MS/MS	By MS/MS	By MS/MS	By MS/MS						Keep	+	4	4	4	16.2	16.2	16.2	38.991	0	7.9654	241360	8
	FTN_0788	A0Q613	13.4144	14.3419	14.9143	13.5773	14.4335	18.4746	18.5262	18.6143	-2.7685	-1.9076	-1.23722	-3.09107	-2.15577	-2.59422	-2.49329	-2.39633	-2.232032	-2.49461333333333			0.569706	0.468677	0.262581	0.182759	By matching	By MS/MS	By MS/MS	By matching	By MS/MS						Keep	+	1	1	1	6.2	6.2	6.2	31.099	0.0041773	2.801	81906	3
	hslR	A0Q5T9	14.0416	13.7873	14.981	14.5759	14.855	18.6612	19.082	18.7354	-2.15155	-2.41427	-1.17696	-2.16814	-1.72715	-2.39333	-1.911	-2.27145	-1.927614	-2.19192666666667			0.425204	0.426439	0.264313	0.201916	By matching	By matching	By MS/MS	By matching	By MS/MS						Keep	+	2	2	2	23	23	23	14.206	0.00044326	4.8449	138040	2
	cphB	A0Q775	17.3914	18.0809	17.9282	18.6341	18.0002	22.0406	21.5731	21.8816	1.03316	1.56025	1.62552	1.73264	1.34544	1.46847	0.850799	1.23666	1.459402	1.18530966666667			0.242016	0.367648	0.274092	0.226298	By MS/MS	By MS/MS	By MS/MS	By MS/MS	By MS/MS	By matching	By matching		By matching		Keep	+	8	8	8	27.9	27.9	27.9	29.243	0	21.791	3449900	26
	atpA	A0Q8E1	20.0285	20.0625	19.5738	20.1729	19.9744	23.2929	23.2034	23.3013	3.37686	3.43299	3.25203	3.28971	3.18139	3.0588	2.93019	3.0973	3.306596	3.02876333333333			0.00738807	0.307334	0.277833	0.25965	By MS/MS	By MS/MS	By MS/MS	By MS/MS	By MS/MS	By matching	By matching	By matching	By matching	By matching	Keep	+	27	26	26	50.1	47.6	47.6	55.421	0	248.65	34026000	112
	FTN_0855	A0Q678	16.2134	17.4025	19.2993	17.9449	19.9715	22.2314	21.6819	21.9449	-0.0152467	0.919121	2.98071	1.03525	3.17869	1.71078	0.989571	1.31963	1.61970486	1.33999366666667			0.752124	0.540564	0.279711	0.151535	By MS/MS	By MS/MS	By MS/MS	By MS/MS	By MS/MS	By matching	By matching			By matching	Keep	+	8	8	8	48.5	48.5	48.5	25.686	0	60.962	4947700	29
	AW25_1484	A0A6N3JAS8	15.8215	16.0746	17.4154	16.3627	16.1652	20.4731	20.6484	20.5136	-0.400742	-0.32464	1.11867	-0.516734	-0.39481	-0.442641	-0.269932	-0.437666	-0.1036512	-0.383413			0.522043	0.434535	0.279762	0.198188	By MS/MS	By MS/MS	By MS/MS	By MS/MS	By MS/MS			By matching			Keep	+	9	9	9	31.5	31.5	31.5	35.951	0	23.373	1651400	30
	fabZ	A0Q7Y1	19.1309	19.2019	18.9111	19.5572	19.157	22.6492	22.7545	22.6866	2.57912	2.61967	2.59702	2.6667	2.42123	2.24135	2.35764	2.29168	2.576748	2.29689			0.00362767	0.302	0.279858	0.263863	By MS/MS	By MS/MS	By MS/MS	By MS/MS	By MS/MS					By matching	Keep	+	11	11	11	49.7	49.7	49.7	18.15	0	34.589	12581000	52
	FTN_1736	A0Q8M3	13.2591	13.7192	13.4468	13.4123	13.2098	17.6778	18.074	17.8357	-2.92126	-2.47648	-2.56317	-3.24357	-3.40014	-3.45205	-2.96705	-3.19927	-2.920924	-3.20612333333333			0.31948	0.368042	0.285199	0.225847	By matching	By MS/MS	By MS/MS	By MS/MS	By MS/MS						Keep	+	1	1	1	8.3	8.3	8.3	14.427	0.0061008	2.5299	43969	4
	pyk	A0Q7J0	18.5909	19.516	18.8901	20.1631	17.9357	22.634	22.5508	22.5535	2.0992	2.91651	2.57626	3.2798	1.28545	2.22205	2.09782	2.11724	2.431444	2.14570333333333			0.559569	0.441509	0.285741	0.195351	By MS/MS	By MS/MS	By MS/MS	By MS/MS	By MS/MS	By matching	By matching		By matching	By matching	Keep	+	27	27	27	64.2	64.2	64.2	51.721	0	128.95	18519000	114
	FTN_1654	A0Q8E7	15.4821	15.5918	15.2133	15.9229	15.6317	19.8951	19.6709	19.8758	-0.734595	-0.765716	-0.967064	-0.923207	-0.937324	-1.06491	-1.29403	-1.0954	-0.8655812	-1.15144666666667			0.0134908	0.302187	0.285865	0.264041	By MS/MS	By MS/MS	By MS/MS	By MS/MS	By MS/MS						Keep	+	2	2	2	6.2	6.2	6.2	47.736	0	7.5234	366920	8
	mpl	A0Q5B0	14.517	14.4702	14.9745	14.8966	14.4927	18.9875	18.9497	19.0509	-1.68392	-1.79039	-1.18283	-1.87174	-2.09557	-2.04203	-2.04961	-1.94609	-1.72489	-2.01257666666667			0.206981	0.345088	0.287687	0.239062	By MS/MS	By MS/MS	By MS/MS	By MS/MS	By MS/MS			By matching		By matching	Keep	+	4	4	4	9.4	9.4	9.4	51.555	0.0001584	6.7726	292050	8
	fdh	A0Q8L1	17.2148	17.3119	18.387	17.4495	17.5405	21.4364	21.488	21.5647	0.876209	0.833497	2.079	0.533967	0.91793	0.701187	0.742259	0.821341	1.0481206	0.754929			0.441881	0.389131	0.293192	0.216192	By MS/MS	By MS/MS	By MS/MS	By MS/MS	By MS/MS	By matching	By matching	By matching	By matching	By MS/MS	Keep	+	12	12	12	43.2	43.2	43.2	42.623	0	96.619	3423200	38
	icd	A0Q7T7	18.6309	18.6906	18.0795	19.1609	18.2511	22.1898	22.3213	22.1499	2.13475	2.13646	1.77507	2.26569	1.57877	1.65795	1.8051	1.58829	1.978148	1.68378			0.149772	0.324209	0.294368	0.249831	By MS/MS	By MS/MS	By MS/MS	By MS/MS	By MS/MS	By matching	By matching	By matching	By MS/MS	By matching	Keep	+	35	35	35	52	52	52	82.259	0	170.73	14627000	149
	frgA	A0Q8H4	19.86	19.739	19.8427	19.9009	19.9645	23.1239	23.1385	23.2701	3.2271	3.12726	3.51781	3.01448	3.17218	2.84418	2.84742	3.05641	3.211766	2.91600333333333			0.0534244	0.302414	0.295763	0.263292	By MS/MS	By MS/MS	By MS/MS	By MS/MS	By MS/MS	By matching	By matching	By matching	By matching		Keep	+	21	21	21	39.6	39.6	39.6	74.203	0	313.42	21794000	103
	yhbG	A0Q6C5	15.678	15.7651	15.1879	16.2257	15.8852	19.8559	20.1652	19.8669	-0.541896	-0.607393	-0.990014	-0.643352	-0.679541	-1.10712	-0.776166	-1.10458	-0.6924392	-0.995955333333333			0.0599094	0.297374	0.303516	0.268327	By MS/MS	By MS/MS	By MS/MS	By MS/MS	By MS/MS				By matching		Keep	+	5	5	5	26.7	26.7	26.7	27.161	0	22.416	593960	17
	FTN_1627	A0Q8C1	15.5338	15.2733	14.338	15.7527	15.44	19.5767	19.3718	19.6548	-0.683739	-1.05669	-1.75794	-1.08051	-1.13226	-1.4077	-1.60739	-1.32331	-1.1422278	-1.44613333333333			0.250752	0.332318	0.303906	0.245265	By MS/MS	By MS/MS	By matching	By MS/MS	By MS/MS						Keep	+	3	3	3	24.7	24.7	24.7	16.175	0.00015959	7.016	294000	9
	lysU	A0Q4B3	16.6629	17.2881	17.1737	18.0492	17.3996	21.3241	21.239	21.3086	0.385714	0.811005	0.879774	1.14079	0.786896	0.558576	0.424667	0.485701	0.8008358	0.489648			0.106926	0.298051	0.311188	0.267292	By MS/MS	By MS/MS	By MS/MS	By MS/MS	By MS/MS		By matching	By matching	By matching		Keep	+	23	23	23	49.8	49.8	49.8	66.307	0	86.417	5192200	85
	FTN_1440	A0Q7U3	14.521	14.6223	14.4095	14.4598	14.3874	18.8415	18.6245	18.9525	-1.67999	-1.65143	-1.69333	-2.27544	-2.20265	-2.19922	-2.39031	-2.04756	-1.900568	-2.21236333333333			0.167772	0.306447	0.311795	0.260097	By MS/MS	By MS/MS	By MS/MS	By MS/MS	By MS/MS						Keep	+	1	1	1	5.6	5.6	5.6	18.664	0.0063484	2.4888	91582	5
	rplY	A0Q6N0	20.5621	20.0446	20.057	20.4161	20.1953	23.5112	23.5504	23.309	3.85109	3.41607	3.72962	3.5358	3.38682	3.33602	3.37278	3.10739	3.58388	3.27206333333333			0.0594831	0.284304	0.311817	0.274867	By MS/MS	By MS/MS	By MS/MS	By MS/MS	By MS/MS			By matching			Keep	+	6	6	6	58.3	58.3	58.3	10.845	0	13.806	13661000	19
	wzb	A0Q6R8	14.7449	14.4464	14.0895	14.8975	14.539	18.6297	18.8538	19.1303	-1.45975	-1.81213	-1.98247	-1.87091	-2.04849	-2.42724	-2.15008	-1.8642	-1.83475	-2.14717333333333			0.135042	0.30213	0.312423	0.264546	By MS/MS	By MS/MS	By MS/MS	By matching	By MS/MS						Keep	+	1	1	1	11.2	11.2	11.2	18.464	0.0010063	4.0521	95445	4
	lipB	A0Q6D2	14.8863	14.9551	15.4037	15.4864	15.752	19.521	19.5201	19.595	-1.32066	-1.34739	-0.795029	-1.32663	-0.814991	-1.46767	-1.45202	-1.38498	-1.12094	-1.43489			0.119692	0.297965	0.31395	0.26762	By MS/MS	By MS/MS	By MS/MS	By MS/MS	By MS/MS						Keep	+	3	3	3	23.3	23.3	23.3	23.351	0	7.3277	255190	7
	FTN_0088	A0Q434	15.1753	15.5869	16.7181	17.0432	15.6041	20.1723	20.1467	20.2249	-1.03638	-0.770192	0.429459	0.122842	-0.965389	-0.766482	-0.795547	-0.73539	-0.443932	-0.765806333333333			0.453509	0.361619	0.321874	0.229634	By MS/MS	By MS/MS	By MS/MS	By MS/MS	By MS/MS		By matching		By matching	By matching	Keep	+	6	6	6	36.2	36.2	36.2	25.872	0	13.979	925480	17
	pepB	A0Q606	17.7295	17.9089	17.498	18.171	17.9441	21.6351	21.6476	21.7219	1.33364	1.3977	1.20031	1.26404	1.29327	0.953521	0.945823	1.02737	1.297792	0.975571333333333			0.000534512	0.239657	0.322221	0.307445	By MS/MS	By MS/MS	By MS/MS	By MS/MS	By MS/MS	By matching	By matching		By matching	By matching	Keep	+	12	12	12	35.3	35.3	35.3	51.301	0	92.032	5586600	50
	rpsQ	A0Q4J2	17.6851	17.8653	18.4644	18.5955	18.2495	21.6895	22.1069	21.9486	1.29418	1.3565	2.1555	1.69358	1.57728	1.02261	1.53164	1.32448	1.615408	1.29291			0.21223	0.304372	0.322498	0.261971	By MS/MS	By MS/MS	By MS/MS	By MS/MS	By MS/MS						Keep	+	4	4	4	47	47	47	9.8634	0	27.296	3205500	20
	FTN_0130	A0Q476	15.1425	14.5188	14.7698	14.8128	14.2492	18.9204	19.006	19.0474	-1.06864	-1.74599	-1.36779	-1.94919	-2.34318	-2.11427	-1.99062	-1.9497	-1.694958	-2.01819666666667			0.320234	0.325773	0.323239	0.24896	By MS/MS	By MS/MS	By MS/MS	By MS/MS	By MS/MS			By matching	By matching	By matching	Keep	+	4	4	4	15	15	15	35.721	0	8.1639	326050	8
	miaB	A0Q6T5	16.8789	17.4316	17.3534	17.6143	16.7977	21.1647	21.2552	21.1702	0.577681	0.946623	1.05739	0.700725	0.227147	0.356149	0.445329	0.304318	0.7019132	0.368598666666667			0.141853	0.278344	0.333315	0.278424	By MS/MS	By MS/MS	By MS/MS	By MS/MS	By MS/MS	By matching	By matching	By matching	By matching	By matching	Keep	+	11	11	11	28.3	28.3	28.3	50.178	0	47.565	2495800	43
	rplC	A0Q4I3	19.8206	20.2491	20.2483	20.7536	20.3961	23.4459	23.5776	23.4109	3.19209	3.60934	3.9187	3.87731	3.57356	3.2531	3.40747	3.24094	3.6342	3.30050333333333			0.110197	0.27236	0.333697	0.283238	By MS/MS	By MS/MS	By MS/MS	By MS/MS	By MS/MS	By matching	By matching	By matching	By matching	By matching	Keep	+	11	11	11	58.1	58.1	58.1	22.307	0	87.983	21058000	63
	pilC	A0Q6Y7	15.0224	13.8927	15.0071	15.7268	14.905	19.0825	19.3554	19.0867	-1.18678	-2.31798	-1.15337	-1.10445	-1.6763	-1.93976	-1.62457	-1.90917	-1.487776	-1.8245			0.329807	0.313925	0.336724	0.255564	By MS/MS	By MS/MS	By MS/MS	By MS/MS	By MS/MS				By matching	By matching	Keep	+	3	3	3	7.8	7.8	7.8	45.216	0.00015686	6.4851	237510	8
	rpmG	A0Q4S3	19.5098	18.3763	19.7786	19.9022	18.4946	22.5272	23.4563	22.0558	2.91587	1.83942	3.45445	3.0158	1.80522	2.08642	3.25276	1.46497	2.606152	2.26805			0.584806	0.396129	0.338102	0.213209	By MS/MS	By matching	By MS/MS	By MS/MS	By matching		By matching		By matching		Keep	+	2	2	2	35.3	35.3	35.3	6.1413	0.0004516	5.3322	3157800	5
	lpxC	A0Q4B0	17.8256	18.2019	17.9186	18.3003	18.052	21.8381	21.6003	21.9715	1.41905	1.6746	1.61603	1.39487	1.39361	1.21132	0.885493	1.35449	1.499632	1.15043433333333			0.0356554	0.23803	0.349198	0.309185	By MS/MS	By MS/MS	By MS/MS	By MS/MS	By MS/MS	By matching	By matching				Keep	+	11	11	11	40.7	40.7	40.7	31.859	0	24.279	3575100	25
	FTN_1001	A0Q6M4	16.5934	16.7235	16.8929	16.9857	17.0089	20.7898	20.9417	20.935	0.323945	0.277423	0.602232	0.0646599	0.423556	-0.101683	0.0454707	-0.00309404	0.33836318	-0.01976878			0.0259566	0.224774	0.358132	0.319241	By MS/MS	By MS/MS	By MS/MS	By MS/MS	By MS/MS			By matching	By matching		Keep	+	7	7	7	33.1	33.1	33.1	31.609	0	59.873	1672600	31
	hisS	A0Q8F1	15.3183	13.8775	14.0836	15.9955	15.7516	19.277	19.1055	19.395	-0.895717	-2.33186	-1.9878	-0.856109	-0.815397	-1.73036	-1.88638	-1.59123	-1.3773766	-1.73599			0.443072	0.324295	0.358613	0.249585	By MS/MS	By MS/MS	By MS/MS	By MS/MS	By MS/MS	By matching		By matching			Keep	+	6	6	6	15.4	15.4	15.4	48.201	0	12.16	513020	14
	mdh	A0Q6K3	19.8051	19.8368	20.272	20.014	20.1618	23.3028	23.1022	23.3365	3.17831	3.21969	3.94213	3.12893	3.35567	3.07137	2.80112	3.14343	3.364946	3.00530666666667			0.142159	0.254587	0.359639	0.296508	By MS/MS	By MS/MS	By MS/MS	By MS/MS	By MS/MS	By matching	By matching	By matching	By matching		Keep	+	14	14	14	50.2	50.2	50.2	34.046	0	223.87	13540000	63
	nuoL	A0Q8G1	15.8513	15.8903	15.9703	16.0815	15.6495	19.9697	20.0362	20.0371	-0.371428	-0.493013	-0.283081	-0.776626	-0.919223	-0.9846	-0.911315	-0.92906	-0.5686742	-0.941658333333333			0.0609025	0.222976	0.372984	0.320985	By MS/MS	By MS/MS	By MS/MS	By MS/MS	By MS/MS						Keep	+	1	1	1	2.7	2.7	2.7	73.787	0.00045099	5.2925	368130	10
	aroE	A0Q424	15.3075	15.7112	15.6241	16.3141	15.9153	20.063	19.6642	19.9802	-0.906341	-0.656635	-0.595888	-0.561651	-0.648931	-0.884154	-1.30105	-0.987738	-0.6738892	-1.05764733333333			0.0200274	0.201116	0.383758	0.341983	By matching	By matching	By MS/MS	By MS/MS	By MS/MS			By matching			Keep	+	6	6	6	26.5	26.5	26.5	28.008	0	11.211	641440	8
	cmk	A0Q6H9	15.4054	15.2475	15.5483	15.6941	17.2972	20.0105	19.8521	20.0591	-0.810041	-1.08026	-0.664376	-1.13467	0.691667	-0.940675	-1.10419	-0.906372	-0.599536	-0.983745666666667			0.423803	0.300963	0.38421	0.265382	By MS/MS	By MS/MS	By MS/MS	By MS/MS	By MS/MS		By matching		By matching		Keep	+	4	4	4	25.8	25.8	25.8	24.839	0	11.811	487830	10
	FTN_0203	A0Q4E8	17.3924	16.6477	17.1919	18.0224	17.7526	21.4286	21.5798	20.8561	1.03405	0.205787	0.897763	1.11367	1.11518	0.691283	0.859345	-0.0844596	0.87329	0.4887228			0.263854	0.258112	0.384567	0.293112	By MS/MS	By MS/MS	By MS/MS	By MS/MS	By MS/MS	By matching	By matching	By matching	By matching	By matching	Keep	+	4	4	4	25.7	25.7	25.7	15.626	0.0003046	5.672	1803100	11
	FTN_0826	A0Q649	15.6683	16.188	16.528	17.0803	15.8185	20.2367	20.4166	20.333	-0.551438	-0.22104	0.241565	0.160382	-0.747368	-0.697149	-0.512782	-0.62391	-0.2235798	-0.611280333333333			0.187104	0.239757	0.387701	0.3076	By MS/MS	By MS/MS	By MS/MS	By MS/MS	By MS/MS	By matching	By matching	By matching		By matching	Keep	+	7	7	7	20.9	20.9	20.9	40.797	0	10.645	941310	21
	murA	A0Q535	14.9821	15.4003	15.2412	15.7085	15.4075	19.4557	19.6066	19.4758	-1.22642	-0.940666	-0.941854	-1.12136	-1.16531	-1.53797	-1.36139	-1.5079	-1.079122	-1.46908666666667			0.00437442	0.18731	0.389965	0.358481	By MS/MS	By MS/MS	By MS/MS	By MS/MS	By MS/MS						Keep	+	6	6	6	16.8	16.8	16.8	48.387	0	15.449	527670	14
	sdhD	A0A6N3JDK5	15.7868	15.3533	15.1689	15.8777	15.6593	19.8891	19.5102	19.7509	-0.434874	-0.983604	-1.00718	-0.964983	-0.909257	-1.07137	-1.46239	-1.2242	-0.8599796	-1.25265333333333			0.0555068	0.206714	0.392674	0.336865	By MS/MS	By MS/MS	By MS/MS	By MS/MS	By MS/MS						Keep	+	1	1	1	8.5	8.5	8.5	13.559	0.002229	3.4514	196450	5
	FTN_0869	A0Q692	16.4271	16.1816	15.8248	16.8564	16.3699	20.3878	20.4148	20.3932	0.176148	-0.226886	-0.414547	-0.0604444	-0.186651	-0.534475	-0.514666	-0.561829	-0.14247608	-0.53699			0.0235128	0.194477	0.394514	0.34888	By MS/MS	By MS/MS	By MS/MS	By MS/MS	By MS/MS	By matching	By matching	By matching	By matching	By matching	Keep	+	14	14	14	26.9	26.9	26.9	73.133	0	33.723	1223000	31
	parB	A0Q522	15.503	16.0452	16.1302	16.0979	16.1498	20.0546	20.0636	20.0922	-0.714036	-0.351499	-0.138604	-0.761468	-0.41047	-0.893198	-0.882608	-0.872238	-0.4752154	-0.882681333333333			0.0395602	0.191728	0.407466	0.352634	By MS/MS	By MS/MS	By MS/MS	By MS/MS	By MS/MS						Keep	+	3	3	3	13.8	13.8	13.8	34.636	0	8.0802	327350	8
	valS	A0Q4F9	16.0886	17.9203	17.6029	18.2577	17.1221	21.3157	21.2405	21.2979	-0.138007	1.40847	1.30399	1.35177	0.52883	0.547909	0.426579	0.471678	0.8910106	0.482055333333333			0.351932	0.261239	0.408955	0.291005	By MS/MS	By MS/MS	By MS/MS	By MS/MS	By MS/MS	By matching	By matching	By matching	By matching	By matching	Keep	+	29	28	28	34.4	33.6	33.6	104.73	0	93.319	5639100	86
	spoT	A0Q769	15.8034	16.1076	16.5202	16.0718	15.9472	20.1195	20.1418	20.2101	-0.418546	-0.294492	0.233856	-0.78559	-0.616493	-0.823327	-0.800681	-0.750652	-0.376253	-0.791553333333333			0.124453	0.207044	0.4153	0.336926	By MS/MS	By MS/MS	By MS/MS	By MS/MS	By MS/MS		By matching	By MS/MS	By matching	By matching	Keep	+	6	6	6	10.8	10.8	10.8	81.128	0	19.582	833790	13
	psd	A0Q562	16.0403	16.1421	15.5648	16.287	16.1952	20.1392	20.0965	20.109	-0.185517	-0.262974	-0.649467	-0.586697	-0.364303	-0.802117	-0.848139	-0.854913	-0.4097916	-0.835056333333333			0.0125363	0.16586	0.425265	0.379411	By MS/MS	By MS/MS	By MS/MS	By MS/MS	By MS/MS						Keep	+	5	5	5	19.4	19.4	19.4	32.124	0	11.638	611120	18
	sucB	A0Q8C7	18.7946	18.5614	20.7573	21.0228	19.0484	22.9883	22.937	22.8949	2.28024	2.01435	4.4218	4.14971	2.32024	2.67198	2.59041	2.56468	3.037268	2.60902333333333			0.555436	0.316062	0.428245	0.253999	By MS/MS	By MS/MS	By MS/MS	By MS/MS	By MS/MS	By MS/MS	By MS/MS	By MS/MS	By matching	By MS/MS	Keep	+	20	20	20	44.6	44.6	44.6	52.918	0	244.99	22906000	115
	AW25_1081	A0A6N3JD67	14.5695	14.3481	15.1841	15.5947	14.5666	19.027	18.9682	19.0618	-1.63228	-1.90193	-0.993447	-1.22654	-2.02042	-1.99951	-2.03022	-1.93484	-1.5549234	-1.98819			0.148983	0.198753	0.433267	0.343379	By matching	By MS/MS	By MS/MS	By MS/MS	By matching			By matching			Keep	+	4	4	4	14.4	14.4	14.4	33.615	0	7.718	258870	6
	FTN_0546	A0Q5C6	14.4691	14.5138	14.8036	15.4598	15.0345	19.1452	18.8318	19.1109	-1.73104	-1.75055	-1.33725	-1.35122	-1.54461	-1.87225	-2.17313	-1.88421	-1.542934	-1.97653			0.0202702	0.16453	0.433596	0.38087	By MS/MS	By MS/MS	By MS/MS	By MS/MS	By MS/MS	By matching		By matching			Keep	+	2	2	2	5.6	5.6	5.6	68.525	0.00015848	6.8052	180510	7
	FTN_0204	A0Q4E9	16.3501	16.6398	16.2923	17.1074	14.6867	20.3707	19.9967	20.3188	0.107715	0.198321	0.00859849	0.187806	-1.89829	-0.552884	-0.952697	-0.638554	-0.279169902	-0.714711666666667			0.457669	0.274397	0.435542	0.281206	By MS/MS	By MS/MS	By MS/MS	By MS/MS	By MS/MS	By matching	By matching		By matching		Keep	+	4	4	4	13.5	13.5	13.5	35.516	0	10.756	600140	15
	gltB	A0Q7M0	15.6039	16.3389	14.3797	15.5327	15.1293	19.4825	19.5432	19.5141	-0.614785	-0.0831815	-1.72026	-1.28384	-1.44821	-1.50912	-1.42782	-1.46841	-1.0300553	-1.46845			0.31363	0.231559	0.438395	0.313439	By MS/MS	By MS/MS	By MS/MS	By MS/MS	By MS/MS	By matching		By matching			Keep	+	6	6	6	13.6	13.6	13.6	58.248	0	17.73	558890	10
	FTN_1705	A0Q8J7	15.4611	16.317	15.7024	16.5072	16.4569	20.112	20.1489	20.1481	-0.755252	-0.103189	-0.52514	-0.383183	-0.0981813	-0.831401	-0.793243	-0.81459	-0.37298906	-0.813078			0.0398062	0.169589	0.440089	0.376712	By MS/MS	By MS/MS	By MS/MS	By MS/MS	By MS/MS	By matching	By matching	By matching		By matching	Keep	+	9	9	9	19.4	19.4	19.4	50.337	0	54.272	1111000	29
	FTN_0649	A0Q5M7	14.9799	14.6591	15.9747	14.814	14.8447	19.2908	19.0477	19.2392	-1.22859	-1.61781	-0.279105	-1.94808	-1.73762	-1.7155	-1.94693	-1.7519	-1.362241	-1.80477666666667			0.307422	0.227617	0.442536	0.316818	By MS/MS	By MS/MS	By MS/MS	By MS/MS	By MS/MS				By matching	By matching	Keep	+	8	8	8	9.2	9.2	9.2	114.35	0	11.816	671280	17
	proC	A0Q7X0	14.243	14.7694	14.8093	15.0864	14.1276	18.89	18.8097	18.6419	-1.95344	-1.51704	-1.3321	-1.69632	-2.46684	-2.147	-2.19628	-2.36787	-1.793148	-2.23705			0.148013	0.193331	0.443902	0.350237	By matching	By MS/MS	By MS/MS	By MS/MS	By MS/MS						Keep	+	2	2	2	8.8	8.8	8.8	30.085	0.00045005	5.2253	144320	5
	thyA	A0Q7B4	14.3803	16.5366	15.9284	15.1217	15.9576	19.6879	19.449	19.8655	-1.81839	0.100791	-0.320939	-1.6637	-0.605917	-1.28798	-1.52651	-1.10602	-0.861631	-1.30683666666667			0.416667	0.256259	0.445206	0.294744	By matching	By MS/MS	By MS/MS	By MS/MS	By MS/MS			By matching	By matching	By matching	Keep	+	3	3	3	11.7	11.7	11.7	31.376	0.00059006	4.7803	443810	9
	nupC	A0Q894	15.5077	15.3581	16.0327	15.95	15.8705	19.9911	19.5706	19.8879	-0.709413	-0.979219	-0.2267	-0.898161	-0.694489	-0.961561	-1.39911	-1.08292	-0.7015964	-1.14786366666667			0.0656323	0.173124	0.446267	0.372346	By MS/MS	By MS/MS	By MS/MS	By MS/MS	By MS/MS						Keep	+	1	1	1	3.5	3.5	3.5	44.286	0.0012717	3.7668	228600	5
	feoB	A0Q412	17.8944	18.2668	17.0997	18.4798	18.3549	21.7103	21.6542	21.7095	1.4802	1.73594	0.806633	1.5765	1.6753	1.04902	0.95424	1.01111	1.4549146	1.00479			0.0919635	0.177323	0.450125	0.367552	By MS/MS	By MS/MS	By MS/MS	By MS/MS	By MS/MS			By matching	By matching		Keep	+	19	19	19	31.8	31.8	31.8	81.598	0	147.67	5916900	78
	pgk	A0Q7J1	18.7724	18.9913	20.3689	19.1497	18.8976	22.5318	22.6589	22.6174	2.26051	2.42064	4.0379	2.25436	2.18	2.09226	2.2357	2.20099	2.630682	2.17631666666667			0.373882	0.239027	0.454365	0.308455	By MS/MS	By MS/MS	By MS/MS	By MS/MS	By MS/MS				By matching		Keep	+	19	19	19	46.4	46.4	46.4	41.968	0	55.56	7626700	56
	FTN_1170	A0Q741	14.7439	15.8002	15.7925	15.8469	15.3645	19.5251	19.6179	19.6033	-1.46073	-0.575325	-0.443731	-0.993449	-1.20904	-1.46325	-1.34955	-1.37642	-0.936455	-1.39640666666667			0.12156	0.177705	0.459952	0.366437	By MS/MS	By MS/MS	By MS/MS	By MS/MS	By MS/MS			By matching	By matching	By matching	Keep	+	9	9	9	15.6	15.6	15.6	66.728	0	19.651	783210	18
	rpsN	A0Q4J6	17.7688	19.1511	20.0002	20.388	21.1861	22.9188	23.1142	22.8253	1.36857	2.57166	3.67348	3.50737	4.30824	2.58372	2.81642	2.47346	3.085864	2.62453333333333			0.526221	0.286174	0.461331	0.273648	By MS/MS	By MS/MS	By MS/MS	By MS/MS	By MS/MS	By matching	By matching				Keep	+	7	7	7	55.4	55.4	55.4	11.684	0	14.274	7080200	15
	ttcA1	A0Q6E3	15.2273	15.6972	14.9317	16.1014	15.2763	19.6172	19.3954	19.5758	-0.985231	-0.669425	-1.2215	-0.758233	-1.29873	-1.3641	-1.58266	-1.40478	-0.9866238	-1.45051333333333			0.0356317	0.150076	0.46389	0.395849	By MS/MS	By MS/MS	By MS/MS	By MS/MS	By MS/MS	By matching	By matching				Keep	+	4	4	4	19.9	19.9	19.9	30.854	0	19.041	430930	13
	parA	A0Q521	16.4886	17.1808	17.4209	17.1074	17.1697	21.0087	20.971	20.98	0.230806	0.7096	1.12411	0.187806	0.573097	0.158041	0.0828427	0.0550442	0.5650838	0.0986426333333333			0.088509	0.165584	0.466441	0.379334	By MS/MS	By MS/MS	By MS/MS	By MS/MS	By MS/MS	By matching					Keep	+	4	4	4	25.8	25.8	25.8	23.807	0	18.553	1209000	18
	AW25_572	A0A6N3JC32	16.2594	16.585	16.6453	16.9462	16.8659	20.6301	20.6424	20.6058	0.0271061	0.146531	0.357504	0.0246896	0.29057	-0.273616	-0.276217	-0.342583	0.16928014	-0.297472			0.00225721	0.126215	0.466752	0.427502	By MS/MS	By MS/MS	By MS/MS	By MS/MS	By MS/MS						Keep	+	4	4	4	25	25	25	24.138	0	12.12	786270	12
	galE	A0Q785	16.0048	16.0581	17.0599	16.387	16.0706	20.3404	20.2316	20.3661	-0.220437	-0.339714	0.767294	-0.494276	-0.491007	-0.585505	-0.7066	-0.589775	-0.155628	-0.627293333333333			0.186666	0.187161	0.471665	0.35829	By MS/MS	By MS/MS	By MS/MS	By MS/MS	By MS/MS	By matching	By matching	By matching	By matching	By matching	Keep	+	8	8	8	30.4	30.4	30.4	37.915	0	21.974	1087900	23
	nuoG	A0Q8G6	18.7754	17.3666	17.6614	18.6118	18.7909	21.7923	21.84	21.8697	2.26318	0.885193	1.36182	1.71007	2.08077	1.15315	1.19122	1.22107	1.6602066	1.18848			0.20437	0.190119	0.471727	0.35433	By MS/MS	By MS/MS	By MS/MS	By MS/MS	By MS/MS	By matching		By matching	By matching	By matching	Keep	+	24	24	24	42.5	42.5	42.5	87.31	0	119.21	7949100	83
	FTN_0427	A0Q515	19.272	22.0635	21.9905	21.3758	21.1962	24.0836	24.0243	24.0167	2.70452	5.32406	5.64069	4.5069	4.31763	4.06292	3.97722	4.03489	4.49876	4.02501			0.51359	0.274519	0.47375	0.281566	By MS/MS	By MS/MS	By MS/MS	By MS/MS	By MS/MS	By matching		By MS/MS		By matching	Keep	+	11	11	11	70.5	70.5	70.5	15.802	0	220.95	30767000	46
	FTN_1172	A0Q743	16.5221	18.1595	16.8983	18.3776	16.8303	21.1929	21.219	21.1854	0.260579	1.63453	0.607569	1.47309	0.257463	0.391961	0.399157	0.324238	0.8466462	0.371785333333333			0.275701	0.203087	0.474861	0.340153	By MS/MS	By MS/MS	By MS/MS	By MS/MS	By MS/MS	By matching	By matching	By matching		By MS/MS	Keep	+	20	20	20	45	45	45	54.263	0	84	5234300	83
	FTN_1346	A0Q7K6	17.7858	17.8926	17.8676	18.153	17.8708	21.5242	21.6904	21.5707	1.38368	1.3823	1.56562	1.24582	1.2251	0.812688	1.00041	0.829205	1.360504	0.880767666666667			0.00203753	0.118701	0.479736	0.439133	By MS/MS	By MS/MS	By MS/MS	By MS/MS	By MS/MS						Keep	+	9	9	9	39.7	39.7	39.7	28.868	0	47.923	2176800	30
	dnaA	A0Q3U7	16.6186	17.0556	17.0285	17.984	16.7713	20.9778	21.0183	20.9874	0.346343	0.591278	0.736258	1.07482	0.202594	0.118802	0.14317	0.0647432	0.5902586	0.108905066666667			0.0564985	0.148146	0.481354	0.399728	By MS/MS	By MS/MS	By MS/MS	By MS/MS	By MS/MS	By matching		By matching	By matching	By matching	Keep	+	10	10	10	27.5	27.5	27.5	55.826	0	35.852	1964100	29
	gshB	A0Q627	17.1502	17.8895	17.4875	17.4069	17.1827	21.3701	21.085	21.2174	0.818796	1.37937	1.18993	0.490862	0.585185	0.616992	0.228244	0.366176	0.8928286	0.403804			0.0908612	0.15188	0.489025	0.393418	By MS/MS	By MS/MS	By MS/MS	By MS/MS	By MS/MS	By matching	By matching		By matching		Keep	+	11	11	11	38.6	38.6	38.6	37.084	0	39.988	1885700	34
	FTN_0047	A0Q3Z3	13.713	14.1675	14.2512	14.798	14.6316	18.5129	18.3773	18.5655	-2.47478	-2.06693	-1.83636	-1.96287	-1.95432	-2.55299	-2.64929	-2.44666	-2.059052	-2.54964666666667			0.0184338	0.127715	0.490595	0.425505	By MS/MS	By MS/MS	By MS/MS	By MS/MS	By MS/MS	By matching					Keep	+	6	6	6	6	6	6	145.66	0	17.808	265750	12
	FTN_1080	A0Q6V1	15.8265	15.9498	15.8482	16.23	16.0175	19.9882	19.9772	19.9816	-0.395823	-0.438655	-0.393403	-0.639379	-0.545005	-0.964684	-0.973127	-0.986294	-0.482453	-0.974701666666667			0.000253674	0.10367	0.492249	0.462625	By MS/MS	By MS/MS	By MS/MS	By MS/MS	By MS/MS	By matching					Keep	+	4	4	4	12.6	12.6	12.6	37.211	0	10.498	454970	12
	ilvC	A0Q6R2	19.0323	20.1418	20.4894	20.6883	19.1293	23.0201	23.126	23.0581	2.49149	3.50793	4.15701	3.81123	2.39547	2.71236	2.83147	2.77856	3.272626	2.77413			0.332272	0.204674	0.498496	0.33848	By MS/MS	By MS/MS	By MS/MS	By MS/MS	By MS/MS	By matching	By matching	By matching	By matching	By matching	Keep	+	16	16	15	60.5	60.5	59.1	37.938	0	137.05	20067000	72
	gltX	A0Q4G6	16.1358	17.0069	17.2124	17.893	17.2616	20.9688	20.8672	21.1232	-0.091579	0.545255	0.918025	0.982735	0.658561	0.107372	-0.0407007	0.242719	0.6025994	0.1031301			0.10528	0.149776	0.499469	0.395763	By MS/MS	By MS/MS	By MS/MS	By MS/MS	By MS/MS	By matching	By matching		By matching	By matching	Keep	+	20	20	20	52.1	52.1	52.1	52.924	0	75.137	3882900	72
	FTN_0323	A0Q4R4	16.0599	15.9583	12.9731	16.0578	16.1612	19.3355	19.8715	19.3643	-0.166238	-0.430889	-2.99118	-0.798529	-0.398877	-1.66738	-1.08387	-1.62289	-0.9571426	-1.45804666666667			0.503916	0.257587	0.500904	0.293828	By MS/MS	By MS/MS	By matching	By MS/MS	By MS/MS						Keep	+	1	1	1	16.7	16.7	16.7	8.828	0.001004	3.9985	213070	4
	hflK	A0Q6S0	14.5197	14.5324	17.1518	17.4602	17.2427	20.1172	20.212	20.181	-1.68127	-1.73356	0.858128	0.544794	0.640984	-0.825801	-0.727134	-0.780662	-0.2741848	-0.777865666666667			0.544052	0.273503	0.503681	0.282422	By MS/MS	By MS/MS	By MS/MS	By MS/MS	By MS/MS	By matching		By matching			Keep	+	14	14	14	37.5	37.5	37.5	40.391	0	48.007	2518400	49
	sufS	A0Q5X7	15.4504	16.1291	16.3669	15.9706	15.7135	19.8188	19.9967	19.9326	-0.765776	-0.274849	0.0823332	-0.879122	-0.854141	-1.14706	-0.952697	-1.03683	-0.53831096	-1.045529			0.095552	0.145829	0.507218	0.403615	By MS/MS	By MS/MS	By MS/MS	By MS/MS	By MS/MS						Keep	+	8	8	8	25.1	25.1	25.1	45.152	0	25.632	983790	21
	rimP	A0Q8F5	16.9854	16.4287	16.5191	17.2162	16.2682	20.6466	20.5326	20.6169	0.672331	-0.00114222	0.232768	0.297897	-0.290069	-0.255852	-0.391251	-0.331137	0.182356956	-0.32608			0.0562614	0.133888	0.508437	0.418325	By MS/MS	By MS/MS	By MS/MS	By MS/MS	By MS/MS			By matching		By matching	Keep	+	6	6	6	55.3	55.3	55.3	16.547	0	23.259	1113000	17
	FTN_1230	A0Q796	15.5271	15.9667	14.3136	16.6174	14.5892	19.3436	19.5528	19.419	-0.69033	-0.423215	-1.77998	-0.281334	-1.99744	-1.65866	-1.41776	-1.56648	-1.0344598	-1.54763333333333			0.324405	0.195249	0.513174	0.347176	By MS/MS	By MS/MS	By MS/MS	By MS/MS	By MS/MS	By matching			By matching		Keep	+	2	2	2	13.6	13.6	13.6	21.961	0	7.9885	253130	5
	ansA	A0Q6V9	15.3857	16.2406	15.9928	16.0023	14.5764	19.6788	19.624	19.6055	-0.829419	-0.172985	-0.262751	-0.849824	-2.01045	-1.29778	-1.34316	-1.37415	-0.8250858	-1.33836333333333			0.284851	0.187449	0.513278	0.357143	By MS/MS	By MS/MS	By MS/MS	By matching	By matching			By matching	By matching		Keep	+	4	4	4	18.6	18.6	18.6	38.258	0	12.269	343410	5
	dnaN	A0Q3U8	18.847	17.6283	18.6055	19.3533	17.6771	21.901	22.0001	21.9461	2.32681	1.13252	2.29496	2.46038	1.04496	1.29119	1.39542	1.3212	1.851926	1.33593666666667			0.263289	0.180105	0.515989	0.363862	By MS/MS	By MS/MS	By MS/MS	By MS/MS	By MS/MS			By matching			Keep	+	11	11	11	35.4	35.4	35.4	41.66	0	67.438	7422000	47
	thrS	A0Q762	17.4091	17.5835	18.431	17.7425	17.6622	21.4167	21.5178	21.4403	1.04889	1.09018	2.12249	0.830448	1.03111	0.676171	0.780266	0.658306	1.2246236	0.704914333333333			0.140852	0.148555	0.519709	0.397798	By MS/MS	By MS/MS	By MS/MS	By MS/MS	By MS/MS	By matching	By matching	By matching	By matching	By matching	Keep	+	30	30	30	46.7	46.7	46.7	72.272	0	86.137	7346800	90
	upp	A0Q5K6	17.1575	17.472	17.7265	16.0463	17.4945	21.0618	21.0158	20.9751	0.825283	0.984803	1.42616	-0.809157	0.87515	0.225475	0.139983	0.0486224	0.6604478	0.1380268			0.346249	0.197182	0.522421	0.345694	By MS/MS	By MS/MS	By MS/MS	By MS/MS	By MS/MS	By matching	By matching	By matching	By matching	By matching	Keep	+	9	9	9	47.4	47.4	47.4	22.768	0	47.542	2735400	38
	glyQ	A0Q599	17.4063	16.1497	17.268	17.9409	16.3396	20.8981	20.8339	20.9587	1.0464	-0.25603	0.972979	1.03121	-0.217463	0.0175887	-0.0755885	0.0271296	0.5154192	-0.0102900666666667			0.247622	0.173083	0.525709	0.372703	By MS/MS	By MS/MS	By MS/MS	By MS/MS	By MS/MS	By matching					Keep	+	8	8	8	28.4	28.4	28.4	34.365	0	18.332	1467300	23
	FTN_0282	A0Q4M5	15.5521	15.8886	16.5837	16.4183	16.7659	20.1694	20.3364	20.0695	-0.665738	-0.494565	0.296619	-0.465346	0.197573	-0.769605	-0.596805	-0.895647	-0.2262914	-0.754019			0.0984723	0.135355	0.527728	0.415522	By matching	By MS/MS	By MS/MS	By MS/MS	By MS/MS	By matching	By matching	By matching	By matching	By matching	Keep	+	6	6	6	20.8	20.8	20.8	33.544	0	14.269	819470	13
	FTN_0089	A0Q435	15.1376	15.1129	14.0887	15.2657	15.0584	19.1529	18.7509	19.1404	-1.07346	-1.20323	-1.98319	-1.53061	-1.52031	-1.86396	-2.25788	-1.85379	-1.46216	-1.99187666666667			0.0622508	0.124684	0.529717	0.430076	By MS/MS	By MS/MS	By MS/MS	By MS/MS	By MS/MS		By matching			By matching	Keep	+	3	3	3	11.9	11.9	11.9	29.918	0.00058815	4.6899	255600	10
	pilV	A0Q501	14.4405	15.0128	14.4556	16.0109	16.0173	19.3486	19.0453	19.3337	-1.75917	-1.29468	-1.65168	-0.841875	-0.545209	-1.65327	-1.94945	-1.65445	-1.2185228	-1.75239			0.144418	0.146086	0.533867	0.404992	By matching	By MS/MS	By MS/MS	By MS/MS	By MS/MS						Keep	+	4	4	4	12.7	12.7	12.7	45.701	0	14.253	283900	6
	rpsR	A0Q6H3	18.6628	18.68	18.0868	19.2575	18.1687	21.965	22.2531	21.9043	2.1631	2.12644	1.78228	2.36344	1.50214	1.37247	1.71812	1.26642	1.98748	1.45233666666667			0.0566435	0.120983	0.535143	0.436067	By MS/MS	By MS/MS	By MS/MS	By MS/MS	By MS/MS				By matching		Keep	+	6	6	6	50	50	50	8.3517	0	45.373	2887500	23
	hemB	A0Q5D3	16.8256	17.0133	16.1956	17.2473	16.7797	20.6306	20.6217	20.8273	0.530311	0.551302	-0.0795113	0.329366	0.210406	-0.273078	-0.297904	-0.114161	0.30837474	-0.228381			0.0154003	0.103902	0.536756	0.46265	By MS/MS	By MS/MS	By MS/MS	By MS/MS	By MS/MS	By matching			By matching	By matching	Keep	+	8	8	8	31.2	31.2	31.2	35.822	0	32.957	1489000	25
	rplM	A0Q7F4	17.3269	20.0774	20.2098	20.555	20.2627	22.9611	22.8877	22.8311	0.975837	3.44707	3.88065	3.67635	3.4495	2.63744	2.52753	2.48106	3.0858814	2.54867666666667			0.479291	0.231491	0.537205	0.31373	By MS/MS	By MS/MS	By MS/MS	By MS/MS	By MS/MS			By matching	By matching		Keep	+	8	8	8	64.8	64.8	64.8	15.937	0	64.956	17415000	59
	dacB	A0Q6E0	16.586	16.7576	17.2535	17.2765	16.9833	20.7998	20.8406	20.864	0.317369	0.309651	0.958648	0.358914	0.399748	-0.0909172	-0.0685706	-0.0763124	0.468866	-0.0786000666666667			0.01594	0.0992883	0.547466	0.470033	By MS/MS	By MS/MS	By MS/MS	By MS/MS	By MS/MS	By matching	By MS/MS	By matching	By matching	By matching	Keep	+	12	12	12	42.6	42.6	42.6	51.384	0	42.674	1894600	37
	rpmH	A0Q422	16.034	18.8556	18.9612	18.1886	18.207	21.7529	21.7714	21.4564	-0.191714	2.29239	2.64654	1.28185	1.53776	1.10312	1.10373	0.679406	1.5133652	0.962085333333333			0.438717	0.210955	0.55128	0.331135	By MS/MS	By MS/MS	By MS/MS	By matching	By MS/MS						Keep	+	2	2	2	20.5	20.5	20.5	5.1802	0.0010053	4.0215	1673800	6
	dut	A0Q4H7	15.8922	15.7976	13.354	15.9643	14.9497	19.3267	19.0575	19.301	-0.331197	-0.577701	-2.64702	-0.884945	-1.63085	-1.67685	-1.93667	-1.68817	-1.2143426	-1.76723			0.36382	0.19081	0.552887	0.353788	By MS/MS	By MS/MS	By matching	By MS/MS	By MS/MS						Keep	+	2	2	2	18.9	18.9	18.9	15.942	0	18.988	191920	6
	ddl	A0Q4A6	16.1943	15.1445	16.1905	17.0251	16.6077	20.0667	20.1795	20.2556	-0.0340348	-1.17436	-0.0841196	0.104528	0.0504517	-0.88017	-0.761183	-0.70373	-0.22750694	-0.781694333333333			0.134881	0.1328	0.554187	0.419564	By MS/MS	By MS/MS	By MS/MS	By MS/MS	By MS/MS	By matching			By matching	By matching	Keep	+	9	9	9	41.9	41.9	41.9	32.786	0	43.503	1287900	29
	purB	A0Q8I6	16.0117	18.2094	18.0409	17.2071	17.1892	21.053	21.1647	21.12	-0.21365	1.68169	1.73691	0.288689	0.59123	0.214299	0.329899	0.238527	0.8169738	0.260908333333333			0.322474	0.177806	0.556065	0.366833	By MS/MS	By MS/MS	By MS/MS	By MS/MS	By MS/MS	By matching		By matching		By matching	Keep	+	12	12	12	32.4	32.4	32.4	49.418	0	31.423	2858400	33
	lptE	A0Q694	17.0651	17.213	17.0316	17.3339	16.9677	21.1048	20.7146	20.9857	0.743164	0.740031	0.739323	0.416995	0.385241	0.280081	-0.200576	0.0625159	0.6049508	0.0473403			0.0100326	0.0903264	0.557611	0.484662	By MS/MS	By MS/MS	By MS/MS	By MS/MS	By MS/MS						Keep	+	7	7	7	50.3	50.3	50.3	21.074	0	100.78	1922800	28
	pckA	A0A6N3JEX3	14.7002	14.8152	15.9286	16.0649	15.0426	19.3283	19.2482	19.3498	-1.50372	-1.4752	-0.320758	-0.791968	-1.53638	-1.67513	-1.73688	-1.63784	-1.1256052	-1.68328333333333			0.138321	0.132285	0.557678	0.420467	By MS/MS	By MS/MS	By MS/MS	By MS/MS	By MS/MS	By matching	By matching				Keep	+	8	8	8	19.3	19.3	19.3	60.525	0	22.129	655560	21
	rph	A0Q4X5	16.3882	16.4778	16.3697	16.6253	16.4306	20.4617	20.2101	20.3892	0.141577	0.0452218	0.0851007	-0.274033	-0.124926	-0.454915	-0.729124	-0.565953	-0.0254119	-0.583330666666667			0.00314111	0.082192	0.557919	0.499336	By MS/MS	By MS/MS	By MS/MS	By MS/MS	By MS/MS	By matching					Keep	+	5	5	5	24.7	24.7	24.7	25.459	0	54.386	1173800	23
	yaeT	A0A6N3JG43	13.9048	14.0131	14.3463	14.6046	16.0897	18.6092	18.6787	18.7969	-2.28612	-2.20798	-1.75044	-2.14161	-0.471584	-2.44931	-2.33352	-2.20802	-1.7715468	-2.33028333333333			0.263831	0.159961	0.558737	0.38446	By matching	By MS/MS	By matching	By MS/MS	By MS/MS	By matching	By matching	By matching	By matching	By matching	Keep	+	3	3	3	5.5	5.5	5.5	85.899	0.00031124	6.2693	217140	4
	glnS	A0Q5B9	16.1675	16.8952	16.3936	17.3596	16.5532	20.5023	20.5521	20.5925	-0.0603969	0.439691	0.108724	0.443	-0.000254084	-0.411205	-0.370823	-0.356298	0.1861528032	-0.379442			0.00774182	0.0855047	0.565595	0.494385	By MS/MS	By MS/MS	By MS/MS	By MS/MS	By MS/MS	By matching	By matching	By matching	By matching	By matching	Keep	+	13	13	13	24.3	24.3	24.3	63.621	0	30.468	2011600	44
	FTN_1624	A0Q8B8	15.2109	15.4696	17.6803	15.7653	15.6048	19.7999	20.0065	19.8571	-1.00136	-0.877355	1.3805	-1.06887	-0.964678	-1.16741	-0.94243	-1.11469	-0.5063526	-1.07484333333333			0.40321	0.194464	0.568491	0.348287	By MS/MS	By MS/MS	By MS/MS	By MS/MS	By MS/MS	By matching	By matching	By matching		By matching	Keep	+	9	9	9	30.1	30.1	30.1	33.316	0	20.394	1220800	22
	pyrE	A0Q5A9	15.561	15.7956	14.7532	16.3984	15.5894	19.702	19.4306	19.641	-0.656984	-0.579528	-1.38278	-0.483739	-0.980338	-1.27281	-1.54578	-1.33754	-0.8166738	-1.38537666666667			0.0463086	0.103677	0.568703	0.463429	By MS/MS	By MS/MS	By MS/MS	By MS/MS	By MS/MS	By matching	By matching	By matching		By matching	Keep	+	3	3	3	17.3	17.3	17.3	23.363	0.00015664	6.4452	422210	12
	glsA	A0Q4B6	15.3348	15.6806	14.8778	16.0226	15.0968	19.3742	19.401	19.3664	-0.879487	-0.68459	-1.2702	-0.831062	-1.48126	-1.62571	-1.57679	-1.62072	-1.0293198	-1.60774			0.0269615	0.0910411	0.57842	0.482526	By MS/MS	By MS/MS	By MS/MS	By MS/MS	By MS/MS			By matching			Keep	+	4	4	4	8.4	8.4	8.4	57.182	0	10.32	490170	15
	acpP	A0Q7K0	20.4758	20.5095	17.1934	20.9654	20.4403	23.275	22.7064	22.975	3.77439	3.85543	0.899245	4.09163	3.61466	3.03607	2.29629	2.66966	3.247071	2.66734			0.498287	0.223303	0.579731	0.321257	By MS/MS	By MS/MS	By MS/MS	By MS/MS	By MS/MS						Keep	+	4	4	4	28.7	28.7	28.7	10.66	0	12.613	12443000	19
	FTN_1192	A0Q763	15.3424	15.6122	16.8199	16.7136	16.5585	20.0744	20.1093	20.1544	-0.872012	-0.747079	0.530079	-0.192423	0.00469697	-0.871881	-0.834729	-0.808093	-0.255347606	-0.838234333333333			0.138798	0.121217	0.582887	0.434478	By MS/MS	By MS/MS	By MS/MS	By MS/MS	By MS/MS	By matching	By matching	By matching		By matching	Keep	+	6	6	6	11.7	11.7	11.7	66.483	0	16.456	886920	19
	atpF	A0Q8E3	19.5622	19.5539	18.3574	20.0554	19.6819	22.587	22.8611	22.4738	2.96244	2.95233	2.04974	3.17082	2.90937	2.16236	2.4936	2.01279	2.80894	2.22291666666667			0.0813525	0.106331	0.586023	0.457794	By MS/MS	By MS/MS	By MS/MS	By MS/MS	By MS/MS				By MS/MS	By matching	Keep	+	14	14	14	60.3	60.3	60.3	17.369	0	47.389	10149000	52
	feoA	A0Q7M5	13.4413	14.8234	14.9805	15.2079	15.2048	18.5993	18.6948	18.9995	-2.74204	-1.46771	-1.17741	-1.58403	-1.37144	-2.45997	-2.31666	-1.99909	-1.668526	-2.25857333333333			0.173274	0.126706	0.590047	0.426989	By matching	By MS/MS	By MS/MS	By MS/MS	By MS/MS						Keep	+	2	2	2	37.8	37.8	37.8	8.3126	0	8.8315	163640	5
	mdaB	A0Q663	17.5236	16.6186	16.8238	16.6785	16.9958	20.8162	20.5813	20.7785	1.15065	0.178287	0.533932	-0.224864	0.411374	-0.0732617	-0.340229	-0.164486	0.4098758	-0.1926589			0.0969856	0.10457	0.602535	0.461149	By MS/MS	By MS/MS	By MS/MS	By MS/MS	By MS/MS		By matching	By matching	By matching	By matching	Keep	+	6	6	6	41.3	41.3	41.3	22.502	0	23.272	1369800	22
	atpG	A0Q8E0	18.246	18.2871	18.4946	19.171	18.9417	21.9169	22.1721	22.0048	1.79268	1.75512	2.18535	2.27591	2.22101	1.31139	1.6148	1.39813	2.046014	1.44144			0.0101006	0.0731051	0.604574	0.519642	By MS/MS	By MS/MS	By MS/MS	By MS/MS	By MS/MS	By matching	By matching	By matching	By matching		Keep	+	19	19	19	66.1	66.1	66.1	33.187	0	128.34	9194300	74
	sufD	A0Q676	17.6052	17.6445	16.6573	18.0915	18.3304	21.3216	21.1824	21.4141	1.22317	1.14783	0.369366	1.18359	1.65252	0.555401	0.352475	0.623969	1.1152952	0.510615			0.076656	0.0991091	0.60468	0.47123	By MS/MS	By MS/MS	By MS/MS	By MS/MS	By MS/MS	By matching		By matching	By matching	By matching	Keep	+	8	8	8	23.4	23.4	23.4	43.096	0	36.491	2638900	24
	FTN_1130	A0Q701	15.7414	16.2256	16.0969	16.4905	16.427	19.9905	20.2535	19.9815	-0.479533	-0.18669	-0.168691	-0.398618	-0.128586	-0.962208	-0.683656	-0.986397	-0.2724236	-0.877420333333333			0.00208029	0.0626967	0.604997	0.541585	By MS/MS	By MS/MS	By MS/MS	By MS/MS	By MS/MS						Keep	+	1	1	1	2.6	2.6	2.6	55.031	0.0010011	3.9562	306260	5
	galP2	A0Q5R5	16.8548	17.2671	16.8734	17.3885	17.2498	20.8175	20.9237	20.9661	0.556262	0.791159	0.582957	0.472244	0.647587	-0.0718633	0.0225128	0.0368286	0.6100418	-0.00417396666666667			0.000182757	0.053056	0.614216	0.5712	By MS/MS	By MS/MS	By MS/MS	By MS/MS	By MS/MS						Keep	+	4	4	4	7.5	7.5	7.5	51.133	0	14.62	1294100	20
	ubiB	A0Q547	15.0502	15.6133	15.3431	15.8336	15.6286	19.3695	19.4265	19.4905	-1.15944	-0.746073	-0.849784	-1.00574	-0.940476	-1.63077	-1.55008	-1.49275	-0.9403026	-1.55786666666667			0.000740724	0.0563125	0.617564	0.562493	By MS/MS	By MS/MS	By MS/MS	By MS/MS	By MS/MS	By matching	By matching	By matching	By matching	By matching	Keep	+	6	6	6	13.9	13.9	13.9	63.804	0	16.178	657710	13
	FTN_0697	A0Q5S4	14.312	13.3763	11.2993	14.4987	13.8371	17.5439	17.7332	17.5787	-1.88557	-2.78975	-4.50354	-2.23949	-2.76224	-3.59621	-3.3241	-3.4643	-2.836118	-3.46153666666667			0.339297	0.155475	0.625419	0.390266	By MS/MS	By MS/MS	By matching	By MS/MS	By MS/MS	By matching	By matching	By matching	By matching		Keep	+	1	1	1	12.5	12.5	12.5	11.144	0.0063475	2.4888	71173	4
	FTN_1442	A0Q7U5	17.4375	17.6249	16.2302	17.5629	17.3996	21.1408	20.3138	21.3617	1.07413	1.1293	-0.0482493	0.648715	0.786896	0.325799	-0.620481	0.555294	0.71815834	0.0868706666666667			0.152383	0.107621	0.631288	0.455727	By MS/MS	By MS/MS	By matching	By MS/MS	By MS/MS						Keep	+	3	3	3	50.7	50.7	50.7	9.1104	0	36.815	905100	11
	nusA	A0Q8F4	18.2559	17.9649	18.8008	18.9249	18.4638	21.7844	21.9428	21.9681	1.80148	1.45062	2.488	2.02689	1.77657	1.14312	1.32234	1.35003	1.908712	1.27183			0.0343184	0.0737831	0.636882	0.516305	By MS/MS	By MS/MS	By MS/MS	By MS/MS	By MS/MS	By matching	By MS/MS	By matching	By matching	By matching	Keep	+	16	16	16	38.2	38.2	38.2	55.097	0	58.063	7355300	54
	hflX	A0A6N3JE23	14.2434	14.5408	14.8463	15.7327	14.6037	18.7508	18.7881	18.762	-1.95305	-1.72589	-1.29866	-1.09899	-1.98269	-2.29686	-2.21891	-2.24402	-1.611856	-2.25326333333333			0.0352084	0.0734404	0.641407	0.518572	By MS/MS	By MS/MS	By MS/MS	By MS/MS	By MS/MS					By matching	Keep	+	6	6	6	16.8	16.8	16.8	50.115	0	12.474	360550	13
	secG	A0Q8C3	17.1708	17.0184	16.3032	17.3824	16.8683	20.9717	20.3304	20.8084	0.837103	0.556122	0.0193725	0.466071	0.292802	0.111056	-0.60309	-0.133651	0.4342941	-0.208561666666667			0.0351712	0.0729268	0.642856	0.519547	By MS/MS	By MS/MS	By MS/MS	By MS/MS	By MS/MS						Keep	+	3	3	3	49.6	49.6	49.6	12.109	0	46.32	923320	14
	glgP	A0Q597	15.881	16.1522	17.4583	17.8708	16.1321	20.4563	20.5781	20.4787	-0.342214	-0.253746	1.16107	0.960272	-0.42847	-0.460728	-0.343582	-0.473655	0.2193824	-0.425988333333333			0.212229	0.117281	0.645371	0.441323	By MS/MS	By MS/MS	By MS/MS	By MS/MS	By MS/MS		By matching	By matching	By matching	By matching	Keep	+	12	12	12	18.8	18.8	18.8	86.399	0	30.928	1769500	34
	FTN_0117	A0Q463	16.5172	16.4373	15.3491	17.7952	17.15	20.4863	20.4776	20.4068	0.256224	0.00694618	-0.844362	0.883774	0.554775	-0.428431	-0.448873	-0.547804	0.171471436	-0.475036			0.15018	0.103083	0.646507	0.464449	By MS/MS	By MS/MS	By MS/MS	By MS/MS	By MS/MS					By matching	Keep	+	3	3	3	29.1	29.1	29.1	13.435	0	15.395	852230	9
	pilF	A0Q6G9	16.4209	18.0196	15.6081	15.5346	16.3982	20.1935	20.3196	20.1538	0.170638	1.50232	-0.610344	-1.28208	-0.157874	-0.743658	-0.614406	-0.808713	-0.075468	-0.722259			0.336731	0.148057	0.646791	0.399363	By MS/MS	By MS/MS	By matching	By matching	By MS/MS						Keep	+	3	3	3	18.9	18.9	18.9	34.65	0	18.747	614080	5
	rsuA	A0Q6G8	16.3298	16.486	16.2799	17.324	16.48	20.3537	20.4845	20.3123	0.0896736	0.052971	-0.00334335	0.406977	-0.0746911	-0.571187	-0.441643	-0.645258	0.09431743	-0.552696			0.0015944	0.0513081	0.647013	0.5783	By MS/MS	By MS/MS	By MS/MS	By MS/MS	By MS/MS				By matching	By matching	Keep	+	8	8	8	29.2	29.2	29.2	31.159	0	11.293	1125500	14
	aroB	A0Q706	15.7706	15.5855	15.7952	16.0255	15.853	19.6292	19.7705	19.6371	-0.450809	-0.771471	-0.441291	-0.828383	-0.712285	-1.35118	-1.18968	-1.34156	-0.6408478	-1.29414			0.0013027	0.0492231	0.653292	0.585729	By MS/MS	By MS/MS	By MS/MS	By MS/MS	By MS/MS		By matching	By matching			Keep	+	7	7	7	23.7	23.7	23.7	40.092	0	12.303	527320	12
	argS	A0Q5D7	18.1921	17.7317	17.8811	17.5014	16.4052	21.1098	21.1608	21.2375	1.74477	1.23024	1.57897	0.586484	-0.150755	0.286432	0.324927	0.392519	0.9979418	0.334626			0.20454	0.110281	0.663316	0.452441	By MS/MS	By MS/MS	By MS/MS	By MS/MS	By MS/MS	By matching	By matching	By matching	By matching	By matching	Keep	+	24	24	24	46.1	46.1	46.1	65.855	0	84.141	3904500	73
	fabl	A0Q794	19.5833	19.7811	19.9192	19.9445	19.8095	22.8248	22.7994	22.932	2.98119	3.16705	3.59342	3.0586	3.02804	2.46435	2.41491	2.6133	3.16566	2.49752			0.00496688	0.0514457	0.66814	0.578698	By MS/MS	By MS/MS	By MS/MS	By MS/MS	By MS/MS	By matching	By matching	By matching	By matching	By matching	Keep	+	13	13	13	52.7	52.7	52.7	27.807	0	82.582	16217000	79
	purE	A0Q510	16.0484	16.3692	15.4505	16.8562	17.2896	20.0867	20.4475	20.0797	-0.177549	-0.0554999	-0.752743	-0.0606295	0.6846	-0.858638	-0.480408	-0.885127	-0.07236428	-0.741391			0.0813051	0.078872	0.669027	0.50695	By matching	By MS/MS	By matching	By MS/MS	By MS/MS						Keep	+	2	2	2	18.4	18.4	18.4	17.17	0.00045269	5.3947	562970	7
	grxC	A0Q5Y8	15.2903	15.3568	14.1388	16.9924	16.4386	19.4702	19.6041	19.5186	-0.92326	-0.980406	-1.93792	0.0714381	-0.11679	-1.52236	-1.36401	-1.46377	-0.77738758	-1.45004666666667			0.209654	0.108281	0.672659	0.454869	By matching	By matching	By matching	By MS/MS	By MS/MS		By matching			By matching	Keep	+	1	1	1	12.2	12.2	12.2	9.4508	0.0046929	2.7027	253410	2
	AW25_566	A0A6N3JDF9	15.0317	15.1842	13.0714	15.3516	15.3486	18.5173	19.3499	18.4355	-1.17763	-1.13809	-2.90237	-1.45122	-1.22521	-2.54825	-1.63033	-2.58072	-1.578904	-2.2531			0.227515	0.112061	0.674196	0.448983	By MS/MS	By MS/MS	By matching	By MS/MS	By MS/MS						Keep	+	2	2	2	19.1	19.1	19.1	13.453	0.0084834	2.2541	173820	4
	pilQ	A0Q708	15.7689	15.3214	15.0458	15.5056	15.9044	19.3479	19.3554	19.5026	-0.452482	-1.01275	-1.11841	-1.30889	-0.660016	-1.65403	-1.62457	-1.48027	-0.9105096	-1.58629			0.0186368	0.0566992	0.67578	0.557904	By MS/MS	By MS/MS	By MS/MS	By MS/MS	By MS/MS	By matching					Keep	+	7	7	7	14.1	14.1	14.1	64.849	0	35.944	694610	19
	efp	A0Q415	18.5694	18.7598	18.746	19.1388	19.0556	22.0873	22.2493	22.0844	2.0801	2.20185	2.43383	2.24333	2.32693	1.52778	1.71327	1.50245	2.257208	1.58116666666667			0.000343629	0.0397704	0.676041	0.618552	By MS/MS	By MS/MS	By MS/MS	By MS/MS	By MS/MS						Keep	+	6	6	6	34.4	34.4	34.4	20.928	0	16.872	3458300	19
	FTN_0320	A0Q4R1	14.1512	14.6128	13.9261	14.6708	13.9727	18.164	18.2744	18.3256	-2.04374	-1.66011	-2.13011	-2.08043	-2.62435	-2.92861	-2.7571	-2.69406	-2.107748	-2.79325666666667			0.0175774	0.0554301	0.685509	0.56595	By MS/MS	By MS/MS	By MS/MS	By MS/MS	By MS/MS	By matching	By matching		By matching	By matching	Keep	+	6	6	6	28.3	28.3	28.3	29.337	0	10.974	359630	13
	FTN_0460	A0Q548	14.4734	14.7756	13.5971	15.2275	14.83	18.4042	18.6989	18.5199	-1.72681	-1.51138	-2.42737	-1.56591	-1.75257	-2.67001	-2.31236	-2.49368	-1.796808	-2.49201666666667			0.0239363	0.0561368	0.695209	0.564496	By MS/MS	By MS/MS	By matching	By MS/MS	By MS/MS						Keep	+	4	4	4	24.1	24.1	24.1	22.221	0	8.1577	214680	8
	chiA	A0Q5K5	15.9438	16.4644	16.5748	16.8512	16.5354	20.2412	20.2098	20.2559	-0.28044	0.032557	0.287822	-0.0652498	-0.0183542	-0.692305	-0.729438	-0.703421	-0.008733	-0.708388			0.0012218	0.0384954	0.699655	0.62357	By MS/MS	By MS/MS	By MS/MS	By MS/MS	By MS/MS	By matching	By matching	By matching	By matching	By matching	Keep	+	9	9	9	15.4	15.4	15.4	95.588	0	36.536	1838500	34
	FTN_0825	A0Q648	17.2158	17.4871	17.3221	17.7792	17.5381	21.1188	21.0965	21.0672	0.877097	0.999074	1.02645	0.867583	0.915697	0.29786	0.242913	0.169327	0.9371802	0.2367			9.0518e-06	0.0309559	0.70048	0.666615	By MS/MS	By MS/MS	By MS/MS	By MS/MS	By MS/MS					By matching	Keep	+	10	10	10	28.9	28.9	28.9	40.812	0	61.108	4429800	39
	nuoE	A0Q8G8	17.5352	17.478	16.3191	18.0964	18.078	21.1968	20.8208	21.2717	1.16096	0.990474	0.0350877	1.18855	1.41779	0.396915	-0.0893126	0.437341	0.95857234	0.248314466666667			0.0844228	0.0691117	0.710258	0.528512	By MS/MS	By MS/MS	By MS/MS	By MS/MS	By MS/MS			By matching			Keep	+	5	5	5	30.9	30.9	30.9	18.172	0	12.492	1444800	18
	glmM	A0Q8C5	18.699	17.817	17.4656	19.1354	18.9213	21.851	21.6436	21.8279	2.19528	1.31085	1.16829	2.23989	2.20204	1.2277	0.940721	1.16629	1.82327	1.11157033333333			0.0714865	0.0647082	0.7117	0.536889	By MS/MS	By MS/MS	By MS/MS	By MS/MS	By MS/MS	By matching	By matching	By matching	By matching		Keep	+	12	12	12	35.4	35.4	35.4	48.145	0	103.94	6374400	52
	FTN_1158	A0Q729	16.8752	17.0967	16.7445	17.3445	17.0553	20.8405	20.5816	20.7154	0.574393	0.630121	0.455552	0.42772	0.466707	-0.0471009	-0.339916	-0.229557	0.5108986	-0.205524633333333			0.000116579	0.0313867	0.716423	0.662706	By MS/MS	By MS/MS	By MS/MS	By MS/MS	By MS/MS	By matching	By matching	By matching	By matching	By matching	Keep	+	8	8	8	39.4	39.4	39.4	29.178	0	25.856	1611100	30
	AW25_1774	A0A6N3JBM9	14.6254	14.86	15.0926	15.5349	15.1244	19.0178	18.8588	18.9119	-1.57729	-1.43427	-1.07612	-1.28181	-1.45319	-2.00941	-2.14484	-2.08943	-1.364536	-2.08122666666667			0.000914403	0.0341132	0.716691	0.640909	By MS/MS	By MS/MS	By MS/MS	By MS/MS	By MS/MS	By matching		By matching	By matching		Keep	+	4	4	4	9.9	9.9	9.9	54.505	0	11.256	341480	11
	FTN_0400	A0Q4Y8	14.6047	15.1461	15.1331	15.4797	14.6822	18.8186	18.819	19.0151	-1.59765	-1.1729	-1.03953	-1.33282	-1.90287	-2.22387	-2.18654	-1.983	-1.409154	-2.13113666666667			0.014729	0.0462222	0.721983	0.595126	By MS/MS	By MS/MS	By MS/MS	By MS/MS	By MS/MS						Keep	+	4	4	4	20.3	20.3	20.3	29.356	0	7.983	296000	8
	prfC	A0Q892	16.7673	14.8081	15.9762	16.7941	17.0668	19.9785	20.051	20.1028	0.478497	-1.48169	-0.277749	-0.118023	0.477401	-0.975126	-0.895808	-0.861305	-0.1843128	-0.910746333333333			0.1801	0.0877296	0.726434	0.491193	By MS/MS	By MS/MS	By MS/MS	By MS/MS	By MS/MS			By matching	By matching	By matching	Keep	+	11	11	11	23.6	23.6	23.6	59.434	0	21.959	1132200	23
	sdhC	A0A6N3JEG3	17.5598	17.9477	17.9422	17.968	17.9412	21.4978	21.2993	21.3185	1.18282	1.43437	1.63936	1.05863	1.29057	0.779162	0.501577	0.498677	1.32115	0.593138666666667			0.0028932	0.035676	0.728011	0.632752	By MS/MS	By MS/MS	By MS/MS	By MS/MS	By MS/MS	By matching					Keep	+	4	4	4	31	31	31	14.1	0	64.491	2239100	24
	serC	A0Q6H8	17.226	17.2409	16.0938	18.2233	17.5588	20.8384	20.9453	20.9773	0.886162	0.766399	-0.171493	1.31696	0.934948	-0.0493617	0.0500613	0.0515071	0.7465952	0.0174022333333333			0.0696134	0.0604987	0.729193	0.547982	By MS/MS	By MS/MS	By MS/MS	By MS/MS	By MS/MS	By matching		By matching	By matching	By matching	Keep	+	15	15	15	55.7	55.7	55.7	39.288	0	60.636	3330600	55
	secF	A0Q6W5	16.6758	16.8306	16.374	17.0537	16.6249	20.5771	20.1758	20.4956	0.397178	0.37864	0.0893519	0.133466	0.0664476	-0.330675	-0.765059	-0.456228	0.2130167	-0.517320666666667			0.00163535	0.0339363	0.730337	0.643588	By MS/MS	By MS/MS	By MS/MS	By MS/MS	By MS/MS						Keep	+	6	6	6	21.7	21.7	21.7	34.454	0	15.766	1273700	18
	FTN_0828	A0Q651	17.8306	17.205	16.2194	17.6276	17.2207	20.8118	20.9426	20.8159	1.4235	0.732471	-0.0580071	0.714183	0.620524	-0.077999	0.046619	-0.125915	0.68653418	-0.0524316666666667			0.0577299	0.0563117	0.738966	0.561694	By MS/MS	By MS/MS	By MS/MS	By MS/MS	By MS/MS	By matching		By matching			Keep	+	4	4	4	38.3	38.3	38.3	16.088	0	21.042	1659600	15
	thrC	A0Q5A7	16.902	17.6349	17.3264	17.5239	16.3307	20.7417	20.8541	20.8224	0.598211	1.13875	1.0307	0.609251	-0.226513	-0.153469	-0.0544269	-0.119214	0.6300798	-0.109036633333333			0.060912	0.0565065	0.739116	0.559496	By MS/MS	By MS/MS	By MS/MS	By MS/MS	By MS/MS		By matching			By matching	Keep	+	8	8	8	24.2	24.2	24.2	47.969	0	59.861	1510400	25
	FTN_0463	A0Q551	13.531	14.0019	14.5976	14.7832	14.0548	17.87	18.4492	18.0694	-2.65381	-2.21821	-1.52338	-1.97655	-2.54087	-3.24513	-2.57396	-2.95826	-2.182564	-2.92578333333333			0.0514135	0.0543723	0.743219	0.568948	By matching	By matching	By MS/MS	By MS/MS	By matching						Keep	+	1	1	1	16.1	16.1	16.1	9.873	0.0004487	5.1583	79952	2
	nusG	A0Q872	18.2973	18.3793	19.6326	19.8885	18.5478	22.373	21.9951	22.1469	1.83827	1.84226	3.31015	3.00194	1.85469	1.8906	1.38905	1.58436	2.369462	1.62133666666667			0.144476	0.0734915	0.748125	0.517374	By MS/MS	By MS/MS	By MS/MS	By MS/MS	By MS/MS	By matching		By matching			Keep	+	8	8	8	52	52	52	19.982	0	30.006	4840900	25
	FTN_1735	A0Q8M2	17.7617	17.7489	17.4269	17.989	17.7185	21.4338	20.9248	21.3519	1.36226	1.24649	1.13004	1.07988	1.08347	0.697886	0.0239165	0.54245	1.180428	0.4214175			0.00375867	0.0326214	0.759011	0.651168	By MS/MS	By MS/MS	By MS/MS	By MS/MS	By MS/MS			By matching			Keep	+	4	4	4	40.4	40.4	40.4	14.535	0	153.78	1555100	16
	fumA	A0Q4S8	18.022	17.3817	16.056	17.2855	17.3453	20.8029	20.8317	20.8633	1.5936	0.899464	-0.205647	0.36802	0.7364	-0.0875804	-0.0778945	-0.0770343	0.6783674	-0.0808364			0.103951	0.0618794	0.759204	0.543686	By MS/MS	By MS/MS	By MS/MS	By MS/MS	By MS/MS	By matching	By matching	By matching			Keep	+	15	15	15	34.9	34.9	34.9	54.949	0	51.347	3231300	39
	lepB	A0Q7W7	16.7985	16.146	15.0688	17.1958	16.9617	20.1772	20.0789	20.1915	0.506226	-0.25941	-1.09763	0.277255	0.379662	-0.761206	-0.866579	-0.769834	-0.0387794	-0.799206333333333			0.10202	0.0614987	0.760427	0.545399	By MS/MS	By MS/MS	By MS/MS	By MS/MS	By MS/MS				By matching		Keep	+	5	5	5	19.5	19.5	19.5	32.836	0	10.984	1087400	16
	uvrD	A0Q889	15.4702	15.6479	15.8963	16.3308	16.3596	19.6217	19.7002	19.7825	-0.746301	-0.714464	-0.349942	-0.546217	-0.197125	-1.35926	-1.26333	-1.19162	-0.5108098	-1.27140333333333			0.00192983	0.0312215	0.760594	0.66426	By MS/MS	By MS/MS	By MS/MS	By MS/MS	By MS/MS	By matching	By matching	By matching	By matching	By matching	Keep	+	7	7	7	12.2	12.2	12.2	84.715	0	21.198	907680	20
	FTN_1171	A0Q742	15.9454	15.9306	16.6028	16.1818	16.2877	19.9066	19.9543	19.909	-0.278866	-0.456195	0.315497	-0.683925	-0.270239	-1.05253	-0.997118	-1.06116	-0.2747456	-1.036936			0.0137434	0.0386135	0.76219	0.624057	By MS/MS	By MS/MS	By MS/MS	By MS/MS	By MS/MS		By matching				Keep	+	4	4	4	12.2	12.2	12.2	38.598	0	8.592	633900	12
	dnaX	A0Q4B1	15.3267	15.2643	15.5572	15.2987	15.1093	19.098	19.1346	19.1346	-0.887455	-1.06491	-0.656334	-1.50011	-1.46855	-1.92307	-1.85589	-1.85977	-1.1154718	-1.87957666666667			0.0130622	0.0374154	0.764105	0.626699	By MS/MS	By MS/MS	By MS/MS	By MS/MS	By MS/MS	By matching		By matching		By matching	Keep	+	6	6	6	13.9	13.9	13.9	61.207	0	18.786	585800	16
	FTN_1564	A0Q863	16.8739	16.8894	17.0894	17.2857	17.1134	20.6129	20.7224	20.7177	0.573237	0.43421	0.796451	0.368222	0.520738	-0.292134	-0.192403	-0.227187	0.5385716	-0.237241333333333			0.000244466	0.0241577	0.775813	0.705126	By MS/MS	By MS/MS	By MS/MS	By MS/MS	By MS/MS						Keep	+	8	8	8	20.1	20.1	20.1	44.062	0	11.499	1970500	24
	trpE	A0Q8R3	14.7338	14.8178	14.6933	15.1256	14.9273	18.8197	18.515	18.7796	-1.47066	-1.47283	-1.43691	-1.66009	-1.65362	-2.22269	-2.50503	-2.22587	-1.538822	-2.31786333333333			0.00016913	0.0229855	0.779041	0.711975	By MS/MS	By MS/MS	By MS/MS	By MS/MS	By MS/MS						Keep	+	3	3	3	6.6	6.6	6.6	57.97	0.00031289	6.4044	242620	10
	rplW	A0Q4I5	20.0126	20.2891	20.4079	20.7148	20.4364	23.1073	23.3126	23.1419	3.36273	3.64714	4.07645	3.83805	3.61104	2.8231	3.06947	2.88839	3.707082	2.92698666666667			0.00352903	0.0305529	0.780095	0.667883	By MS/MS	By MS/MS	By MS/MS	By MS/MS	By MS/MS	By matching		By matching	By matching	By matching	Keep	+	5	5	5	58.6	58.6	58.6	11.136	0	53.74	13262000	22
	rpmB	A0Q4S4	19.9191	20.0997	21.1219	20.4767	20.0498	23.2194	23.1974	23.0697	3.27963	3.46814	4.78217	3.59712	3.25151	2.96546	2.92254	2.79377	3.675714	2.89392333333333			0.085505	0.0555767	0.781791	0.566428	By MS/MS	By MS/MS	By MS/MS	By MS/MS	By MS/MS		By matching	By matching			Keep	+	5	5	5	53.8	53.8	53.8	8.9393	0	14.825	8573600	16
	rlmN	A0Q6H0	14.2004	15.3952	14.3125	15.6093	14.7278	18.7701	18.5924	18.6779	-1.99535	-0.945325	-1.78098	-1.21304	-1.8565	-2.27608	-2.42394	-2.33074	-1.558239	-2.34358666666667			0.0280006	0.0402883	0.785348	0.617148	By MS/MS	By MS/MS	By MS/MS	By MS/MS	By matching						Keep	+	4	4	4	12.4	12.4	12.4	41.461	0.00030831	6.0427	236390	8
	plsX	A0Q7J6	18.1352	18.1676	18.3158	18.4878	18.2653	21.587	21.7385	21.5424	1.69421	1.64219	2.00862	1.5846	1.59197	0.892438	1.06176	0.792116	1.704318	0.915438			0.000581077	0.0242	0.78888	0.704669	By MS/MS	By MS/MS	By MS/MS	By MS/MS	By MS/MS	By matching	By matching	By matching	By matching	By matching	Keep	+	14	14	14	50	50	50	37.826	0	78.869	4616900	61
	glgC	A0Q595	17.0322	17.4167	16.7423	16.3929	17.3613	20.571	20.6269	20.6255	0.713925	0.932541	0.453379	-0.488822	0.751278	-0.337244	-0.292457	-0.322268	0.4724602	-0.317323			0.05724	0.0474831	0.789783	0.590973	By MS/MS	By MS/MS	By MS/MS	By MS/MS	By MS/MS	By matching		By matching		By matching	Keep	+	11	11	11	30.5	30.5	30.5	47.539	0	31.238	1949000	37
	ribF	A0Q530	15.6289	15.623	15.6713	15.7462	15.8918	19.376	19.45	19.5628	-0.590194	-0.737212	-0.55324	-1.08652	-0.672829	-1.62378	-1.52546	-1.41819	-0.727999	-1.52247666666667			0.00103117	0.024636	0.794478	0.700528	By matching	By MS/MS	By MS/MS	By MS/MS	By MS/MS				By matching		Keep	+	5	5	5	23.2	23.2	23.2	34.921	0	13.12	652180	13
	FTN_1152	A0Q723	14.2821	14.9292	15.5062	15.4547	14.896	18.7704	18.7731	18.8915	-1.91498	-1.37105	-0.702416	-1.35593	-1.68545	-2.27576	-2.23462	-2.11047	-1.4059652	-2.20695			0.026883	0.0367778	0.800985	0.628228	By matching	By MS/MS	By MS/MS	By MS/MS	By MS/MS				By matching		Keep	+	4	4	4	8.9	8.9	8.9	55.142	0	9.9286	320220	6
	accB	A0Q5E3	20.5456	20.6252	19.9205	21.0543	20.725	23.3151	23.3226	23.3038	3.83642	3.96477	3.59471	4.18158	3.87943	3.08699	3.08223	3.10058	3.891382	3.08993333333333			0.000733621	0.0229025	0.801449	0.711243	By MS/MS	By MS/MS	By MS/MS	By MS/MS	By MS/MS						Keep	+	11	11	11	78.8	78.8	78.8	16.659	0	151.36	18535000	49
	FTN_1255	A0Q7C1	15.5771	15.7635	16.0279	15.9084	16.1008	19.5299	19.5664	19.7045	-0.641147	-0.608854	-0.231036	-0.936609	-0.460298	-1.45809	-1.40351	-1.27206	-0.5755888	-1.37788666666667			0.00237669	0.027169	0.802298	0.691962	By MS/MS	By MS/MS	By MS/MS	By MS/MS	By MS/MS						Keep	+	4	4	4	16.6	16.6	16.6	35.19	0	7.9473	446150	12
	rplA	A0Q870	21.0605	21.2239	19.3158	21.405	21.0368	23.6259	23.3104	23.497	4.29403	4.53058	2.99702	4.53645	4.16939	3.48168	3.06667	3.35378	4.105494	3.30071			0.085627	0.0514472	0.804784	0.57832	By MS/MS	By MS/MS	By MS/MS	By MS/MS	By MS/MS		By matching	By matching	By matching	By matching	Keep	+	15	15	15	56.7	56.7	56.7	24.496	0	148.83	28939000	67
	purH	A0Q4C2	17.8534	17.766	17.5194	17.7707	17.8233	21.1477	21.2541	21.2316	1.44376	1.26265	1.22146	0.858983	1.18093	0.334561	0.443927	0.384787	1.1935566	0.387758333333333			0.000769451	0.0231062	0.805798	0.713938	By MS/MS	By MS/MS	By MS/MS	By MS/MS	By MS/MS	By matching	By matching	By matching	By matching	By matching	Keep	+	18	18	18	46	46	46	56.219	0	94.585	5252900	78
	FTN_0827	A0Q650	14.4087	14.6656	14.2769	15.1704	14.4136	18.5154	18.2453	18.5218	-1.79045	-1.61187	-1.81314	-1.61869	-2.176	-2.55029	-2.78758	-2.49172	-1.80203	-2.60986333333333			0.0017877	0.0243972	0.807833	0.701412	By MS/MS	By MS/MS	By MS/MS	By MS/MS	By MS/MS						Keep	+	3	3	3	12	12	12	34.365	0.0004481	5.1308	224160	8
	wbtN	A0Q7S5	15.3696	15.4278	15.6784	15.7615	15.8719	19.2951	19.3485	19.4594	-0.845256	-0.915542	-0.546825	-1.07238	-0.693065	-1.71087	-1.6318	-1.52482	-0.8146136	-1.62249666666667			0.000708588	0.0223911	0.807883	0.716835	By MS/MS	By MS/MS	By MS/MS	By MS/MS	By MS/MS						Keep	+	3	3	3	9.7	9.7	9.7	43.14	0	9.0707	294570	10
	FTN_0745	A0Q5X1	16.2116	15.8984	15.4924	17.7795	17.5175	20.165	20.3302	20.24	-0.0170179	-0.485612	-0.714884	0.867886	0.89654	-0.77434	-0.603299	-0.719818	0.10938242	-0.699152333333333			0.121264	0.0566289	0.808535	0.558315	By MS/MS	By MS/MS	By MS/MS	By MS/MS	By MS/MS	By matching		By matching	By matching	By matching	Keep	+	8	8	8	33.2	33.2	33.2	27.262	0	29.658	1295500	23
	rplJ	A0Q869	20.4883	20.5251	19.0295	20.656	20.6395	23.1544	23.0584	22.9879	3.7855	3.87017	2.71404	3.77855	3.79991	2.88291	2.74525	2.68656	3.589634	2.77157333333333			0.032588	0.0360994	0.818061	0.631346	By MS/MS	By MS/MS	By MS/MS	By MS/MS	By MS/MS	By matching	By matching	By MS/MS		By matching	Keep	+	12	12	12	75.6	75.6	75.6	18.718	0	89.15	17348000	61
	FTN_1535	A0Q835	15.4476	16.485	16.6846	16.8986	16.3511	20.0039	20.022	20.0285	-0.76853	0.0520265	0.396349	-0.021442	-0.205768	-0.94778	-0.926192	-0.937929	-0.1094729	-0.937300333333333			0.0176445	0.0315894	0.827827	0.659439	By MS/MS	By MS/MS	By MS/MS	By MS/MS	By MS/MS	By matching		By matching	By matching	By matching	Keep	+	6	6	6	30.7	30.7	30.7	30.796	0	23.981	875480	26
	nadC	A0Q5S0	13.8618	15.6298	14.9211	14.9249	14.9921	18.6586	18.5712	18.7256	-2.32841	-0.731	-1.23108	-1.84558	-1.58773	-2.39613	-2.44615	-2.28155	-1.54476	-2.37461			0.062204	0.0427811	0.82985	0.608902	By matching	By MS/MS	By MS/MS	By MS/MS	By matching		By matching				Keep	+	2	2	2	7.7	7.7	7.7	31.416	0.0036715	2.9651	172160	4
	rpmA	A0Q5Q3	19.7671	17.7318	18.2669	18.4023	20.0277	22.0323	22.015	21.9079	3.14454	1.23033	1.96029	1.49808	3.23096	1.45794	1.41443	1.27113	2.21284	1.38116666666667			0.184571	0.0656418	0.831673	0.534881	By MS/MS	By MS/MS	By MS/MS	By MS/MS	By MS/MS	By matching		By matching			Keep	+	5	5	5	44	44	44	9.0693	0	10.977	3680500	15
	FTN_0046	A0Q3Z2	14.6406	14.1994	15.4063	14.3842	14.1975	18.3869	18.3802	18.3659	-1.56234	-2.03778	-0.79268	-2.34531	-2.39576	-2.68864	-2.64625	-2.6525	-1.826774	-2.66246333333333			0.0802087	0.0456945	0.835689	0.597994	By MS/MS	By MS/MS	By MS/MS	By MS/MS	By MS/MS	By matching		By matching			Keep	+	8	8	8	11.8	11.8	11.8	113.52	0	82.572	386650	17
	FTN_1687	A0Q8H9	14.9373	15.0372	15.2984	15.4702	15.7304	18.969	19.1255	19.0417	-1.27049	-1.27239	-0.890172	-1.3416	-0.836956	-2.06195	-1.86543	-1.95557	-1.1223216	-1.96098333333333			0.00131026	0.0215326	0.838662	0.730385	By MS/MS	By MS/MS	By MS/MS	By MS/MS	By MS/MS			By matching			Keep	+	5	5	5	13.3	13.3	13.3	56.202	0	24.347	485900	15
	cscK	A0Q5M4	15.3923	14.9247	17.3055	15.9686	15.0004	19.3754	19.4143	19.4499	-0.822927	-1.37516	1.01004	-0.88097	-1.57929	-1.62442	-1.56286	-1.53461	-0.7296614	-1.57396333333333			0.216319	0.0715457	0.844302	0.524061	By MS/MS	By MS/MS	By MS/MS	By MS/MS	By MS/MS	By matching	By matching	By matching	By matching		Keep	+	6	6	6	24.1	24.1	24.1	32.804	0	12.672	701850	14
	mutS	A0Q809	15.2311	15.3023	15.9769	16.2598	15.0049	19.2451	19.2721	19.2312	-0.981492	-1.0302	-0.277117	-0.611836	-1.57471	-1.7647	-1.71184	-1.76015	-0.895071	-1.74556333333333			0.026475	0.0317492	0.850492	0.658881	By MS/MS	By MS/MS	By MS/MS	By MS/MS	By MS/MS	By matching	By matching	By matching	By matching	By matching	Keep	+	6	6	6	7.9	7.9	7.9	95.754	0	10.965	555060	17
	wbtH	A0Q7S4	17.7526	15.4604	17.2907	17.8393	17.134	20.5783	20.7228	20.6574	1.35417	-0.88576	0.995417	0.928398	0.539897	-0.329384	-0.191986	-0.28937	0.5864244	-0.270246666666667			0.151189	0.0564398	0.856671	0.563247	By MS/MS	By MS/MS	By MS/MS	By MS/MS	By MS/MS	By matching	By matching	By matching			Keep	+	15	15	15	26.3	26.3	26.3	72.164	0	63.205	2663800	43
	FTN_1517	A0Q817	15.0611	15.9653	15.9391	17.8264	16.4034	19.744	19.9898	19.8965	-1.14871	-0.424494	-0.311271	0.915345	-0.152584	-1.22759	-0.959927	-1.07405	-0.2243428	-1.087189			0.101458	0.04584	0.862846	0.596532	By MS/MS	By MS/MS	By MS/MS	By MS/MS	By MS/MS	By matching	By matching		By matching	By matching	Keep	+	6	6	6	35.2	35.2	35.2	23.024	0	11.021	893680	20
	lipA	A0Q6Q2	16.3972	16.3415	16.7985	17.0378	16.613	20.1683	20.3156	20.2056	0.149575	-0.0808064	0.508927	0.117378	0.055381	-0.770788	-0.618596	-0.755292	0.15009092	-0.714892			0.000691446	0.0182295	0.864983	0.761853	By MS/MS	By MS/MS	By MS/MS	By MS/MS	By MS/MS	By matching		By matching	By matching	By matching	Keep	+	5	5	5	17.1	17.1	17.1	36.84	0	12.102	1201300	16
	nusB	A0Q7N9	16.9837	16.2191	14.4691	17.3228	17.1627	20.1034	20.1846	19.8039	0.670821	-0.192627	-1.63948	0.405763	0.566587	-0.84066	-0.755839	-1.16955	-0.0377872	-0.922016333333333			0.176473	0.0563212	0.884229	0.560605	By MS/MS	By MS/MS	By MS/MS	By MS/MS	By MS/MS						Keep	+	3	3	3	22	22	22	16.401	0	9.9781	756900	10
	FTN_1734	A0Q8M1	20.5764	20.5437	19.9923	20.8982	20.4546	23.427	23.0412	23.0894	3.8638	3.88775	3.66567	4.02363	3.62796	3.22909	2.72331	2.81959	3.813762	2.92399666666667			0.00101997	0.0163376	0.889765	0.773787	By MS/MS	By MS/MS	By MS/MS	By MS/MS	By MS/MS						Keep	+	7	7	7	48.5	48.5	48.5	13.688	0	63.105	19106000	44
	tsaD	A0Q864	14.5527	15.0652	15.2127	15.2934	15.7971	18.8562	18.8655	18.9643	-1.6488	-1.24681	-0.967606	-1.50501	-0.769129	-2.18339	-2.13782	-2.03539	-1.227471	-2.11886666666667			0.00669885	0.0216154	0.891396	0.73071	By MS/MS	By MS/MS	By MS/MS	By MS/MS	By MS/MS						Keep	+	1	1	1	5.4	5.4	5.4	36.844	0	25.964	157870	5
	gltA	A0Q8D3	19.8402	19.1412	20.5993	20.7626	19.3201	22.7514	22.6641	22.892	3.20951	2.5623	4.26563	3.88642	2.57291	2.37114	2.24233	2.56088	3.299354	2.39145			0.0974107	0.0391611	0.907904	0.620696	By MS/MS	By MS/MS	By MS/MS	By MS/MS	By MS/MS	By matching	By matching	By matching	By matching	By matching	Keep	+	17	17	17	50.6	50.6	50.6	46.804	0	179.08	21910000	98
	FTN_1625	A0Q8B9	13.2003	13.3958	13.2751	14.4514	13.8195	17.3665	17.5003	17.548	-2.9791	-2.77193	-2.71831	-2.2832	-2.78014	-3.78719	-3.5681	-3.49596	-2.706536	-3.61708333333333			0.00152752	0.0156537	0.910547	0.781034	By MS/MS	By matching	By matching	By MS/MS	By matching			By matching			Keep	+	1	1	1	9.6	9.6	9.6	14.336	0.0036695	2.9589	64236	2
	yidC	A0Q419	17.5552	17.7472	17.4764	18.0251	17.87	21.1325	21.0869	21.1554	1.17874	1.24488	1.17896	1.11641	1.22436	0.315258	0.230669	0.28492	1.18867	0.276949	+	Infected_macrophage_FRATN_proteome	1.99445e-07	0.00974863	0.911721	0.881173	By MS/MS	By MS/MS	By MS/MS	By MS/MS	By MS/MS					By matching	Keep	+	13	13	13	30.9	30.9	30.9	61.855	0	72.165	5120400	50
	mtn	A0Q574	16.2011	16.4312	15.3225	16.6781	16.237	19.5251	19.9493	19.8195	-0.0273462	0.00118158	-0.868396	-0.225233	-0.321797	-1.46325	-1.00236	-1.15346	-0.288318124	-1.20635666666667			0.00743199	0.0200476	0.918039	0.745347	By MS/MS	By MS/MS	By MS/MS	By MS/MS	By MS/MS						Keep	+	3	3	3	18	18	18	24.964	0	7.8301	478920	10
	pilN	A0Q711	15.5265	14.8203	14.6288	16.0641	14.7781	18.7042	19.0657	18.7436	-0.69092	-1.47054	-1.49519	-0.792707	-1.80535	-2.34703	-1.92808	-2.26299	-1.2509414	-2.17936666666667			0.0222871	0.0230691	0.928425	0.712189	By MS/MS	By MS/MS	By MS/MS	By MS/MS	By MS/MS			By matching			Keep	+	3	3	3	18.7	18.7	18.7	21.615	0.00058224	4.3928	317000	8
	fabH	A0Q7J7	19.5015	18.5407	18.4429	18.7694	17.4786	21.6368	21.753	21.7235	2.90849	1.99479	2.13425	1.86954	0.860364	0.955681	1.08026	1.02946	1.9534868	1.02180033333333			0.0774086	0.0333677	0.931686	0.647997	By MS/MS	By MS/MS	By MS/MS	By MS/MS	By MS/MS	By matching	By matching		By matching		Keep	+	10	10	10	41.5	41.5	41.5	35.187	0	46.048	4537300	40
	kdsB	A0Q5R0	16.6181	15.7807	16.3414	17.1658	15.9215	19.9948	19.6834	20.0461	0.345897	-0.593141	0.0571297	0.246898	-0.642627	-0.957577	-1.28093	-0.919777	-0.11716866	-1.05276133333333			0.0184888	0.0216716	0.935593	0.724177	By MS/MS	By MS/MS	By MS/MS	By MS/MS	By MS/MS	By matching		By matching	By matching	By matching	Keep	+	11	11	11	49.2	49.2	49.2	28.226	0	25.421	1214500	22
	FTN_1053	A0Q6S5	16.4918	16.6919	16.6944	17.0124	16.6682	20.2402	20.1124	20.3101	0.23365	0.24756	0.406035	0.0916761	0.106714	-0.693381	-0.831482	-0.647526	0.21712702	-0.724129666666667	+	Infected_macrophage_FRATN_proteome	3.44752e-05	0.00998974	0.941257	0.866741	By MS/MS	By MS/MS	By MS/MS	By MS/MS	By MS/MS			By matching		By matching	Keep	+	13	13	13	39.4	39.4	39.4	54.814	0	43.142	1975200	36
	ans	A0Q774	16.5666	15.9199	13.7942	16.9566	16.7573	19.6069	19.5779	19.5675	0.300128	-0.465971	-2.24928	0.0352139	0.189575	-1.37519	-1.39146	-1.41334	-0.43806682	-1.39333			0.179385	0.0489834	0.955263	0.586566	By MS/MS	By MS/MS	By MS/MS	By MS/MS	By MS/MS	By matching	By matching	By matching	By matching		Keep	+	9	9	9	42.5	42.5	42.5	30.929	0	33.404	1058700	21
	ileS	A0Q529	17.7391	17.7223	17.8918	18.2089	17.853	21.1201	21.2088	21.277	1.34217	1.22135	1.58954	1.30239	1.20855	0.299512	0.386147	0.444288	1.3328	0.376649	+	Infected_macrophage_FRATN_proteome	6.211e-05	0.00965079	0.956151	0.871769	By MS/MS	By MS/MS	By MS/MS	By MS/MS	By MS/MS	By matching	By matching	By matching	By matching	By matching	Keep	+	24	24	24	28.9	28.9	28.9	106.79	0	90.397	7854900	88
	FTN_0925	A0Q6E8	18.5525	18.4393	18.5267	18.7307	18.9611	21.7687	21.6959	21.789	2.06508	1.89896	2.21708	1.83038	2.23905	1.12318	1.00743	1.1153	2.05011	1.08197	+	Infected_macrophage_FRATN_proteome	0.000137867	0.00997895	0.96814	0.869957	By MS/MS	By MS/MS	By MS/MS	By MS/MS	By MS/MS	By MS/MS	By MS/MS	By matching	By MS/MS	By MS/MS	Keep	+	15	15	15	51.5	51.5	51.5	37.535	0	64.806	6018000	49
	wbtQ	A0Q7T3	16.9111	16.9402	16.9761	17.4755	17.2091	20.3843	20.5667	20.6538	0.606299	0.482219	0.684467	0.560277	0.609738	-0.538243	-0.355526	-0.293084	0.5886	-0.395617666666667	+	Infected_macrophage_FRATN_proteome	7.82564e-06	0.00935673	0.984218	0.920154	By MS/MS	By MS/MS	By MS/MS	By MS/MS	By MS/MS						Keep	+	8	8	8	19.7	19.7	19.7	41.498	0	42.231	1940500	35
	FTN_0615	A0Q5J4	16.5764	15.066	16.7329	17.9032	16.87	20.0993	20.1297	20.1278	0.308838	-1.24608	0.444088	0.993057	0.294384	-0.845073	-0.813358	-0.835524	0.1588574	-0.831318333333333			0.0940497	0.0314419	0.990176	0.660902	By MS/MS	By MS/MS	By MS/MS	By MS/MS	By MS/MS	By matching	By matching	By matching	By matching	By matching	Keep	+	7	7	7	53.7	53.7	53.7	20.987	0	21.846	1952500	33
	prfB	A0Q4B2	15.9247	15.9648	15.7359	16.2449	15.7094	19.3694	19.4427	19.5349	-0.299228	-0.424951	-0.494871	-0.625608	-0.85831	-1.63088	-1.53311	-1.44696	-0.5405936	-1.53698333333333	+	Infected_macrophage_FRATN_proteome	0.00029165	0.00964324	0.99639	0.879471	By MS/MS	By MS/MS	By MS/MS	By MS/MS	By MS/MS						Keep	+	2	2	2	9.5	9.5	9.5	36.549	0	9.5371	448740	11
	hflC	A0Q6R9	17.7917	17.9008	16.8503	17.5282	17.8272	20.9762	21.0504	20.7234	1.38892	1.39005	0.560125	0.613603	1.18455	0.11677	0.184114	-0.221307	1.0274496	0.0265256666666667			0.00872299	0.0146425	1.00092	0.793271	By MS/MS	By MS/MS	By MS/MS	By MS/MS	By MS/MS	By matching	By matching	By matching	By matching	By matching	Keep	+	13	13	13	47.7	47.7	47.7	34.545	0	105.11	3453200	47
	rplU	A0Q5Q2	20.0562	19.1601	18.7407	20.4849	20.076	22.5777	22.416	22.4961	3.40147	2.58016	2.42859	3.60542	3.27588	2.15055	1.92589	2.04202	3.058304	2.03948666666667			0.0177665	0.0164068	1.01882	0.774885	By MS/MS	By MS/MS	By MS/MS	By MS/MS	By MS/MS		By matching	By matching	By matching		Keep	+	4	4	4	36.5	36.5	36.5	11.561	0	22.695	5298800	20
	FTN_1122	A0Q6Z3	15.0831	16.4479	13.6956	16.7075	16.0716	18.9898	19.3935	19.0581	-1.12707	0.0169648	-2.33837	-0.198061	-0.489991	-2.03956	-1.58465	-1.93866	-0.82730544	-1.85429			0.123929	0.0325974	1.02698	0.652364	By matching	By MS/MS	By matching	By MS/MS	By matching	By matching	By MS/MS	By matching		By matching	Keep	+	3	3	3	28.7	28.7	28.7	14.036	0.00058233	4.3976	638030	6
	rng	A0Q8R5	15.2192	15.8486	14.894	16.2929	14.9889	19.0267	18.8624	19.077	-0.993198	-0.531108	-1.25557	-0.581244	-1.59098	-1.99983	-2.14107	-1.91917	-0.99042	-2.02002333333333			0.00917914	0.0136901	1.0296	0.809199	By MS/MS	By MS/MS	By MS/MS	By MS/MS	By MS/MS			By matching		By matching	Keep	+	6	6	6	15.1	15.1	15.1	57.493	0	16.357	476510	11
	gtrB	A0Q7Q8	14.0415	14.9449	14.2844	15.4497	13.9221	18.1153	18.202	18.1325	-2.15165	-1.35671	-1.80637	-1.36055	-2.67581	-2.98104	-2.83295	-2.89319	-1.870218	-2.90239333333333			0.0217764	0.0170084	1.03218	0.772837	By MS/MS	By MS/MS	By MS/MS	By MS/MS	By MS/MS		By matching	By matching	By matching		Keep	+	3	3	3	10.2	10.2	10.2	35.624	0.0015447	3.624	199390	7
	guaA	A0Q6C0	16.5858	16.9197	17.5806	17.217	17.216	20.5185	20.4196	20.5183	0.317191	0.462845	1.28195	0.298705	0.616153	-0.393765	-0.509639	-0.432819	0.5953688	-0.445407666666667			0.00514131	0.0116078	1.04078	0.837627	By MS/MS	By MS/MS	By MS/MS	By MS/MS	By MS/MS	By matching		By matching		By MS/MS	Keep	+	8	8	8	21.9	21.9	21.9	57.613	0	24.209	1449700	23
	FTN_1487	A0Q7Y9	16.0274	16.1861	15.7634	16.6338	16.1102	19.5581	19.6183	19.6201	-0.198208	-0.222776	-0.470024	-0.266176	-0.450738	-1.42773	-1.34914	-1.35909	-0.3215844	-1.37865333333333	+	Infected_macrophage_FRATN_proteome	1.0885e-05	0.00625316	1.05707	0.979562	By MS/MS	By matching	By MS/MS	By MS/MS	By MS/MS	By matching		By matching	By matching	By matching	Keep	+	6	6	6	6.9	6.9	6.9	110.06	0.00015813	6.7182	669780	9
	ribH	A0Q457	16.2461	16.2773	17.2874	17.5504	18.4388	20.2453	20.7017	20.6245	0.0152859	-0.139458	0.992154	0.636066	1.75332	-0.68789	-0.214091	-0.323299	0.65147358	-0.408426666666667			0.0649293	0.0219556	1.0599	0.721083	By MS/MS	By MS/MS	By MS/MS	By MS/MS	By MS/MS		By matching		By matching		Keep	+	7	7	7	62.6	62.6	62.6	16.275	0	43.005	2229900	21
	rpsJ	A0Q4I2	19.503	19.8796	19.989	20.068	19.5366	22.4368	22.7528	22.3938	2.90982	3.26014	3.66241	3.18357	2.77425	1.97162	2.35547	1.90795	3.158038	2.07834666666667	+	Infected_macrophage_FRATN_proteome	0.00329772	0.00980645	1.07969	0.878285	By MS/MS	By MS/MS	By MS/MS	By MS/MS	By MS/MS			By matching			Keep	+	8	8	8	50.5	50.5	50.5	11.924	0	55.335	11961000	46
	FTN_0657	A0Q5N4	13.6077	15.1471	14.3293	15.7269	15.3799	18.4326	18.2829	18.4604	-2.57836	-1.17198	-1.7658	-1.10436	-1.19338	-2.63944	-2.74819	-2.55504	-1.562776	-2.64755666666667			0.0278803	0.0146608	1.08478	0.788343	By MS/MS	By MS/MS	By MS/MS	By MS/MS	By MS/MS				By matching		Keep	+	5	5	5	11.8	11.8	11.8	47.78	0	12.305	227630	7
	grpE	A0Q7F1	17.6145	17.5181	17.5502	17.892	17.7214	20.8044	20.9486	21.0059	1.23144	1.02837	1.25191	0.981724	1.08616	-0.0859664	0.0542724	0.0889881	1.1159208	0.0190980333333333	+	Infected_macrophage_FRATN_proteome	1.07718e-05	0.00473469	1.09682	1.01374	By MS/MS	By MS/MS	By MS/MS	By MS/MS	By MS/MS						Keep	+	6	6	6	27.7	27.7	27.7	22.058	0	15.965	2216700	22
	FTN_0191	A0Q4D6	18.285	17.665	17.9506	16.4564	17.1939	20.81	20.7318	20.7445	1.82734	1.1672	1.64766	-0.430134	0.5956	-0.0799375	-0.182556	-0.199549	0.9615332	-0.154014166666667			0.0866224	0.0220372	1.11555	0.72203	By MS/MS	By MS/MS	By MS/MS	By MS/MS	By MS/MS	By matching	By matching	By matching	By matching	By matching	Keep	+	7	7	7	28.9	28.9	28.9	27.885	0	42.736	2130900	23
	FTN_1684	A0Q8H6	18.3106	17.9381	18.1394	19.0949	14.9044	20.9355	20.8608	20.9485	1.85009	1.4253	1.83427	2.19891	-1.67691	0.0650829	-0.0474069	0.013761	1.126332	0.010479			0.284152	0.0530724	1.11585	0.57256	By MS/MS	By MS/MS	By MS/MS	By MS/MS	By MS/MS	By matching	By matching	By matching		By matching	Keep	+	13	13	13	47.7	47.7	47.7	47.429	0	69.96	4195600	37
	ccmA	A0Q8P7	19.3673	18.2621	18.0166	18.8207	18.4874	21.5852	21.48	21.6945	2.78922	1.7315	1.71289	1.92145	1.79852	0.890151	0.732054	0.991455	1.990716	0.87122	+	Infected_macrophage_FRATN_proteome	0.00669614	0.00975401	1.1195	0.877245	By MS/MS	By MS/MS	By MS/MS	By MS/MS	By MS/MS	By matching	By matching	By matching	By matching	By matching	Keep	+	15	15	15	30.8	30.8	30.8	62.924	0	50.051	5353400	52
	kdpC	A0Q8K8	16.645	16.6601	15.9013	16.9989	16.8381	19.9555	19.9926	19.9133	0.369805	0.217507	-0.345425	0.0780155	0.264717	-0.999888	-0.956993	-1.05673	0.1169239	-1.004537	+	Infected_macrophage_FRATN_proteome	0.000541169	0.00719018	1.12146	0.960443	By MS/MS	By MS/MS	By MS/MS	By MS/MS	By MS/MS						Keep	+	2	2	2	17.9	17.9	17.9	20.233	0.00015701	6.5036	789290	13
	FTN_1491	A0Q7Z3	15.4512	16.0543	16.2423	16.7358	16.9048	19.56	19.7451	19.6139	-0.76499	-0.343185	-0.0373162	-0.171906	0.326747	-1.42568	-1.21629	-1.36549	-0.19813004	-1.33582	+	Infected_macrophage_FRATN_proteome	0.0034312	0.00937209	1.13769	0.914826	By MS/MS	By MS/MS	By MS/MS	By MS/MS	By MS/MS	By matching	By matching	By matching	By MS/MS	By matching	Keep	+	5	5	5	8.9	8.9	8.9	75.33	0	11.056	956750	17
	FTN_0833	A0Q656	17.0756	17.1215	16.9894	17.5973	17.1968	20.4821	20.5188	20.4034	0.752496	0.653558	0.697613	0.683523	0.598298	-0.432953	-0.405709	-0.551309	0.6770976	-0.463323666666667	+	Infected_macrophage_FRATN_proteome	3.23704e-07	0.00267742	1.14042	1.08919	By MS/MS	By MS/MS	By MS/MS	By MS/MS	By MS/MS						Keep	+	4	4	4	42.5	42.5	42.5	11.289	0	10.937	1134700	16
	lpxD	A0Q4E5	16.8105	17.2805	16.8776	18.2129	17.9169	20.5721	20.7872	20.6619	0.51689	0.803824	0.587109	1.30643	1.26797	-0.336059	-0.124514	-0.28473	0.8964446	-0.248434333333333	+	Infected_macrophage_FRATN_proteome	0.00233954	0.00828402	1.14488	0.933206	By MS/MS	By MS/MS	By MS/MS	By MS/MS	By MS/MS	By matching	By matching		By matching	By matching	Keep	+	14	14	14	56.2	56.2	56.2	37.299	0	47.733	4727500	56
	secB2	A0Q810	18.2326	19.213	17.6375	18.6566	18.2988	21.4457	21.3069	21.5501	1.78077	2.63016	1.33819	1.75541	1.62313	0.712998	0.511271	0.802208	1.825532	0.675492333333333	+	Infected_macrophage_FRATN_proteome	0.00796561	0.0098	1.15004	0.888246	By MS/MS	By MS/MS	By MS/MS	By MS/MS	By MS/MS					By matching	Keep	+	4	4	4	36.7	36.7	36.7	16.696	0	31.281	2634800	17
	dnaJ	A0A6N3JEM4	16.6669	16.756	16.7241	16.9524	16.8611	20.0639	20.0691	20.1306	0.389269	0.308138	0.43539	0.030964	0.286106	-0.883185	-0.876847	-0.832637	0.2899734	-0.864223	+	Infected_macrophage_FRATN_proteome	1.80635e-05	0.00369697	1.1542	1.05477	By MS/MS	By MS/MS	By MS/MS	By MS/MS	By MS/MS						Keep	+	5	5	5	17.4	17.4	17.4	41.641	0	29.585	996740	17
	rpmC	A0Q4J1	19.8437	20.2404	19.1457	18.1205	19.6445	22.0557	22.4505	21.929	3.21262	3.60111	2.8289	1.21294	2.87459	1.48765	1.9699	1.29879	2.746032	1.58544666666667			0.0847615	0.0201569	1.16059	0.742677	By MS/MS	By MS/MS	By MS/MS	By MS/MS	By MS/MS		By matching	By matching	By matching	By matching	Keep	+	4	4	4	53	53	53	7.7731	0	29.518	5693700	12
	FTN_0786	A0Q611	16.0542	17.9144	19.6315	18.1075	18.2999	21.2501	20.9679	21.2325	-0.171846	1.4029	3.30906	1.19978	1.62415	0.4646	0.0788871	0.385967	1.4728088	0.309818033333333			0.170056	0.0309865	1.16299	0.666059	By MS/MS	By MS/MS	By MS/MS	By MS/MS	By MS/MS	By matching	By matching	By matching	By matching	By matching	Keep	+	10	10	10	46.8	46.8	46.8	28.196	0	20.044	3405800	18
	FTN_0903	A0Q6C6	15.2481	15.3776	15.0267	15.9573	15.828	18.9933	18.7428	18.9706	-0.96477	-0.961404	-1.13566	-0.891414	-0.737707	-2.03579	-2.26637	-2.0289	-0.938191	-2.11035333333333	+	Infected_macrophage_FRATN_proteome	2.746e-05	0.00344615	1.17216	1.06278	By MS/MS	By matching	By MS/MS	By MS/MS	By MS/MS						Keep	+	3	3	3	13.4	13.4	13.4	31.664	0	11.444	326990	7
	glpQ	A0Q6Y5	15.8874	15.2502	14.6802	16.7628	16.1787	19.1088	19.0606	19.2199	-0.335919	-1.07779	-1.44874	-0.146951	-0.381082	-1.91144	-1.93342	-1.7718	-0.6780964	-1.87222	+	Infected_macrophage_FRATN_proteome	0.011739	0.00991011	1.19412	0.895018	By MS/MS	By MS/MS	By matching	By MS/MS	By MS/MS		By matching	By matching	By matching		Keep	+	5	5	5	20.4	20.4	20.4	29.697	0	7.5298	546250	13
	FTN_1252	A0Q7B8	15.5479	15.5713	15.9061	16.0839	16.1739	19.2216	19.183	19.2078	-0.66987	-0.784444	-0.341088	-0.774407	-0.385962	-1.79	-1.80518	-1.78428	-0.5911542	-1.79315333333333	+	Infected_macrophage_FRATN_proteome	7.98929e-05	0.00290625	1.202	1.06636	By MS/MS	By MS/MS	By MS/MS	By MS/MS	By MS/MS		By matching	By matching	By matching	By matching	Keep	+	4	4	4	13.4	13.4	13.4	42.562	0	9.8512	432160	10
	purL	A0Q8J1	17.7045	18.2499	17.0605	17.5449	17.9828	20.8533	20.8032	20.9136	1.31142	1.71997	0.767886	0.630502	1.32926	-0.0333202	-0.107753	-0.0251614	1.1518076	-0.0554115333333333	+	Infected_macrophage_FRATN_proteome	0.00402438	0.00710303	1.20722	0.952683	By MS/MS	By MS/MS	By MS/MS	By MS/MS	By MS/MS	By matching	By matching	By matching	By matching	By matching	Keep	+	32	32	32	33.7	33.7	33.7	141.8	0	117.36	5227700	95
	sohB	A0Q5D0	16.7391	17.0743	16.9237	17.2976	17.1231	20.2055	20.224	20.3358	0.453435	0.608952	0.632674	0.380264	0.52976	-0.730739	-0.714561	-0.621023	0.521017	-0.688774333333333	+	Infected_macrophage_FRATN_proteome	1.98637e-06	0.00169912	1.20979	1.13301	By MS/MS	By MS/MS	By MS/MS	By MS/MS	By MS/MS						Keep	+	11	11	11	37.9	37.9	37.9	37.999	0	25.891	1883500	29
	FTN_1258	A0Q7C4	15.7846	15.5138	15.2189	15.6807	15.4835	18.8612	18.9238	18.9387	-0.437038	-0.836975	-0.962004	-1.14705	-1.08803	-2.17801	-2.07674	-2.06179	-0.8942194	-2.10551333333333	+	Infected_macrophage_FRATN_proteome	0.000388584	0.00431884	1.21129	1.03501	By MS/MS	By matching	By MS/MS	By MS/MS	By matching						Keep	+	3	3	3	16.5	16.5	16.5	21.545	0.00044425	4.8835	353800	3
	FTN_0885	A0Q6A8	14.6117	15.1011	14.9239	14.9081	14.8575	18.315	18.2593	18.35	-1.59077	-1.21401	-1.22855	-1.86111	-1.7246	-2.76604	-2.77292	-2.66889	-1.523808	-2.73595	+	Infected_macrophage_FRATN_proteome	0.000462507	0.00422695	1.21214	1.03073	By MS/MS	By MS/MS	By MS/MS	By MS/MS	By MS/MS		By matching				Keep	+	2	2	2	4.5	4.5	4.5	54.395	0.00044333	4.8502	189330	6
	rluD	A0Q7D0	16.5121	16.4908	16.897	16.6796	16.0833	19.6887	19.8729	19.8233	0.251691	0.0575081	0.606283	-0.223847	-0.478094	-1.28712	-1.0824	-1.14954	0.04270822	-1.17302	+	Infected_macrophage_FRATN_proteome	0.00304069	0.0069434	1.21573	0.969511	By MS/MS	By MS/MS	By matching	By MS/MS	By MS/MS	By matching	By matching	By MS/MS	By MS/MS	By matching	Keep	+	4	4	4	13.3	13.3	13.3	38.107	0.00044723	5.0705	1398800	10
	lolA	A0Q4N4	16.1701	16.4606	16.4509	14.9096	16.2839	19.3632	19.3005	19.4564	-0.0578397	0.0289663	0.165358	-1.85972	-0.274105	-1.63756	-1.68208	-1.52791	-0.39946808	-1.61585			0.049996	0.0135472	1.21638	0.812494	By MS/MS	By MS/MS	By MS/MS	By MS/MS	By MS/MS		By matching				Keep	+	4	4	4	24.9	24.9	24.9	23.409	0	11.295	529400	14
	FTN_0072	A0Q418	13.531	14.2117	13.5269	14.5427	15.4714	17.6584	17.7529	17.8185	-2.65381	-2.02654	-2.4908	-2.19882	-1.10033	-3.47294	-3.30346	-3.21701	-2.09406	-3.33113666666667	+	Infected_macrophage_FRATN_proteome	0.0148713	0.00964972	1.23708	0.905567	By matching	By MS/MS	By matching	By MS/MS	By MS/MS	By matching			By matching		Keep	+	3	3	3	10.7	10.7	10.7	35.116	0.0030096	3.073	200140	5
	glgB	A0Q593	15.7211	16.0381	18.0288	16.3164	16.0189	19.6795	19.6128	19.74	-0.499501	-0.357986	1.72495	-0.559525	-0.543581	-1.29703	-1.3549	-1.23545	-0.0471286	-1.29579333333333			0.0798969	0.0150917	1.24866	0.783784	By MS/MS	By MS/MS	By MS/MS	By MS/MS	By MS/MS	By matching			By matching	By matching	Keep	+	11	11	11	22	22	22	74.733	0	17.59	1298300	23
	pepA	A0Q5N7	18.4881	18.4518	17.6048	18.8032	17.753	21.1892	21.1365	21.2493	2.00784	1.91077	1.30587	1.90375	1.11555	0.387262	0.293931	0.407984	1.648756	0.363059	+	Infected_macrophage_FRATN_proteome	0.00189954	0.00428777	1.2857	1.0332	By MS/MS	By MS/MS	By MS/MS	By MS/MS	By MS/MS	By matching	By matching	By matching	By matching	By matching	Keep	+	18	18	18	49.9	49.9	49.9	51.868	0	102.54	7883600	68
	FTN_1075	A0Q6U7	17.4712	16.8428	16.8016	16.9873	15.0941	19.6237	19.7745	19.883	1.10408	0.390169	0.51199	0.0662792	-1.48401	-1.3571	-1.18549	-1.08798	0.11770164	-1.21019			0.0625912	0.011604	1.32789	0.839487	By MS/MS	By matching	By MS/MS	By MS/MS	By matching		By matching				Keep	+	3	3	3	14.9	14.9	14.9	26.843	0.00044603	4.9847	535510	4
	FTN_1390	A0Q7P5	18.9493	18.7863	17.3772	19.2403	18.9501	21.43	21.3536	21.6026	2.41773	2.2269	1.08091	2.34604	2.22882	0.693061	0.570835	0.871013	2.06008	0.711636333333333	+	Infected_macrophage_FRATN_proteome	0.00701583	0.00467114	1.34844	1.00929	By MS/MS	By MS/MS	By MS/MS	By MS/MS	By MS/MS	By MS/MS	By matching	By matching		By MS/MS	Keep	+	9	9	9	57	57	57	25.566	0	52.115	4602200	33
	rpsU	A0Q568	17.8519	17.808	18.7354	18.8686	17.1409	21.4539	20.1546	21.4159	1.44243	1.30234	2.42335	1.96992	0.546312	0.723411	-0.78727	0.626326	1.5368704	0.187489	+	Infected_macrophage_FRATN_proteome	0.0506612	0.0099267	1.34938	0.868523	By MS/MS	By MS/MS	By MS/MS	By MS/MS	By MS/MS						Keep	+	2	2	2	26.2	26.2	26.2	7.8502	0.00058608	4.5771	1464600	12
	FTN_1093	A0Q6W4	17.9995	18.2079	17.5857	19.1097	18.7286	21.2115	21.3385	21.1212	1.5736	1.68027	1.28699	2.21389	2.02283	0.415583	0.551575	0.2401	1.755516	0.402419333333333	+	Infected_macrophage_FRATN_proteome	0.00103889	0.00244628	1.3531	1.10121	By MS/MS	By MS/MS	By MS/MS	By MS/MS	By MS/MS	By matching	By MS/MS	By MS/MS	By matching	By matching	Keep	+	6	6	6	44.4	44.4	44.4	18.782	0	18.371	3818400	25
	plsY	A0Q6X6	17.6911	17.6928	18.1199	18.2081	18.2707	20.9275	20.9257	21.0763	1.29951	1.19347	1.815	1.30158	1.597	0.0549242	0.0250623	0.181253	1.441312	0.0870798333333333	+	Infected_macrophage_FRATN_proteome	0.000135556	0.00133333	1.35423	1.17007	By MS/MS	By MS/MS	By MS/MS	By MS/MS	By MS/MS	By matching			By matching	By matching	Keep	+	2	2	2	13.2	13.2	13.2	21.78	0	8.5777	1145700	7
	selO	A0Q6V3	15.4501	15.4836	13.9038	16.2943	15.0403	18.475	18.4398	18.5046	-0.766072	-0.864565	-2.15026	-0.579951	-1.53872	-2.59379	-2.58381	-2.50946	-1.1799136	-2.56235333333333	+	Infected_macrophage_FRATN_proteome	0.0120597	0.00575484	1.38244	0.995043	By MS/MS	By MS/MS	By matching	By MS/MS	By MS/MS					By matching	Keep	+	6	6	6	14.4	14.4	14.4	52.413	0	12.622	440960	12
	FTN_1701	A0Q8J3	13.6479	12.9889	14.3309	13.5297	13.6505	16.8789	16.931	17.1617	-2.53882	-3.14367	-1.76435	-3.13506	-2.952	-4.31214	-4.16454	-3.89434	-2.70678	-4.12367333333333	+	Infected_macrophage_FRATN_proteome	0.00745589	0.00394161	1.41689	1.04349	By matching	By matching	By MS/MS	By matching	By MS/MS						Keep	+	3	3	3	10.9	10.9	10.9	50.828	0	10.777	95851	3
	FTN_1348	A0Q7K8	16.3625	16.6526	16.9417	16.7702	16.6898	19.8511	19.631	19.7516	0.118735	0.210418	0.650465	-0.140111	0.126802	-1.11228	-1.33583	-1.22348	0.1932618	-1.22386333333333	+	Infected_macrophage_FRATN_proteome	0.000207347	0.000784314	1.41713	1.20325	By MS/MS	By MS/MS	By MS/MS	By MS/MS	By MS/MS	By matching		By matching	By matching	By matching	Keep	+	3	3	3	20.9	20.9	20.9	18.917	0	11.91	1186400	13
	FTN_1104	A0Q6X5	15.4637	15.5624	14.7675	16.0542	16.0847	18.5296	19.0901	18.6383	-0.752694	-0.792575	-1.36986	-0.801858	-0.47667	-2.53501	-1.90251	-2.37158	-0.8387314	-2.2697	+	Infected_macrophage_FRATN_proteome	0.000963661	0.00151351	1.43097	1.15545	By MS/MS	By MS/MS	By MS/MS	By MS/MS	By MS/MS						Keep	+	3	3	3	14.3	14.3	14.3	19.487	0.00058936	4.765	340990	6
	bglX	A0Q7X6	18.8062	18.4282	17.963	19.2609	18.5262	21.4465	21.2628	21.2518	2.29055	1.88847	1.65992	2.36688	1.8346	0.714015	0.455023	0.411262	2.008084	0.526766666666667	+	Infected_macrophage_FRATN_proteome	0.00027069	0	1.48132	1.23962	By MS/MS	By MS/MS	By MS/MS	By MS/MS	By MS/MS		By matching	By matching	By matching	By matching	Keep	+	15	15	15	43.4	43.4	43.4	42.699	0	113.16	8182500	57
	FTN_0983	A0Q6K6	16.2862	16.5218	16.7435	17.1932	17.3158	19.7113	19.8518	19.8375	0.0509245	0.0868034	0.454564	0.274623	0.708965	-1.26279	-1.1045	-1.1349	0.31517598	-1.16739666666667	+	Infected_macrophage_FRATN_proteome	0.00011217	0	1.48257	1.27085	By MS/MS	By MS/MS	By MS/MS	By MS/MS	By MS/MS	By matching					Keep	+	11	11	11	28.3	28.3	28.3	47.253	0	29.085	1456100	35
	FTN_0818	A0Q641	16.9459	17.3575	17.6845	18.3811	17.6921	20.4954	20.4785	20.5675	0.637227	0.876593	1.38465	1.47663	1.05891	-0.418634	-0.44793	-0.382081	1.086802	-0.416215	+	Infected_macrophage_FRATN_proteome	0.000362693	0	1.50302	1.24351	By MS/MS	By MS/MS	By MS/MS	By MS/MS	By MS/MS	By matching	By MS/MS	By MS/MS	By matching	By matching	Keep	+	9	9	9	28.8	28.8	28.8	35.465	0	24.469	2454600	29
	fimV	A0Q891	19.1754	19.2157	20.0037	19.621	19.3755	21.9856	21.9143	21.979	2.61867	2.63271	3.67694	2.73126	2.62443	1.39863	1.28599	1.36432	2.856802	1.34964666666667	+	Infected_macrophage_FRATN_proteome	0.00156682	0.00138462	1.50716	1.18131	By MS/MS	By MS/MS	By MS/MS	By MS/MS	By MS/MS	By matching	By matching	By matching	By matching	By matching	Keep	+	14	14	14	44.3	44.3	44.3	49.249	0	46.109	5894200	59
	FTN_1452	A0Q7V5	15.3948	14.922	18.3948	17.0745	15.4691	19.068	19.3023	19.409	-0.820468	-1.37763	2.08671	0.154513	-1.10267	-1.95537	-1.6802	-1.57679	-0.211909	-1.73745333333333			0.120754	0.0123654	1.52554	0.827221	By matching	By matching	By MS/MS	By MS/MS	By MS/MS						Keep	+	3	3	3	14.4	14.4	14.4	26.371	0.00030788	5.9974	697540	5
	FTN_1233	A0Q799	15.807	15.8001	15.8804	16.2763	16.0029	18.6848	19.0764	19.1611	-0.415004	-0.575417	-0.364309	-0.596586	-0.559852	-2.36792	-1.91687	-1.83244	-0.5022336	-2.03907666666667	+	Infected_macrophage_FRATN_proteome	2.94963e-05	0	1.53684	1.35212	By MS/MS	By MS/MS	By MS/MS	By MS/MS	By MS/MS						Keep	+	2	2	2	10.6	10.6	10.6	29.722	0.00045365	5.4533	300940	6
	rpsC	A0Q4I9	21.603	20.3469	21.6522	20.7275	21.7997	23.0171	23.6589	22.9244	4.77618	3.70176	5.30632	3.8509	4.87887	2.70855	3.51117	2.60334	4.502806	2.94102	+	Infected_macrophage_FRATN_proteome	0.0151122	0.00292913	1.56179	1.06683	By MS/MS	By MS/MS	By MS/MS	By MS/MS	By MS/MS			By MS/MS	By matching		Keep	+	10	10	10	46.6	46.6	46.6	24.808	0	100.67	20083000	51
	sppA	A0Q464	17.1506	17.3145	17.294	17.6322	17.5775	20.1962	20.1702	20.3253	0.819152	0.835956	0.998679	0.718838	0.952338	-0.740752	-0.770926	-0.631851	0.8649926	-0.714509666666667	+	Infected_macrophage_FRATN_proteome	6.53987e-07	0	1.5795	1.47158	By MS/MS	By MS/MS	By MS/MS	By MS/MS	By MS/MS						Keep	+	3	3	3	12.7	12.7	12.7	34.1	0	9.5785	1112200	10
	FTN_1342	A0Q7K2	18.2338	18.7321	17.7068	18.7882	18.5574	21.0055	21.0938	21.1449	1.78184	2.17568	1.40669	1.88857	1.86362	0.153979	0.239469	0.271159	1.82328	0.221535666666667	+	Infected_macrophage_FRATN_proteome	7.27396e-05	0	1.60174	1.37286	By MS/MS	By MS/MS	By MS/MS	By MS/MS	By MS/MS	By matching				By matching	Keep	+	5	5	5	56.4	56.4	56.4	10.675	0	28.067	3365900	22
	trpC	A0Q8Q5	18.219	17.9819	17.9283	18.8262	18.0646	20.9033	20.8504	21.0317	1.76868	1.46669	1.62562	1.92702	1.40533	0.0241916	-0.0583015	0.122802	1.638668	0.0295640333333333	+	Infected_macrophage_FRATN_proteome	1.98468e-05	0	1.6091	1.41951	By MS/MS	By MS/MS	By MS/MS	By MS/MS	By MS/MS	By matching	By matching	By matching	By matching	By matching	Keep	+	18	18	18	43	43	43	51.148	0	52.811	3652100	57
	era	A0Q716	15.7586	15.7216	16.5961	16.1665	15.9996	18.9374	19.0055	19.0137	-0.462613	-0.647133	0.308875	-0.698066	-0.563207	-2.09597	-1.99115	-1.98445	-0.4124288	-2.02385666666667	+	Infected_macrophage_FRATN_proteome	0.000627816	0	1.61143	1.29156	By MS/MS	By MS/MS	By MS/MS	By MS/MS	By MS/MS	By matching	By MS/MS	By MS/MS	By MS/MS	By MS/MS	Keep	+	6	6	6	20.5	20.5	20.5	33.934	0	9.5206	1380200	23
	ispG	A0A6N3JEG0	18.1894	18.7264	18.5615	17.8965	18.3273	20.9938	20.9569	21.0593	1.74237	2.17029	2.25147	0.986277	1.64963	0.139119	0.0648574	0.158973	1.7600074	0.120983133333333	+	Infected_macrophage_FRATN_proteome	0.0016213	0	1.63902	1.25887	By MS/MS	By MS/MS	By MS/MS	By MS/MS	By MS/MS	By matching	By matching	By MS/MS	By matching	By matching	Keep	+	10	10	10	31.4	31.4	31.4	43.467	0	53.595	4550400	34
	aroC	A0Q4Z0	16.6607	16.5194	16.9915	16.9938	16.7796	19.5116	19.6836	19.6784	0.383758	0.0845357	0.699688	0.0728547	0.210314	-1.47779	-1.28072	-1.29897	0.29023008	-1.35249333333333	+	Infected_macrophage_FRATN_proteome	5.39209e-05	0	1.64272	1.41343	By MS/MS	By MS/MS	By MS/MS	By MS/MS	By MS/MS						Keep	+	4	4	4	15.1	15.1	15.1	38.02	0	11.63	802870	16
	FTN_1071	A0Q6U3	13.1913	17.1836	15.8525	12.9537	17.7322	18.2894	18.172	18.4001	-2.98795	0.712246	-0.389518	-3.66742	1.09621	-2.7936	-2.86438	-2.61723	-1.0472864	-2.75840333333333			0.233667	0.0202892	1.71112	0.746475	By MS/MS	By matching	By MS/MS		By matching	By matching	By MS/MS	By matching	By matching	By matching	Keep	+	3	3	0	7.9	7.9	0	54.882	0.0048193	2.6689	776870	4
	cyoD	A0Q4E3	15.3629	14.9168	15.2346	15.4623	15.6321	17.8751	18.5528	18.3086	-0.851847	-1.38238	-0.947818	-1.34891	-0.936916	-3.23964	-2.46543	-2.71159	-1.0935742	-2.80555333333333	+	Infected_macrophage_FRATN_proteome	0.000263585	0	1.71198	1.39838	By MS/MS	By MS/MS	By MS/MS	By MS/MS	By MS/MS						Keep	+	1	1	1	14.5	14.5	14.5	12.186	0	15.401	167470	5
	cspC	A0Q569	20.2282	20.0626	16.8145	20.4945	19.101	21.6673	21.807	21.5156	3.55434	3.43308	0.524742	3.61513	2.36915	0.994412	1.14913	0.756993	2.6992884	0.966845	+	Infected_macrophage_FRATN_proteome	0.0708286	0.0069	1.73244	0.967758	By MS/MS	By MS/MS	By MS/MS	By MS/MS	By MS/MS	By matching				By matching	Keep	+	5	5	5	76.1	76.1	76.1	7.3852	0	58.717	11912000	29
	FTN_1077	A0Q6U9	16.3921	16.0633	15.6654	16.7237	16.2578	20.1219	17.5318	19.3937	0.145042	-0.334964	-0.558572	-0.183089	-0.300646	-0.820742	-3.5351	-1.59257	-0.2464458	-1.982804	+	Infected_macrophage_FRATN_proteome	0.0292071	0.002976	1.73636	1.07889	By MS/MS	By MS/MS	By MS/MS	By MS/MS	By matching			By MS/MS			Keep	+	3	3	3	12.1	12.1	12.1	27.728	0.00154	3.565	397720	6
	deoC	A0A6N3JAE2	14.8095	14.0493	14.3754	15.5118	15.2251	17.6916	17.6542	17.8833	-1.3962	-2.17491	-1.72414	-1.30316	-1.35079	-3.43719	-3.40686	-3.15018	-1.58984	-3.33141	+	Infected_macrophage_FRATN_proteome	0.000265326	0	1.74157	1.41775	By MS/MS	By MS/MS	By MS/MS	By MS/MS	By MS/MS			By matching			Keep	+	4	4	4	19.7	19.7	19.7	26.666	0	24.469	294090	11
	pepN	A0Q8Q3	17.7398	17.0475	17.5198	17.8259	17.8671	20.2201	20.1355	20.3252	1.3428	0.583624	1.22186	0.914838	1.22166	-0.71502	-0.807281	-0.631955	1.0569564	-0.718085333333333	+	Infected_macrophage_FRATN_proteome	7.91722e-05	0	1.77504	1.49473	By MS/MS	By MS/MS	By MS/MS	By MS/MS	By MS/MS	By MS/MS	By matching	By matching	By matching	By matching	Keep	+	15	15	15	22.4	22.4	22.4	98.004	0	47.536	2878600	47
	nadA	A0Q5R9	17.6675	17.6467	17.1478	18.4332	17.9154	20.3946	20.2135	20.4947	1.27854	1.14991	0.854175	1.52935	1.26658	-0.527155	-0.725564	-0.457157	1.215711	-0.569958666666667	+	Infected_macrophage_FRATN_proteome	2.80888e-05	0	1.78567	1.54283	By MS/MS	By MS/MS	By MS/MS	By MS/MS	By MS/MS	By matching	By matching	By matching	By matching	By matching	Keep	+	7	7	7	24.9	24.9	24.9	38.019	0	19.355	2157300	21
	FTN_1644	A0Q8D7	17.5588	17.2159	16.8437	18.3452	18.3325	20.409	20.1025	20.277	1.18194	0.742773	0.553603	1.44031	1.65447	-0.511651	-0.841853	-0.68166	1.1146192	-0.678388	+	Infected_macrophage_FRATN_proteome	0.000741962	0	1.79301	1.39605	By MS/MS	By MS/MS	By MS/MS	By MS/MS	By MS/MS	By matching	By matching	By matching	By matching	By matching	Keep	+	14	14	14	20.5	20.5	20.5	105.38	0	43.55	2416800	46
	rpoZ	A0Q5J3	17.8297	17.5027	13.4656	17.9719	17.476	19.588	19.3975	19.6528	1.4227	1.01382	-2.54619	1.06257	0.857946	-1.39554	-1.58046	-1.32537	0.3621692	-1.43379	+	Infected_macrophage_FRATN_proteome	0.116216	0.00987283	1.79596	0.90758	By MS/MS	By MS/MS	By matching	By MS/MS	By MS/MS						Keep	+	4	4	4	54.2	54.2	54.2	8.1833	0	16.408	996300	14
	FTN_1018	A0Q6P0	18.0106	18.0828	17.0043	18.4282	17.0235	20.1944	20.2684	20.3939	1.58347	1.56205	0.712338	1.52429	0.437134	-0.742688	-0.668045	-0.561107	1.1638564	-0.65728	+	Infected_macrophage_FRATN_proteome	0.00145194	0	1.82114	1.37093	By MS/MS	By MS/MS	By MS/MS	By MS/MS	By MS/MS	By matching	By matching				Keep	+	6	6	6	44	44	44	26.451	0	46.843	2495700	32
	tpiA	A0Q8C4	18.1661	18.3789	18.0621	18.5613	18.3385	20.8264	20.7949	20.7695	1.72167	1.84188	1.75787	1.65897	1.66005	-0.0622799	-0.116447	-0.173766	1.728088	-0.117497633333333	+	Infected_macrophage_FRATN_proteome	3.04249e-08	0	1.84559	1.75568	By MS/MS	By MS/MS	By MS/MS	By MS/MS	By MS/MS	By matching		By matching	By matching	By matching	Keep	+	10	10	10	50.2	50.2	50.2	27.613	0	67.077	3860800	45
	engB	A0Q6R7	16.4836	16.9671	17.632	17.0838	17.3429	19.7818	19.5565	19.7622	0.226363	0.507641	1.33276	0.163924	0.734167	-1.18689	-1.41388	-1.21255	0.592971	-1.27110666666667	+	Infected_macrophage_FRATN_proteome	0.000628775	0	1.86408	1.44887	By MS/MS	By MS/MS	By MS/MS	By MS/MS	By MS/MS		By matching				Keep	+	6	6	6	39.1	39.1	39.1	22.303	0	17.753	1043000	16
	FTN_0915	A0Q6D8	17.6208	17.9001	17.4519	18.0865	17.4069	20.3122	19.9924	20.0871	1.23704	1.38938	1.15475	1.17853	0.793686	-0.615866	-0.957203	-0.877497	1.1506772	-0.816855333333333	+	Infected_macrophage_FRATN_proteome	1.25804e-05	0	1.96753	1.70944	By MS/MS	By MS/MS	By MS/MS	By MS/MS	By MS/MS	By matching	By MS/MS	By matching	By matching	By MS/MS	Keep	+	6	6	6	43.9	43.9	43.9	16.757	0	29.39	4357100	18
	sbcB	A0Q748	16.4171	15.182	16.049	17.2983	15.8302	18.6838	18.6851	18.8399	0.167262	-1.1401	-0.211972	0.380972	-0.735469	-2.36899	-2.32682	-2.16368	-0.3078614	-2.28649666666667	+	Infected_macrophage_FRATN_proteome	0.0019517	0	1.97864	1.43576	By MS/MS	By matching	By MS/MS	By MS/MS	By MS/MS	By matching	By matching		By MS/MS	By matching	Keep	+	3	3	3	8.3	8.3	8.3	55.803	0	8.6219	784190	8
	FTN_0169	A0Q4B4	18.1963	18.5662	18.226	18.5943	18.0059	20.6707	20.6508	20.6824	1.74851	2.01889	1.91987	1.69236	1.35074	-0.229907	-0.267416	-0.263589	1.746074	-0.253637333333333	+	Infected_macrophage_FRATN_proteome	1.25479e-05	0	1.99971	1.73378	By MS/MS	By MS/MS	By MS/MS	By MS/MS	By MS/MS						Keep	+	4	4	4	19.4	19.4	19.4	20.319	0	19.941	2362700	15
	ppdK	A0Q410	17.4196	17.2271	17.6589	17.8953	17.6128	19.9573	19.9704	20.0062	1.05822	0.753357	1.35934	0.985063	0.985167	-0.99795	-0.980251	-0.960924	1.0282294	-0.979708333333333	+	Infected_macrophage_FRATN_proteome	4.68377e-06	0	2.00794	1.77674	By MS/MS	By MS/MS	By MS/MS	By MS/MS	By MS/MS	By matching		By matching	By matching	By matching	Keep	+	25	25	24	36.1	36.1	34.3	97.587	0	64.898	5787500	83
	FTN_1273	A0Q7D9	16.4162	16.1834	15.8164	16.2519	16.0169	18.6609	18.6778	18.7212	0.166462	-0.225243	-0.422136	-0.619138	-0.545616	-2.39365	-2.33447	-2.28609	-0.3291342	-2.33807	+	Infected_macrophage_FRATN_proteome	4.08461e-05	0	2.00894	1.68961	By MS/MS	By matching	By MS/MS	By MS/MS	By MS/MS	By matching		By matching	By matching	By matching	Keep	+	5	5	5	9.1	9.1	9.1	64.009	0.00058634	4.5865	552840	8
	cydA	A0Q4D8	18.1518	17.315	17.1333	17.4242	18.4005	20.0534	20.0613	20.0103	1.70896	0.836428	0.839843	0.508367	1.71771	-0.894489	-0.885017	-0.956697	1.1222616	-0.912067666666667	+	Infected_macrophage_FRATN_proteome	0.000863743	0	2.03433	1.52726	By MS/MS	By MS/MS	By MS/MS	By MS/MS	By MS/MS		By matching	By matching	By MS/MS		Keep	+	10	10	10	22.8	22.8	22.8	64.229	0	67.746	3674800	37
	prsA	A0Q6N1	18.8448	19.0545	18.7647	19.5088	19.2743	21.4481	21.067	21.2319	2.32486	2.48036	2.45232	2.61773	2.53032	0.716045	0.205286	0.385179	2.481118	0.435503333333333	+	Infected_macrophage_FRATN_proteome	3.58812e-06	0	2.04561	1.8156	By MS/MS	By MS/MS	By MS/MS	By MS/MS	By MS/MS	By matching	By matching				Keep	+	9	9	9	37.6	37.6	37.6	34.909	0	43.587	4788900	35
	FTN_0753	A0Q5X9	16.8723	16.7063	15.811	16.5391	16.0459	18.7612	18.9456	18.9139	0.571815	0.261169	-0.427015	-0.3537	-0.516125	-2.28567	-2.0539	-2.08737	-0.0927712	-2.14231333333333	+	Infected_macrophage_FRATN_proteome	0.000415121	0	2.04954	1.58668	By MS/MS	By MS/MS	By matching	By matching	By matching						Keep	+	3	3	3	23.5	23.5	23.5	20.266	0.0028858	3.1502	411150	4
	atpB	A0Q8E5	16.255	16.408	16.5513	16.6334	16.3042	19.4533	18.8173	18.4282	0.0231954	-0.020052	0.264594	-0.266546	-0.253462	-1.54055	-2.18832	-2.58825	-0.05045412	-2.10570666666667	+	Infected_macrophage_FRATN_proteome	0.000211213	0	2.05525	1.63291	By MS/MS	By matching	By MS/MS	By MS/MS	By MS/MS						Keep	+	1	1	1	5.3	5.3	5.3	29.981	0.004308	2.7745	358160	4
	yajC	A0Q6W7	17.3167	19.5401	17.8329	20.0325	18.8884	20.9073	21.177	20.8139	0.966771	2.93929	1.53133	3.14765	2.17144	0.0292733	0.345588	-0.127979	2.1512962	0.0822941	+	Infected_macrophage_FRATN_proteome	0.0100888	0	2.069	1.32697	By MS/MS	By MS/MS	By MS/MS	By MS/MS	By MS/MS		By matching	By matching	By matching	By matching	Keep	+	4	4	4	25.4	25.4	25.4	12.865	0	12.064	3565700	18
	gplX	A0Q4N9	19.59	19.913	19.8871	20.4741	19.1737	21.7639	21.8196	21.7164	2.98714	3.2917	3.56169	3.59449	2.43676	1.11709	1.1652	1.02016	3.174356	1.10081666666667	+	Infected_macrophage_FRATN_proteome	0.00036041	0	2.07354	1.61043	By MS/MS	By MS/MS	By MS/MS	By MS/MS	By MS/MS		By MS/MS	By matching	By matching	By matching	Keep	+	11	11	11	32.9	32.9	32.9	34.813	0	68.804	7905800	47
	ribAB	A0Q458	16.2314	16.4458	16.2175	17.5393	17.296	19.1559	19.1738	19.2034	0.00222148	0.0149802	-0.0597235	0.624835	0.690551	-1.86073	-1.81482	-1.78882	0.254572836	-1.82145666666667	+	Infected_macrophage_FRATN_proteome	8.27399e-05	0	2.07603	1.70021	By MS/MS	By MS/MS	By MS/MS	By MS/MS	By MS/MS	By matching	By matching	By matching		By matching	Keep	+	8	8	8	25.8	25.8	25.8	44.584	0	24.313	1551300	26
	wbtO	A0Q7T1	16.6559	16.3789	15.5962	15.7875	16.3759	18.4555	18.306	19.0939	0.379491	-0.0466375	-0.621096	-1.04835	-0.180549	-2.61478	-2.72399	-1.90174	-0.3034283	-2.41350333333333	+	Infected_macrophage_FRATN_proteome	0.0013916	0	2.11007	1.53196	By MS/MS	By MS/MS	By MS/MS	By MS/MS	By MS/MS	By matching	By matching	By matching	By matching		Keep	+	3	3	3	14.8	14.8	14.8	21.837	0.00031017	6.1878	533120	8
	tmk	A0Q893	16.0688	15.8021	15.3269	16.1369	16.0536	18.416	18.1557	18.5011	-0.157483	-0.57359	-0.864421	-0.725424	-0.508295	-2.65731	-2.88145	-2.51307	-0.5658426	-2.68394333333333	+	Infected_macrophage_FRATN_proteome	2.08426e-05	0	2.1181	1.79911	By MS/MS	By MS/MS	By MS/MS	By MS/MS	By MS/MS	By matching	By matching		By matching		Keep	+	3	3	3	15.3	15.3	15.3	23.712	0.00030864	6.075	406580	6
	FTN_0139	A0Q485	16.1097	15.0195	15.2535	15.3951	15.2469	17.7259	18.2433	17.7522	-0.117253	-1.28856	-0.930741	-1.41101	-1.32863	-3.40026	-2.78968	-3.28538	-1.0152388	-3.15844	+	Infected_macrophage_FRATN_proteome	0.000826526	0	2.1432	1.59124	By matching	By matching	By MS/MS	By MS/MS	By MS/MS						Keep	+	1	1	1	17.5	17.5	17.5	6.7688	0.0010069	4.085	178740	3
	FTN_1519	A0Q819	17.0967	16.7509	14.7213	17.2603	16.1827	18.8392	18.5135	19.0131	0.771249	0.303318	-1.41161	0.34252	-0.377015	-2.20169	-2.5066	-1.98507	-0.0743076	-2.23112	+	Infected_macrophage_FRATN_proteome	0.00605684	0	2.15681	1.41843	By MS/MS	By MS/MS	By matching	By MS/MS	By MS/MS			By matching			Keep	+	4	4	4	36.4	36.4	36.4	14.021	0	10.971	839570	11
	FTN_1280	A0Q7E6	16.2569	14.987	15.81	16.4129	14.8527	18.1051	18.0029	18.0928	0.0248855	-1.31825	-0.427918	-0.470337	-1.72948	-2.99202	-3.04154	-2.93413	-0.7842199	-2.98923	+	Infected_macrophage_FRATN_proteome	0.00212113	0	2.20501	1.5437	By MS/MS	By MS/MS	By MS/MS	By MS/MS	By MS/MS	By matching		By matching	By matching	By matching	Keep	+	4	4	4	29.3	29.3	29.3	20.699	0	23.746	570420	13
	FTN_0034	A0Q3Y0	18.2048	18.2407	19.2558	18.1656	18.9206	20.6846	20.6188	20.7444	1.75606	1.71127	2.93772	1.25857	2.20139	-0.214941	-0.300943	-0.199651	1.973002	-0.238511666666667	+	Infected_macrophage_FRATN_proteome	0.0011137	0	2.21151	1.60387	By MS/MS	By MS/MS	By MS/MS	By MS/MS	By MS/MS	By matching	By matching	By matching	By MS/MS	By matching	Keep	+	23	23	23	28.4	28.4	28.4	128.9	0	67.615	4321600	62
	cas9	A0Q5Y3	16.2604	16.3171	16.9407	16.4928	16.2076	18.7043	18.7092	18.7991	0.027996	-0.103097	0.649477	-0.396492	-0.351693	-2.34692	-2.30157	-2.20575	-0.0347618	-2.28474666666667	+	Infected_macrophage_FRATN_proteome	0.000111878	0	2.24998	1.79609	By MS/MS	By MS/MS	By MS/MS	By MS/MS	By MS/MS	By matching	By MS/MS	By matching	By matching	By MS/MS	Keep	+	8	8	8	5.8	5.8	5.8	190.46	0.00031148	6.2939	1254500	11
	rpmE	A0Q4M1	18.1106	18.0828	17.6728	18.4151	18.5092	20.1164	20.1565	20.4927	1.67234	1.56205	1.37308	1.51104	1.81879	-0.826664	-0.78528	-0.459218	1.58746	-0.690387333333333	+	Infected_macrophage_FRATN_proteome	2.35918e-06	0	2.27785	2.01334	By MS/MS	By MS/MS	By MS/MS	By MS/MS	By MS/MS						Keep	+	3	3	3	62	62	62	8.1324	0	27.201	2217000	16
	deaD	A0Q5R7	17.8438	18.0618	18.5404	18.7276	18.5053	20.4491	20.3979	20.3131	1.43523	1.5422	2.23062	1.82725	1.81517	-0.46848	-0.532373	-0.644432	1.770094	-0.548428333333333	+	Infected_macrophage_FRATN_proteome	1.72941e-05	0	2.31852	1.95174	By MS/MS	By MS/MS	By MS/MS	By MS/MS	By MS/MS	By matching	By matching	By matching	By matching	By matching	Keep	+	25	24	24	50.1	50.1	50.1	64.004	0	116.26	10563000	86
	FTN_1685	A0Q8H7	16.5819	15.8458	15.5323	16.2139	16.9895	18.6971	18.0143	18.6605	0.313725	-0.533666	-0.678833	-0.654259	0.405515	-2.35468	-3.0296	-2.34869	-0.2295036	-2.57765666666667	+	Infected_macrophage_FRATN_proteome	0.000644396	0	2.34815	1.72322	By MS/MS	By MS/MS	By MS/MS	By MS/MS	By MS/MS			By matching			Keep	+	4	4	4	12.1	12.1	12.1	43.767	0	7.8457	730820	16
	glk	A0Q550	18.794	18.4937	18.9472	18.7665	19.1861	20.7232	20.8245	20.8404	2.27971	1.95037	2.6327	1.86661	2.44829	-0.173386	-0.085438	-0.10065	2.235536	-0.119824666666667	+	Infected_macrophage_FRATN_proteome	1.94227e-05	0	2.35536	1.97138	By MS/MS	By MS/MS	By MS/MS	By MS/MS	By MS/MS		By matching	By matching	By matching	By matching	Keep	+	7	7	7	27.2	27.2	27.2	37.592	0	39.79	5692200	23
	FTN_0900	A0Q6C3	16.5863	16.7937	17.3619	17.3708	16.9661	19.1657	19.0336	19.1972	0.317636	0.343766	1.06579	0.454333	0.383754	-1.85018	-1.96171	-1.79521	0.5130558	-1.86903333333333	+	Infected_macrophage_FRATN_proteome	1.58428e-05	0	2.38209	2.00144	By MS/MS	By MS/MS	By MS/MS	By MS/MS	By MS/MS	By MS/MS	By MS/MS	By matching	By matching	By MS/MS	Keep	+	7	7	7	13.4	13.4	13.4	69.415	0	16.951	1972200	27
	FTN_1270	A0Q7D6	16.016	16.375	15.8648	16.6066	16.0222	18.2237	18.3193	18.3602	-0.20942	-0.0502009	-0.378404	-0.291315	-0.540226	-2.86434	-2.71006	-2.65837	-0.29391318	-2.74425666666667	+	Infected_macrophage_FRATN_proteome	8.22208e-07	0	2.45034	2.19123	By matching	By MS/MS	By matching	By MS/MS	By MS/MS						Keep	+	3	3	3	18.9	18.9	18.9	25.9	0.00044991	5.2246	291800	4
	FTN_0134	A0Q480	16.0376	16.5265	15.5833	17.1371	16.7188	18.5616	18.4628	18.488	-0.188174	0.0912467	-0.632752	0.217858	0.153771	-2.50055	-2.55972	-2.52658	-0.07161006	-2.52895	+	Infected_macrophage_FRATN_proteome	2.28422e-05	0	2.45734	2.03257	By MS/MS	By MS/MS	By MS/MS	By MS/MS	By MS/MS				By matching		Keep	+	3	3	3	16.7	16.7	16.7	24.696	0.00030769	5.9814	474750	8
	ubiG	A0Q4R2	17.9623	18.2527	19.3533	19.5848	19.4606	20.5355	20.6734	20.6378	1.54054	1.72261	3.03409	2.69463	2.70357	-0.375463	-0.243739	-0.309583	2.339088	-0.309595	+	Infected_macrophage_FRATN_proteome	0.000545215	0	2.64868	1.89665	By MS/MS	By MS/MS	By MS/MS	By MS/MS	By MS/MS			By matching		By matching	Keep	+	6	6	6	26	26	26	26.007	0	13.968	2921300	14
	FTN_0841	A0Q664	18.7889	18.3386	16.3902	18.6302	18.9544	19.8661	19.7877	19.8634	2.27517	1.80379	0.105363	1.72869	2.23282	-1.09614	-1.17171	-1.10819	1.6291666	-1.12534666666667	+	Infected_macrophage_FRATN_proteome	0.00199986	0	2.75451	1.80159	By MS/MS	By MS/MS	By MS/MS	By MS/MS	By MS/MS	By matching	By matching	By matching	By matching	By matching	Keep	+	9	9	9	52.9	52.9	52.9	24.796	0	63.627	4196800	37
	ribC	A0Q459	15.3174	15.1	13.3354	14.066	13.7576	16.1714	16.4193	16.3495	-0.896603	-1.21501	-2.66383	-2.6394	-2.84309	-5.07383	-4.70063	-4.73192	-2.0515866	-4.83546	+	Infected_macrophage_FRATN_proteome	0.00241562	0	2.78387	1.79017	By MS/MS	By MS/MS	By MS/MS	By MS/MS	By MS/MS	By matching		By matching	By matching	By matching	Keep	+	5	5	5	26.9	26.9	26.9	22.251	0	23.008	1666500	12
	rpsL	A0Q4H9	20.3091	20.4446	20.6468	20.8947	20.6976	21.8434	21.6244	21.852	3.62624	3.7941	4.31258	4.02009	3.85395	1.21804	0.916231	1.19787	3.921392	1.11071366666667	+	Infected_macrophage_FRATN_proteome	3.19129e-06	0	2.81068	2.40098	By MS/MS	By MS/MS	By MS/MS	By MS/MS	By MS/MS			By matching			Keep	+	3	3	3	18.5	18.5	18.5	13.715	0	13.905	9438500	12
	hemE	A0Q8F6	20.3909	19.4927	19.9545	21.0478	20.5057	21.4653	21.4883	21.6474	3.69894	2.89449	3.62831	4.17501	3.67548	0.737888	0.742641	0.929727	3.614446	0.803418666666667	+	Infected_macrophage_FRATN_proteome	5.40313e-05	0	2.81103	2.20007	By MS/MS	By MS/MS	By MS/MS	By MS/MS	By MS/MS	By matching	By matching	By matching	By matching	By MS/MS	Keep	+	12	12	12	47.7	47.7	47.7	38.921	0	59.045	11423000	50
	FTN_1738	A0Q8M5	14.9497	15.3032	16.1486	16.445	16.2339	17.5657	17.573	17.6942	-1.25829	-1.02937	-0.121979	-0.44067	-0.324949	-3.57279	-3.49198	-3.34519	-0.6350516	-3.46998666666667	+	Infected_macrophage_FRATN_proteome	7.02811e-05	0	2.83494	2.19203	By MS/MS	By MS/MS	By MS/MS	By MS/MS	By MS/MS	By matching					Keep	+	12	12	12	27.1	27.1	27.1	58.565	0	50.869	1254700	31
	topA	A0Q520	19.2532	21.3141	18.7648	19.5383	19.3289	21.0457	20.9447	21.0856	2.68782	4.61583	2.45241	2.64758	2.58109	0.205029	0.0492974	0.193442	2.996946	0.149256133333333	+	Infected_macrophage_FRATN_proteome	0.00193888	0	2.84769	1.84498	By MS/MS	By MS/MS	By MS/MS	By MS/MS	By MS/MS	By matching	By matching	By matching	By matching	By matching	Keep	+	12	12	12	19.8	19.8	19.8	87.263	0	55.329	4752100	34
	FTN_0861	A0Q684	20.8201	20.0048	19.84	21.4117	20.1747	21.6885	21.5573	21.629	4.08038	3.37846	3.51514	4.54323	3.36766	1.02133	0.830649	0.905612	3.776974	0.919197	+	Infected_macrophage_FRATN_proteome	9.47076e-05	0	2.85778	2.17879	By MS/MS	By MS/MS	By MS/MS	By MS/MS	By MS/MS			By matching	By matching	By matching	Keep	+	19	19	18	49.2	49.2	47.2	46.98	0	80.838	26266000	91
	rpmI	A0Q760	19.3028	19.3926	18.7914	20.0646	19.6912	21.0014	20.7677	20.6628	2.7319	2.79989	2.47871	3.18013	2.91802	0.148772	-0.144944	-0.283802	2.82173	-0.0933246666666667	+	Infected_macrophage_FRATN_proteome	3.44085e-06	0	2.91505	2.47195	By MS/MS	By MS/MS	By MS/MS	By MS/MS	By MS/MS						Keep	+	1	1	1	20	20	20	7.3397	0.0010021	3.9753	2934500	6
	FTN_0430	A0Q518	21.216	21.4618	20.8394	21.2498	21.3036	22.0764	21.8415	22.1099	4.43223	4.75541	4.50295	4.3794	4.41751	1.51394	1.19313	1.53587	4.4975	1.41431333333333	+	Infected_macrophage_FRATN_proteome	2.41016e-07	0	3.08319	2.75033	By MS/MS	By MS/MS	By MS/MS	By MS/MS	By MS/MS	By matching	By MS/MS	By MS/MS	By MS/MS	By matching	Keep	+	5	5	5	57.4	57.4	57.4	17.239	0	27.146	21310000	22
	FTN_0965	A0Q6I8	19.2311	19.3645	19.2581	19.6595	18.0644	20.3254	20.0776	20.2242	2.66817	2.77333	2.93999	2.77022	1.40514	-0.601656	-0.86794	-0.736112	2.51137	-0.735236	+	Infected_macrophage_FRATN_proteome	0.000135885	0	3.24661	2.3569	By MS/MS	By MS/MS	By MS/MS	By MS/MS	By MS/MS			By matching	By matching	By matching	Keep	+	15	15	15	38.8	38.8	38.8	50.981	0	95.952	11810000	66
	FTN_1758	A0Q8P4	15.7675	15.9159	15.8669	16.1192	16.0037	17.1674	17.0362	17.2584	-0.453859	-0.469625	-0.376506	-0.741783	-0.559038	-4.00154	-4.05432	-3.79461	-0.5201622	-3.95015666666667	+	Infected_macrophage_FRATN_proteome	4.47048e-08	0	3.42999	3.11393	By MS/MS	By MS/MS	By MS/MS	By MS/MS	By MS/MS						Keep	+	3	3	3	17	17	17	23.234	0	8.5159	654430	16
	orn	A0Q414	16.519	15.3173	16.1359	16.7325	17.4362	17.3445	17.9482	17.4958	0.257823	-1.01649	-0.133453	-0.174955	0.820933	-3.81088	-3.09885	-3.54979	-0.0492284	-3.48650666666667	+	Infected_macrophage_FRATN_proteome	0.000201465	0	3.43728	2.40555	By matching	By MS/MS	By matching	By matching	By MS/MS	By MS/MS	By matching	By matching		By matching	Keep	+	3	3	3	27	27	27	20.66	0	7.2382	916400	4
	FTN_0880	A0Q6A3	16.7807	15.0973	17.1717	17.8959	17.6179	17.8715	18.0194	18.0289	0.490407	-1.21748	0.877796	0.985671	0.98991	-3.24351	-3.02425	-3.00003	0.4252608	-3.08926333333333	+	Infected_macrophage_FRATN_proteome	0.000788882	0	3.51452	2.24737	By MS/MS	By MS/MS	By MS/MS	By MS/MS	By MS/MS	By matching	By matching		By matching	By matching	Keep	+	17	17	17	45.7	45.7	45.7	46.28	0	76.002	3656100	62
	hsdM	A0Q5T1	19.6949	19.4578	20.6201	20.0862	20.2171	19.9004	19.9557	20.0551	3.08037	2.86151	4.28619	3.20198	3.40709	-1.05921	-0.995652	-0.910497	3.367428	-0.988453	+	Infected_macrophage_FRATN_proteome	1.16056e-05	0	4.35588	3.27595	By MS/MS	By MS/MS	By MS/MS	By MS/MS	By MS/MS	By MS/MS	By matching	By MS/MS	By matching	By matching	Keep	+	6	6	6	16.8	16.8	16.8	56.131	0	23.795	7988500	15
	FTN_0718	A0Q5U5	19.2395	19.6883	19.9833	20.1729	19.5061	19.6468	19.2646	19.4619	2.67564	3.07934	3.65678	3.28971	2.74588	-1.33223	-1.71969	-1.52224	3.08947	-1.52472	+	Infected_macrophage_FRATN_proteome	1.79587e-06	0	4.61419	3.67926	By MS/MS	By MS/MS	By MS/MS	By MS/MS	By MS/MS			By matching	By MS/MS	By matching	Keep	+	6	6	6	29.5	29.5	29.5	32.255	0	18.06	7152700	11
	slt	A0Q577	23.1823	22.3778	21.8434	22.9674	22.5808	21.7181	21.8135	21.8628	6.17976	5.62109	5.4953	6.1174	5.60527	1.05892	1.15742	1.21203	5.803764	1.14279	+	Infected_macrophage_FRATN_proteome	3.32755e-07	0	4.66097	3.90644	By MS/MS	By MS/MS	By MS/MS	By MS/MS	By MS/MS	By matching	By MS/MS	By MS/MS	By MS/MS	By matching	Keep	+	12	12	12	25.5	25.5	25.5	76.964	0	28.363	54050000	28
	bioD	A0Q635	17.1015	16.001	16.6138	17.5121	17.2527	15.923	16.2798	16.0134	0.775514	-0.39188	0.326369	0.597312	0.650284	-5.34126	-4.84678	-5.07853	0.3915198	-5.08885666666667	+	Infected_macrophage_FRATN_proteome	1.65666e-06	0	5.48038	4.2231	By MS/MS	By MS/MS	By MS/MS	By MS/MS	By MS/MS	By matching				By matching	Keep	+	8	8	8	47.1	47.1	47.1	25.022	0	56.831	2229800	34
	bioC	A0Q636	14.8136	14.8973	14.2152	14.9378	15.0258	13.3261	15.6321	13.5561	-1.39217	-1.4002	-1.86889	-1.83366	-1.55346	-8.13707	-5.5254	-7.61264	-1.609676	-7.09170333333333	+	Infected_macrophage_FRATN_proteome	9.52899e-05	0	5.48203	3.42958	By MS/MS	By MS/MS	By MS/MS	By MS/MS	By MS/MS					By matching	Keep	+	5	5	5	24.1	24.1	24.1	28.72	0	15.877	316230	14
	bioF	A0Q637	14.7337	15.0417	15.277	15.422	14.9841	13	13	13	-1.47076	-1.26827	-0.909507	-1.38615	-1.59586	-8.48815	-8.28292	-8.18612	-1.3261094	-8.31906333333333	+	Infected_macrophage_FRATN_proteome	1.33818e-08	0	6.99295	5.98138	By MS/MS	By MS/MS	By MS/MS	By MS/MS	By MS/MS					By matching	Keep		4	4	4	15.2	15.2	15.2	42.423	0	12.784	386450	11
	bioA	A0A6N3JF13	14.903	15.2581	15.417	15.5519	15.1496	13	13	13	-1.30423	-1.07058	-0.783012	-1.2661	-1.42757	-8.48815	-8.28292	-8.18612	-1.1702984	-8.31906333333333	+	Infected_macrophage_FRATN_proteome	9.58872e-09	0	7.14876	6.14409	By MS/MS	By MS/MS	By MS/MS	By MS/MS	By MS/MS						Keep		3	3	3	9.8	9.8	9.8	49.199	0	12.268	304450	10
	cspA	A0Q5V0	18.9101	17.1423	16.9269	19.3467	18.795	15.6988	15.5039	15.6089	2.38289	0.673215	0.635838	2.4537	2.08458	-5.58263	-5.65966	-5.49567	1.6460446	-5.57932	+	Infected_macrophage_FRATN_proteome	1.16466e-05	0	7.22536	4.67011	By MS/MS	By MS/MS	By MS/MS	By MS/MS	By MS/MS						Keep	+	3	3	3	34.3	34.3	34.3	7.3342	0.00015903	6.8946	2269500	9
	bioB	A0Q638	18.2323	18.3083	17.4007	18.9299	17.6532	14.7597	14.9089	14.7773	1.7805	1.77516	1.10414	2.03195	1.02274	-6.59366	-6.28303	-6.35327	1.542898	-6.40998666666667	+	Infected_macrophage_FRATN_proteome	1.1927e-07	0	7.95288	6.22582	By MS/MS	By MS/MS	By MS/MS	By MS/MS	By MS/MS	By matching				By matching	Keep	+	12	12	12	45	45	45	34.881	0	167.06	6601000	59
[truncated: 40 more columns]
