# Supplementary material for: Dual proteomics of infected macrophages reveal bacterial and host players involved in the Francisella intracellular life cycle and cell to cell dissemination by merocytophagy
Source: Sci Rep. 2024 Apr 2;14:7797. doi: 10.1038/s41598-024-58261-x (PMC10987565; doi:10.1038/s41598-024-58261-x)
Supplement: Supplementary file 11 — Supplementary Table S4. [file 41598_2024_58261_MOESM11_ESM.xls]

## Sheet: Feuil1
		Table S4. Mouse Proteins identifies in macrophages BMMs
		Legend : Identification of mouse proteins in bone marrow macrophages (BMMs).
		I1_4060	I2_4061	I3_4062	I4_4063	I5_4064	NI1_4054	NI2_4055	NI3_4056	NI4_4057	NI5_4058	C: matrix162	C: Student's T-test Significant I_NI	C: Student's T-test significant	N: Peptides	N: Razor + unique peptides	N: Unique peptides	N: Sequence coverage [%]	N: Unique + razor sequence coverage [%]	N: Unique sequence coverage [%]	N: Mol. weight [kDa]	N: Q-value	N: Score	N: Intensity	N: MS/MS count	N: Student's T-test p-value I_NI	N: Student's T-test q-value I_NI	N: Student's T-test Difference I_NI	N: Student's T-test Test statistic I_NI	T: Protein IDs	T: Majority protein IDs	T: Protein names	T: Gene names	T: id
		18.2546	18.2383	17.7928	17.894	17.09	17.1868	18.2936	17.8994	17.7395	18.0859				1	1	1	21.2	21.2	21.2	9.223	0	10.69	81311	5	0.964767	0.975501	0.0129047	0.0336793	Q3UQD2;B9V1K9;A0A075DCB1;A0A067XL99;B9V192;Q7GIP3;Q5GA74;Q4JFM6;N0DTI5;K7XJX5;A3R488;A0A023J6F2;Q7JCZ8;A3R462;A3E4B7;A0A6M8U123;A0A141CM51;A0A141CM38;A0A141CM25;A0A0F6PYU6;A0A067XKV1;A0A023J5Y5;A0A023J6G4;A0A023J5X2;Q3UQ68;Q9MD82;A0A023J6C1;A0A067XKN8;A0A023J6L2;A0A023J6J5;A0A023J6I6;A0A023J6G8;A0A023J5Z8;Q3UVI0;A0A023J679;A0A023J6A9;A0A067XKW0;A0A023J672;A0A023J655;A0A023J627;A0A023J611;P03921	Q3UQD2;B9V1K9;A0A075DCB1;A0A067XL99;B9V192;Q7GIP3;Q5GA74;Q4JFM6;N0DTI5;K7XJX5;A3R488;A0A023J6F2;Q7JCZ8;A3R462;A3E4B7;A0A6M8U123;A0A141CM51;A0A141CM38;A0A141CM25;A0A0F6PYU6;A0A067XKV1;A0A023J5Y5;A0A023J6G4;A0A023J5X2;Q3UQ68;Q9MD82;A0A023J6C1;A0A067XKN8;A0A023J6L2;A0A023J6J5;A0A023J6I6;A0A023J6G8;A0A023J5Z8;Q3UVI0;A0A023J679;A0A023J6A9;A0A067XKW0;A0A023J672;A0A023J655;A0A023J627;A0A023J611;P03921	NADH-ubiquinone oxidoreductase chain 5	mt-Nd6;Nd5;ND5;mt-Nd5;Mtnd5	0
		17.6002	19.4772	17.8849	17.6964	18.4138	17.7246	18.7638	19.2521	18.7295	18.5582				2	2	2	5.2	5.2	5.2	51.881	0	4.5751	134800	5	0.38512	0.378751	-0.391142	-0.743953	P03911;A0A141CM24;W0TGY1;Q9ME04;Q7JCZ9;Q7JCY6;Q5GA75;K7X7Z6;A0A6M8U8E2;K7X731;B9V1K8;A9UIX0;A3R4A0;A3R461;A3E4B6;A0A075DCI1;F1JVR2;A0A023J5X7;A0A023J6E1;A0A0F6Q0S0;A0A023J5Z0;A0A023J632;A0A023J654;A0A023J663;A0A023J684;A0A023J692;A0A141CM50;A0A023J6C5;A0A023J6K5;A0A023J6M1;A0A067XKR4;A0A067XKW7;A0A0F6PZ84;A0A023J6G6;Q3UQ59	P03911;A0A141CM24;W0TGY1;Q9ME04;Q7JCZ9;Q7JCY6;Q5GA75;K7X7Z6;A0A6M8U8E2;K7X731;B9V1K8;A9UIX0;A3R4A0;A3R461;A3E4B6;A0A075DCI1;F1JVR2;A0A023J5X7;A0A023J6E1;A0A0F6Q0S0;A0A023J5Z0;A0A023J632;A0A023J654;A0A023J663;A0A023J684;A0A023J692;A0A141CM50;A0A023J6C5;A0A023J6K5;A0A023J6M1;A0A067XKR4;A0A067XKW7;A0A0F6PZ84;A0A023J6G6;Q3UQ59	NADH-ubiquinone oxidoreductase chain 4	Mtnd4;ND4;mt-Nd4;Nd4	1
		19.1298	17.8457	19.2356	16.4605	16.6471	17.4158	19.2938	18.8632	18.8924	19.0411				1	1	1	14.9	14.9	14.9	7.7662	0.0012858	2.8979	124000	5	0.249911	0.193486	-0.837553	-1.08053	Q7JD02;Q7JCZ0;Q5GA80;D2J4F9;A3R456;A3R404;A3E4B1;A0A141CM32;A0A0F6PXT9;A0A075DCI0;A0A067XKW5;A0A023J6C2;A0A023J653;A0A023J5Y9;P03930	Q7JD02;Q7JCZ0;Q5GA80;D2J4F9;A3R456;A3R404;A3E4B1;A0A141CM32;A0A0F6PXT9;A0A075DCI0;A0A067XKW5;A0A023J6C2;A0A023J653;A0A023J5Y9;P03930	ATP synthase protein 8	Atp8;mt-Atp8;ATP8;Mtatp8	2
		21.6263	21.71	21.5445	21.5378	21.4428	21.8766	22.2575	22.1479	22.1014	22.1573		+	I_NI	2	2	2	4.3	4.3	4.3	56.909	0	10.795	1133500	14	0.000124276	0.00210356	-0.535855	-3.01657	P00397;A0A286T4G6;Q5GA82;Q70YN3;Q7JD04;Q9MD68;A3E4A9;A0A286T4G8;A0A286T4I5;A0A286T4B5;A0A286T486;A0A0F6PYU7;A0A075DCV7;A0A067XKP8;A0A023J6G7;A3R454;A0A6M5UNR0;A0A6M5UP21;A0A6M5UNG0;A0A6M5ULW6;A0A6M5ULU7;A0A6M5UL53;A0A6M5UKG8;A0A6M5UPW9;A0A023J612;A0A140GE50;Q3UTW3;Q3UQ58;Q3TRT0;Q3TML7;B3IYS1;Q35042	P00397;A0A286T4G6;Q5GA82;Q70YN3;Q7JD04;Q9MD68;A3E4A9;A0A286T4G8;A0A286T4I5;A0A286T4B5;A0A286T486;A0A0F6PYU7;A0A075DCV7;A0A067XKP8;A0A023J6G7;A3R454;A0A6M5UNR0;A0A6M5UP21;A0A6M5UNG0;A0A6M5ULW6;A0A6M5ULU7;A0A6M5UL53;A0A6M5UKG8;A0A6M5UPW9;A0A023J612;A0A140GE50;Q3UTW3;Q3UQ58;Q3TRT0;Q3TML7;B3IYS1;Q35042	Cytochrome c oxidase subunit 1	Mtco1;COX1;COI;mt-Co1;COXI	3
		21.4979	21.2642	21.2741	21.5671	21.1675	22.1704	21.8455	22.2241	22.1758	21.5972		+	I_NI	1	1	1	5.4	5.4	5.4	29.922	0	9.4056	840180	10	0.00195008	0.00501326	-0.648424	-2.66338	Q9MQW4;Q7JCX7;Q7JCA9;Q5GA78;K7XK11;G3EBA9;B9V188;A3R458;A3R3W7;A3E4B3;A0A141CM47;A0A0F6PYW7;A0A075DCG2;A0A023J6D3;A0A023J699;A0A023J698;A0A023J667;A0A023J659;A0A023J622;P00416	Q9MQW4;Q7JCX7;Q7JCA9;Q5GA78;K7XK11;G3EBA9;B9V188;A3R458;A3R3W7;A3E4B3;A0A141CM47;A0A0F6PYW7;A0A075DCG2;A0A023J6D3;A0A023J699;A0A023J698;A0A023J667;A0A023J659;A0A023J622;P00416	Cytochrome c oxidase subunit 3	COX3;mt-Co3;COXIII;Co3	4
		22.864	22.5251	22.1358	20.0827	22.6391	23.3707	22.916	22.7019	22.7733	22.5831				5	5	5	27.8	27.8	27.8	25.976	0	47.227	3300000	34	0.156187	0.114971	-0.819672	-1.31418	Q7JD03;Q7JCZ1;Q5GA81;K7XKA7;K7XK22;A3R481;A3R455;A0A0F6PXF3;A0A075DC90;A0A023J6F3;P00405;A3E4B0;A0A023J6I7;A0A023J607;A0A023J5Y1	Q7JD03;Q7JCZ1;Q5GA81;K7XKA7;K7XK22;A3R481;A3R455;A0A0F6PXF3;A0A075DC90;A0A023J6F3;P00405;A3E4B0;A0A023J6I7;A0A023J607;A0A023J5Y1	Cytochrome c oxidase subunit 2	COX2;mt-Co2;COXII;Mtco2	5
		20.6875	17.7324	19.5157	19.8592	20.5162	19.4243	20.0443	19.8127	20.1666	19.898				3	3	3	24.3	24.3	24.3	17.31	0	9.4672	432850	14	0.712763	0.749503	-0.206963	-0.322125	A0A023T778;Q9CQL1;P61327;G3UZW7	A0A023T778;Q9CQL1;P61327;G3UZW7	Protein mago nashi homolog 2;Protein mago nashi homolog	Magohb;Magoh	6
		19.301	19.4843	17.6653	16.6926	17.8956	17.3127	17.8774	17.7033	18.38	18.3243				2	2	2	18.1	18.1	18.1	14.347	0	3.57	150480	6	0.621575	0.64964	0.288231	0.435748	A0A494BA51;A0A494BAF4;G3UX44;A0A068BEQ2;P50171	A0A494BA51;A0A494BAF4;G3UX44;A0A068BEQ2;P50171	Estradiol 17-beta-dehydrogenase 8	H2-Ke6;Hsd17b8	7
		17.5382	18.6798	18.9326	18.2405	17.3045	18.8203	18.3295	18.1067	18.0157	17.5025				6	6	6	9.9	9.9	9.9	75.958	0	24.131	269640	15	0.967903	0.975277	-0.0158367	-0.0328923	Q3TBA3;Q78E61;Q64333;Q62429;Q62428;Q3U6V4;Q3U543;A0A068BER1;P21958;Q5D0F3;F6QHF1;Q9QWR3	Q3TBA3;Q78E61;Q64333;Q62429;Q62428;Q3U6V4;Q3U543;A0A068BER1;P21958;Q5D0F3	Antigen peptide transporter 1	Tap1	8
		23.2089	23.0449	23.0439	23.1892	23.173	23.9463	23.5554	23.5172	23.5763	23.5227		+	I_NI	11	11	11	54.1	54.1	54.1	24.489	0	47.398	12059000	81	0.00056149	0.00554386	-0.491605	-2.5999	Q78ZJ8;A0A068BFR3;P46638;G3UY29;E9Q3P9;F8WGS1;G3UZD3;Q0PD45;P62492;Q3UZ37;G3UZL4;Q9QWU0;E9Q6B3	Q78ZJ8;A0A068BFR3;P46638;G3UY29;E9Q3P9;F8WGS1;G3UZD3;Q0PD45;P62492;Q3UZ37	Ras-related protein Rab-11B;Ras-related protein Rab-11A	Rab11b;Rab11a	9
		19.9881	19.9444	20.1063	19.7236	17.2935	18.8256	18.4758	18.5751	18.5292	18.4403				1	1	1	3.2	3.2	3.2	50.656	0.00032573	3.114	148550	4	0.155791	0.112849	0.841969	1.321	A0A068BIT0;Q14C53;Q31125	A0A068BIT0;Q14C53;Q31125	Zinc transporter SLC39A7	Slc39a7	10
		21.9563	21.9306	21.7001	21.9834	22.3786	22.2372	22.4134	22.3734	22.3984	22.4432				10	10	10	39.5	39.5	39.5	30.359	0	67.376	4165500	74	0.0104263	0.035065	-0.383274	-1.78109	A0A068BIT8;P28063;G3UZW8;A0A494BAB6	A0A068BIT8;P28063;G3UZW8	Proteasome subunit beta type;Proteasome subunit beta type-8	Psmb8	11
		20.1157	19.931	20.0213	20.0199	17.7643	16.5553	17.6908	16.5779	17.5521	17.6799		+	I_NI	7	7	7	15.2	15.2	15.2	70.481	0	11.915	206140	8	0.00199617	0.000261307	2.35922	3.78074	D3Z3A6;D3YXR5;A0A068EW80;Q60953;F7BTZ2;Q8BSJ6	D3Z3A6;D3YXR5;A0A068EW80;Q60953;F7BTZ2	Protein PML	Pml	12
		18.3475	17.145	16.9203	18.0821	18.4697	17.9656	18.1381	18.5884	17.4398	17.8434				4	4	3	6.2	6.2	5	95.91	0	5.6131	240390	9	0.599553	0.654154	-0.202143	-0.430266	P48193;A0A068WAQ5;A2A841;B6ZHC8;A2A842;A0A571BEG4;A0A068WAZ7;A2A839;A2A838;B6ZHC3;F7BUB8;B6ZHC2;F6S4K9;A2AD32;Q3V048;Q3U0G7;A0A1D5RLV1;A7MCX4;F7CR30;Q3UH12	P48193;A0A068WAQ5;A2A841;B6ZHC8;A2A842;A0A571BEG4;A0A068WAZ7;A2A839;A2A838;B6ZHC3;F7BUB8;B6ZHC2;F6S4K9;A2AD32;Q3V048	Protein 4.1	Epb41;Epb4.1	13
		20.7304	21.5603	21.6658	20.4003	19.7559	13.8831	19.3746	19.3351	18.5235	20.8311				1	1	1	12.7	12.7	12.7	10.502	0.0034537	2.6044	214570	6	0.085288	0.0322222	2.43306	1.81628	A2NVX2;A2NVX3;Q58EU8;A0A0D5ZY64;A0A125T906;A0A125T908;A2P1G9;Q65ZC0;A2NHM3;A2NV19;U5JE78;A0A0G2JDE5;F6XWB2;A0A140T8N1;A0A075B5K8;A0A075B5N0;A0A140T8M9;A0A140T8M0;A0A0B4J1I0;Q5F2I0;B5UB67;B5DC72;Q53VP8;A0A2S0DFH2;A0A2S0DFI6;A0A2S0DFH4;A0A2S0DFH3;A2NVX1;A2NVX0;A2NVW8;A2NN81;P01631	A2NVX2;A2NVX3;Q58EU8;A0A0D5ZY64;A0A125T906;A0A125T908;A2P1G9;Q65ZC0;A2NHM3;A2NV19;U5JE78;A0A0G2JDE5;F6XWB2;A0A140T8N1;A0A075B5K8;A0A075B5N0;A0A140T8M9;A0A140T8M0;A0A0B4J1I0;Q5F2I0;B5UB67;B5DC72;Q53VP8;A0A2S0DFH2;A0A2S0DFI6;A0A2S0DFH4;A0A2S0DFH3;A2NVX1;A2NVX0;A2NVW8;A2NN81;P01631	Ig kappa chain V-II region 26-10	Igk;Igkc;Igkv1-117;Igkv1-115;Igkv1-99;Igkv1-35;Igkv1-110;IgG1 anti-TS1 VL;EP3-1VL;Na;Igh-V7183	14
		24.7055	24.3215	24.4431	23.9305	24.9626	25.52	25.1479	25.0814	25.538	24.9715		+	I_NI	8	8	3	49.3	49.3	31.1	16.689	0	68.851	9847100	51	0.00599559	0.00684274	-0.779124	-2.51115	A0A077S2U6;P08905	A0A077S2U6;P08905	Lysozyme;Lysozyme C-2	Lyz2	16
		24.3387	25.0721	25.5092	25.2646	24.4217	22.778	25.426	24.1066	24.2223	25.2505				6	1	1	26.4	8.1	8.1	16.794	0	13.156	5244400	10	0.316722	0.278597	0.564602	0.898052	A0A077S9N1;P17897	A0A077S9N1;P17897	Lysozyme;Lysozyme C-1	Lyz1	17
		21.0835	20.5283	20.3911	20.349	20.3834	20.0968	21.1598	21.2229	21.0779	21.2648				4	4	4	47.4	47.4	47.4	10.657	0	14.503	1462500	30	0.145412	0.161257	-0.417409	-1.16341	A0A087WQE6;A0A087WNT1;P83940;A0A087WPE4	A0A087WQE6;A0A087WNT1;P83940;A0A087WPE4	Transcription elongation factor B polypeptide 1	Tceb1	18
		17.8353	18.3194	18.0664	16.9929	18.5779	18.6533	18.6962	18.9024	18.459	18.9179				4	4	4	13.1	13.1	13.1	53.974	0	14.366	225100	8	0.0271844	0.0207356	-0.767351	-1.99581	A0A087WNV1;A0A087WSR7;A0A087WR52;Q8K2K6;A0A087WRL1	A0A087WNV1;A0A087WSR7;A0A087WR52;Q8K2K6;A0A087WRL1	Arf-GAP domain and FG repeat-containing protein 1	Agfg1	19
		18.5073	16.5648	17.7173	21.4697	19.0812	17.5496	18.4145	18.524	18.0256	17.8654				3	3	3	25.4	25.4	25.4	14.948	0	11.73	216410	8	0.499308	0.472845	0.592257	0.632052	A0A087WP24;A0A087WRJ2;A0A087WPF8;A0A087WSR2;E9QN99;Q8VCR7	A0A087WP24;A0A087WRJ2;A0A087WPF8;A0A087WSR2;E9QN99;Q8VCR7	Alpha/beta hydrolase domain-containing protein 14B	Abhd14b	21
		17.1877	17.66	17.7165	18.3758	17.889	19.6855	20.4983	20.8128	20.2177	19.7877		+	I_NI	24	24	23	13.2	13.2	12.8	246.24	0	89.179	1177800	52	2.77631e-05	0	-2.43461	-6.30931	B2RWY0;A0A087WRP5;A0A087WQ86;E9QM99;Q8BZN6;A0A2X0U4P8;A0A0R4J2B7;A0A087WS26;A0A087WQA1;Q8BLX9	B2RWY0;A0A087WRP5;A0A087WQ86;E9QM99;Q8BZN6;A0A2X0U4P8;A0A0R4J2B7	Dedicator of cytokinesis protein 10	Dock10	22
		19.972	20.6272	20.7383	20.3452	17.7175	19.2214	18.1988	18.365	18.6727	18.2528				6	6	6	11.1	11.1	11.1	67.703	0	10.498	456900	19	0.0523472	0.0235578	1.33793	1.94556	A0A087WRN1;Q3TSZ0;A0A087WQA0;Q3UR37;F8WI22;Q3UDL9;Q8K019;Q3TRC6;Q05C67	A0A087WRN1;Q3TSZ0;A0A087WQA0;Q3UR37;F8WI22;Q3UDL9;Q8K019;Q3TRC6	Bcl-2-associated transcription factor 1	Bclaf1	23
		21.3537	21.0661	21.0413	21.009	21.2839	20.9696	20.9968	21.0925	20.9468	20.9208				8	8	8	18	18	18	51.209	0	15.792	1653100	34	0.0612525	0.256661	0.16547	0.939921	A0A087WQS2;Q9CQC6;A0A087WPF9;Q9CVI6	A0A087WQS2;Q9CQC6;A0A087WPF9	Basic leucine zipper and W2 domain-containing protein 1	Bzw1	25
		20.6014	20.6176	20.388	20.4819	20.7902	20.7013	20.7077	20.6186	20.5916	20.5163				14	14	14	35.8	35.8	35.8	55.257	0	33.75	1882600	42	0.523418	0.774175	-0.0512718	-0.289924	Q4FK85;Q3U607;A0A087WQT6;O89110	Q4FK85;Q3U607;A0A087WQT6;O89110	Caspase-8;Caspase-8 subunit p18;Caspase-8 subunit p10	Casp8	26
		22.185	21.9033	23.2275	23.0182	21.7425	17.0569	17.5471	18.3307	18.2489	18.0072		+	I_NI	17	17	17	8.4	8.4	8.4	272.53	0	137.93	2758900	70	2.18968e-06	0	4.57715	9.48654	P11276;Q3UH17;A0A087WR50;Q3UGY5;Q3UHL6;A0A087WSN6;B9EHT6;A0A087WS56;B7ZNJ1;Q3TCF1;Q3TBB4;Q3TCL7;Q3UHR1;Q3UZF9;Q8R3F3;Q4KL80;A0A087WS99;Q99KD0;A0A087WQW8;A0A087WQE0	P11276;Q3UH17;A0A087WR50;Q3UGY5;Q3UHL6;A0A087WSN6;B9EHT6;A0A087WS56;B7ZNJ1;Q3TCF1;Q3TBB4;Q3TCL7;Q3UHR1	Fibronectin;Anastellin	Fn1	27
		17.8391	18.2622	17.3581	18.2134	17.3852	17.3373	17.2097	17.4235	17.16	16.201				2	2	2	13.2	13.2	13.2	19.632	0	11.289	91671	6	0.0351104	0.0267623	0.745287	1.89029	A0A087WRH2;J3QPY3;D3Z3C1;Q9WUD8;Q3U119	A0A087WRH2;J3QPY3;D3Z3C1;Q9WUD8;Q3U119	Fas apoptotic inhibitory molecule 1	Faim;Gm6432	29
		20.8318	20.5915	20.7568	20.5274	20.8123	19.6616	19.718	19.801	19.6272	19.5365		+	I_NI	2	2	2	10.3	10.3	10.3	26.184	0	5.2715	274100	11	7.69268e-07	0	1.03511	5.89931	A0A087WRY3;Q80XU3	A0A087WRY3;Q80XU3	Nuclear ubiquitous casein and cyclin-dependent kinase substrate 1	Nucks1	32
		21.8418	21.6799	21.7669	22.0314	20.4931	21.7202	22.8736	22.853	22.7684	22.8615				2	2	2	27.1	27.1	27.1	6.5243	0	11.618	2376200	23	0.0177535	0.0102489	-1.05275	-2.31911	Q61935;A0A087WRZ7;A0A0G2JDM3;Q545G5;E9PWG4;Q6PCW9;A0A0G2JDW2;Q545T7;P05977;P09542	Q61935;A0A087WRZ7;A0A0G2JDM3;Q545G5;E9PWG4;Q6PCW9;A0A0G2JDW2;Q545T7;P05977;P09542	Myosin light chain 1/3, skeletal muscle isoform;Myosin light chain 3	Myl3;Myl1	33
		23.0969	23.0283	22.9725	22.8016	23.1657	23.9565	23.6641	23.5408	23.6515	23.6147		+	I_NI	6	4	4	41.3	34.8	34.8	20.136	0	70.968	4135700	29	9.89701e-05	0.000639004	-0.672549	-3.46104	A0A087WS46;O70251;M0QWK5;M0QWH8;G3UX43;G3UZ47	A0A087WS46;O70251	Elongation factor 1-beta	Eef1b2;Eef1b	34
		17.8364	17.3582	18.3135	16.9109	18.2624	16.9471	17.2845	16.9523	17.2625	17.5297				1	1	1	11.7	11.7	11.7	13.545	0.0078102	2.194	61127	3	0.0996674	0.0962684	0.541031	1.3851	A0A087WS96;Q8C073;Q8BG73	A0A087WS96;Q8C073;Q8BG73	SH3 domain-binding glutamic acid-rich-like protein;SH3 domain-binding glutamic acid-rich-like protein 2	Sh3bgrl2	35
		18.1422	17.5522	18.7371	18.4751	17.752	15.7325	16.9971	17.4356	17.3887	16.395		+	I_NI	1	1	1	6.4	6.4	6.4	25.715	0	21.884	51583	5	0.00892223	0.00408852	1.34195	2.73334	A0A087WSK7;Q9CQZ0;Q921I0	A0A087WSK7;Q9CQZ0;Q921I0	ORM1-like protein 2;ORM1-like protein 1	Gm28778;Ormdl2;Ormdl1	36
		21.8549	21.7549	21.7762	21.7398	22.0422	21.9676	21.9286	21.9374	21.9349	21.8983				30	30	30	43.8	43.8	43.8	87.314	0	305.98	7420600	182	0.117569	0.469993	-0.0997524	-0.635847	Q8C3V4;Q3TW11;A0A087WSP5;Q9D323;Q8C497;Q8C8M3;Q99K94;P42225;Q91Y52;Q8CFQ1;A0A087WRI1;A0A087WSQ5	Q8C3V4;Q3TW11;A0A087WSP5;Q9D323;Q8C497;Q8C8M3;Q99K94;P42225;Q91Y52	Signal transducer and activator of transcription;Signal transducer and activator of transcription 1	Stat1	37
		23.8351	24.5642	25.1483	24.7055	24.2896	22.4682	23.6945	23.5727	23.1458	24.9396				5	5	5	29.4	29.4	29.4	25.616	0	179.17	6468800	43	0.0743337	0.0446742	0.944346	1.68538	A0A097PUD0;A0A097PUG4	A0A097PUD0;A0A097PUG4			38
		20.8354	21.3427	21.7322	21.8378	18.1814	21.2627	21.3987	21.2374	21.2516	21.513				8	8	8	3.7	3.7	3.7	302.43	0	32.765	627580	12	0.442354	0.411691	-0.546801	-0.704111	S4R2J9;A0A0A0MQ79;Q3TLH4;S4R294;S4R2L9;S4R209;S4R298;S4R2E2	S4R2J9;A0A0A0MQ79;Q3TLH4;S4R294	Protein PRRC2C	Prrc2c	39
		23.1558	23.5606	24.3005	23.6414	21.5756	19.1772	21.1817	23.0467	21.4093	22.4621				1	1	1	1.1	1.1	1.1	142.97	0.010029	2.0356	1294600	7	0.0568474	0.0217098	1.79137	1.9782	A0A0A0MQ82;Q9WTR2	A0A0A0MQ82;Q9WTR2	Mitogen-activated protein kinase kinase kinase 6	Map3k6	40
		20.5527	20.5834	20.2785	20.8662	20.9338	21.7035	21.7145	21.5873	21.5409	21.676		+	I_NI	3	3	3	32.7	32.7	32.7	11.158	0	7.9351	1184800	16	3.83184e-05	2.97398e-05	-1.00155	-4.49237	Q545H7;A0A0A0MQ90;P97352	Q545H7;A0A0A0MQ90;P97352	Protein S100-A13	S100a13	41
		17.7113	17.5304	17.1694	17.0059	18.2884	16.5799	16.1509	16.5084	16.3642	16.5068		+	I_NI	3	3	3	5.4	5.4	5.4	90.013	0	3.9222	66767	3	0.00152031	0.000881356	1.11903	3.31515	S4R248;A0A0A0MQ95;S4R221;Q8C0D4;S4R1B0;S4R203;B2RUJ8;S4R2V0;Q9CZD7	S4R248;A0A0A0MQ95;S4R221;Q8C0D4;S4R1B0;S4R203;B2RUJ8	Rho GTPase-activating protein 12	Arhgap12	42
		23.0765	23.5206	23.7097	23.9825	23.1611	20.152	22.0964	22.4808	22.811	22.1171		+	I_NI	5	5	5	11	11	11	33.027	0	21.96	3297100	44	0.0134543	0.00524103	1.55862	2.6253	A0A0A0MQ97;G3X9C2	A0A0A0MQ97;G3X9C2	F-box only protein 50	Nccrp1	43
		22.2155	22.2699	22.0218	22.0495	22.5452	20.9712	21.4394	21.3903	21.321	21.5698		+	I_NI	23	4	4	53	11.3	11.3	52.793	0	30.847	1163400	21	0.000206055	0.000356627	0.882039	3.71355	A0A0A0MQA5;P68368;A0A087WQS4;A0A087WRB4;A0A087WSB0;A0A087WSL5;A0A087WS35	A0A0A0MQA5;P68368	Tubulin alpha-4A chain	Tuba4a	44
		18.2556	17.617	18.2898	17.4115	17.8388	17.4921	17.795	18.1198	17.7368	17.7686				4	4	4	16.2	16.2	16.2	38.111	0	11.848	167590	10	0.63029	0.739377	0.10006	0.333563	A0A0A0MQB0;Q4PJX1	A0A0A0MQB0;Q4PJX1	Protein odr-4 homolog	BC003331;Odr4	45
		21.0555	16.6183	18.6357	20.6116	17.3199	19.5974	20.4102	20.5817	20.8023	20.5139				2	2	2	8.3	8.3	8.3	37.187	0.0012928	2.9942	345280	3	0.126781	0.0649137	-1.5329	-1.53354	A0A0A0MQF5;Q8K2H2	A0A0A0MQF5;Q8K2H2	OTU domain-containing protein 6B	Otud6b	47
		23.131	23.2552	23.1751	23.1334	22.5706	24.0784	23.9092	23.756	23.9265	23.6377		+	I_NI	12	12	8	75.2	75.2	39.6	16.302	0	176.88	10641000	85	0.000506076	0.00091215	-0.808509	-3.31091	A0A0A0MQM0;P63242;Q8BGY2;J3QPS8	A0A0A0MQM0;P63242;Q8BGY2	Eukaryotic translation initiation factor 5A;Eukaryotic translation initiation factor 5A-1;Eukaryotic translation initiation factor 5A-2	Eif5a;Eif5a2	48
		20.3021	17.4062	20.1727	20.5454	18.4008	20.2514	20.4497	20.421	20.4332	20.3323				1	1	1	14.9	14.9	14.9	12.542	0	7.3135	307040	5	0.141934	0.0914186	-1.01206	-1.40325	A0A0A0MQN1;Q5RL79	A0A0A0MQN1;Q5RL79	Keratinocyte-associated protein 2	Krtcap2	49
		17.2492	18.9952	18.1268	19.9016	19.1836	19.6121	18.6712	19.0732	17.7101	18.5092				9	9	9	15.4	15.4	15.4	74.552	0	17.933	486210	15	0.966759	0.973152	-0.0239098	-0.0364419	S4R2T5;Q3TM87;Q3TAB9;A0A0A0MQN4;Q9D906;S4R2D5;S4R2P7;S4R1T0;S4R1N8;S4R1U3;S4R1W9	S4R2T5;Q3TM87;Q3TAB9;A0A0A0MQN4;Q9D906;S4R2D5	Ubiquitin-like modifier-activating enzyme ATG7	Atg7	50
		17.6847	19.1393	18.7814	19.2512	17.8289	18.0822	18.6404	18.8518	18.5576	18.5855				2	2	2	11.5	11.5	11.5	22.283	0	13.369	206010	10	0.985981	0.988164	-0.00638313	-0.0141183	A0A0A6YVS2;Q3V4A0;Q921L3	A0A0A6YVS2;Q3V4A0;Q921L3	Transmembrane and coiled-coil domain-containing protein 1	Tmco1	51
		17.6305	18.4639	16.4976	17.0372	17.9383	16.7254	16.6263	17.3623	16.7702	16.896				2	2	2	9	9	9	28.522	0	4.0043	72764	5	0.120332	0.100838	0.63748	1.36593	A0A0A6YVT1;Q62479;A0A0A6YXN9;A0A0A6YY75;Q64735;A0A0A6YXR6	A0A0A6YVT1;Q62479;A0A0A6YXN9;A0A0A6YY75;Q64735;A0A0A6YXR6	Complement component receptor 1-like protein	Cr1l	52
		20.4825	20.1845	20.7131	19.6367	20.8488	19.3917	18.8141	19.0833	19.2476	19.6393		+	I_NI	3	3	3	9.8	9.8	9.8	42.147	0	13.491	329650	13	0.00219937	0.00128826	1.13791	3.18822	A0A0A6YVU8;Q9JKV1;A0A1S6GWG3;Q8VCI8;D3YUD8	A0A0A6YVU8;Q9JKV1;A0A1S6GWG3	Proteasomal ubiquitin receptor ADRM1	Gm9774;Adrm1	53
		20.7389	20.3564	20.7684	19.9953	21.3341	19.9231	20.0159	20.1138	20.1814	19.8394				5	5	5	20.5	20.5	20.5	33.05	0	53.458	723060	27	0.027763	0.0276165	0.623891	1.87655	A0A0A6YXE3;Q9JKP5;A0A0A6YVV8;G3X9Q0;A0A0A6YWB0;Q8CAQ1;Q8C181;A0A2K6EDM5;Q8CHF5;D0EX61;A0A0A6YXL7;A0A0A6YXP3;Q3U581;A0A0A6YWG1;Q3U570;A0A2I3BRX8;Q4VA08;A0A0A6YWJ5;A0A0A6YXQ4;Q8BKS0;S4R267;Q542D8;Q8R003	A0A0A6YXE3;Q9JKP5;A0A0A6YVV8;G3X9Q0;A0A0A6YWB0;Q8CAQ1;Q8C181;A0A2K6EDM5;Q8CHF5;D0EX61;A0A0A6YXL7;A0A0A6YXP3	Muscleblind-like protein 1;Muscleblind-like protein 2	Mbnl1;Mbnl2	54
		18.2489	17.5697	18.582	17.1978	17.14	17.1305	17.5646	17.6099	17.5148	17.4685				5	5	5	7.7	7.7	7.7	103.75	0	11.381	211660	8	0.361488	0.393359	0.289981	0.725626	Q921M8;A0A0A6YW28;Q6NXV6;Q3TEX8;P35123;Q3TPN5;A0A0A6YVY7;Q5DTK8;A0A0A6YWM7;A0A0A6YW63	Q921M8;A0A0A6YW28;Q6NXV6;Q3TEX8;P35123;Q3TPN5;A0A0A6YVY7;Q5DTK8;A0A0A6YWM7	Ubiquitin carboxyl-terminal hydrolase;Ubiquitin carboxyl-terminal hydrolase 4	Usp4	55
		19.1225	17.3919	19.1181	18.4576	18.2727	18.3299	17.6574	17.677	17.6705	17.1589				6	6	6	5.3	5.3	5.3	152.54	0	15.305	245600	15	0.0699497	0.0494919	0.773802	1.64594	A0A0A6YWM5;E9QKE4;Q8BMG7;Q3UEY3;Q8BYZ6;Q3TZV1	A0A0A6YWM5;E9QKE4;Q8BMG7;Q3UEY3;Q8BYZ6	Rab3 GTPase-activating protein non-catalytic subunit	Rab3gap2	56
		17.4567	20.7988	20.8676	21.1808	20.1137	17.2359	19.416	19.3113	20.8675	19.018				1	1	1	10.9	10.9	10.9	13.878	0.0072639	2.2469	280270	3	0.336234	0.267807	0.913798	0.920023	A0A0A6YXT9;E9Q9M5;A0A0A6YWX1;J3KMM1;Q3UJD6	A0A0A6YXT9;E9Q9M5;A0A0A6YWX1;J3KMM1;Q3UJD6	Ubiquitin carboxyl-terminal hydrolase;Ubiquitin carboxyl-terminal hydrolase 19	Usp19	57
		21.7643	21.7363	21.6562	21.6013	21.8246	21.9415	22.1331	22.0928	22.0658	22.0799				18	18	18	47.1	47.1	47.1	54.108	0	162.91	5830200	115	0.000140792	0.0107382	-0.34608	-2.29115	A0A0A6YX18;Q8BVE3;A0A0A6YWP6;Q3U9S9;A0A0A6YVU0;A0A0A6YW86	A0A0A6YX18;Q8BVE3;A0A0A6YWP6	V-type proton ATPase subunit H	Atp6v1h	58
		18.3123	18.7351	17.7484	17.2564	17.4324	18.3375	18.0233	18.1939	15.0069	17.6599				6	6	4	23.7	23.7	16.1	43.165	0	27.793	218330	10	0.523467	0.516908	0.452593	0.58142	A0A0A6YX73;Q8K1M3;P12367;A0A0A6YY28	A0A0A6YX73;Q8K1M3;P12367;A0A0A6YY28	cAMP-dependent protein kinase type II-alpha regulatory subunit	Prkar2a	59
		22.8005	22.9073	22.8286	22.674	22.7618	24.0393	23.5703	23.6157	23.4808	23.7478		+	I_NI	8	8	3	46.1	46.1	14.5	18.71	0	66.613	9089200	65	2.63739e-05	2.83688e-05	-0.896329	-4.38282	A0A0A6YXF6;Q4VAE6;Q3TN61;Q9QUI0;A0A0G2JEP8;H3BL56;Q9CR99;C0IQA7;A0A0A6YWJ1;Q4FJM5;Q3TIC2;P62746	A0A0A6YXF6;Q4VAE6;Q3TN61;Q9QUI0;A0A0G2JEP8;H3BL56;Q9CR99;C0IQA7	Transforming protein RhoA	Rhoa;Rhoc;4930544G11Rik	60
		19.3715	19.8343	20.1008	19.6463	20.3431	19.3053	19.9592	19.6408	19.9044	19.3174				7	7	7	10.4	10.4	10.4	81.09	0	17.749	467440	18	0.317791	0.388672	0.233789	0.731876	F6UHR6;E9PXZ2;A0A0A6YXH3;A0A1S6GWJ0;A2A8Z1;Q8R0G3;Q5FWX7;E9Q6C1;Q99LZ2	F6UHR6;E9PXZ2;A0A0A6YXH3;A0A1S6GWJ0;A2A8Z1;Q8R0G3;Q5FWX7;E9Q6C1	Oxysterol-binding protein;Oxysterol-binding protein-related protein 9	Osbpl9	61
		20.3105	20.132	20.4506	20.0702	17.6448	19.7575	19.458	19.3993	19.2355	19.7766				1	1	1	18.3	18.3	18.3	6.7426	0.0075301	2.2127	223360	5	0.722768	0.758297	0.196248	0.309546	D3Z5Y5;D3YX12;A0A0A6YXR0;Q8BGS7	D3Z5Y5;D3YX12;A0A0A6YXR0;Q8BGS7	Choline/ethanolaminephosphotransferase 1	Cept1	62
		17.9754	18.0221	17.3425	15.765	17.5318	16.6873	16.2114	16.3078	16.5767	16.2137				1	1	1	12	12	12	17.281	0.0031606	2.6732	43653	1	0.059554	0.0356013	0.928005	1.77444	A0A0A6YXT4;H7BX26;Q6A065	A0A0A6YXT4;H7BX26;Q6A065	Centrosomal protein of 170 kDa	Cep170	63
		19.7665	19.1414	18.2319	19.2634	17.4577	17.8291	17.4953	17.7665	18.0251	17.8095				1	1	1	12	12	12	11.346	0.0049628	2.493	95627	5	0.0467225	0.0264933	0.987093	1.89774	A0A0A6YY66;Q8BSN6;O70480	A0A0A6YY66;Q8BSN6;O70480	Vesicle-associated membrane protein 4	Vamp4	65
		18.9594	17.6562	17.9391	17.9164	18.3738	16.8161	17.0344	16.8859	17.9008	17.3636		+	I_NI	4	4	4	8.6	8.6	8.6	61.461	0	15.079	162180	10	0.0126863	0.00854586	0.968824	2.40328	A0A0B4J1E2;Q9CSN1;Q3TM37;Q9CV75	A0A0B4J1E2;Q9CSN1;Q3TM37;Q9CV75	SNW domain-containing protein 1	Snw1	66
		18.5825	17.5688	17.1914	17.6784	18.6572	16.7404	17.1268	17.1813	16.298	16.9874		+	I_NI	1	1	1	7.7	7.7	7.7	20.877	0	22.471	53092	5	0.01238	0.00758508	1.06888	2.47004	Z4YNA9;A0A0B4J1G2;Q75VT8	Z4YNA9;A0A0B4J1G2;Q75VT8	Protein HIDE1	AB124611;Hide1	67
		17.7108	18.5109	18.4473	18.601	17.8347	17.7673	18.0167	18.1821	17.9325	17.8423				2	2	2	7.3	7.3	7.3	30.098	0	3.2844	141860	9	0.207954	0.272041	0.27272	0.911827	Q9ES92;Q7TMW9;Q5D5J5;Q5D5I8;E9PUV2;A0A0B4J1M6;P08508;A0A0B4J1G1;E9Q415;A0A0B4J1E6;P08101	Q9ES92;Q7TMW9;Q5D5J5;Q5D5I8;E9PUV2;A0A0B4J1M6;P08508;A0A0B4J1G1;E9Q415;A0A0B4J1E6;P08101	Low affinity immunoglobulin gamma Fc region receptor III;Low affinity immunoglobulin gamma Fc region receptor II	Fcgr3;Fcgr2b;Fcgr2	68
		18.6995	16.9171	18.1074	17.1806	18.9971	17.9116	17.7477	18.2971	18.1238	18.0215				2	2	2	6.4	6.4	6.4	37.357	0	3.4916	112570	5	0.926309	0.947008	-0.0399876	-0.0770532	A0A0F6AIX5;Q8BVA5;A0A1W2P6L7;A0A1W2P7T7;A0A0F6AIX6;A0A1W2P7C8	A0A0F6AIX5;Q8BVA5;A0A1W2P6L7;A0A1W2P7T7;A0A0F6AIX6;A0A1W2P7C8	UPF0554 protein C2orf43 homolog		70
		19.0598	19.2213	19.3648	16.4605	17.2239	19.145	19.7694	19.6451	19.7956	19.9187				2	2	2	8.4	8.4	8.4	25.095	0	5.5283	269080	7	0.0525548	0.0231813	-1.3887	-1.95409	P00848;A0A0F6PZ10;A0A6M8TZJ8;B9V161;Q3TKD9;Q3V257;Q3V2U3;Q7JCY9;Q7JD01;A0A023J6J3;A3E4B2;A0A141CM46;A0A141CM20;A0A075DCB0;Q5GA79;A0A023J6B9;A0A023J652;A3R457;A0A023J5Z7;A0A023J6E9;A0A023J610	P00848;A0A0F6PZ10;A0A6M8TZJ8;B9V161;Q3TKD9;Q3V257;Q3V2U3;Q7JCY9;Q7JD01;A0A023J6J3;A3E4B2;A0A141CM46;A0A141CM20;A0A075DCB0;Q5GA79;A0A023J6B9;A0A023J652;A3R457;A0A023J5Z7;A0A023J6E9;A0A023J610	ATP synthase subunit a	Mtatp6;Atp6;mt-Atp6;ATP6	71
		17.076	17.9195	16.7169	17.8158	16.5262	19.4464	19.6716	18.9437	19.8362	17.7541		+	I_NI	15	15	15	15.2	15.2	15.2	111.51	0	65.558	713230	34	0.00351636	0.000813953	-1.91952	-3.36728	A2AKI5;A0A0F7IQ06;P43406;Q3U4C8;F6W6Q6;Q80Y67;F6RWM8;B7ZCI9	A2AKI5;A0A0F7IQ06;P43406;Q3U4C8	Integrin alpha-V;Integrin alpha-V heavy chain;Integrin alpha-V light chain	Itgav	72
		17.5801	17.2822	17.632	17.358	18.0426	15.9662	17.972	16.802	17.2881	17.7664				1	1	1	9	9	9	18.725	0	3.3448	58092	3	0.306087	0.296775	0.42001	0.867489	A0A0G2JDH8;D3YXZ7;Q8R1T4	A0A0G2JDH8;D3YXZ7;Q8R1T4	UDP-N-acetylglucosamine transporter	Slc35a3	73
		17.714	18.4303	18.2487	17.7745	18.7142	16.2077	15.9805	16.6449	16.9544	17.5247		+	I_NI	2	2	2	22	22	22	11.785	0	4.6795	73463	5	0.00192795	0.000591966	1.5139	3.48585	S4R2H4;A0A0G2JFS4;Q921S6;E9QKT0;Q3URR2;E9Q5E0;A0A0H2UH28;Q3V1B5;A0A0H2UKB6;A0A0G2JEC2;A0A0G2JDT0;A0A0G2JDQ1;A0A0G2JE18;A0A0G2JFI7;D3Z6M5;A0A0G2JES4;A0A0G2JFX1;A0A0G2JGL3;Q8C895;A0A0G2JFX2;A0A0G2JGK3;A0A0G2JET3;A0A0G2JDK0;A0A0G2JFL7;Q8CFN5;Q60929;Q63943	S4R2H4;A0A0G2JFS4;Q921S6;E9QKT0;Q3URR2;E9Q5E0;A0A0H2UH28;Q3V1B5;A0A0H2UKB6;A0A0G2JEC2;A0A0G2JDT0;A0A0G2JDQ1;A0A0G2JE18;A0A0G2JFI7;D3Z6M5;A0A0G2JES4;A0A0G2JFX1;A0A0G2JGL3;Q8C895;A0A0G2JFX2;A0A0G2JGK3;A0A0G2JET3;A0A0G2JDK0;A0A0G2JFL7;Q8CFN5;Q60929;Q63943	Myocyte-specific enhancer factor 2C;Myocyte-specific enhancer factor 2A;Myocyte-specific enhancer factor 2D	Mef2a;Mef2d;Mef2c	74
		18.9825	18.7639	17.7518	17.3279	17.2025	17.0318	17.3846	17.34	17.3024	17.6713				2	2	2	14.2	14.2	14.2	16.533	0.0015964	2.8134	133910	2	0.121746	0.0994527	0.659707	1.37104	Q99KZ1;A0A0G2JDK3;A0A0G2JGU4;Q9JIF6;A0A0G2JG79;Q3TVF4;P53612;Q6PFA1;A0A0G2JF29;Q9CRG6	Q99KZ1;A0A0G2JDK3;A0A0G2JGU4;Q9JIF6;A0A0G2JG79;Q3TVF4;P53612;Q6PFA1;A0A0G2JF29;Q9CRG6	Geranylgeranyl transferase type-2 subunit beta	Rabggtb	75
		20.6543	20.5948	20.5686	20.5801	17.8043	19.4264	20.3937	20.3837	20.3415	20.5307				10	1	0	54.2	7.6	0	13.426	0.0078125	2.1956	303560	5	0.775956	0.807537	-0.174815	-0.251958	A0A0G2JDL9;A0A0G2JED9;Q8BP17	A0A0G2JDL9			76
		22.5461	23.1918	23.2988	22.9016	21.8095	18.3536	20.8994	20.8852	20.4542	22.6496		+	I_NI	1	1	1	10.5	10.5	10.5	10.493	0.0015934	2.7846	786410	10	0.0214903	0.00684072	2.10115	2.50933	A0A0G2JDN0;A0A0G2JGN1;A0A0G2JFM6;Q5MJE7;Q4FJR3;Q3UBV2;Q3TP24;B8YJF9;P08071	A0A0G2JDN0;A0A0G2JGN1;A0A0G2JFM6;Q5MJE7;Q4FJR3;Q3UBV2;Q3TP24;B8YJF9;P08071	Lactotransferrin	Ltf	77
		22.3495	22.0921	22.2331	22.4103	22.5166	23.7413	22.7002	22.6948	22.928	22.6394				5	5	3	41.5	41.5	15.9	9.2327	0	16.084	2763700	38	0.0219619	0.023554	-0.620419	-1.9461	A0A0G2JDW7;Q6ZWU9;A0A0G2JG29;A0A0G2JEX7	A0A0G2JDW7;Q6ZWU9;A0A0G2JG29	40S ribosomal protein S27	Rps27	78
		20.569	20.8863	21.2958	21.3515	16.875	16.0823	18.8852	19.1696	19.2804	18.7385				3	3	3	9.9	9.9	9.9	38.351	0	8.1708	205410	8	0.125499	0.0608128	1.76436	1.55951	A0A0G2JDW8;Q3TAP8;Q3V1F5;O08970	A0A0G2JDW8;Q3TAP8;Q3V1F5;O08970	Tuftelin	Tuft1	79
		22.7342	22.6682	17.9778	22.6593	18.8721	22.5897	23.0889	22.7789	22.9809	23.0614				2	2	1	31.5	31.5	12	10.508	0	7.9317	1421100	10	0.107448	0.0480652	-1.91765	-1.65614	A0A494BAN1;A0A494BA56;A0A0G2JE32;Q9D7F5;Q9D1S1;Q4QQL2;Q3UT95;Q3U5V6;A0A0G2JGL0;P62838;P61079;Q6ZWY6	A0A494BAN1;A0A494BA56;A0A0G2JE32;Q9D7F5;Q9D1S1;Q4QQL2;Q3UT95;Q3U5V6;A0A0G2JGL0;P62838;P61079;Q6ZWY6	Ubiquitin-conjugating enzyme E2 D2;Ubiquitin-conjugating enzyme E2 D3;Ubiquitin-conjugating enzyme E2 D2B	Ube2d3;Ube2d2a;Ube2d2;Ube2d2b	82
		18.6989	16.995	18.8908	18.2468	20.2158	19.8326	19.6134	19.6265	19.1862	20.006				1	1	1	9.6	9.6	9.6	10.442	0.0046729	2.5188	211310	6	0.0882601	0.0506637	-1.04349	-1.63632	A0A0G2JE49;A0A0G2JF84;Q2YFS1;Q2YFS3	A0A0G2JE49;A0A0G2JF84;Q2YFS1;Q2YFS3	Paired immunoglobulin-like type 2 receptor beta-2;Paired immunoglobulin-like type 2 receptor alpha	Pilrb2;Pilra	83
		20.0085	18.5955	19.9896	17.2923	20.0284	19.2964	19.9463	20.2551	20.0226	20.1176				2	2	2	24	24	24	14.502	0	19.063	409210	10	0.228318	0.181214	-0.74474	-1.11011	A0A0G2JEA9;A0A0G2JFX7;Q9CWZ3;A0A0N4SUH6	A0A0G2JEA9;A0A0G2JFX7;Q9CWZ3;A0A0N4SUH6	RNA-binding protein 8A	Rbm8a	84
		20.6631	20.161	20.5719	19.6644	20.5405	19.3618	19.7108	19.8532	19.6265	19.8587				8	8	8	22.6	22.6	22.6	44.303	0	52.703	1175200	36	0.0148558	0.0169834	0.637996	2.08243	A0A0G2JEC4;Q9JK48;A0A0G2JE45;A0A0G2JF57	A0A0G2JEC4;Q9JK48	Endophilin-B1	Sh3glb1	85
		18.8234	19.3235	19.4257	20.5356	20.3944	21.4575	21.0127	21.1173	21.4354	20.99		+	I_NI	4	4	4	59.7	59.7	59.7	8.5618	0	21.64	1004500	14	0.00241221	0.000787402	-1.50207	-3.37923	Q8C2N7;A0A0G2JEK2;P63254;Q6P3B4	Q8C2N7;A0A0G2JEK2;P63254;Q6P3B4	Cysteine-rich protein 1	Crip1	86
		19.8337	19.512	19.6462	19.3218	18.6989	20.1509	19.6917	19.5577	19.2009	18.9801				14	14	13	29.2	29.2	27.8	63.915	0	43.323	636180	30	0.696489	0.766909	-0.113711	-0.298329	A0A0G2JEP0;Q61584;A0A0H2UH27;A0A0G2JGL6;Q8C7U4;Q3TA75;Q6P5B5;E9QAS9;E9QAS8;Q9WVR4	A0A0G2JEP0;Q61584;A0A0H2UH27	Fragile X mental retardation syndrome-related protein 1	Fxr1	87
		18.8521	19.8529	17.6091	19.7836	18.7313	16.9332	18.2132	17.8822	18.0021	17.7497				4	3	3	14.2	11	11	42.382	0	6.7305	194030	9	0.0315775	0.0149311	1.20972	2.1406	A0A1L1SVG1;Q8C062;A0A0R4J169;A0A1L1SQW1;E9QN52;A0A0G2JEP4;A0A0G2JFV5;A0A1L1SSC0;A0A668KLE1;Q91WK0;A0A0G2JGZ1;A0A0G2JDR6	A0A1L1SVG1;Q8C062;A0A0R4J169;A0A1L1SQW1;E9QN52;A0A0G2JEP4;A0A0G2JFV5;A0A1L1SSC0;A0A668KLE1;Q91WK0;A0A0G2JGZ1;A0A0G2JDR6	Leucine-rich repeat flightless-interacting protein 2	Lrrfip2	88
		18.1415	17.3815	17.8169	18.6912	17.4234	17.2804	18.4187	18.8612	18.3838	18.8572				2	2	2	3.7	3.7	3.7	66.066	0	5.4758	170830	5	0.249283	0.236528	-0.469363	-0.982347	A0A0G2JFP4;Q8K385	A0A0G2JFP4;Q8K385	Ferric-chelate reductase 1	FRRS1	91
		21.9766	21.8781	22.8262	22.7637	22.8889	23.0801	22.5775	21.3916	22.73	22.4425				6	6	5	10.2	10.2	9	74.769	0	11.048	1204600	16	0.95201	0.962967	0.0223633	0.0486006	A0A0G2JFT8;Q9D394;D6RET4;Q9CSV9;Q05D93;D3Z4D2;Q8C424;Q8BR30;B2RQ36;Q8R4C2	A0A0G2JFT8;Q9D394	Protein RUFY3	Rufy3	92
		17.6719	16.9364	17.8123	17.3756	17.7671	15.2915	15.3865	14.741	15.6175	14.9846		+	I_NI	1	1	1	23.4	23.4	23.4	8.1238	0	35.386	25152	5	6.8195e-06	0	2.30846	7.12072	A0A0G2JFV4;Q3V289;Q3TWA8;Q9D0C1	A0A0G2JFV4;Q3V289;Q3TWA8;Q9D0C1	E3 ubiquitin-protein ligase RNF115	Rnf115	93
		20.4389	20.5291	20.3889	20.4123	20.1787	20.4529	20.0898	20.2758	20.5022	20.4618				12	12	12	30	30	30	54.844	0	34.793	1392900	38	0.740359	0.874874	0.0331024	0.168479	A0A0G2JG00;Q0P6B2;Q3TUE1;A0A0G2JGW9;A0A0G2JFY5;Q3UUU2;Q91WJ8;Q3TIS5;A0A0G2JFK2;A0A0G2JGV9	A0A0G2JG00;Q0P6B2;Q3TUE1;A0A0G2JGW9;A0A0G2JFY5;Q3UUU2;Q91WJ8;Q3TIS5;A0A0G2JFK2	Far upstream element-binding protein 1	Fubp1	95
		17.3674	16.8095	18.1439	17.8702	18.0218	16.7767	16.782	16.9024	17.2812	16.5224				3	3	3	18.4	18.4	18.4	20.294	0	4.4076	78322	6	0.0210979	0.0161662	0.789626	2.10044	A0A0G2JG95;B7ZNW0;A1A4A7;Q8BX10	A0A0G2JG95;B7ZNW0;A1A4A7;Q8BX10	Serine/threonine-protein phosphatase PGAM5, mitochondrial	Pgam5	98
		23.0917	23.277	22.1783	23.7811	23.4963	25.2662	25.3112	25.1375	25.1295	24.8226		+	I_NI	6	6	6	55.1	55.1	55.1	9.0621	0	123.31	13233000	57	0.000124228	4.65116e-05	-1.9685	-5.11046	A0A0G2JGD2;Q545V2;P07091	A0A0G2JGD2;Q545V2;P07091	Protein S100;Protein S100-A4	S100a4	99
		20.1502	20.5541	19.9503	20.8309	20.6716	21.2455	21.3473	21.3444	21.2901	21.3499		+	I_NI	8	8	8	53.5	53.5	53.5	22.346	0	98.741	2054400	44	0.000708036	0.000880455	-0.884023	-3.32264	A0A0G2JGJ1;Q8BVI4;D3YWR7;A0A0G2JGY0;D3Z1A1;D3Z099	A0A0G2JGJ1;Q8BVI4;D3YWR7;A0A0G2JGY0;D3Z1A1	Dihydropteridine reductase	Qdpr	100
		20.7974	20.6545	20.8298	20.6044	20.5929	19.9203	20.162	20.0692	20.2878	20.4472		+	I_NI	4	4	1	24	24	4.9	20.586	0	7.2511	617570	14	0.00100588	0.00597073	0.518497	2.55485	A0A0G2JGP4;Q9D091;Q3UCX0;Q3TMF4;Q4FJP3;P08556;A0A0G2JE25;B2KGV5;Q53WZ3;Q675B0;E9Q8V2;E9PVD5;A0A0G2JGM2;A0A0N4SVY1;Q71SW8;C0H5X4	A0A0G2JGP4;Q9D091;Q3UCX0;Q3TMF4;Q4FJP3;P08556;A0A0G2JE25	GTPase NRas	Nras	101
		19.6379	19.2526	19.635	19.4158	20.0598	19.3701	18.4088	18.8079	19.7844	19.1694				6	6	6	19	19	19	49.929	0	32.975	393090	26	0.107795	0.112265	0.492135	1.32362	A0PJ90;Q3UYM1;A0A0G2JGQ4;P54729;A0JLP6	A0PJ90;Q3UYM1;A0A0G2JGQ4;P54729;A0JLP6	NEDD8 ultimate buster 1	Nub1	102
		21.4032	21.3672	21.4696	21.4279	21.4507	20.7439	20.7886	20.8938	20.6748	20.8124		+	I_NI	10	10	6	26.1	26.1	15.8	56.369	0	94.813	2197200	36	2.56297e-07	3.11284e-05	0.641012	4.56081	Q6PHZ2;A0A0G2JGS4;E9Q1T1;E9Q1W0;E9Q1V9;Q8CCM0;Q8C8X9;P11798;Q3V1X9;E9PXV3;F6RWZ9;O70459;Q8C4I3;F8WIS9;Q80TN1;E9QAJ4;D6RDQ8;A0A286YDL6;A0A286YCB8;F6WHR9;A0A286YDK9;Q8BW40	Q6PHZ2;A0A0G2JGS4;E9Q1T1;E9Q1W0;E9Q1V9;Q8CCM0;Q8C8X9	Calcium/calmodulin-dependent protein kinase type II subunit delta	Camk2d	103
		18.2778	18.2183	17.8317	16.8305	17.3753	15.6265	16.4915	16.5924	16.5398	16.5676		+	I_NI	2	2	2	11.2	11.2	11.2	24.94	0	5.1751	56397	4	0.00352542	0.00150775	1.34316	3.13046	A0A140T8R8;A0A0G2JGV7;Q3UT23;Q99NE7;Q3TMV8;A0A1Y7VP24;Q9QZ73;A0A0G2JEA2;A0A0G2JDN9;A0A1B0GXL7;A0A0G2JDM0	A0A140T8R8;A0A0G2JGV7;Q3UT23;Q99NE7;Q3TMV8;A0A1Y7VP24;Q9QZ73;A0A0G2JEA2;A0A0G2JDN9;A0A1B0GXL7;A0A0G2JDM0	DCN1-like protein;DCN1-like protein 1	Dcun1d1;Tes3	104
		17.6003	17.616	18.0574	19.0668	20.2215	21.1249	19.8044	19.7926	19.851	19.6507				21	9	7	23.9	10.4	8.3	112.99	0	20.507	529230	14	0.0280482	0.0110021	-1.53231	-2.27901	A0A0G2JGX4;Q8VCE0;Q6PIC6;Q8R0E8;Q8R0B0;Q9WV27;Q9Z1W8;Q8CGD9	A0A0G2JGX4;Q8VCE0;Q6PIC6;Q8R0E8;Q8R0B0	Sodium/potassium-transporting ATPase subunit alpha-3	Atp1a3	105
		17.9044	18.5122	19.8836	18.0341	18.4288	18.0474	18.1454	18.1891	18.2633	18.0499				8	8	8	14.4	14.4	14.4	69.202	0	16.033	351010	14	0.276794	0.272698	0.413608	0.910224	Q3UPB2;A0A0J9YUF8;A0A0J9YTU3;Q5SXY1;A0A0J9YV86;A0A0J9YUR2	Q3UPB2;A0A0J9YUF8;A0A0J9YTU3;Q5SXY1;A0A0J9YV86;A0A0J9YUR2	Cytospin-B	Specc1	107
		19.0437	19.2517	19.5093	19.2982	18.1973	19.2222	19.8298	19.5173	19.4544	19.5084				8	8	8	19.1	19.1	19.1	51.926	0	48.74	779150	29	0.10932	0.123158	-0.446382	-1.28345	Q3U6F1;E9Q7W0;Q3UM17;A0A0J9YTV5;P31266;A0A0J9YVE0;Q3V2I2;O08674	Q3U6F1;E9Q7W0;Q3UM17;A0A0J9YTV5;P31266;A0A0J9YVE0	Recombining binding protein suppressor of hairless	Rbpj	108
		19.7563	20.3002	20.0499	20.1891	20.2657	19.8584	20.0023	20.2521	20.0836	20.2831				9	9	8	27.3	27.3	25.6	48.978	0	119.01	1403600	45	0.900368	0.949198	0.0163502	0.0721787	A0A0J9YTY0;A0A0J9YUL3;Q8C1B7;A0A0J9YUV6;A0A0J9YVA6;Q3UUU4;Q9R1T4;A2A3W1	A0A0J9YTY0;A0A0J9YUL3;Q8C1B7	Septin-11	2011-09-01	109
		20.6646	20.3502	20.047	20.2365	20.5553	20.2138	20.3632	20.3612	20.0279	20.3747				8	8	6	21.9	21.9	17.9	46.527	0	22.14	832360	23	0.449982	0.639384	0.102536	0.447555	A0A0J9YU62;O88712;A0A0J9YUM4;A0A0J9YTW3;A0A0J9YUR5;A0A0J9YU66;A0A0J9YVI3;A0A0J9YVC3	A0A0J9YU62;O88712;A0A0J9YUM4;A0A0J9YTW3	C-terminal-binding protein 1	Ctbp1	111
		18.5743	17.4064	18.7209	18.2378	18.3779	17.4948	16.9353	16.2187	16.4681	16.5083		+	I_NI	7	7	7	4	4	4	226.93	0	18.088	164540	10	0.00136748	0.000430913	1.53843	3.65453	Q6PDG0;B9EJ54;A0A0J9YUD5;Q6ZQG1;Q6P9L5;Q3UFI7;E9Q880;Q6P9Y6;Q9D6C1;B0LAE1;Q80VE6	Q6PDG0;B9EJ54;A0A0J9YUD5;Q6ZQG1;Q6P9L5		Nup205	112
		21.1268	21.4382	20.0339	20.6009	20.2891	20.6391	20.5656	21.059	20.7648	21.2477				6	6	6	56.1	56.1	56.1	15.81	0	14.241	1463600	31	0.602076	0.676811	-0.157484	-0.403652	A0A0J9YUI1;Q6ZWQ6;P61087;Q3TL77;Q3V3R8;A0A0J9YU07;D3Z4U3;A0A0J9YUR9;F8WIC2	A0A0J9YUI1;Q6ZWQ6;P61087;Q3TL77;Q3V3R8;A0A0J9YU07;D3Z4U3	Ubiquitin-conjugating enzyme E2 K	Ube2k	113
		22.4516	22.3726	22.3749	22.5441	22.3358	23.6703	23.2562	23.2393	23.287	23.4037		+	I_NI	11	11	9	47.8	47.8	36	20.303	0	61.393	7347500	76	4.69174e-06	4.49438e-05	-0.955511	-5.07463	Q8C7C4;Q8BNM0;A0A0J9YUZ4;Q8BQ02;Q6P202;Q58EV5;Q497Z6;Q3UBK2;P63158;A0A0J9YUD8;Q3UJK0;D3YZ18;D3YVC6;Q8CH24;Q80YZ1	Q8C7C4;Q8BNM0;A0A0J9YUZ4;Q8BQ02;Q6P202;Q58EV5;Q497Z6;Q3UBK2;P63158;A0A0J9YUD8;Q3UJK0	High mobility group protein B1	Hmgb1	114
		19.164	17.6659	18.5332	17.5642	19.1051	17.3758	17.9269	18.1714	17.6475	16.6188				4	3	3	29.1	20	20	17.864	0	8.4031	150130	10	0.0834541	0.0542804	0.858398	1.60681	A0A0U1RPC6;A0A0M3HEP9;J3QMN4;A0A0U1RPV8;A0A0U1RQA4;J3QMQ8;A0A0M3HEQ0;Q9JLT4;D3Z0K8;Q9D8I4;A0A0U1RPS1;A0A0U1RPY5	A0A0U1RPC6;A0A0M3HEP9;J3QMN4;A0A0U1RPV8;A0A0U1RQA4;J3QMQ8;A0A0M3HEQ0;Q9JLT4;D3Z0K8;Q9D8I4;A0A0U1RPS1	Thioredoxin reductase 2, mitochondrial	Txnrd2	117
		26.1217	26.2853	26.2658	26.5833	25.9211	30.6246	27.8288	28.0567	28.2925	28.2614		+	I_NI	7	7	2	35.4	35.4	13.8	14.161	0	156.61	88806000	72	0.00184729	0.000267352	-2.37737	-3.82688	Q8CGP5;A2AB79;C0HKE9;C0HKE8;C0HKE7;C0HKE4;C0HKE5;C0HKE2;C0HKE1;B2RVF0;C0HKE3;Q8CGP4;A3KPD0;A0AUV1;A0A0N4SV66;C0HKE6;Q8CGP7;Q8R1M2;Q8CGP6;Q8BFU2;G3UWL7;Q61668	Q8CGP5;A2AB79;C0HKE9;C0HKE8;C0HKE7;C0HKE4;C0HKE5;C0HKE2;C0HKE1;B2RVF0;C0HKE3;Q8CGP4;A3KPD0;A0AUV1;A0A0N4SV66;C0HKE6;Q8CGP7;Q8R1M2;Q8CGP6;Q8BFU2	Histone H2A type 1-F;Histone H2A;Histone H2A type 1-K;Histone H2A.J;Histone H2A type 1-H;Histone H2A type 3	Hist1h2af;Hist3h2a;Hist1h2ad;Hist1h2aa;Hist1h2ah;Hist1h2ak;H2afj	120
		19.6323	17.1783	18.371	19.9398	18.0599	19.0476	19.1531	19.32	19.3641	19.5825				1	1	1	6.6	6.6	6.6	24.67	0	3.7808	175410	5	0.241133	0.200687	-0.657175	-1.06151	Q3TAP5;A0A0N4SVC2;E9QP00;Q6PFR5	Q3TAP5;A0A0N4SVC2;E9QP00;Q6PFR5	Transformer-2 protein homolog alpha	Tra2a	122
		18.1469	17.3452	17.7087	17.6055	18.6058	16.3562	16.9268	16.6528	16.6377	16.5758		+	I_NI	5	3	3	3.6	2.1	2.1	173.55	0	4.3791	73670	6	0.000811062	0.00040566	1.25255	3.68019	Z4YKC4;A0A0R4J112;A2AMI2;A0A0N4SVL0;Q80XI3;Q6DI78;A2AMI7;A2AMI6	Z4YKC4;A0A0R4J112;A2AMI2;A0A0N4SVL0;Q80XI3;Q6DI78;A2AMI7	Eukaryotic translation initiation factor 4 gamma 3	Eif4g3	123
		18.8952	19.4878	19.467	19.7672	17.3258	19.1151	19.5778	19.7673	19.6674	19.6395				4	4	4	16.3	16.3	16.3	32.547	0	16.471	309410	14	0.248378	0.219366	-0.564836	-1.02012	A0A0N4SVL9;Q9CQR6;A0A0N4SW66;Q9CVB2	A0A0N4SVL9;Q9CQR6	Serine/threonine-protein phosphatase 6 catalytic subunit;Serine/threonine-protein phosphatase 6 catalytic subunit, N-terminally processed	Ppp6c	124
		20.4496	19.0819	19.4616	19.9297	17.889	19.3796	20.7327	21.0261	20.7556	21.3086				4	4	4	73.8	73.8	73.8	7.1971	0	9.1787	626050	17	0.0474627	0.0217522	-1.27812	-1.97743	A0A0N4SVT3;A0A0N4SW28;Q9DAS9	A0A0N4SVT3;A0A0N4SW28;Q9DAS9	Guanine nucleotide-binding protein G(I)/G(S)/G(O) subunit gamma-12	Gng12	125
		19.6992	16.2724	17.2988	19.1601	19.3848	19.1779	19.1115	19.1613	18.8735	19.1555				5	5	5	5.8	5.8	5.8	139.55	0	47.207	348440	15	0.307205	0.251759	-0.732899	-0.949332	A0A0N4SW73;Q6ZQ33;Q8R361;Q3UM85	A0A0N4SW73;Q6ZQ33;Q8R361;Q3UM85	Rab11 family-interacting protein 5	Rab11fip5	126
		18.3894	17.4517	18.8191	17.9619	17.5682	16.9727	16.7156	17.2781	17.0329	16.8297		+	I_NI	4	4	4	12.6	12.6	12.6	42.121	0	6.9841	136610	10	0.0043421	0.00297872	1.07226	2.8772	A0A0R3P9C8;Q9DC69	A0A0R3P9C8;Q9DC69	NADH dehydrogenase [ubiquinone] 1 alpha subcomplex subunit 9, mitochondrial	Ndufa9	127
		22.1529	21.6687	21.9624	22.1344	22.178	22.3267	22.3387	22.2915	22.482	22.2896				8	8	6	34.2	34.2	29	28.463	0	44.988	3109600	42	0.012523	0.0531338	-0.326412	-1.61708	O88456;A0A0R4IZW8;A0A0R4J1C2	O88456;A0A0R4IZW8;A0A0R4J1C2	Calpain small subunit 1	Capns1	128
		18.3324	18.4457	18.4325	18.7832	18.1585	19.4527	18.6509	19.0528	18.4523	18.4884				9	9	9	15.6	15.6	15.6	78.025	0	42.618	481960	21	0.109988	0.139342	-0.388959	-1.22933	Q8C1A5;A0A0R4IZY0;Q99LK5	Q8C1A5;A0A0R4IZY0	Thimet oligopeptidase	Thop1	129
		17.7946	19.1145	19.1629	18.7973	17.8527	16.8534	17.8904	17.5645	17.53	17.915				8	4	4	31.9	17.1	17.1	34.69	0	7.4039	163380	11	0.0237522	0.0139942	0.993764	2.17517	Q8BQ10;A0A0R4J008;P70288;Q3UXH8;Q3TMT1;Q9JM08;Q9JLX5;Q3UM33;O88895	Q8BQ10;A0A0R4J008;P70288;Q3UXH8	Histone deacetylase 2	Hdac2	131
		21.5571	21.4609	21.5701	21.6124	22.0536	19.8571	19.6603	19.6005	19.7836	19.3697	+	+	I_NI	13	13	13	33	33	33	53.746	0	88.401	1742100	43	3.95853e-07	0	1.99655	8.54812	A0A0R4J027;P54987	A0A0R4J027;P54987	Cis-aconitate decarboxylase	Irg1	132
		20.284	19.9927	18.0386	19.4024	17.3446	20.1095	19.6172	20.0806	20.059	19.7964				11	11	11	18.3	18.3	18.3	87.334	0	24.384	1064500	24	0.149171	0.102351	-0.920057	-1.36002	Q99K01;A0A0R4J034;D3YZA7	Q99K01;A0A0R4J034	Pyridoxal-dependent decarboxylase domain-containing protein 1	Pdxdc1	133
		19.6348	19.6474	19.6002	19.5722	19.9084	17.0525	18.2011	18.6819	17.9405	18.0557		+	I_NI	4	4	4	7.1	7.1	7.1	72.737	0	6.9596	297270	11	0.000260857	3.0303e-05	1.68626	4.53054	A0A0R4J049;Q8CIG8;F6QQQ6;A0A2I3BRG2;S4R295	A0A0R4J049;Q8CIG8;F6QQQ6	Protein arginine N-methyltransferase 5	Prmt5	135
		19.8619	16.8394	18.56	18.0051	19.7328	18.7776	19.0017	19.1742	19.0846	18.914				3	3	3	17.5	17.5	17.5	23.756	0	10.825	293260	12	0.51021	0.512788	-0.390595	-0.585805	E9Q2H8;E9PYA3;A0A0R4J052;G5E8T9;Q99KB8;D3YWI0;D3YUX8	E9Q2H8;E9PYA3;A0A0R4J052;G5E8T9;Q99KB8;D3YWI0	Hydroxyacylglutathione hydrolase, mitochondrial	Hagh	136
		17.9362	17.8084	17.2053	18.8167	19.0884	17.2264	17.7303	17.1126	17.2848	17.7206				2	2	2	5.6	5.6	5.6	47.203	0	3.2153	80593	4	0.0742391	0.0534729	0.756088	1.61418	A0A0R4J069;Q9JLI6;F7D651;F6ZFP8	A0A0R4J069;Q9JLI6;F7D651;F6ZFP8	Selenocysteine lyase	Scly	137
		18.1799	18.952	18.2901	18.4574	18.0417	17.7471	17.6048	17.5914	17.0451	17.1672		+	I_NI	3	3	3	6.7	6.7	6.7	56.459	0	19.548	188160	8	0.00182675	0.00174118	0.953105	3.08873	A0A0R4J078;Q9CRQ1;Q9CT42;Q8C0Z0;Q3ULE5;Q8VCH8;A0A087WSK5;Q3UFS2;Q05C23	A0A0R4J078;Q9CRQ1;Q9CT42;Q8C0Z0;Q3ULE5;Q8VCH8	UBX domain-containing protein 4	Ubxn4	138
		20.6142	20.3222	19.845	19.7123	20.4618	19.6741	20.0469	20.3109	20.1962	20.1183				9	9	9	22.3	22.3	22.3	60.181	0	116.43	1090100	44	0.571378	0.682886	0.12181	0.397546	A0A0R4J079;Q8BMP6;Q6P9T6;Q3TJW1	A0A0R4J079;Q8BMP6;Q6P9T6;Q3TJW1	Golgi resident protein GCP60	Acbd3	139
		21.5459	21.4115	21.5557	21.2755	22.0808	21.7233	21.9386	21.8324	21.9665	21.8956				16	16	16	41.4	41.4	41.4	47.896	0	78.134	4398000	89	0.0717138	0.141056	-0.29743	-1.22215	A0A0R4J083;P51174	A0A0R4J083;P51174	Long-chain specific acyl-CoA dehydrogenase, mitochondrial	Acadl	140
		18.7318	17	18.1947	17.9527	19.6556	17.6843	17.79	18.1048	17.8444	17.4864				4	4	4	4.7	4.7	4.7	100.83	0	17.634	192590	13	0.277025	0.249513	0.524958	0.954388	Q8K2I4;A0A0R4J092;D6RGR1	Q8K2I4;A0A0R4J092	Beta-mannosidase	Manba	141
		18.0124	17.8987	17.4912	17.3814	17.2559	16.6044	17.1769	16.2755	16.7144	16.4862		+	I_NI	6	6	6	12.7	12.7	12.7	80.873	0	13.281	139680	8	0.00190077	0.00186935	0.956469	3.07838	A0A0R4J227;Q05512;A0A0R4J0B1;E9Q9N6;Q571J8;E9QMP6;F6ZS70;E9PYX3;Q3U3A1;Q3T9A3;F6ZEX4;E9Q2J6;F6UY70;F7A3Q3;Q9JKE5;Q14DQ3;C9K101;E9PZ55;Q5DTG3;E9Q2G8;F7CVZ7;F7CRG8;A0A0A6YY78;E9Q8H5;A0A1Y7VNZ6;Q8CIP4;Q03141;Q8VHJ5	A0A0R4J227;Q05512;A0A0R4J0B1;E9Q9N6;Q571J8;E9QMP6;F6ZS70;E9PYX3;Q3U3A1;Q3T9A3	Serine/threonine-protein kinase MARK2	Mark2	142
		22.3416	21.9066	22.1439	22.0914	22.2082	21.1279	20.9747	21.1379	21.3216	21.3369		+	I_NI	13	13	13	26	26	26	63.018	0	60.584	1842600	58	1.02764e-05	3.72093e-05	0.958553	4.83274	A0A0R4J0B2;Q8VCI0	A0A0R4J0B2;Q8VCI0	Phospholipase B-like 1;Phospholipase B-like 1 chain A;Phospholipase B-like 1 chain B;Phospholipase B-like 1 chain C	Plbd1	143
		17.8112	17.7939	17.2563	17.3921	17.8204	16.9094	17.854	17.654	18.0545	17.7528				2	2	2	6.5	6.5	6.5	48.029	0	5.6513	93885	6	0.898784	0.934908	-0.0301579	-0.0914718	A0A0R4J0B4;Q99KK2	A0A0R4J0B4;Q99KK2	N-acylneuraminate cytidylyltransferase	Cmas	144
		18.0264	18.1776	17.1911	19.3292	17.3711	18.7023	18.0614	18.192	18.5268	18.4172				5	4	4	6.4	5.6	5.6	93.314	0	13.265	342310	13	0.386943	0.389989	-0.360855	-0.729915	A0A0R4J0D3;Q3TDQ1	A0A0R4J0D3;Q3TDQ1	Dolichyl-diphosphooligosaccharide--protein glycosyltransferase subunit STT3B	Stt3b	145
		18.6385	18.1535	19.594	19.2018	17.7775	18.1388	18.2039	17.6503	18.7463	18.1697				8	8	8	7.8	7.8	7.8	113.62	0	13.315	338670	12	0.225964	0.212429	0.491234	1.03535	Q3UDE5;Q3UIZ0;A0A0R4J0F6;Q99KY4;F7BG02;F6SLK1	Q3UDE5;Q3UIZ0;A0A0R4J0F6;Q99KY4	Cyclin-G-associated kinase	Gak	146
		17.6197	17.6738	17.346	17.2743	17.9564	17.9062	18.6258	18.5728	18.3243	18.282		+	I_NI	9	9	9	19.8	19.8	19.8	58.782	0	41.533	371480	19	0.00249244	0.00353475	-0.768165	-2.77148	Q8R3X7;A0A2I3BQL9;Q3TDE6;A0A0R4J0G0;Q8BH04;A0A2I3BS39;Q3UGF0;A0A2I3BRX1;Q3UQD8;A0A2I3BQC6;A0PJG3;Q8CI37;Q8BSX3;Q9Z2V4	Q8R3X7;A0A2I3BQL9;Q3TDE6;A0A0R4J0G0;Q8BH04;A0A2I3BS39;Q3UGF0;A0A2I3BRX1	Phosphoenolpyruvate carboxykinase [GTP], mitochondrial	Pck2	147
		17.885	18.6255	18.2602	18.1776	18.194	17.6525	17.234	17.1092	16.6949	17.1735		+	I_NI	4	4	4	5.1	5.1	5.1	97.507	0	6.7864	157400	6	0.000599048	0.000460497	1.05567	3.60024	A0A0R4J0H0;A0A0R4J1G7;A0A3Q4EHV9;A7ISP9;F8WJ93;Q3UMY5	A0A0R4J0H0;A0A0R4J1G7;A0A3Q4EHV9;A7ISP9;F8WJ93;Q3UMY5	Echinoderm microtubule-associated protein-like 4	Eml4	149
		21.8413	21.8438	21.8751	21.7337	21.8088	23.0359	22.786	22.7979	22.8443	22.78		+	I_NI	78	78	78	21.7	21.7	21.7	504.77	0	323.31	13052000	348	5.83634e-08	0	-1.0283	-6.68492	A0A0R4J0I9;Q91ZX7;Q3U454;Q3U5J2;Q8C4T5;Q811K6;D3Z5M3	A0A0R4J0I9;Q91ZX7	Prolow-density lipoprotein receptor-related protein 1;Low-density lipoprotein receptor-related protein 1 85 kDa subunit;Low-density lipoprotein receptor-related protein 1 515 kDa subunit;Low-density lipoprotein receptor-related protein 1 intracellular domain	Lrp1	150
		17.9828	17.2654	17.6334	17.8719	17.4835	17.644	15.8881	16.2498	17.0057	14.1302				5	5	5	3.4	3.4	3.4	189.49	0	9.7557	107200	6	0.0433161	0.0178238	1.46382	2.06041	Q80U79;Z4YL78;A0A0R4J0K2;K3W4R5;A2AGT5;Q8K250;Q6PB55;Q4V782	Q80U79;Z4YL78;A0A0R4J0K2;K3W4R5;A2AGT5;Q8K250;Q6PB55	Cytoskeleton-associated protein 5	Ckap5	152
		19.3017	19.085	19.2914	19.989	19.696	20.3926	20.8296	19.991	20.866	20.7556		+	I_NI	7	7	7	28	28	28	37.377	0	31.395	847240	25	0.00154486	0.000953789	-1.09433	-3.28706	B2RU38;A0A0R4J0K5;Q18PI6;E9Q9E8;B7ZMQ1;A0A0R4J1S4	B2RU38;A0A0R4J0K5;Q18PI6;E9Q9E8;B7ZMQ1	SLAM family member 5	Cd84	153
		17.5894	17.2443	17.7701	16.7019	18.2092	15.3408	15.2382	15.8941	15.712	15.5724		+	I_NI	4	4	4	4.1	4.1	4.1	134.44	0	11.004	57568	5	0.000117244	4.7619e-05	1.95149	5.13025	A0A0R4J0M9;Q80T83;Q8CDG3;Q3UMT4;Q05DM9	A0A0R4J0M9;Q80T83;Q8CDG3;Q3UMT4;Q05DM9	Deubiquitinating protein VCIP135	Vcpip1	155
		18.0154	17.8883	17.563	17.5436	17.8642	19.1463	18.2004	18.1429	18.6325	18.3199				10	10	10	27	27	27	47.576	0	67.987	549860	28	0.00884866	0.0102556	-0.713493	-2.32011	A0A0R4J0P5;P97814	A0A0R4J0P5;P97814	Proline-serine-threonine phosphatase-interacting protein 1	Pstpip1	157
		19.8057	19.7959	19.7263	20.0197	18.78	20.0761	20.0805	20.0711	18.758	18.7058				18	14	14	29.9	25.2	25.2	67.317	0	82.724	872160	29	0.830523	0.869941	0.0872177	0.176411	P21619;A0A0R4J0Q5;Q3V159	P21619;A0A0R4J0Q5;Q3V159	Lamin-B2	Lmnb2	158
		17.8861	18.1983	18.1206	17.9807	18.3354	16.0652	16.5949	16.6093	16.6847	16.6669		+	I_NI	2	2	2	4.2	4.2	4.2	80.581	0	4.2656	52324	4	3.49666e-06	0	1.57999	6.57169	Q3TR20;A0A0R4J0Q9;Q3UM29	Q3TR20;A0A0R4J0Q9;Q3UM29	Conserved oligomeric Golgi complex subunit 7	Cog7	159
		22.286	21.8489	21.9792	21.7252	22.014	22.1027	21.6896	21.8535	21.7194	21.5497				6	6	6	52.5	52.5	52.5	11.451	0	47.885	1700500	28	0.194166	0.33489	0.187694	0.8075	O70404;A0A0R4J0R1;A0A0U1RPE8	O70404;A0A0R4J0R1;A0A0U1RPE8	Vesicle-associated membrane protein 8	Vamp8	160
		18.3948	18.3829	17.8239	17.8711	18.295	17.8164	18.7617	18.7924	18.8579	18.0388				2	2	2	8.5	8.5	8.5	24.229	0	4.5519	142510	4	0.268186	0.306126	-0.299899	-0.851911	I3QI48;A0A0R4J0T2;Q504P2;D3YXD8	I3QI48;A0A0R4J0T2;Q504P2;D3YXD8	C-type lectin domain family 12 member A	Clec12a	161
		17.9505	17.8639	17.5164	18.1262	17.7549	17.2569	17.2116	17.3424	17.3345	17.0157		+	I_NI	6	6	6	10.3	10.3	10.3	81.054	0	11.041	182850	9	0.000839138	0.0032948	0.61017	2.80263	Q05DR8;A0A0R4J0T4;Q5D0E0;O88351;Q3USX8;Q3V454;Q3U141;Q8BQA9	Q05DR8;A0A0R4J0T4;Q5D0E0;O88351	Inhibitor of nuclear factor kappa-B kinase subunit beta	Ikbkb	162
		17.2768	17.3413	17.9836	17.3367	16.8668	15.7997	16.7157	16.9016	16.9305	16.1023				2	2	2	2.9	2.9	2.9	52.178	0	13.251	57166	8	0.0169574	0.0124036	0.871088	2.23392	A0A0R4J0T5;P28659	A0A0R4J0T5;P28659	CUGBP Elav-like family member 1	Celf1	163
		18.0539	17.7639	17.7174	16.8893	17.3434	16.9693	17.2795	17.8276	17.244	17.4575				3	3	2	21.4	21.4	12.5	24.467	0	7.9026	131320	4	0.44364	0.523911	0.197991	0.572721	A0A0R4J0U7;Q8R395	A0A0R4J0U7;Q8R395	COMM domain-containing protein 5	Commd5	164
		18.8427	19.1806	18.8938	18.742	18.2809	18.1643	19.2134	18.7333	18.6679	18.7247				9	7	7	15.6	11.9	11.9	72.353	0	13.897	454950	15	0.703679	0.791262	0.0873158	0.271624	D3Z0V2;A0A0R4J0X8;Q9ES28;A0A1B0GRS3	D3Z0V2;A0A0R4J0X8;Q9ES28	Rho guanine nucleotide exchange factor 7	Arhgef7	165
		21.9765	21.8624	21.79	21.7299	22.2402	22.2418	22.1254	22.0918	22.0918	22.0402				21	21	21	31.5	31.5	31.5	72.369	0	176.04	8039900	141	0.0729385	0.22301	-0.198396	-1.01152	A0A0R4J0Z1;P08003	A0A0R4J0Z1;P08003	Protein disulfide-isomerase A4	Pdia4	166
		20.3105	20.5756	20.9711	20.3016	20.4277	20.8451	21.0937	20.7064	21.4736	20.8657				11	11	11	20.5	20.5	20.5	79.992	0	62.722	1518900	38	0.0304477	0.0436755	-0.47957	-1.69613	E9QL31;A0A0R4J104;P98078;Q3TRI2;E9PX84;Q3TRE6;Q3TMQ2;Q3TN55;Q9DCE6;E0CXT5;F6TQN9;E0CZ53;E0CYJ2	E9QL31;A0A0R4J104;P98078;Q3TRI2;E9PX84;Q3TRE6;Q3TMQ2;Q3TN55;Q9DCE6;E0CXT5;F6TQN9	Disabled homolog 2	Dab2	167
		20.8271	20.9051	21.3641	21.3965	20.4409	19.5983	20.1063	20.2262	19.9848	20.0531		+	I_NI	12	12	12	22.7	22.7	22.7	81.58	0	48.066	1283000	55	0.00141004	0.00120796	0.992993	3.22181	Q8R146;A0A0R4J107;A0A0A6YXV0	Q8R146;A0A0R4J107	Acylamino-acid-releasing enzyme	Apeh	168
		19.039	19.4161	19.2092	18.5681	19.4629	17.7473	17.8908	18.3416	17.864	17.5217		+	I_NI	2	2	2	3.9	3.9	3.9	59.646	0	3.5637	151390	4	0.000313013	0.000107143	1.26597	4.08418	P50429;A0A0R4J138;B2RWQ7	P50429;A0A0R4J138;B2RWQ7	Arylsulfatase B	Arsb	169
		17.1194	18.146	17.3335	16.3023	17.7102	16.1653	16.3873	17.3412	15.2585	16.3588				2	2	2	2.1	2.1	2.1	146.02	0	4.6631	41225	3	0.0545267	0.0303686	1.02003	1.8437	Z4YLI8;A0A0R4J140;Q5SW19	Z4YLI8;A0A0R4J140;Q5SW19	Clustered mitochondria protein homolog	Cluh	170
		20.1821	20.4906	20.8683	20.4048	19.6966	21.6818	21.0395	21.0159	20.932	21.1593		+	I_NI	19	19	19	33.1	33.1	33.1	96.98	0	94.593	1919000	67	0.0073546	0.00703677	-0.837235	-2.49999	A0A0R4J150;B9EJ86;A0A5F8MPC5;Q6ZPN6;G5E833;Q9ER64	A0A0R4J150;B9EJ86;A0A5F8MPC5	Oxysterol-binding protein	Osbpl8	171
		18.9089	17.6869	18.3915	16.9928	18.6911	18.9032	15.6663	16.6054	16.9967	16.5996				7	7	7	5.2	5.2	5.2	181.43	0	20.4	194410	9	0.102352	0.0560315	1.17998	1.59508	Q3TKT4;G3UX35;A0A0R4J170;Q3URH5;Q8R0K1;Q3UI73;Q8R569;Q7TND4;Q3UX55;Q6DIC0;E9QAB8;Q3UHL2;F2Z4A9;H3BLH0;Q8R1W7;H3BJK2;Q8BQ54;Q7TQL1;Q6P8K2;Q8CGJ5;H3BKN5	Q3TKT4;G3UX35;A0A0R4J170;Q3URH5;Q8R0K1;Q3UI73	Transcription activator BRG1	Smarca4	172
		18.4104	17.9568	17.3176	16.4741	17.1164	16.5809	17.3576	17.3973	17.1793	17.2234				3	3	3	17.5	17.5	17.5	21.99	0	16.722	115090	6	0.426658	0.451526	0.307396	0.658137	F6YB25;A0A0R4J195;Q9CSU0;F7DAY5	F6YB25;A0A0R4J195;Q9CSU0;F7DAY5	Regulation of nuclear pre-mRNA domain-containing protein 1B	Rprd1b	174
		23.8049	23.5677	23.6285	23.093	23.9743	23.8502	23.936	23.9451	24.0291	23.8759				3	3	3	8.7	8.7	8.7	35.927	0	6.4466	5451400	24	0.0723226	0.133871	-0.313583	-1.2466	A0A0R4J1C8;P31996	A0A0R4J1C8;P31996	Macrosialin	Cd68	175
		17.2015	16.5748	18.3595	17.3503	17.423	18.9379	15.6149	17.3803	18.8712	18.7408				6	5	5	14.1	12.4	12.4	60.907	0	15.774	230540	6	0.474289	0.451815	-0.527176	-0.657184	A0A0R4J1D0;P59108;Q3TVB2;Q8QZU9	A0A0R4J1D0;P59108;Q3TVB2;Q8QZU9	Copine-2	Cpne2	176
		22.6036	22.4887	22.3022	22.341	22.513	23.0573	22.882	22.8565	22.9598	22.7869		+	I_NI	12	12	1	44.8	44.8	8.5	31.292	0	96.155	5490300	84	0.000230586	0.00501312	-0.458812	-2.65631	Q80T06;A0A0R4J1E2;Q91VK2;P57776;D3YY68;E9QN08;D3YUQ9;D3YZT9;Q8BW50	Q80T06;A0A0R4J1E2;Q91VK2;P57776;D3YY68;E9QN08;D3YUQ9	Elongation factor 1-delta	Eef1d	177
		18.0141	17.8055	18.6424	18.7059	18.2216	17.147	17.1798	17.4663	17.2695	17.1778		+	I_NI	5	5	5	4.8	4.8	4.8	162.89	0	16.614	146170	5	0.000518831	0.000470046	1.02984	3.62147	A0A0R4J1H6;E9QP99;P55937;Q3UZV1;D3Z0Q8	A0A0R4J1H6;E9QP99;P55937;Q3UZV1	Golgin subfamily A member 3	Golga3	179
		21.4792	20.8715	20.5815	21.2357	20.4979	21.0949	21.2968	21.1614	21.1294	21.4981				12	1	1	22.3	3.8	3.8	61.391	0	3.511	534050	7	0.171939	0.226696	-0.302999	-1.00342	F6ZFU0;A0A0R4J1L2;D3Z7N2	F6ZFU0;A0A0R4J1L2;D3Z7N2		Eef1d	180
		17.7178	18.5885	18.0093	18.983	19.3238	18.0052	17.694	17.762	18.2939	17.2214				7	7	7	7	7	7	150.65	0	20.04	276190	11	0.0685448	0.0510745	0.729174	1.63265	A0A0R4J1Q0;G5E896;Q3UJB9;D6RE33	A0A0R4J1Q0;G5E896;Q3UJB9;D6RE33	Enhancer of mRNA-decapping protein 4	Edc4	181
		17.4604	17.4926	17.6746	17.8559	17.5331	15.9762	17.0555	16.3567	15.3631	17.1624		+	I_NI	2	2	2	27.2	27.2	27.2	11.74	0	5.454	52506	2	0.00757784	0.00391632	1.22057	2.7464	A0A0R4J1R7;Q9CZL5	A0A0R4J1R7;Q9CZL5	Pterin-4-alpha-carbinolamine dehydratase 2	Pcbd2	182
		18.1898	17.7713	17.3201	17.819	17.6041	17.5415	17.4704	17.7826	17.3228	17.7263				3	3	3	24.2	24.2	24.2	19.825	0	10.16	111250	7	0.327851	0.459157	0.172137	0.649108	E9QMF4;Q58EU1;A0A0R4J1Y3;Q8BWU5;E0CXW7;Q3UQ67;E0CYK9;E0CYN9	E9QMF4;Q58EU1;A0A0R4J1Y3;Q8BWU5;E0CXW7;Q3UQ67	Probable tRNA N6-adenosine threonylcarbamoyltransferase	Osgep	183
		19.8801	19.7	19.3874	19.2859	19.5449	19.5718	20.2767	20.2415	19.7411	19.9712				9	9	9	35.9	35.9	35.9	36.083	0	69.366	1019000	39	0.0501724	0.0789645	-0.400846	-1.46298	A0A0R4J1Y7;E9PXX7;Q3TEE8;Q91W90;Q3UBW8;Q3UWX1	A0A0R4J1Y7;E9PXX7;Q3TEE8;Q91W90;Q3UBW8;Q3UWX1	Thioredoxin domain-containing protein 5	Txndc5	184
		20.7399	20.7051	20.3864	20.1699	20.4492	19.8885	19.9588	19.7548	19.9164	19.9947		+	I_NI	4	4	4	22	22	22	19.87	0	8.8532	570070	20	0.00084485	0.00382098	0.587461	2.75217	Q9CWD1;A0A0R4J1Z3;Q9CR67;Q9CZM3;A0A0J9YV78	Q9CWD1;A0A0R4J1Z3;Q9CR67;Q9CZM3	Transmembrane protein 33	Tmem33	185
		21.2611	21.1832	20.9688	21.1777	21.2723	21.4806	21.4706	21.4633	21.3648	21.4315				15	15	12	28.8	28.8	23.7	58.751	0	91.854	4291600	83	0.00172494	0.0430783	-0.26953	-1.70133	G3UZI2;A0A0R4J259;G3V018;Q7TMK9;G3UZ48;G3UXJ6;Q3TRV3;G3UWM1;G3XA76	G3UZI2;A0A0R4J259;G3V018;Q7TMK9;G3UZ48;G3UXJ6	Heterogeneous nuclear ribonucleoprotein Q	Syncrip	187
		21.2402	22.8517	22.5674	23.2285	22.3912	23.3418	22.6782	22.3953	21.7157	20.8318				4	4	4	4.6	4.6	4.6	122.93	0	7.2899	913830	8	0.641616	0.672299	0.263229	0.408556	A0A0R4J260;B2RRE7	A0A0R4J260;B2RRE7	OTU domain-containing protein 4	Otud4	188
		19.4241	19.6012	19.2166	19.1391	19.8178	19.1897	19.6771	19.5885	18.6832	19.1688				5	5	5	38.8	38.8	38.8	17.374	0	11.742	386950	11	0.434023	0.533144	0.178293	0.56337	Q8BME2;Q5M9K5;A0A0R4J275;Q7TMF3;F6RBR6	Q8BME2;Q5M9K5;A0A0R4J275;Q7TMF3;F6RBR6	NADH dehydrogenase [ubiquinone] 1 alpha subcomplex subunit 12	Ndufa12	189
		22.9736	23.5604	23.788	23.8381	22.8447	20.2416	22.0143	22.4474	22.3846	22.0153		+	I_NI	10	10	10	12.5	12.5	12.5	89.795	0	45.268	8649500	79	0.00839097	0.00306408	1.58031	2.84806	A0A0R4J293;Q9JLF6;A0A2I3BRW9;A0A2I3BS02;A0A2I3BQN2	A0A0R4J293;Q9JLF6	Protein-glutamine gamma-glutamyltransferase K	Tgm1	190
		17.839	19.4176	19.555	19.6127	17.5433	19.3358	19.5921	19.8247	20.6644	19.8248				8	8	8	18	18	18	46.607	0	30.041	838440	29	0.0703501	0.0383622	-1.05487	-1.74227	A0A0R4J2B0;V9GX43;S4R2U7;S4R1S7;E9QA47;Q9Z0H4;S4R2L5;S4R2J2;A3KGT0;S4R2S7;S4R2U1	A0A0R4J2B0;V9GX43;S4R2U7;S4R1S7;E9QA47;Q9Z0H4;S4R2L5;S4R2J2;A3KGT0	CUGBP Elav-like family member 2	Celf2	191
		23.2356	23.0432	23.0735	22.7343	23.1672	23.4696	23.1053	23.2551	23.2259	23.2358				12	12	12	52.9	52.9	52.9	35.888	0	164.73	9433200	93	0.0820998	0.221358	-0.207557	-1.01527	A0A0R4J2B2;Q6WVG3;Q69ZA6;Q8CBQ4;Q14AX3;Q8C2V2;Q8C7J6;Q5DTY9;Q50H33	A0A0R4J2B2;Q6WVG3;Q69ZA6	BTB/POZ domain-containing protein KCTD12	Kctd12	192
		18.7343	17.5183	18.3034	20.649	19.5772	16.129	17.5405	17.7269	17.524	17.9108				2	2	2	5.4	5.4	5.4	38.192	0	3.1661	75593	2	0.034426	0.0134168	1.59021	2.1941	A2RTH5;A0A0U1RNF2	A2RTH5;A0A0U1RNF2		Lcmt1	193
		18.2231	17.2096	17.7537	18.6842	17.5612	19.0511	18.8051	18.8169	18.6992	17.7338				4	4	4	43.6	43.6	43.6	14.547	0	31.013	324440	12	0.0658585	0.0486568	-0.734834	-1.65096	A0A0U1RNN5;Q544C5;P15702	A0A0U1RNN5;Q544C5;P15702	Leukosialin	Spn	196
		18.091	16.5591	20.9628	21.9203	22.3136	15.1119	16.6035	17.9137	17.8776	17.6059				1	1	1	1.9	1.9	1.9	77.898	0.005547	2.4459	168400	7	0.0458358	0.0135439	2.94686	2.18648	A0A0U1RP06;Q7TSZ1;P51612	A0A0U1RP06;Q7TSZ1;P51612	DNA repair protein complementing XP-C cells homolog	Xpc	197
		21.5609	21.8602	21.4025	21.5911	22.1351	22.4014	22.2715	22.2895	22.3343	22.3877		+	I_NI	5	5	5	31.4	31.4	31.4	20.292	0	15.122	1521500	21	0.00143348	0.00443843	-0.62693	-2.70451	A0A0U1RP13;Q8VDP6;A0A0U1RNI6;A0A0U1RPV3;A0A0U1RQ57;A0A0U1RP60;Q05BY1	A0A0U1RP13;Q8VDP6	CDP-diacylglycerol--inositol 3-phosphatidyltransferase	Cdipt	198
		17.2562	19.0575	19.3837	19.073	19.8108	17.126	17.1325	17.6731	17.5576	17.4948		+	I_NI	2	2	2	31.3	31.3	31.3	9.2145	0	3.9131	133760	6	0.00983451	0.00376999	1.51944	2.75599	A0A0U1RQA5;A0A0U1RP20;A0A0U1RQA0;Q8BRX2;Q3UPI8;O35316	A0A0U1RQA5;A0A0U1RP20;A0A0U1RQA0;Q8BRX2;Q3UPI8;O35316	Transporter;Sodium- and chloride-dependent taurine transporter	Slc6a6	199
		17.6817	18.6638	17.8499	16.464	18.497	18.0468	18.5157	18.1962	18.4505	18.4722				3	3	3	12.7	12.7	12.7	29.582	0	8.0786	248020	12	0.242061	0.223415	-0.504975	-1.01049	A0A0U1RPF2;Q99P31;A0A0U1RPE7;A0A0U1RQ49	A0A0U1RPF2;Q99P31	Hsp70-binding protein 1	Hspbp1	200
		19.4063	19.5464	18.4226	17.1069	20.4832	19.0634	19.7522	18.755	18.536	19.3554				2	2	2	38.3	38.3	38.3	6.8525	0	72.172	318210	6	0.875261	0.895996	-0.0993134	-0.13934	A0A0U1RPJ7;D3YVR9;Q9R0P4;A0A0U1RPI0;D6RI64	A0A0U1RPJ7;D3YVR9;Q9R0P4;A0A0U1RPI0;D6RI64	Small acidic protein	1110004F10Rik;Smap	201
		17.2265	18.887	17.4697	18.2237	17.702	20.1165	18.9685	17.9562	17.8531	19.3779				11	11	11	13.1	13.1	13.1	105.44	0	33.063	579970	22	0.10534	0.0653241	-0.95267	-1.53204	Q3TGG2;A0A0U1RPL0;Q7TQH0;E9Q5Q0;Q3TYH7;J3QP59	Q3TGG2;A0A0U1RPL0;Q7TQH0;E9Q5Q0;Q3TYH7	Ataxin-2-like protein	Atxn2l	202
		17.6571	17.0992	19.2072	17.8717	18.1804	17.0148	17.668	17.8192	17.8672	18.0316				4	4	4	6	6	6	93.52	0	16.461	193420	10	0.432648	0.451594	0.322948	0.65788	A0A0U1RPM2;P16879;A0A0U1RPN6;P70451	A0A0U1RPM2;P16879;A0A0U1RPN6	Tyrosine-protein kinase Fes/Fps	Fes	203
		18.2742	18.3113	18.6196	18.627	17.4497	17.0029	16.8254	16.9971	16.9922	16.9343		+	I_NI	1	1	1	6.9	6.9	6.9	15.478	0.0083657	2.1543	62051	1	0.000321534	0.000109422	1.30601	4.11366	Q3TKB4;A0A0U1RPX3;Q91XI5;Q504N4;Q9QX60	Q3TKB4;A0A0U1RPX3;Q91XI5;Q504N4;Q9QX60	Deoxyguanosine kinase, mitochondrial	Dguok	204
		19.6354	19.567	19.4144	19.7474	19.9036	20.1575	19.0552	19.1422	18.8401	19.7023				16	16	16	24.4	24.4	24.4	98.508	0	53.377	1089700	36	0.313353	0.358538	0.274107	0.772624	A0A0U1RQ85;P22682;A0A0X1KG61;Q2M4H7;A0A0U1RP47;A0A0U1RP17;B9EKI5;Q3TTA7	A0A0U1RQ85;P22682;A0A0X1KG61;Q2M4H7;A0A0U1RP47	E3 ubiquitin-protein ligase CBL	Cbl	205
		17.2721	17.7005	18.2124	16.7226	17.4303	17.6609	18.1468	17.8993	18.7096	18.0546				3	3	3	13.6	13.6	13.6	27.052	0	9.0813	212390	7	0.0709129	0.0605049	-0.626691	-1.56271	Q3TAS6;A0A0X1KG67;D3Z665	Q3TAS6;A0A0X1KG67	ER membrane protein complex subunit 10	Emc10	206
		16.9519	17.7756	18.2872	17.1068	18.7851	16.7732	17.2886	17.2825	16.9714	17.4183				2	2	2	14.6	14.6	14.6	22.522	0.00375	2.5462	71199	2	0.121813	0.102312	0.6345	1.35959	A0A2U8RP79;A0A125R9I3;A0A2R3XZC4;Q3TBT3	A0A2U8RP79;A0A125R9I3;A0A2R3XZC4;Q3TBT3	Stimulator of interferon genes protein	Tmem173	207
		20.4932	20.565	20.4938	20.3219	20.221	19.3904	20.4859	20.3987	20.386	20.7071				10	10	10	35.8	35.8	35.8	36.766	0	47.179	1443000	36	0.556517	0.653397	0.145354	0.431465	A0A140LHA2;Q9WVA3;A0A140LIM5;A0A140LJ21;A0A140LI47;Q8BH42;Q9CSI6	A0A140LHA2;Q9WVA3	Mitotic checkpoint protein BUB3	Bub3	208
		21.4135	21.267	20.7302	21.0116	21.5099	21.2406	21.3149	21.2074	21.2297	21.0464				6	6	6	35.7	35.7	35.7	28.078	0	80.726	1483300	33	0.889039	0.939385	-0.0213749	-0.0860484	A0A140LJ01;A0A140LHG8;Q9CYN2;A0A140LHR3;A0A140LIK0;A0A140LJG6;A0A140LHW5	A0A140LJ01;A0A140LHG8;Q9CYN2;A0A140LHR3;A0A140LIK0;A0A140LJG6	Signal peptidase complex subunit 2	Spcs2	210
		17.4571	18.093	16.5544	20.3917	20.2466	20.6445	20.1243	19.4107	19.4089	20.3037				3	3	3	14	14	14	39.425	0	11.073	332650	7	0.112571	0.0574263	-1.42985	-1.58469	A0A140LHL5;Q3UJK6;Q8VDQ8	A0A140LHL5;Q3UJK6;Q8VDQ8	NAD-dependent protein deacetylase sirtuin-2	Sirt2	211
		17.2054	17.2452	19.2147	19.2453	17.5171	17.7116	19.0879	18.8655	18.8176	18.771				2	2	2	10	10	10	27.479	0	6.4514	209870	8	0.316044	0.278349	-0.565189	-0.89933	D3YY42;A0A140LHN0;Q9CX30;D3Z5F9	D3YY42;A0A140LHN0;Q9CX30;D3Z5F9	Protein YIF1B	Yif1b	212
		17.7039	18.5557	18.0517	17.7674	17.056	15.5134	15.7183	16.3289	16.5964	15.7456		+	I_NI	2	2	2	3.4	3.4	3.4	91.846	0	6.5503	69558	6	0.000412162	2.85714e-05	1.84645	4.40492	Q3U1W3;E9Q638;Q3UG15;A0A140LHU0;Q61072	Q3U1W3;E9Q638;Q3UG15;A0A140LHU0;Q61072	Disintegrin and metalloproteinase domain-containing protein 9	Adam9	213
		20.2269	20.7548	20.7572	20.9585	19.95	18.9626	19.4191	19.1171	19.349	19.5959		+	I_NI	5	5	5	13.6	13.6	13.6	55.026	0	12.452	395090	15	0.000482189	0.000210526	1.24073	3.88151	Q7TMR0;A0A140LHY2;Q3UTR3	Q7TMR0;A0A140LHY2	Lysosomal Pro-X carboxypeptidase	Prcp	214
		27.8862	27.3714	28.2902	27.7562	24.4178	27.5091	27.6088	28.0845	27.8348	27.3618				1	1	1	10.1	10.1	10.1	14.244	0.0012849	2.8923	45903000	32	0.471631	0.448118	-0.535427	-0.662044	A0A140LIG8;A0A140LJE1;Q3U3V8	A0A140LIG8;A0A140LJE1;Q3U3V8	X-ray radiation resistance-associated protein 1	Xrra1	215
		19.2106	19.0912	19.3449	18.9443	17.9428	18.1479	16.3641	16.3421	17.1718	17.1114		+	I_NI	2	2	2	7.4	7.4	7.4	25.916	0.0046714	2.5133	105150	2	0.00192433	0.000427907	1.87929	3.65015	A0A140LIS5;Q3UL36	A0A140LIS5;Q3UL36	Arginine and glutamate-rich protein 1	Arglu1	216
		20.1695	19.0102	20.3747	20.0478	20.1676	19.0506	18.8964	18.8903	18.9615	19.6849				3	3	3	6.8	6.8	6.8	53.919	0	5.188	345870	11	0.016711	0.0124512	0.857224	2.22996	Q4FJX5;Q3UIQ5;A0A140LIT2;O88455	Q4FJX5;Q3UIQ5;A0A140LIT2;O88455	7-dehydrocholesterol reductase	Dhcr7	217
		18.2554	17.6953	17.7814	17.8687	18.3349	16.4394	16.7663	17.3515	17.2621	17.6028		+	I_NI	1	1	1	24.1	24.1	24.1	9.4459	0.0031706	2.7207	56769	2	0.00649306	0.00555194	0.902715	2.59916	O54726;A0A140LJE8;Q3UJM9;Q3U9K6;P70671	O54726;A0A140LJE8;Q3UJM9;Q3U9K6;P70671	Interferon regulatory factor 3	IRF3;Irf3	220
		21.1213	21.7927	21.702	21.7671	21.2696	22.2486	21.4718	21.3716	21.2338	21.2708				6	6	6	34.9	34.9	34.9	21.881	0	65.243	1710500	34	0.962878	0.975217	0.0112045	0.0336134	Q5EBQ6;A0A140T8T4;P51410;A0A0G2JES3;Q5M9J5;D3Z629;D3YZT0;A0A0G2JFQ3;S4R1R7	Q5EBQ6;A0A140T8T4;P51410;A0A0G2JES3;Q5M9J5;D3Z629;D3YZT0	60S ribosomal protein L9	Rpl9	222
		19.9608	19.1232	17.7388	17.9444	18.4779	18.2908	18.8121	18.9358	18.1612	17.7909				2	2	2	7.1	7.1	7.1	40.251	0.0012945	3.0204	160590	6	0.598895	0.637355	0.250846	0.449491	Q9WV03;A0A158SIT3;Q05AF0	Q9WV03;A0A158SIT3;Q05AF0	Protein FAM50A	Fam50a	225
		19.6425	19.3649	19.2187	19.5555	19.4141	20.4083	19.7951	19.9619	19.6984	19.9439				9	9	9	25.4	25.4	25.4	45.155	0	29.372	870180	35	0.00636036	0.0145673	-0.522375	-2.15366	Q3TRC8;A0A158SIT9;J3JS97;Q91YI4;Q5F2D9;Q3UCU5;J3QNV6	Q3TRC8;A0A158SIT9;J3JS97;Q91YI4;Q5F2D9	Beta-arrestin-2	Arrb2	227
		19.3632	19.8961	20.1704	19.8544	19.7689	21.1128	20.0102	19.9189	20.0196	19.9475				77	77	77	18.2	18.2	18.2	584.62	0	323.31	5297300	207	0.17546	0.194378	-0.391201	-1.07718	A0A171EBL2;E9Q555;Q69ZG7;Q8CI06;Q0VEC6;Q3U0U2;Q3UD49;O55132	A0A171EBL2;E9Q555	E3 ubiquitin-protein ligase RNF213	Rnf213	228
		17.7509	19.9214	19.9165	20.3279	20.0877	18.8462	19.7846	20.0703	19.7453	18.7398				1	1	1	8	8	8	15.901	0.010032	2.0383	207880	6	0.769821	0.80459	0.16362	0.25546	A0A1B0GT97;A0A1B0GQW0;Q9CQM2;Q99JH8	A0A1B0GT97;A0A1B0GQW0;Q9CQM2;Q99JH8	ER lumen protein-retaining receptor 2;ER lumen protein-retaining receptor 1	Kdelr2;Kdelr1	229
		23.4705	23.2999	23.3773	23.5456	23.524	24.8496	24.4289	24.4435	24.5801	24.4015		+	I_NI	20	20	20	44.8	44.8	44.8	42.151	0	80.187	29765000	182	2.89322e-06	0	-1.09723	-5.62361	A0A1B0GR11;Q93092;A0A6N3JBP2;A0Q607	A0A1B0GR11;Q93092	Transaldolase	Taldo1	230
		17.078	18.2327	18.4829	18.7862	17.4402	19.2904	18.546	18.5938	18.8351	18.8367				6	6	4	8.6	8.6	6.2	82.092	0	8.5172	306810	12	0.0467996	0.0316029	-0.816365	-1.82375	A0A1B0GRH2;Q3V1H5;A0A1B0GRT6;P49446;Q3TU63;P18052	A0A1B0GRH2;Q3V1H5;A0A1B0GRT6;P49446;Q3TU63	Receptor-type tyrosine-protein phosphatase;Receptor-type tyrosine-protein phosphatase epsilon;Protein-tyrosine-phosphatase	Ptpre	233
		20.1673	20.1169	19.7433	19.5824	20.5297	20.2074	20.299	20.1582	19.897	20.6606				7	7	7	33.2	33.2	33.2	30.048	0	24.925	745120	18	0.328072	0.412327	-0.216521	-0.703255	Q544R1;Q3UYN1;A0A1B0GRP7;Q9Z2Y8;A0A1B0GRR5;Q6P8V7;A0A1B0GSP5;Q80ZV3;A0A1B0GQY5;A0A1B0GSA1	Q544R1;Q3UYN1;A0A1B0GRP7;Q9Z2Y8;A0A1B0GRR5;Q6P8V7;A0A1B0GSP5;Q80ZV3	Proline synthase co-transcribed bacterial homolog protein	Prosc	234
		18.2524	17.4781	17.6198	16.5548	17.8207	20.0725	14.8658	13.6391	15.9174	14.243				5	5	5	6	6	6	105.53	0	7.7914	134860	5	0.165753	0.090911	1.79761	1.4058	A0A1B0GRU8;A0A6Q6PUT5;Q9R1C7;A0PJI0;A0JLM8	A0A1B0GRU8;A0A6Q6PUT5;Q9R1C7;A0PJI0	Pre-mRNA-processing factor 40 homolog A	Prpf40a	236
		17.1884	19.542	19.3888	19.3046	19.4967	19.0586	19.0466	19.147	18.4458	19.2519				6	6	6	22.1	22.1	22.1	33.212	0	23.044	558790	23	0.990347	0.991377	-0.00589561	-0.0103005	Q3UBN8;Q3U449;A0A1B0GRV0;Q9Z0S1;D3Z5X0;D3Z0E6	Q3UBN8;Q3U449;A0A1B0GRV0;Q9Z0S1;D3Z5X0;D3Z0E6	3(2),5-bisphosphate nucleotidase 1	Bpnt1	237
		17.9591	17.7702	18.0158	17.1656	17.956	17.0576	15.6067	17.5608	18.3194	18.6574				5	2	2	22.1	9.1	9.1	28.687	0	5.1048	95495	4	0.568579	0.587285	0.332984	0.504469	A0A1B0GSH8;Q8K0E9;Q9DBB8	A0A1B0GSH8			239
		21.1425	21.4439	21.4905	22.1741	20.1507	15.9669	19.9193	19.8789	20.095	18.2871		+	I_NI	1	1	1	10.3	10.3	10.3	9.2657	0.0034396	2.5539	268680	7	0.0207003	0.00577122	2.45085	2.57238	A0A1B0GSR7	A0A1B0GSR7			240
		18.7542	19.3144	19.0658	19.2512	17.9179	19.0273	19.5354	19.5846	19.6886	19.4301				8	8	8	13.9	13.9	13.9	79.488	0	31.691	674970	23	0.0667919	0.0607036	-0.592552	-1.56155	D3Z0B9;A0A1B0GSU0;Q571I9;A0A1B0GSN3;Q9CWT9	D3Z0B9;A0A1B0GSU0;Q571I9	Aldehyde dehydrogenase family 16 member A1	Aldh16a1	241
		17.4744	17.0718	17.6013	19.0419	17.9546	17.354	19.0167	18.9003	19.0793	19.2787				1	1	1	5.6	5.6	5.6	20.775	0.0080935	2.1806	128010	4	0.10036	0.0641134	-0.896967	-1.53863	A0A1B0GSV4;Q05685	A0A1B0GSV4;Q05685	Folate receptor beta	Folr2	242
		21.4506	21.3258	21.502	21.0592	21.5411	21.143	20.9782	21.0089	21.0347	21.0719				8	8	5	52.6	52.6	32.7	18.955	0	68.783	2098900	43	0.0071217	0.0413344	0.328407	1.71429	A0A1B0GT81;Q544Z6;Q3TXJ7;Q07813;A0A165ELP6;A0A1B0GTA4;Q8K3J2;A0A1B0GS13;A0A1B0GT35;Q8VHY7	A0A1B0GT81;Q544Z6;Q3TXJ7;Q07813;A0A165ELP6;A0A1B0GTA4;Q8K3J2;A0A1B0GS13	Apoptosis regulator BAX	Bax	243
		21.7581	21.4405	21.2956	20.996	21.3268	21.8582	21.6081	21.3937	21.2443	21.4816				7	7	7	22.4	22.4	22.4	43.493	0	46.289	1763000	41	0.367328	0.509229	-0.153789	-0.589319	A0A1B0GX27;Q3ULU3;O35855;O88374;Q8CAX1;A0A1B0GST1;A0A1B0GQY4	A0A1B0GX27;Q3ULU3;O35855;O88374	Branched-chain-amino-acid aminotransferase;Branched-chain-amino-acid aminotransferase, mitochondrial	Bcat2	245
		19.7627	20.1098	20.1793	20.0582	23.4413	22.0118	20.3022	20.3219	19.6523	20.3054				18	18	18	14.5	14.5	14.5	193.64	0	57.378	732970	24	0.814896	0.838297	0.191557	0.214828	E9Q405;A0A1C7ZN10;K3W4L0;B2RRE2;E9QAX2;A0A4Y5WWJ7;Q9JMH9;E9QA74;Q6PER1	E9Q405;A0A1C7ZN10;K3W4L0;B2RRE2;E9QAX2;A0A4Y5WWJ7;Q9JMH9;E9QA74	Unconventional myosin-XVIIIa	Myo18a	247
		18.3448	18.8891	19.1899	19.3926	17.9087	19.362	17.3432	17.827	17.4272	17.6007				12	12	12	7.1	7.1	7.1	222.44	0	23.025	400450	14	0.108831	0.0749553	0.83299	1.48308	E9QKV6;B9EHV1;A0A1D5RLD1;E9PWZ6;E9PZW8;Q9QY06;A0A1D5RLW4;Q3UFX8;Q3TRQ0;Q3TRT6	E9QKV6;B9EHV1;A0A1D5RLD1;E9PWZ6;E9PZW8;Q9QY06	Unconventional myosin-IXb	Myo9b	248
		16.9008	17.4587	17.5014	17.9067	17.5778	17.6843	16.7298	17.1118	16.6307	15.7664				3	3	3	3.3	3.3	3.3	110.96	0	5.621	100590	3	0.0892783	0.0698676	0.684492	1.50745	A0A1D5RLG3;Q3UYK8;Q80UJ7	A0A1D5RLG3;Q3UYK8;Q80UJ7	Rab3 GTPase-activating protein catalytic subunit	Rab3gap1	249
		18.0071	17.8713	17.4928	18.8185	19.3524	17.2211	17.2628	17.3453	17.6169	17.6727				2	2	2	14.9	14.9	14.9	24.197	0	21.317	103280	8	0.035949	0.0227636	0.88466	1.95979	Q3SXA6;Q3MI11;A0A1D5RLN9;A0A1D5RMN0;A5HU64;Q8BZU4	Q3SXA6;Q3MI11;A0A1D5RLN9;A0A1D5RMN0;A5HU64;Q8BZU4		Tnip3	250
		17.2621	17.3883	18.2076	17.6912	17.9939	19.3467	19.2391	17.1053	19.0518	18.212				9	9	9	19.4	19.4	19.4	66.204	0	43.093	468760	20	0.0899257	0.0575784	-0.882397	-1.58263	A0A1D5RLS1;Q60902	A0A1D5RLS1;Q60902	Epidermal growth factor receptor substrate 15-like 1	Eps15l1	251
		21.0208	21.182	21.1985	21.4308	22.0137	20.4253	20.8067	20.8027	20.875	20.7557				1	1	1	12.7	12.7	12.7	11.434	0.0046787	2.5264	464660	6	0.0104061	0.0135891	0.636085	2.18513	A0A1D5RLZ6;Q4KL41;Q9DCC8	A0A1D5RLZ6;Q4KL41;Q9DCC8	Mitochondrial import receptor subunit TOM20 homolog	Tomm20	252
		22.6056	22.8481	22.7791	22.6535	22.4916	24.6081	21.3068	21.3526	21.3044	21.2739				8	8	8	32	32	32	24.638	0	23.921	4256400	42	0.317657	0.264842	0.70643	0.926016	A0A1D5RM85;P62717;A0A1D5RLW5;Q3THJ0;A0A1D5RM79;A0A1D5RME4;A0A1D5RMC7;Q05CK2	A0A1D5RM85;P62717;A0A1D5RLW5;Q3THJ0;A0A1D5RM79;A0A1D5RME4	60S ribosomal protein L18a	Rpl18a	253
		19.08	19.5238	18.9617	19.6569	19.4294	20.1132	19.9946	18.9727	19.0508	19.9063				8	7	7	27.1	23.9	23.9	45.24	0	31.714	553790	19	0.350096	0.389444	-0.277161	-0.730714	A0A1D5RMC1;Q6PDL0;A0A1D5RM94	A0A1D5RMC1;Q6PDL0;A0A1D5RM94	Cytoplasmic dynein 1 light intermediate chain 2	Dync1li2	254
		18.5113	18.0816	18.0761	17.5554	18.4389	18.3145	14.5957	15.7908	13.2221	16.8388		+	I_NI	6	6	6	2.8	2.8	2.8	260.95	0	9.2937	109690	8	0.0289828	0.00881778	2.38029	2.38942	B7ZWL1;B2RXR3;A0A1D5RMJ8;Q6ZQ08;A0A1D5RMD8;Q505C5;Q8CGI8;A0A1D5RML9	B7ZWL1;B2RXR3;A0A1D5RMJ8;Q6ZQ08;A0A1D5RMD8	CCR4-NOT transcription complex subunit 1	Cnot1	255
		18.4612	17.9149	18.2256	17.6878	18.3496	16.3347	16.6365	16.4984	17.5027	16.5767		+	I_NI	3	3	3	13.8	13.8	13.8	31.457	0	6.8637	94942	3	0.000464334	0.000150289	1.41803	4.05615	Q9DB22;Q3UUX3;A0A1D5RML8;P97760;A0A1D5RLD4	Q9DB22;Q3UUX3;A0A1D5RML8;P97760	DNA-directed RNA polymerase II subunit RPB3	Polr2c	256
		20.1567	19.8874	20.0139	19.9054	18.5787	20.814	20.1236	20.4405	20.0945	20.1359				7	7	3	16.4	16.4	8.1	64.506	0	46.27	620980	21	0.0899645	0.0781843	-0.613296	-1.46701	F8VQ28;A0A1D5RMM8;Q8VI36;Q3UG90	F8VQ28;A0A1D5RMM8;Q8VI36;Q3UG90	Paxillin	Pxn	257
		22.4985	22.3847	22.3593	22.4247	22.8328	22.8431	22.6444	22.686	22.7624	22.6574				12	12	12	48.1	48.1	48.1	27.057	0	113.59	6639300	75	0.0487359	0.175133	-0.218638	-1.12617	Q5SVP3;A0A1G5SJA5;P97372;G3X9V0;Q99LN3;E0CZ90	Q5SVP3;A0A1G5SJA5;P97372;G3X9V0;Q99LN3	Proteasome activator complex subunit 2	PSME2b;Psme2	258
		17.0847	19.4239	19.5178	19.418	19.6845	20.2776	19.4396	19.3561	19.482	19.4835				4	4	4	10.9	10.9	10.9	44.901	0	10.613	405930	21	0.292172	0.254217	-0.581983	-0.944582	V9PVS1;U5NJN6;J7NUP1;A0A1G5SJL2;A0A1G5SJJ3;Q60766	V9PVS1;U5NJN6;J7NUP1;A0A1G5SJL2;A0A1G5SJJ3;Q60766	Immunity-related GTPase family M protein 1	Irgm1	259
		17.0036	17.6516	18.7015	17.5442	17.5969	15.56	16.1705	16.2731	15.7008	16.3025		+	I_NI	2	2	2	3.9	3.9	3.9	65.434	0	3.5816	50152	2	0.000673203	0.000105882	1.69818	4.07728	A0A1I7Q4G8;E9QMN5;Q8CHY6	A0A1I7Q4G8;E9QMN5;Q8CHY6	Transcriptional repressor p66 alpha	Gatad2a	262
		23.3293	23.0639	23.0531	23.2779	23.3195	24.3172	23.8447	23.8244	23.9318	23.7163		+	I_NI	7	7	7	54.8	54.8	54.8	10.309	0	16.079	6354100	40	0.000339583	0.00108029	-0.718123	-3.25582	A0A1L1SQA8;Q58EA6;P62852	A0A1L1SQA8;Q58EA6;P62852	40S ribosomal protein S25	Rps25	263
		20.0541	17.1894	20.2148	18.8531	19.4186	19.418	19.8849	19.4772	19.5765	19.9717				3	3	3	63.5	63.5	63.5	6.6316	0	7.307	381900	10	0.378012	0.345138	-0.519671	-0.791147	A0A1L1SRR1;Q3THH0;Q9ESD6;Q8R325	A0A1L1SRR1;Q3THH0;Q9ESD6;Q8R325	CKLF-like MARVEL transmembrane domain-containing protein 7	Cmtm7	267
		20.2535	20.0083	20	19.8487	20.1313	19.8579	18.9076	18.539	18.6997	18.6556		+	I_NI	7	7	7	8.9	8.9	8.9	89.567	0	17.339	504370	20	0.00202438	0.00125	1.11642	3.20299	A0A1L1SRX2;O08739;Q922J7;D3YU73;F6XQD0;D3Z4N3	A0A1L1SRX2;O08739;Q922J7	AMP deaminase 3	Ampd3	268
		19.5414	17.4921	18.2233	16.991	18.0913	18.5831	18.0752	18.5303	18.5145	18.1201				5	5	5	15.2	15.2	15.2	53.788	0	39.692	319090	13	0.521859	0.548626	-0.296841	-0.546473	Q3UDS7;Q3TJ10;A0A1L1SSF2;Q8VDL4	Q3UDS7;Q3TJ10;A0A1L1SSF2;Q8VDL4	ADP-dependent glucokinase	Adpgk	271
		17.7191	20.138	20.2402	19.7624	18.6205	19.0661	18.0646	18.3872	18.0869	18.1904				3	3	3	12.4	12.4	12.4	31.334	0	8.0869	226890	6	0.11041	0.0700437	0.937021	1.50635	A0A1L1SSF8;Q91V76	A0A1L1SSF8;Q91V76	Ester hydrolase C11orf54 homolog		272
		20.7892	20.0406	20.2276	20.0987	19.9024	22.6851	21.1504	20.7388	20.9486	21.0812				10	10	10	13.2	13.2	13.2	97.452	0	36.27	791330	22	0.0194526	0.0104426	-1.10916	-2.30807	A0A1L1STE4;Q9Z1X4;Q45VK5;Q45VK6;Q3UD30;A0A1L1SU19;A0A1L1SQR7;Q8C5B7;Q91WM1;A0A1L1SR62;A0A1L1SQ69;A0A1L1SSU8;A0A1L1ST48	A0A1L1STE4;Q9Z1X4;Q45VK5;Q45VK6;Q3UD30	Interleukin enhancer-binding factor 3	Ilf3	273
		21.7087	21.6677	21.471	21.3489	21.8842	21.5386	21.5387	21.6488	21.6955	21.7829				9	9	9	24.5	24.5	24.5	41.52	0	24.91	2539200	50	0.818617	0.910654	-0.0248379	-0.121276	A0A1L1STE6;Q9D6R2	A0A1L1STE6;Q9D6R2	Isocitrate dehydrogenase [NAD] subunit alpha, mitochondrial	Idh3a	274
		17.977	18.2996	17.9286	18.7708	16.7839	17.6724	16.702	16.4532	17.2609	17.1492				3	3	3	4.8	4.8	4.8	72.66	0	28.189	93608	3	0.0499734	0.0307808	0.904444	1.83772	A0A1L1STF9;B9EI57;Q8CH25;A0A1L1SRL0;Q9CS69	A0A1L1STF9;B9EI57;Q8CH25;A0A1L1SRL0	SAFB-like transcription modulator	Sltm	275
		21.0631	20.875	20.981	20.3641	20.7751	20.6177	20.7423	20.7202	20.7897	20.6061				3	3	3	27.7	27.7	27.7	16.614	0	8.7723	731960	18	0.386461	0.580814	0.116452	0.512698	Q8BTA2;A0A1L1SVK0;Q61206;A0A1L1SRD0;A0A1L1SQV7;A0A1L1SSQ5;A0A1L1SQ76	Q8BTA2;A0A1L1SVK0;Q61206;A0A1L1SRD0;A0A1L1SQV7	Platelet-activating factor acetylhydrolase IB subunit beta	Pafah1b2	277
		17.579	17.5119	17.7355	17.9035	17.0559	14.9512	15.9417	16.6346	16.062	15.3055		+	I_NI	2	2	2	8.9	8.9	8.9	36.07	0	29.764	38951	6	0.000631667	0.000111801	1.77818	4.15319	Q3UMV5;A0A1S6GWG5;Q9D7N3;A0A0J9YU02;Q78IX0;Q9ER89;Q5XJX8	Q3UMV5;A0A1S6GWG5;Q9D7N3;A0A0J9YU02;Q78IX0;Q9ER89;Q5XJX8	28S ribosomal protein S9, mitochondrial	Mrps9	278
		22.9368	22.9838	22.8947	22.9738	22.9821	24.2469	23.9328	23.9149	23.9264	23.8811		+	I_NI	24	24	24	52.8	52.8	52.8	59.278	0	193.26	24459000	201	4.29226e-07	0	-1.02622	-6.0589	A0A1S6GWG6;P62814;Q99KA3;Q91YH6;B0LAC8;A0A0U1RNU9	A0A1S6GWG6;P62814	V-type proton ATPase subunit B, brain isoform	Atp6v1b2	279
		20.7022	20.4739	20.5161	20.5558	19.7613	20.4115	20.0082	20.1141	20.2155	19.8146				2	1	1	17	10.4	10.4	12.195	0	4.7782	313130	10	0.171832	0.234233	0.289064	0.987839	B1AR50;A0A1S6GWH0;Q9DCD6;Q8R3R8	B1AR50;A0A1S6GWH0;Q9DCD6;Q8R3R8	Gamma-aminobutyric acid receptor-associated protein;Gamma-aminobutyric acid receptor-associated protein-like 1	Gabarap;Gabarapl1	281
		22.2632	22.4664	22.2514	22.4549	22.0307	22.8323	22.9359	22.9366	23.01	22.9835		+	I_NI	15	15	6	32.7	32.7	17	54.642	0	53.651	5573900	87	6.53508e-05	0.000590717	-0.646357	-3.48485	A0A1S6GWH2;Q9Z1N5;Q3TB18;G3UXI6	A0A1S6GWH2;Q9Z1N5;Q3TB18	Spliceosome RNA helicase Ddx39b	Ddx39b	282
		18.7952	18.4834	17.1276	18.4425	19.1539	19.3217	17.9219	18.3428	16.6104	18.0623				6	6	6	8.7	8.7	8.7	81.373	0	13.767	343210	13	0.546763	0.56175	0.348743	0.533029	H3BKN0;A0A1S6GWH4;Q1HFZ0	H3BKN0;A0A1S6GWH4;Q1HFZ0	tRNA (cytosine(34)-C(5))-methyltransferase	Nsun2	284
		24.0021	23.9615	24.0402	24.1555	24.2494	25.9401	25.1808	25.187	25.2569	25.1957		+	I_NI	31	31	31	34.9	34.9	34.9	117.81	0	323.31	19129000	249	3.99042e-05	4.06091e-05	-1.27038	-4.9465	B9EHN0;A0A1S6GWH5;Q02053;P31254;Q61341	B9EHN0;A0A1S6GWH5;Q02053	Ubiquitin-like modifier-activating enzyme 1	Uba1	285
		17.7365	16.2961	17.6418	17.511	17.805	16.5027	17.9757	18.2652	18.168	17.8492				3	3	3	17.2	17.2	17.2	26.073	0	4.6205	148360	4	0.429567	0.43813	-0.354115	-0.673681	A2VCP7;A2AU35;A0A1S6GWI1;Q8BHL8	A2VCP7;A2AU35;A0A1S6GWI1;Q8BHL8	Proteasome inhibitor PI31 subunit	Psmf1	286
		21.2313	21.0235	21.0484	20.9695	21.1574	21.0894	21.0743	21.2107	21.1591	21.0747				21	21	21	58.8	58.8	58.8	35.491	0	94.672	4084500	104	0.533623	0.826511	-0.035601	-0.230082	Q6PB52;Q6PEM5;Q5D0B0;Q6ZY49;Q52KI7;Q3TL96;Q8K295;A0A1S6GWI9;P55302;Q8C252;F6WMD1;Q3U8U9	Q6PB52;Q6PEM5;Q5D0B0;Q6ZY49;Q52KI7;Q3TL96;Q8K295;A0A1S6GWI9;P55302;Q8C252	Alpha-2-macroglobulin receptor-associated protein	Lrpap1	287
		17.9374	17.8397	17.1979	17.0224	17.6223	17.7607	18.2711	18.0533	18.7883	17.8742				3	3	3	20	20	20	18.01	0	8.8507	209420	5	0.0395475	0.0366614	-0.62556	-1.76374	Q8VDE3;Q8K239;Q3TA37;A0A1S6GWJ9;Q9CZR8;Q80UT3;Q9CX33;D3Z4M7	Q8VDE3;Q8K239;Q3TA37;A0A1S6GWJ9;Q9CZR8;Q80UT3;Q9CX33	Elongation factor Ts;Elongation factor Ts, mitochondrial	Tsfm	288
		21.4917	21.409	21.4948	21.3694	21.4678	21.03	21.463	21.6613	21.6108	21.5366				11	11	10	15.5	15.5	14.5	80.53	0	25.437	3018000	58	0.907492	0.952075	-0.0138378	-0.0642489	Q8BMP9;Q5U412;Q3UA28;Q3U9H4;Q3U573;Q3TVN9;Q3TUR1;Q3TG02;A0A1S6GWK0;P46978;Q3U547;D3YZN5;Q8BWT4	Q8BMP9;Q5U412;Q3UA28;Q3U9H4;Q3U573;Q3TVN9;Q3TUR1;Q3TG02;A0A1S6GWK0;P46978;Q3U547	Dolichyl-diphosphooligosaccharide--protein glycosyltransferase subunit STT3A	Stt3a	289
		23.3154	23.0468	23.4321	23.6639	23.1501	24.8708	25.1876	25.131	25.0749	25.1059		+	I_NI	8	8	8	55.6	55.6	55.6	16.961	0	69.182	12452000	97	5.05669e-07	0	-1.75238	-7.9294	Q642K0;A0A1W2P6F6;A0A1W2P7Q9;Q60605;A0A1W2P6G5;Q3TIG9;B0LAC7;Q8CI43	Q642K0;A0A1W2P6F6;A0A1W2P7Q9;Q60605;A0A1W2P6G5;Q3TIG9	Myosin light polypeptide 6	Myl6	290
		19.3523	18.6575	19.3168	19.4485	18.8775	19.0294	19.688	19.4462	19.451	19.722				4	4	4	22.3	22.3	22.3	23.214	0	8.6087	420860	14	0.126231	0.172716	-0.336823	-1.13282	A0A1W2P6P1;Q3TN35;Q8BJU0;A0A1W2P7I5	A0A1W2P6P1;Q3TN35;Q8BJU0;A0A1W2P7I5	Small glutamine-rich tetratricopeptide repeat-containing protein alpha	Sgta	291
		18.8783	18.1594	19.1513	19.0661	17.9496	20.1237	20.4415	20.2736	19.9221	20.7088		+	I_NI	15	15	15	16.1	16.1	16.1	121.54	0	49.801	1434900	51	0.000361047	2.77778e-05	-1.653	-4.34899	A2AB60;A0A1W2P6X3;Q9JL26;Q3TY82;G3UWI1;E9PXE6;F8VPR2;A2AQW2;A2APV2	A2AB60;A0A1W2P6X3;Q9JL26;Q3TY82	Formin-like protein 1	Fmnl1	292
		18.0943	17.6052	18.481	16.9653	17.5984	16.7162	16.8617	16.6302	15.7535	15.9452		+	I_NI	3	3	3	7.2	7.2	7.2	58.792	0	8.9502	70356	5	0.00378349	0.00152218	1.36748	3.1132	H3BJ71;H3BKL6;H3BL19;Q3TZZ3;H3BJI6;H3BK44;E9PY90;H3BK48;E9Q3S2;H3BKH2;H3BJS0;A0A1W2P711;Q91ZV0;H3BJ35;H3BJY7;H3BJS5	H3BJ71;H3BKL6;H3BL19;Q3TZZ3;H3BJI6;H3BK44;E9PY90;H3BK48;E9Q3S2;H3BKH2;H3BJS0;A0A1W2P711;Q91ZV0	Melanoma inhibitory activity protein 2	Ctage5;Mia2	293
		19.7554	19.6853	20.0689	20.3257	20.3027	20.5403	20.6824	20.59	20.6764	20.4217				6	6	6	47.8	47.8	47.8	15.316	0	40.418	940110	32	0.00453207	0.0107437	-0.554559	-2.2904	A0A1W2P729;Q9QXT0	A0A1W2P729;Q9QXT0	Protein canopy homolog 2	Cnpy2	294
		27.2897	27.0856	27.2764	27.592	26.926	29.9666	27.978	28.0444	28.4743	27.9543		+	I_NI	5	5	5	25.6	25.6	25.6	15.029	0	14.388	68920000	46	0.0139168	0.00699642	-1.24953	-2.506	A1L0U3;F8WI35;A1L0V4;B9EI85;A0A1W2P768;P84244;P84228;P68433;P02301;E0CZ27;E0CYN1;E0CYR7	A1L0U3;F8WI35;A1L0V4;B9EI85;A0A1W2P768;P84244;P84228;P68433;P02301;E0CZ27	Histone H3;Histone H3.3;Histone H3.2;Histone H3.1;Histone H3.3C	Hist1h3e;H3f3a;Hist1h3i;Hist2h3b;Hist1h3b;Hist1h3a;H3f3c	295
		23.0784	22.8524	22.7362	22.7484	22.6441	24.3821	24.1595	23.9867	23.9246	24.0573		+	I_NI	7	7	7	53.8	53.8	53.8	14.515	0	58	4393700	44	2.43793e-06	0	-1.29009	-6.16271	Q6ZWZ6;F7AEH4;A0A1W2P7A1;P63323	Q6ZWZ6;F7AEH4;A0A1W2P7A1;P63323	40S ribosomal protein S12	Rps12	296
		17.6582	19.172	19.4389	18.8444	18.5308	18.8175	19.0361	17.1266	19.5225	18.9223				3	3	3	33.3	33.3	33.3	13.037	0	5.6387	199670	5	0.933756	0.949278	0.0438465	0.0717383	A0A1W2P7L7;P59708	A0A1W2P7L7;P59708	Splicing factor 3B subunit 6	Sf3b6	297
		17.1837	17.6159	17.5289	17.0706	17.8486	15.3031	16.6826	17.2048	16.4438	16.2436		+	I_NI	1	1	1	16	16	16	10.27	0.0075369	2.215	40073	3	0.0141165	0.00832054	1.07394	2.42078	A0A1W2P7U7;Q8BW04;Q99LL5	A0A1W2P7U7;Q8BW04;Q99LL5	Periodic tryptophan protein 1 homolog	Pwp1	299
		17.5869	19.2154	19.6811	18.6327	17.5438	16.777	18.1529	17.7112	17.9078	18.0281				5	5	5	16.6	16.6	16.6	44.672	0	8.5251	163370	9	0.136705	0.0984692	0.816571	1.37547	A0A1W2P7V0;K3W4Q9;Q8BH60	A0A1W2P7V0;K3W4Q9;Q8BH60	Golgi-associated PDZ and coiled-coil motif-containing protein	Gopc	300
		21.5317	21.831	21.6699	22.1911	21.9623	21.8374	22.9223	22.7882	22.5565	22.9245				2	2	2	43.9	43.9	43.9	6.4374	0	35.072	1824000	18	0.0109892	0.0104475	-0.768583	-2.30481	A0A1W2P7X0;E9QMV2;C6EQJ5;Q4KML4	A0A1W2P7X0;E9QMV2;C6EQJ5;Q4KML4	Costars family protein ABRACL	Abracl	302
		18.4583	18.1752	19.5924	19.8731	20.38	18.5038	18.2796	18.8253	18.881	18.5362				7	7	7	8.8	8.8	8.8	117.32	0	24.129	314800	14	0.151723	0.121643	0.690626	1.28886	A0A1W2P8F6;Q3V1C0;Q3UVA4;Q9EQL1;Q9JHG7;Q3UPS4	A0A1W2P8F6;Q3V1C0;Q3UVA4;Q9EQL1;Q9JHG7	Phosphatidylinositol 4,5-bisphosphate 3-kinase catalytic subunit gamma isoform	Pik3cg	303
		17.7717	17.7517	17.8649	17.786	17.1579	14.8935	15.5043	15.8631	15.7619	15.939		+	I_NI	1	1	1	4.5	4.5	4.5	28.863	0.0025461	2.7559	28003	3	1.77029e-05	0	2.07404	6.30368	A0A1Y7VP73;A0A1Y7VIX4;K3W4R3;Q91WZ8	A0A1Y7VP73;A0A1Y7VIX4;K3W4R3;Q91WZ8	Dysbindin	Dtnbp1	304
		21.8572	21.3321	21.5112	21.097	21.7599	21.355	21.4572	21.3806	21.4919	21.1017				7	7	7	70.2	70.2	70.2	9.9271	0	33.79	1394500	38	0.348363	0.49584	0.154192	0.605166	A0A1Y7VJ48;Q5I0U7;P48428	A0A1Y7VJ48;Q5I0U7;P48428	Tubulin-specific chaperone A	Tbca	305
		18.6659	17.1911	17.2391	16.3454	17.7478	14.7976	14.3282	14.7815	14.6264	15.1946		+	I_NI	2	1	1	4.7	2.4	2.4	53.518	0.0083507	2.1337	19966	2	0.000163213	5.36913e-05	2.6922	5.32355	Q14DR9;A0A1Y7VJM4;A0A1Y7VNF4;Q8R2E9	Q14DR9;A0A1Y7VJM4;A0A1Y7VNF4;Q8R2E9	ERO1-like protein beta	Ero1lb	306
		19.8019	19.8792	19.8483	19.7613	20.0196	18.9313	19.732	19.1793	18.9538	19.2644		+	I_NI	3	3	3	63.8	63.8	63.8	5.4004	0	4.922	303720	11	0.00264611	0.00566543	0.64992	2.58474	E0CY91;E0CYW1;E0CY38;A0A1Y7VKT9;E0CZB3;Q9EPV8	E0CY91;E0CYW1;E0CY38;A0A1Y7VKT9;E0CZB3;Q9EPV8	Ubiquitin-like protein 5	Ubl5	307
		20.2763	20.1577	20.6482	20.7683	18.3039	18.4704	19.524	19.7542	19.6953	19.5511				3	3	3	24.6	24.6	24.6	20.985	0	10.531	395220	15	0.246109	0.208083	0.631874	1.0446	A0A1Y7VMA0;Q9CVI1;Q9CVF5;Q9JI75;A0A1Y7VL95	A0A1Y7VMA0;Q9CVI1;Q9CVF5;Q9JI75;A0A1Y7VL95	Ribosyldihydronicotinamide dehydrogenase [quinone]	Nqo2	309
		18.7099	18.4528	17.7574	18.059	21.5249	18.1963	16.956	17.5385	17.3701	17.3729				5	5	5	16.5	16.5	16.5	46.845	0	15.886	201920	11	0.0799612	0.037325	1.41405	1.7556	A0A1Y7VMH3;Q3UWH3;Q3TL56;Q80X41;Q8CA60;A0A1Y7VLL5	A0A1Y7VMH3;Q3UWH3;Q3TL56;Q80X41	Serine/threonine-protein kinase VRK1	Vrk1	310
		17.7882	17.5726	17.951	17.1147	17.9953	17.3918	17.4097	17.715	18.2924	17.6998				4	4	3	3.7	3.7	3	160.61	0	48.233	163030	10	0.941438	0.960447	-0.0173355	-0.0527404	F8VPK5;A0A1Y7VMN0;P70336;Q6A035;Q3UMT5;Q3UE22;Q3UEZ9;A0A1Y7VLD1;Q8CC95;Q3TR46;A0A3Q4L2X0	F8VPK5;A0A1Y7VMN0;P70336;Q6A035;Q3UMT5	Rho-associated protein kinase;Rho-associated protein kinase 2	Rock2	311
		22.15	22.7014	22.5232	22.7113	22.2178	22.3825	22.4817	22.3915	22.5562	22.6665				3	3	3	29.6	29.6	29.6	13.111	0	51.731	2310400	28	0.794599	0.887577	-0.0349361	-0.152039	A0A286YDB7;Q3TV94;Q52PE3;A0A286YCT4;A0A286YCG8;Q9CY50	A0A286YDB7;Q3TV94;Q52PE3;A0A286YCT4;A0A286YCG8;Q9CY50	Translocon-associated protein subunit alpha	Ssr1	313
		17.6673	17.7112	18.1596	17.4879	17.6732	19.5825	19.0516	19.1566	19.0955	18.2924		+	I_NI	18	18	18	12.3	12.3	12.3	204.57	0	44.872	753930	35	0.000590445	0.00027013	-1.29591	-3.84925	E9Q4K7;A0A286YCV9;Q6A029;O35063;A0A286YDX6;F8VQ75;Q9EQW7;A0A286YD28	E9Q4K7;A0A286YCV9	Kinesin-like protein	Kif13b	315
		18.2917	17.2456	19.3749	18.4823	18.2984	18.7155	18.8082	18.5753	18.383	18.1507				8	8	8	6	6	6	160.91	0	19.64	259920	16	0.614397	0.671279	-0.18797	-0.409847	A0A286YCX6;Q8BJI6;E9PY51;Q69ZT3;Q6P6J3;Q811K7	A0A286YCX6;Q8BJI6;E9PY51;Q69ZT3		Trappc8	316
		18.4318	17.5869	17.4219	17.8116	18.6518	18.1006	18.6087	19.4116	19.1112	19.4393				8	8	8	14.9	14.9	14.9	77.907	0	22.228	480300	30	0.0264143	0.0157944	-0.953494	-2.11383	Q3UUI1;A0A286YD12;Q91YP2;Q3TB65;A0A286YD77	Q3UUI1;A0A286YD12;Q91YP2;Q3TB65	Neurolysin, mitochondrial	Nln	317
		18.5789	18.0441	18.8548	16.8628	19.4882	17.9847	18.1395	17.8986	17.5154	17.7351				3	3	3	5	5	5	73.427	0	15.718	162140	4	0.293665	0.267244	0.511098	0.921274	A0A286YDA2;A0A286YDT3;E9Q5C9;A0A286YDV7;A0A286YDZ1;A0A286YCD1	A0A286YDA2;A0A286YDT3;E9Q5C9;A0A286YDV7		Nolc1	318
		18.413	18.097	17.4748	17.9754	17.5795	18.118	17.4293	17.4675	17.3322	17.6467				4	4	4	9.6	9.6	9.6	62.176	0	8.8671	130410	9	0.200002	0.24605	0.309166	0.962122	Q3UN43;Q571D8;Q3U325;A0A286YDB3;Q80XQ2;Q8CC81;Q9DAW8;Q4KMV6	Q3UN43;Q571D8;Q3U325;A0A286YDB3;Q80XQ2;Q8CC81;Q9DAW8;Q4KMV6	TBC1 domain family member 5	Tbc1d5	319
		19.8706	17.0458	20.0584	17.5569	19.9179	17.9006	18.9823	18.7587	18.2171	18.2443				3	3	3	17.8	17.8	17.8	23.039	0	7.5834	190280	9	0.511529	0.501178	0.469304	0.59924	A0A286YDF2;O89116;Q5FWJ7;Q8CET6;Q8CBJ3	A0A286YDF2;O89116;Q5FWJ7	Vesicle transport through interaction with t-SNAREs homolog 1A	Vti1a	320
		22.0039	22.173	21.7884	22.4852	21.9075	24.6749	23.7828	23.9276	23.7333	23.5789		+	I_NI	69	69	68	39.8	39.8	39.1	234.52	0	278.83	9925200	243	3.56955e-05	0	-1.86789	-5.71124	A0A286YDF5;Q69ZN7;E9Q390;B9EK95;A0A286YCZ3;A0A286YE65	A0A286YDF5;Q69ZN7;E9Q390;B9EK95;A0A286YCZ3	Myoferlin	Myof	321
		18.4425	18.4987	18.7459	18.6594	17.7358	19.7482	18.4035	18.6389	18.9615	18.488				10	10	10	16.6	16.6	16.6	89.316	0	31.383	563540	18	0.191758	0.196206	-0.431582	-1.07173	Q3V222;A0A286YDI8;Q80U83;Q8CGF4;G3X972;Q8R2V9;A0A286YD08	Q3V222;A0A286YDI8;Q80U83;Q8CGF4;G3X972;Q8R2V9		Sec24c	322
		24.156	24.1559	24.1319	24.2975	23.89	25.1129	24.7723	24.7035	24.7828	24.7518		+	I_NI	6	6	6	35.4	35.4	35.4	24.597	0	15.85	5634600	32	0.000103976	0.000581345	-0.698377	-3.51591	A0A286YDS5;Q6PDC2;Q3U7N8;Q9CZL0;Q3TFU8;Q99KF1;Q8BLM5	A0A286YDS5;Q6PDC2;Q3U7N8;Q9CZL0;Q3TFU8;Q99KF1;Q8BLM5	Transmembrane emp24 domain-containing protein 9	Tmed9	323
		23.7075	23.972	23.9855	24.2438	22.6869	24.3569	21.4066	21.6134	21.8046	21.3853				4	4	4	33.1	33.1	33.1	13.605	0	43.958	5915900	56	0.0337737	0.0131248	1.6058	2.2062	A0A286YEB7;Q9D7P1;Q9CY61;Q5M9M7;Q3TIF8;Q9CQK2;P62849;Q9DCA4	A0A286YEB7;Q9D7P1;Q9CY61;Q5M9M7;Q3TIF8;Q9CQK2;P62849;Q9DCA4	40S ribosomal protein S24	Rps24	324
		16.8241	17.8507	17.9824	17.577	17.2114	15.6646	16.1005	15.7636	16.0042	16.4279		+	I_NI	2	2	2	12.5	12.5	12.5	20.779	0	3.688	54430	3	0.000338709	0.000118812	1.49698	4.26209	Q3TWU8;A0A2C9F2B5;Q8BX57	Q3TWU8;A0A2C9F2B5;Q8BX57	PX domain-containing protein kinase-like protein	Pxk	325
		21.889	21.8238	22.0637	22.0017	22.026	22.082	22.1993	22.1694	22.3451	22.1363				14	14	14	30.9	30.9	30.9	49.909	0	77.253	4383400	84	0.00720121	0.0965232	-0.225579	-1.38364	Q922A2;Q3TJ49;A0A2C9F2D2;Q07076;Q3UYL7;Q8BP75;Q8CCV9;A0A286YCW4	Q922A2;Q3TJ49;A0A2C9F2D2;Q07076;Q3UYL7;Q8BP75;Q8CCV9	Annexin;Annexin A7	Anxa7	326
		20.2135	20.1192	21.3738	20.653	21.0007	19.5941	19.6675	19.7021	20.0738	20.5284				4	4	4	5.8	5.8	5.8	108.47	0	7.1289	358300	8	0.0325188	0.024783	0.758857	1.92647	A0A2I3BPX3;Q6P9J9;A0A2I3BRD2;A0A2I3BPY8	A0A2I3BPX3;Q6P9J9;A0A2I3BRD2;A0A2I3BPY8	Anoctamin-6	Ano6	329
		17.2149	17.7122	18.7117	17.6132	18.7469	17.5785	16.9263	16.8125	16.7191	16.1968		+	I_NI	4	4	4	4	4	4	123.9	0	5.2741	123730	5	0.0162808	0.008625	1.15317	2.40024	E9PUW7;A0A2I3BQV5;Q9EPK7;Q8BWS4;Q99NF8	E9PUW7;A0A2I3BQV5;Q9EPK7	Exportin-7	Xpo7	332
		21.678	21.4083	21.4161	21.2066	21.8357	22.1842	21.5726	21.7825	21.6483	21.4265				10	10	10	27.8	27.8	27.8	42.178	0	45.314	1739400	36	0.243779	0.344715	-0.213866	-0.792184	A0A2I3BRL8;Q91VM5;Q9WV02;A2AFI3;A2AFI4;S4R1F6;A0A2I3BQC0	A0A2I3BRL8;Q91VM5;Q9WV02;A2AFI3	RNA binding motif protein, X-linked-like-1;RNA-binding motif protein, X chromosome;RNA-binding motif protein, X chromosome, N-terminally processed	Rbmxl1;Rbmx	333
		17.3461	17.0676	18.0097	17.4226	19.6426	18.9653	18.7406	18.0119	17.5693	18.754				7	1	1	66.7	15.4	15.4	12.78	0	35.216	120720	3	0.366012	0.335347	-0.510543	-0.806794	A0A2I3BRM6;A0A2I3BQH3;A0A2I3BQW7	A0A2I3BRM6;A0A2I3BQH3			334
		19.6284	20.1571	19.8172	19.6949	17.6643	20.1576	18.5624	18.5403	18.2841	18.5595				3	3	3	27.5	27.5	27.5	11.777	0	12.347	357810	14	0.33418	0.294708	0.5716	0.871049	A0A2I3BRW0;Q9D958;A0A2I3BQG3	A0A2I3BRW0;Q9D958	Signal peptidase complex subunit 1	Spcs1	335
		17.741	16.6737	18.8219	16.8828	17.3913	17.8389	16.827	16.247	17.2926	16.5856				4	4	4	29.4	29.4	29.4	20.749	0	25.606	119490	5	0.281156	0.250078	0.543937	0.953169	A0A2I3BS49;Q9CXU4;Q9WTQ8;Q8JZQ1	A0A2I3BS49;Q9CXU4;Q9WTQ8;Q8JZQ1	Mitochondrial import inner membrane translocase subunit Tim23	Timm23	337
		18.2082	18.2403	17.7664	18.4506	18.1566	19.2367	18.1232	17.2596	18.9755	18.2219				12	12	12	12.1	12.1	12.1	150.19	0	48.375	407020	28	0.601705	0.658227	-0.198951	-0.426782	Q3UL43;A0A2R8VHH1;Q80X48;Q6ZQ45;Q99P88;Q8BUA6;Q3USP6;Q8BKJ0;Q8BLM6;Q8BLF5	Q3UL43;A0A2R8VHH1;Q80X48;Q6ZQ45;Q99P88;Q8BUA6	Nuclear pore complex protein Nup155	Nup155	339
		25.6527	24.466	26.6859	26.5986	23.3881	23.963	23.2311	24.3983	24.6164	24.1839				1	1	1	4.2	4.2	4.2	34.106	0.0012916	2.98	11229000	37	0.0958776	0.0496422	1.27975	1.64446	A0A2R8W6J9;Q3UEN1;Q8R093;Q8CGR7	A0A2R8W6J9;Q3UEN1;Q8R093;Q8CGR7	Uridine phosphorylase;Uridine phosphorylase 2	Upp2	345
		17.7109	17.8891	18.0034	17.5425	17.8128	16.8481	17.4746	17.2854	17.2532	17.2697		+	I_NI	3	3	3	9.4	9.4	9.4	63.307	0	14.413	112490	9	0.00236388	0.00759629	0.565552	2.46683	A0A2R8W6N3;E9Q0A7;Q4KMM3;A0A2R8VI09;Q8C715;A0A2R8W6J0	A0A2R8W6N3;E9Q0A7;Q4KMM3;A0A2R8VI09;Q8C715	Oxidation resistance protein 1	Oxr1	346
		17.6169	17.7168	17.7606	19.1392	16.6496	18.307	18.8009	18.5114	19.2146	19.3526				2	2	2	22.9	22.9	22.9	9.1173	0	8.3581	160990	8	0.0441364	0.0235219	-1.06071	-1.94779	A0A2R8W6R3;P62878	A0A2R8W6R3;P62878	E3 ubiquitin-protein ligase RBX1;E3 ubiquitin-protein ligase RBX1, N-terminally processed	Rbx1	348
		19.449	19.922	19.8211	19.7044	19.015	19.3894	19.8724	19.7262	19.5365	19.5539				19	19	19	25.1	25.1	25.1	108.59	0	77.837	1953500	66	0.859429	0.912631	-0.0333847	-0.118162	H3BJU7;H3BJ45;H3BJ40;H3BKH9;A0A2X0SFE2;H3BJX8;Q60875;Q3TYZ4;H3BLF9;H3BJ59;H3BL15	H3BJU7;H3BJ45;H3BJ40;H3BKH9;A0A2X0SFE2;H3BJX8;Q60875;Q3TYZ4	Rho guanine nucleotide exchange factor 2	Arhgef2	350
		17.8824	17.3808	17.5919	18.6742	18.0956	16.882	17.399	17.1027	16.7921	17.4918				3	3	3	5.6	5.6	5.6	75.156	0	9.8174	113890	5	0.0167105	0.013691	0.791442	2.18277	A0A2X0SYS9;Q8K0Q5	A0A2X0SYS9;Q8K0Q5	Rho GTPase-activating protein 18	Arhgap18	351
		17.1579	17.8571	19.3208	19.6956	19.4918	17.4	17.6567	17.6086	17.7953	17.4908				5	5	5	6.5	6.5	6.5	119.44	0	9.5049	239470	11	0.0600514	0.031322	1.11435	1.82932	E9QMX7;A0A2X0U2D8;Q640N3	E9QMX7;A0A2X0U2D8;Q640N3	Rho GTPase-activating protein 30	Arhgap30	352
		18.206	18.5098	18.2268	18.2387	18.9303	19.2648	18.7857	18.172	18.3124	17.9502				4	4	4	49.1	49.1	49.1	12.239	0	10.094	237670	10	0.791687	0.851228	-0.0746922	-0.199985	A0A338P6B4;A0A338P6I2;Q923G2	A0A338P6B4;A0A338P6I2;Q923G2	DNA-directed RNA polymerases I, II, and III subunit RPABC3	Polr2h	353
		18.8966	18.5658	18.3534	18.0886	17.6238	16.6493	17.4224	17.4352	17.4067	18.0207				5	5	5	8.9	8.9	8.9	83.655	0	15.718	154170	12	0.0171764	0.0117078	0.91878	2.25928	A0A338P6F2;G5E8A0;Q8CI95;A0A5F8MQ99;A0A0R4J0F9;S4R296;S4R1M9	A0A338P6F2;G5E8A0;Q8CI95	Oxysterol-binding protein;Oxysterol-binding protein-related protein 11	Osbpl11	355
		18.0039	21.371	21.3313	19.2577	20.2778	23.305	19.907	21.8646	21.8883	20.9126				2	2	1	23.6	23.6	15.1	11.485	0	10.879	1041300	11	0.112191	0.0556184	-1.52716	-1.59773	Q3TE85;Q566K0;A0A338P6F6;P17095	Q3TE85;Q566K0;A0A338P6F6;P17095	High mobility group protein HMG-I/HMG-Y	Hmga1	356
		22.0393	21.7234	22.0813	22.5638	21.0796	24.2341	21.9349	22.5415	22.5281	21.9176				2	1	1	16.1	16.1	16.1	9.4226	0	3.3563	1644700	11	0.171747	0.133951	-0.733739	-1.2461	A0A338P6G6;A0A384DV79;Q3TVP0;A0A338P6E8	A0A338P6G6;A0A384DV79;Q3TVP0;A0A338P6E8		mCG_120563	357
		18.8154	17.1863	17.8238	16.3184	18.6424	19.9352	18.5314	19.254	17.5623	17.8027				11	11	11	18.8	18.8	18.8	88.085	0	45.512	452080	28	0.216929	0.162664	-0.859851	-1.15964	D4AFX6;A0A338P6P6;Q6ZQK5;A0A2R8W6H4	D4AFX6;A0A338P6P6;Q6ZQK5	Arf-GAP with coiled-coil, ANK repeat and PH domain-containing protein 2	Acap2	358
		18.2918	17.4383	17.1983	19.1037	18.6365	17.9275	18.4156	18.6945	17.6244	18.7959				2	2	2	15.3	15.3	15.3	18.783	0.0046773	2.526	119400	3	0.719069	0.765542	-0.157832	-0.301488	A0A338P7E3;A0A338P711;Q5FWA0;C0HKG6;C0HKG5	A0A338P7E3;A0A338P711;Q5FWA0;C0HKG6;C0HKG5		Rnaset2b	360
		22.6435	22.289	22.3963	22.3132	22.8662	23.2285	22.9452	22.8829	22.9084	23.0357				5	5	5	46.7	46.7	46.7	14.121	0	61.314	3142200	43	0.00441958	0.0133986	-0.498509	-2.19436	A0A338P7E5;A0A338P786;Q561N4;P68037;Q3TIH9;A0A338P702	A0A338P7E5;A0A338P786;Q561N4;P68037;Q3TIH9	Ubiquitin-conjugating enzyme E2 L3	Ube2l3	361
		18.2676	17.5576	19.033	17.2886	20.1416	20.0572	20.1772	20.1303	20.1967	20.0371		+	I_NI	1	1	1	17.2	17.2	17.2	10.242	0	84.761	256050	7	0.0126396	0.00468541	-1.66199	-2.68234	Q5EBK8;Q9DAS3;A0A338P7B7;A1E5T5;P51807	Q5EBK8;Q9DAS3;A0A338P7B7;A1E5T5;P51807	Dynein light chain Tctex-type 1	Dynlt1	362
		18.1836	17.9442	16.91	18.1261	18.0324	16.8658	16.2756	16.5431	15.8558	16.1766		+	I_NI	2	2	2	7.4	7.4	7.4	28.682	0.0031676	2.7034	60206	3	0.00088781	0.000265985	1.4959	3.82416	A0A385JBX3;Q99J83	A0A385JBX3;Q99J83	Autophagy protein 5	Atg5	364
		19.5298	19.2813	17.2404	19.3619	19.519	21.0602	20.4838	20.5396	19.5729	20.3518		+	I_NI	5	5	5	23.2	23.2	23.2	29.269	0	24.568	838090	17	0.02218	0.00952527	-1.41517	-2.35778	A0A3B0INZ4;Q02105	A0A3B0INZ4;Q02105	Complement C1q subcomponent subunit C	C1qc	365
		19.0961	18.5766	19.4402	16.9427	19.2731	19.2666	20.1533	20.0675	19.2489	19.9648				4	4	4	21.6	21.6	21.6	26.046	0	10.778	383070	12	0.0622666	0.0332536	-1.07448	-1.80218	Q3UBX7;Q3TXB1;A0A3B0IP04;P98086	Q3UBX7;Q3TXB1;A0A3B0IP04;P98086	Complement C1q subcomponent subunit A	C1qa	366
		20.6334	20.0841	20.3592	19.812	20.6514	21.0802	20.9703	21.1766	21.1301	20.9247		+	I_NI	3	3	3	15.4	15.4	15.4	26.707	0	23.56	818040	18	0.002164	0.00339255	-0.748379	-2.78724	Q3US82;Q3U6I5;A0A3B0ITG8;P14106	Q3US82;Q3U6I5;A0A3B0ITG8;P14106	Complement C1q subcomponent subunit B	C1qb	367
		18.1563	20.0447	19.6178	17.453	20.2929	19.0179	20.3403	20.2486	20.1536	20.1508				2	2	2	13.4	13.4	13.4	17.042	0	10.178	308700	7	0.190097	0.139271	-0.869292	-1.2293	A0A3B2W450;Q569X3;A0A3B2WCR6;Q62241	A0A3B2W450;Q569X3;A0A3B2WCR6;Q62241	U1 small nuclear ribonucleoprotein C	Snrpc	369
		17.7059	17.0398	17.6521	16.7431	18.7447	14.6662	15.5791	14.9863	15.5201	14.9602		+	I_NI	4	4	4	3.8	3.8	3.8	122.78	0	7.1065	55583	4	0.000232863	4.32432e-05	2.43476	5.00476	A0A3B2WAQ7;Q3UHP6;P59672;A0A3B2W4H6;Q3TE53;Q91VR4;A0A3B2W7H4;A0A3B2WCH8;A0A3B2W7E6	A0A3B2WAQ7;Q3UHP6;P59672;A0A3B2W4H6;Q3TE53;Q91VR4;A0A3B2W7H4;A0A3B2WCH8	Ankyrin repeat and SAM domain-containing protein 1A	Anks1;Anks1a	370
		17.9228	17.7837	17.5609	18.0472	17.8375	17.2577	17.2441	17.2915	17.1645	17.5398		+	I_NI	2	2	2	8	8	8	33.104	0	3.4088	121100	7	0.000858031	0.0052554	0.530912	2.61812	Q9JK23;A0A3B2WB82;A0A3B2W3V4	Q9JK23;A0A3B2WB82;A0A3B2W3V4	Proteasome assembly chaperone 1	Psmg1	371
		21.7803	21.9128	21.6694	22.0545	21.1403	23.1581	22.2621	22.3417	22.4382	22.3498		+	I_NI	8	8	8	42.1	42.1	42.1	21.636	0	27.07	4531500	52	0.00789295	0.00790422	-0.798503	-2.44108	A0A3B2WDD2;A0A3B2WBL1;Q5XJF6;Q3U561;P53026;A0A3B2W824;Q99JL6;A0A3B2W820	A0A3B2WDD2;A0A3B2WBL1;Q5XJF6;Q3U561;P53026;A0A3B2W824;Q99JL6	Ribosomal protein;60S ribosomal protein L10a	Rpl10a	372
		20.4831	20.417	20.576	20.4122	20.613	19.8461	20.9958	21.3729	21.0432	21.2815				7	7	7	68.9	68.9	68.9	10.109	0	25.97	992990	16	0.180343	0.194027	-0.407632	-1.0792	A0A3B2WBM3;P62869;Q9D7T5	A0A3B2WBM3;P62869	Transcription elongation factor B polypeptide 2	Tceb2	373
		21.3816	21.345	21.5491	21.1056	20.7861	21.3649	21.5415	21.4228	21.474	21.3521				17	17	17	30.2	30.2	30.2	74.252	0	53.961	3186300	69	0.18711	0.317889	-0.197583	-0.83382	A0A3B2WCD8;Q3U0V1;A0A3B2W465;Q9R1J3	A0A3B2WCD8;Q3U0V1	Far upstream element-binding protein 2	Khsrp	374
		19.7987	19.3913	19.3146	18.9602	19.5801	19.6206	19.3467	19.07	18.8594	19.1612				7	7	7	18.3	18.3	18.3	59.33	0	50.699	427830	22	0.329804	0.432314	0.197409	0.680117	A0A3B2WCL5;Q9CT10	A0A3B2WCL5;Q9CT10	Ran-binding protein 3	Ranbp3	375
		17.1403	17.3339	18.1281	18.977	18.951	20.1872	18.2664	17.5815	18.3119	16.7089				7	7	7	28.7	28.7	28.7	30.943	0	26.561	246860	10	0.882992	0.901934	-0.105123	-0.132757	Q8BJ33;A0A3B2WD34;Q91VJ4;A0A3B2W7T8;Q8BJS2;A0A3B2WAZ4;A0A3B2WD06;A0A3B2W7M3;Q8BJE3;A0A3B2W7L2	Q8BJ33;A0A3B2WD34;Q91VJ4;A0A3B2W7T8;Q8BJS2;A0A3B2WAZ4	Serine/threonine-protein kinase 38	Stk38	377
		19.3676	20.3517	19.6398	19.2983	17.9564	18.8377	20.1824	19.5115	19.5863	19.6376				8	7	7	28.8	26.8	26.8	45.786	0	38.369	653730	22	0.621182	0.664373	-0.2283	-0.419506	A0A3Q4EBK4;Q6P1B9;O08539;A0A3Q4EBR8	A0A3Q4EBK4;Q6P1B9;O08539	Myc box-dependent-interacting protein 1	Bin1	378
		20.0851	19.9847	17.1656	19.9765	19.8652	17.7687	18.3283	18.0046	18.2544	18.0248				3	2	2	2.4	1.7	1.7	158.17	0.00065062	3.0844	105310	2	0.0473914	0.0209453	1.3392	1.99218	P70335;A0A3Q4EGR2;Q3TBE0	P70335;A0A3Q4EGR2	Rho-associated protein kinase 1	Rock1	380
		21.1746	20.9832	21.172	20.8273	21.2568	20.7895	20.8584	20.8407	20.9204	21.0517				5	4	4	37.2	37.2	37.2	15.763	0	8.3408	966290	21	0.0672996	0.227039	0.190645	1.00276	A0A3Q4EH04;A0A3Q4L335;A0A3Q4L393;Q3THA6;Q8BL97	A0A3Q4EH04;A0A3Q4L335;A0A3Q4L393;Q3THA6;Q8BL97	Serine/arginine-rich splicing factor 7	Srsf7	381
		21.8749	21.8612	21.7756	21.6076	21.8398	21.5132	21.462	21.5224	21.5267	21.5507				7	7	7	40.8	40.8	40.8	23.035	0	39.481	2976200	47	0.000643673	0.0313073	0.276818	1.8304	Q0PD38;A0A3Q4EI12;P35293;A0A452J8C1;Q8CEH2;A0A3Q4EIF7	Q0PD38;A0A3Q4EI12;P35293;A0A452J8C1	Ras-related protein Rab-18	Rab18	382
		17.2639	19.8212	17.3765	24.8418	20.3636	18.694	17.839	18.0924	18.5712	19.5122				3	3	3	21.3	21.3	21.3	16.87	0	4.8801	678260	8	0.351711	0.266183	1.39166	0.923222	A0A3Q4EII3;Q3TKN7;Q8JZY2;A0A3Q4EGT0;A0A3Q4EC50;A0A3Q4EHW7;Q3UTM6;A0A3Q4EHG2	A0A3Q4EII3;Q3TKN7;Q8JZY2;A0A3Q4EGT0;A0A3Q4EC50;A0A3Q4EHW7;Q3UTM6;A0A3Q4EHG2	COMM domain-containing protein 10	Commd10	383
		19.4049	16.9803	19.2911	19.5586	19.6865	17.1274	17.6202	17.8466	17.7564	18.3247				3	3	3	15.9	15.9	15.9	26.861	0	7.1117	196430	8	0.0497441	0.0234527	1.24925	1.94901	A0A3Q4L2S1;Q9R061;A0A3Q4EH93;A0A3Q4L320;A0A3Q4EGA7;A0A3Q4EC31;A0A3Q4EIH1;A0A3Q4EGU9	A0A3Q4L2S1;Q9R061;A0A3Q4EH93	Cytosolic Fe-S cluster assembly factor NUBP2	Nubp2	384
		18.6692	19.2871	17.8392	16.0603	17.3072	20.5015	19.3941	19.5552	18.8863	19.0239				6	6	6	12	12	12	67.764	0	11.787	600820	16	0.0307843	0.0117782	-1.6396	-2.25693	A0A494B9X3;E9Q9M1;Q3V1L4;A0A494BBP6;A0A494BBK9;A0A494BAU4;A0A494BAN2;A0A494BBM7;G3X9J6	A0A494B9X3;E9Q9M1;Q3V1L4;A0A494BBP6	Cytosolic purine 5-nucleotidase	Nt5c2	390
		24.831	24.8223	24.7787	24.6834	23.6433	25.8721	21.8949	22.1878	21.8091	21.7973				3	3	3	19	19	19	7.0062	0	7.9088	4930200	19	0.0564169	0.0211574	1.83952	1.98781	A0A494B9Z0;A0A494BBA8;Q642K5;Q3THB2;Q920W8;Q91V99;P62862	A0A494B9Z0;A0A494BBA8;Q642K5;Q3THB2;Q920W8;Q91V99;P62862	40S ribosomal protein S30	Fau;fau	391
		19.2194	19.6239	19.6683	19.8999	19.5201	18.8228	18.5579	18.5872	18.7351	19.0278		+	I_NI	6	6	5	21.3	21.3	18.7	39.558	0	13.069	381490	18	0.000321711	0.000578834	0.840154	3.50186	A0A494BA44;Q8BTL4;Q548Y4;Q3U3Q8;Q04207;A4L9Q2;A0A494B901;Q4U113	A0A494BA44;Q8BTL4;Q548Y4;Q3U3Q8;Q04207	Transcription factor p65	Rela	392
		22.3569	22.477	22.3918	22.5327	22.3107	23.478	23.1284	22.9627	23.0946	23.1336		+	I_NI	10	10	10	54	54	54	23.782	0	93.227	4461600	57	4.80774e-05	0.000268041	-0.745673	-3.83449	Q62422;A0A494BA97;A0A494B943	Q62422;A0A494BA97	Osteoclast-stimulating factor 1	Ostf1	393
		18.2746	18.2386	16.6861	17.3516	18.3003	16.4097	17.106	17.2349	17.0171	17.0637				2	2	2	7.5	7.5	7.5	39.594	0	5.2112	68645	6	0.0532797	0.0362522	0.803938	1.76732	F6T2S0;Q4QRK2;Q8C3V7;A0A494BAI5;Q544X6;Q3UC49;P22315;A0A494B9Y8;Q91W09	F6T2S0;Q4QRK2;Q8C3V7;A0A494BAI5;Q544X6;Q3UC49;P22315;A0A494B9Y8;Q91W09	Ferrochelatase;Ferrochelatase, mitochondrial	Fech	394
		17.6877	17.4169	17.259	18.881	17.3774	17.677	18.3433	18.2985	18.2032	18.6634				1	1	1	5.7	5.7	5.7	24.23	0	5.0377	101300	2	0.167579	0.15828	-0.512679	-1.17101	A0A494BB58;A0A494BAJ5;A0A494BBF1;Q543K2;Q9WU84	A0A494BB58;A0A494BAJ5;A0A494BBF1;Q543K2;Q9WU84	Copper chaperone for superoxide dismutase	Ccs	395
		18.2351	18.1404	17.9879	18.9317	18.1256	17.8463	18.6544	17.9967	18.6013	18.8483				2	2	2	11.7	11.7	11.7	20.227	0	3.4946	148470	6	0.693813	0.770947	-0.105279	-0.294164	A0A494BAJ6;Q543P7;Q9WUL7	A0A494BAJ6;Q543P7;Q9WUL7	ADP-ribosylation factor-like protein 3	Arl3	396
		19.2384	19.1587	19.5896	19.434	20.3912	18.4674	18.5441	18.9426	18.3952	18.7793		+	I_NI	4	4	4	21.5	21.5	21.5	21.445	0	6.599	414380	12	0.00484502	0.00413223	0.936698	2.7309	F6SLP4;A0A494BAW5;A0A494BAK4;Q4FK22;Q69ZP5;Q9DC16;A0A494BAX4;A0A494B9M5;F6Z6A5	F6SLP4;A0A494BAW5;A0A494BAK4;Q4FK22;Q69ZP5;Q9DC16;A0A494BAX4	Endoplasmic reticulum-Golgi intermediate compartment protein 1	Ergic1	397
		18.9807	17.6909	18.2522	18.5452	17.2617	17.5538	17.7345	18.3549	18.2417	18.0716				3	3	3	13.9	13.9	13.9	26.96	0	5.2685	155520	9	0.661193	0.72464	0.154812	0.351657	A0A494BAM6;Q4FJU4;Q3U4E4;Q99M15	A0A494BAM6;Q4FJU4;Q3U4E4;Q99M15	Proline-serine-threonine phosphatase-interacting protein 2	Pstpip2	398
		17.6613	17.9193	17.0044	17.4396	18.1554	15.6855	15.4029	15.8095	15.8518	16.1135		+	I_NI	2	2	2	7.5	7.5	7.5	29.89	0	3.8294	49994	2	3.96283e-05	0	1.86336	5.6499	A0A494BB93;A0A494BAT2;Q9CXX9	A0A494BB93;A0A494BAT2;Q9CXX9	CUE domain-containing protein 2	Cuedc2	399
		17.2147	18.6033	17.8475	17.3007	18.4584	16.3061	15.4225	15.8361	14.8745	15.861		+	I_NI	1	1	1	20.2	20.2	20.2	11.005	0	4.7505	32087	1	0.000343044	3.36134e-05	2.22493	4.69283	D6RFV4;Q8BM48;A0A494BAT3;D3Z5H3;Q9D8V7	D6RFV4;Q8BM48;A0A494BAT3;D3Z5H3;Q9D8V7	Signal peptidase I;Signal peptidase complex catalytic subunit SEC11C	Sec11c	400
		18.1132	17.4782	18.9812	19.0439	19.1164	17.9655	18.1356	18.1975	18.1501	17.9738				5	5	5	9.8	9.8	9.8	68.879	0	11.039	287750	12	0.195114	0.192678	0.462093	1.08262	E0CYH4;A0A494BB75;Q8C6G8;B2RTG7;F6UT94;F7DFQ2;F8WH48	E0CYH4;A0A494BB75;Q8C6G8;B2RTG7	WD repeat-containing protein 26	Wdr26	402
		20.1367	20.6122	20.0545	20.4241	21.2416	20.7747	20.9025	20.7446	20.8112	21.1337				8	8	4	34	34	21.7	37.669	0	109.24	1583300	39	0.127665	0.15719	-0.379493	-1.17378	A0A494BB86;P61164;A0A494BAH0;Q8R1B2	A0A494BB86;P61164	Alpha-centractin	Actr1a	403
		17.5533	18.5013	17.1553	17.7141	17.7923	16.8768	14.8247	13.8424	14.0047	12.9266		+	I_NI	2	2	2	3.1	3.1	3.1	82.463	0	3.254	39606	2	0.00170025	0.000147727	3.24824	4.04814	R4H4V1;A0A494BBD3;R4H4Y7;Q9EQC5;A0A494B997;A0A494BBM6	R4H4V1;A0A494BBD3;R4H4Y7;Q9EQC5;A0A494B997;A0A494BBM6	N-terminal kinase-like protein	Scyl1	404
		19.4317	19.2406	16.8743	19.0835	19.4429	17.2519	17.9446	17.6912	18.0516	17.627				3	3	3	10.8	10.8	10.8	31.161	0	4.3683	192910	6	0.0624533	0.0328718	1.10134	1.80824	A0A494BBF6;A0A494BBI6;Q9WUD1;Q3TYJ0	A0A494BBF6;A0A494BBI6;Q9WUD1;Q3TYJ0	STIP1 homology and U box-containing protein 1	Stub1	405
		20.6542	20.8062	20.8601	20.9121	21.1377	20.1342	20.3262	20.6324	20.1189	20.4353		+	I_NI	5	5	5	29	29	29	29.93	0	7.9235	668910	13	0.00235565	0.00819005	0.544654	2.42703	A0A498WFS2;Q922Y1	A0A498WFS2;Q922Y1	UBX domain-containing protein 1	Ubxn1	406
		21.404	21.2955	21.2816	21.1404	21.4586	21.4854	21.4539	21.4726	21.3444	21.2726				9	9	9	40.5	40.5	40.5	32.179	0	68.05	2148100	53	0.229257	0.563111	-0.0897629	-0.531269	Q3U8R9;A0A498WGD8;Q3UNH3;Q8CDN6;A0A494BBI1;A0A494B955;Q3UBF4;A0A494BB31	Q3U8R9;A0A498WGD8;Q3UNH3;Q8CDN6;A0A494BBI1;A0A494B955;Q3UBF4	Thioredoxin-like protein 1	Txnl1	407
		21.2551	21.1531	20.824	21.2477	21.2581	21.6968	21.4792	21.4002	21.64	21.5505				15	15	15	28	28	28	64.208	0	109.46	3832400	84	0.00342276	0.0186307	-0.405783	-2.04019	A0A498WGK2;Q8BP47;A0A494BAX5;A0A494BB89;A0A494B927;A0A494BAW6;A0A494B996;A0A494B9G0;A0A494B949	A0A498WGK2;Q8BP47;A0A494BAX5;A0A494BB89	Asparagine--tRNA ligase, cytoplasmic	Nars	408
		18.7114	18.9691	20.2119	19.0096	19.4664	21.3781	22.051	21.1648	21.3292	22.1099		+	I_NI	7	7	7	13.9	13.9	13.9	67.507	0	18.272	1123800	26	0.000103998	5.7971e-05	-2.33291	-5.43178	A0A498WGK6;Q571B0;Q9ET30;Q8C6F5;Q3UH23	A0A498WGK6;Q571B0;Q9ET30;Q8C6F5;Q3UH23	Transmembrane 9 superfamily member 3	Tm9sf3	409
		22.7121	23.3297	23.7442	23.4661	22.3488	19.8855	21.8212	21.6107	21.4238	23.0749				3	3	3	43.5	43.5	43.5	9.9018	0	53.873	1971300	21	0.0258264	0.0102088	1.55697	2.32308	A0A4E9FSP6	A0A4E9FSP6			411
		21.4419	22.4817	22.6102	22.5706	21.8443	18.3756	20.5834	20.461	20.0537	21.5871		+	I_NI	4	4	3	12.8	12.8	10.1	41.215	0	36.972	1183600	24	0.00870295	0.00260157	1.97759	2.93707	A0A4E9FT70;A0A4E9FU10;A0A097PUG1;A0A097PUH2	A0A4E9FT70;A0A4E9FU10;A0A097PUG1;A0A097PUH2			412
		20.6565	22.0478	22.2184	21.7302	19.677	16.6601	17.3973	16.8627	18.5332	20.6404		+	I_NI	2	1	1	8	4.9	4.9	35.813	0	24.479	429870	16	0.00597132	0.000851711	3.24724	3.32818	A0A4E9G461	A0A4E9G461			413
		20.4678	20.5204	20.0122	20.4244	20.5167	20.0998	20.2808	20.4847	20.5616	20.7864				4	4	3	14.8	14.8	11.7	44.049	0	9.2454	606810	11	0.729582	0.83774	-0.0543488	-0.215843	Q3U2P8;A0A4P3APB9;P49138;A0A087WSN7;Q8R3U8	Q3U2P8;A0A4P3APB9;P49138;A0A087WSN7;Q8R3U8	MAP kinase-activated protein kinase 2	Mapkapk2	414
		17.5786	16.083	17.7996	17.8931	17.7342	16.1294	16.4086	16.2432	16.679	15.9502		+	I_NI	3	3	3	3.4	3.4	3.4	113	0	5.9239	68120	3	0.013454	0.00759393	1.13561	2.47032	G3UZD6;Q6NWW1;Q80TU3;A0A571BD95;A0A5F8MP95;Q9ES00;Q3V426	G3UZD6;Q6NWW1;Q80TU3;A0A571BD95;A0A5F8MP95;Q9ES00	Ubiquitin conjugation factor E4 B	Ube4b;mKIAA0684	415
		19.584	19.6214	20.0005	19.1697	19.4705	20.2211	19.5798	19.5189	19.8495	19.9871				6	6	6	20.2	20.2	20.2	47.8	0	16.05	652000	14	0.197617	0.270552	-0.262078	-0.91469	D3YZ86;A0A571BDP7;Q8VDV3;D3Z585	D3YZ86;A0A571BDP7;Q8VDV3;D3Z585	Guanine nucleotide exchange factor for Rab-3A	Rab3il1	416
		20.4026	20.3392	20.1058	20.1644	19.9119	20.6004	20.6691	20.5483	20.3301	20.6399				7	7	7	26.4	26.4	26.4	41.021	0	16.457	1042600	28	0.00793247	0.0328565	-0.372816	-1.80856	P62482;A0A571BEM7;A0A571BF54;E0CXZ9;A0A571BGH0;Q3UPV6;Q3U0B0;Q3U7L1;P63143;Q9D5E9;A0A5F8MPA4;Q8CD65;Q3U6C5;A0A5F8MPK0;A0A571BE49;E0CXI4;A0A571BFX6	P62482;A0A571BEM7;A0A571BF54;E0CXZ9;A0A571BGH0;Q3UPV6;Q3U0B0;Q3U7L1	Voltage-gated potassium channel subunit beta-2	Kcnab2	418
		24.4071	25.4131	25.983	25.8908	24.768	24.0632	25.3564	25.4131	25.946	25.6735				2	2	2	5.4	5.4	5.4	66.131	0	3.1929	7782200	11	0.996615	0.996144	0.00195999	0.00357805	A0A571BEV3;Q9D4S6	A0A571BEV3;Q9D4S6		4930564B18Rik	419
		21.0077	20.8984	21.0002	20.8328	21.2877	21.126	21.0477	21.1104	21.0811	21.0649				27	27	27	28	28	28	133	0	161.67	3529600	88	0.337707	0.637364	-0.0806572	-0.450353	A0A571BG95;E9PUE7;A0A2X0U2A7;Q5SSL4;H3BJY3;H3BKV6;H3BKT3;A2RRK7;Q6PAJ1	A0A571BG95;E9PUE7;A0A2X0U2A7;Q5SSL4	Active breakpoint cluster region-related protein	Abr	420
		17.9472	17.758	18.5116	17.0705	18.516	17.3204	17.8127	17.2889	17.5912	18.0565				5	5	5	8.2	8.2	8.2	87.608	0	17.141	166870	10	0.290063	0.305276	0.346719	0.853895	Q3TWK2;Q8CC06;Q6PEE8;A0A5F8MPB5;Q80ZI8;Q61739;Q8BR82;F6VSK8;Q8BNH0	Q3TWK2;Q8CC06;Q6PEE8;A0A5F8MPB5;Q80ZI8;Q61739;Q8BR82;F6VSK8	Integrin alpha-6;Integrin alpha-6 heavy chain;Integrin alpha-6 light chain	Itga6	421
		19.8055	20.0611	18.6933	19.8729	19.8348	20.0313	19.9928	19.9781	20.2435	19.958				24	12	12	33.8	17.9	17.9	71.027	0	27.096	1110600	36	0.159487	0.18243	-0.38721	-1.10744	A0A5F8MPB9;Q3TH46;Q3U111;P26043;Q3UJJ8;Q8C2N4;Q7TSG6;Q05CE6;Q3TS74	A0A5F8MPB9;Q3TH46;Q3U111;P26043;Q3UJJ8;Q8C2N4;Q7TSG6;Q05CE6	Radixin	Rdx	422
		20.9399	20.8499	21.0746	20.5284	21.2271	20.352	20.2997	20.2489	20.1739	20.3182		+	I_NI	20	20	20	37.9	37.9	37.9	69.372	0	61.341	2397000	94	0.000723753	0.00277259	0.645454	2.91188	A0A5F8MPK9;Q9EP69;B0LAE6;A0A1L1SR59	A0A5F8MPK9;Q9EP69	Phosphatidylinositide phosphatase SAC1	Sacm1l	423
		17.8008	17.5663	18.7805	17.4229	17.2043	18.3409	16.5682	16.6527	16.838	16.9318				7	7	7	8.3	8.3	8.3	128.96	0	50.136	199790	7	0.144024	0.115863	0.688662	1.31109	A0A5F8MPP4;P57080;Q8CBA4;Q9CSW6;Q8BR08;Q3TTN0	A0A5F8MPP4;P57080	Ubiquitin carboxyl-terminal hydrolase 25	Usp25	424
		18.4968	19.026	19.0871	18.4602	17.8321	19.2409	19.2271	18.5502	18.9682	19.2799				10	10	10	14.9	14.9	14.9	104.88	0	20.381	764970	28	0.113218	0.120706	-0.472839	-1.29236	A0A5F8MPP7;A2AAY5;B9EJ37;Q8BY34;Q571L4;Q3TDV5;A0A494BBI9;O89032	A0A5F8MPP7;A2AAY5;B9EJ37	SH3 and PX domain-containing protein 2B	Sh3pxd2b	425
		19.8553	19.1498	19.4847	19.6915	19.6167	18.9824	19.2463	19.289	18.7216	19.5152				7	7	7	12.2	12.2	12.2	63.974	0	11.626	403270	14	0.0538922	0.0808631	0.408688	1.45442	E9PUK3;A0A5F8MPQ8;E9PUI5;Q8K012;A0A0G2JFM9	E9PUK3;A0A5F8MPQ8;E9PUI5;Q8K012;A0A0G2JFM9	Formin-binding protein 1-like	Fnbp1l	426
		21.1878	21.026	21.144	20.2299	20.612	19.9143	20.3431	20.446	20.4949	20.5959				8	8	8	18.4	18.4	18.4	48.478	0	21.383	1221000	33	0.0585615	0.0690745	0.481104	1.51188	Q3U4F3;A0A5F8MPS7;P24638;Q3UZN1;B7ZCF5;B7ZCF4	Q3U4F3;A0A5F8MPS7;P24638;Q3UZN1;B7ZCF5;B7ZCF4	Lysosomal acid phosphatase	Acp2	427
		17.9104	17.4359	17.4411	16.2801	18.076	19.2885	18.7396	18.7668	18.794	19.1181		+	I_NI	13	13	11	27.9	27.9	23	63.733	0	35.867	737790	36	0.00188595	0.000600858	-1.51272	-3.49512	E9Q7C9;Q5UE59;A0A5F8MPZ2;Q7TNF4;Q8CD76;O88447;Q7M703;Q7M702;Q7M6Z8;Q7M701;Q7M6Z7;Q7M6Z9;Q7M700;Q7M6Z6;Q91YS4;F6UYN4;D3YXZ3;O88448	E9Q7C9;Q5UE59;A0A5F8MPZ2;Q7TNF4;Q8CD76;O88447;Q7M703;Q7M702;Q7M6Z8;Q7M701;Q7M6Z7;Q7M6Z9;Q7M700;Q7M6Z6	Kinesin light chain 1	Klc1	428
		22.1932	22.255	22.7414	22.6526	21.8563	17.5116	20.0098	21.5875	21.0325	20.6424		+	I_NI	2	2	2	0.1	0.1	0.1	2991.8	0.0083433	2.1259	691100	4	0.0170745	0.00518135	2.1829	2.63744	A0A5K1VVQ1;E9Q8N1;E9Q8K5;A0A5K1VVQ9;A2ASS6;Q8BM32	A0A5K1VVQ1;E9Q8N1;E9Q8K5;A0A5K1VVQ9;A2ASS6;Q8BM32	Titin	Ttn	430
		20.8402	20.7539	20.8414	20.7371	20.8154	20.7687	20.8594	20.8499	20.8303	20.7651				11	11	11	24.4	24.4	24.4	53.237	0	32.031	2158400	46	0.581132	0.902712	-0.0170956	-0.131774	A0A679AXP3;Q9D8T2;A0A2R8VKQ7;A0A2R8W727	A0A679AXP3;Q9D8T2;A0A2R8VKQ7	Gasdermin-D	Gsdmdc1	432
		18.8895	16.27	19.3011	18.776	19.0055	19.3953	19.5076	19.2725	19.2111	19.2795				7	7	7	16.5	16.5	16.5	55.058	0	12.93	497380	17	0.148981	0.104351	-0.88479	-1.35267	A2A5E1;A0A6I8MX00;Q3UL32;A0A6I8MWX8;Q9QYI3;F7BTP8;A0A6I8MWZ9;A0A6I8MWY7;A0A6I8MWZ1;A0A6I8MWZ5;A0A6I8MWW2;A0A6I8MX31	A2A5E1;A0A6I8MX00;Q3UL32;A0A6I8MWX8;Q9QYI3;F7BTP8;A0A6I8MWZ9;A0A6I8MWY7;A0A6I8MWZ1	DnaJ homolog subfamily C member 7	Dnajc7	433
		17.9639	16.9112	18.2335	17.727	18.2976	17.2475	17.1865	16.8412	16.1053	18.1065				8	8	8	9.2	9.2	9.2	108.63	0	20.434	238700	18	0.112766	0.0853957	0.729222	1.43145	Z4YJU8;A0A6I8MWY5;E9PUQ5;Q5DTL1;A0A6I8MX07;Q921M4;A2AN45;A2AN48;A2AN46	Z4YJU8;A0A6I8MWY5;E9PUQ5;Q5DTL1;A0A6I8MX07;Q921M4	Golgin subfamily A member 2	Golga2	434
		19.8901	20.1258	20.0115	20.1434	20.1351	19.7715	20.2711	20.2826	20.3775	20.2764				8	7	7	26.4	22.9	22.9	37.238	0	61.643	1085700	35	0.288819	0.486808	-0.134632	-0.616141	A0A6I8MX27;P16125;Q5M8R7;D3Z7F0;A0A0N4SVV8	A0A6I8MX27;P16125;Q5M8R7;D3Z7F0	L-lactate dehydrogenase B chain;L-lactate dehydrogenase	Ldhb	435
		21.1757	21.7643	21.6223	21.9179	22.0402	21.3388	21.7026	21.674	21.6658	21.5349				5	5	5	19.7	19.7	19.7	368.47	0	72.115	2175600	36	0.482805	0.631869	0.120876	0.457422	A0A7N9VR94	A0A7N9VR94			499
		18.8253	18.8146	18.1533	18.3417	19.6758	20.3099	18.9417	18.5713	19.2849	18.3358				8	8	8	10.5	10.5	10.5	95.116	0	21.759	437700	18	0.473779	0.490814	-0.326571	-0.611031	A0AUN0;Q4G0C0;G3X928;Q6NZC7;Q3UY74	A0AUN0;Q4G0C0;G3X928;Q6NZC7;Q3UY74	SEC23-interacting protein	Sec23ip	501
		25.8198	26.1095	26.1177	26.6811	26.1093	30.1863	27.4744	27.6438	27.8073	27.8826		+	I_NI	7	7	7	43.7	43.7	43.7	13.92	0	86.165	94085000	101	0.00455346	0.00105147	-2.03141	-3.27089	Q64525;Q64478;Q921L4;Q8CBB6;B2RVD5;B2RTK3;P10853;P10854;A0JLV3;Q64475;Q6ZWY9;Q8CGP1;Q8CGP2;Q8VEE3;Q64524;P70696;A0JNS9;Q8CGP0;Q9D2U9;Q8C622	Q64525;Q64478;Q921L4;Q8CBB6;B2RVD5;B2RTK3;P10853;P10854;A0JLV3;Q64475;Q6ZWY9;Q8CGP1;Q8CGP2;Q8VEE3;Q64524;P70696;A0JNS9;Q8CGP0;Q9D2U9	Histone H2B type 2-B;Histone H2B type 1-H;Histone H2B;Histone H2B type 1-F/J/L;Histone H2B type 1-M;Histone H2B type 1-B;Histone H2B type 1-C/E/G;Histone H2B type 1-K;Histone H2B type 1-P;Histone H2B type 2-E;Histone H2B type 1-A;Histone H2B type 3-B;Histone H2B type 3-A	Hist2h2bb;Hist1h2bh;LOC665622;Hist1h2br;Hist1h2bk;Hist1h2bm;Hist1h2bf;Hist1h2bj;Hist1h2bb;Hist1h2bc;Hist1h2bp;Hist2h2be;Hist1h2ba;Hist3h2bb;Hist3h2ba	503
		19.7457	19.6669	20.3156	20.0527	19.6089	16.4889	17.3231	17.4426	17.6829	17.9501		+	I_NI	3	3	3	5.3	5.3	5.3	83.665	0	7.6896	163830	6	1.99229e-05	0	2.50043	6.57009	A0JNY3;Q8BUV3	A0JNY3;Q8BUV3	Gephyrin;Molybdopterin adenylyltransferase;Molybdopterin molybdenumtransferase	Gphn	504
		20.5405	20.4851	20.3358	20.2523	20.7948	19.8678	19.9516	20.1119	20.005	19.9732		+	I_NI	18	18	18	24.1	24.1	24.1	102.13	0	64.797	1889800	69	0.00117189	0.00746199	0.499813	2.47802	A0JNY7;F7CBP1;G3XA17;Q62448;Q3U9U9;Q3URI0;F6UU81;F6TW20;F7DAB1	A0JNY7;F7CBP1;G3XA17;Q62448;Q3U9U9	Eukaryotic translation initiation factor 4 gamma 2	Eif4g2	505
		16.9263	18.1896	17.1299	17.2053	18.1891	17.099	17.0705	16.8961	18.2062	18.1396				5	5	5	23.9	23.9	23.9	33.772	0	12.681	225850	15	0.910513	0.933936	0.0457829	0.0925495	A0MNP4;Q9ERF3;Q8BVQ0;Q8BKW0;D6RDC7;D6RJ72	A0MNP4;Q9ERF3;Q8BVQ0;Q8BKW0	WD repeat-containing protein 61;WD repeat-containing protein 61, N-terminally processed	Wdr61	507
		17.7837	17.3273	17.0129	16.9892	18.7256	17.0742	15.8276	15.5328	15.8074	15.5793		+	I_NI	3	3	3	7.7	7.7	7.7	54.613	0	10.818	75747	3	0.00579339	0.00206829	1.60349	3.02563	E9Q1J7;Q3UYS0;A0PJE6;Q8CFZ3;Q7TMF4;Q99MN9;D3YZC1	E9Q1J7;Q3UYS0;A0PJE6;Q8CFZ3;Q7TMF4;Q99MN9	Propionyl-CoA carboxylase beta chain, mitochondrial	Pccb	508
		17.9985	19.8274	19.6453	19.6125	20.2757	19.5503	19.9314	19.8802	19.5728	19.4986				5	5	5	21	21	21	35.523	0	45.494	634420	23	0.603562	0.653469	-0.214772	-0.431834	A0ZNJ2;Q99L13	A0ZNJ2;Q99L13	3-hydroxyisobutyrate dehydrogenase;3-hydroxyisobutyrate dehydrogenase, mitochondrial	Hibadh	606
		21.1916	21.1574	21.045	21.0148	21.1684	21.1828	21.3651	21.3929	21.3652	21.3831				31	31	31	35.1	35.1	35.1	106.91	0	183.5	6982300	168	0.00299206	0.0808299	-0.222388	-1.45413	Q8BHN3;A1A4T2;Q3UE86	Q8BHN3;A1A4T2;Q3UE86	Neutral alpha-glucosidase AB	Ganab	608
		17.4164	17.3718	19.098	18.5184	17.7592	17.7196	17.4286	17.7302	17.8784	17.8889				6	5	5	7.6	6.4	6.4	111.84	0	8.8289	202780	12	0.406348	0.432129	0.303619	0.680103	Q3UG53;A1A553;Q5DTS2;O55098	Q3UG53;A1A553;Q5DTS2;O55098	Serine/threonine-protein kinase 10	Stk10	609
		20.5073	21.3601	20.6628	20.9716	20.3623	17.0146	18.9432	18.9984	19.0707	19.1416		+	I_NI	10	6	3	21.4	12.5	7	70.078	0	26.283	691670	33	0.00131682	0.00019407	2.13912	3.93545	Q3TU85;Q3TAI8;A1E2B8;Q61696;P17879;Q61698;Q91ZU4;O88688;Q91ZU5	Q3TU85;Q3TAI8;A1E2B8;Q61696;P17879	Heat shock 70 kDa protein 1A;Heat shock 70 kDa protein 1B	Hspa1b;Hspa1a	610
		23.3962	23.1911	23.1643	22.9194	23.3496	23.8247	23.6205	23.5779	23.4477	23.5234				6	6	6	35.9	35.9	35.9	15.22	0	159.73	7193000	52	0.00560904	0.0249025	-0.394727	-1.92355	A1E2H8;Q9EQW9;Q4FJL9;O70200;G3UYJ2;Q7TSW1	A1E2H8;Q9EQW9;Q4FJL9;O70200;G3UYJ2	Allograft inflammatory factor 1	Aif1;iba1	611
		17.7029	17.3266	17.6115	17.6262	17.1379	18.0333	15.7586	17.1366	17.3293	17.0006				7	7	7	2.4	2.4	2.4	420.08	0	19.025	216640	8	0.296149	0.285662	0.429335	0.886805	A1ILG8;Q8BX70;A0A1L1SS63;A0A1L1SUY8;A1ILH1;A1ILH0;A1ILH3;A1ILG9	A1ILG8;Q8BX70	Vacuolar protein sorting-associated protein 13C	Vps13c	612
		17.7348	19.013	19.5229	19.3625	18.1296	19.963	20.1906	20.0397	20.2459	20.2807		+	I_NI	13	13	13	17.4	17.4	17.4	105.68	0	61.321	979820	39	0.00447774	0.00195349	-1.39143	-3.05261	A1L0V6;A7YY79;Q6Q899;A2AP29;Q3U1I9;Q3KQQ7;Q05CC6;Q8C6Y8	A1L0V6;A7YY79;Q6Q899;A2AP29;Q3U1I9;Q3KQQ7;Q05CC6	Probable ATP-dependent RNA helicase DDX58	Ddx58	613
		18.2833	19.5222	17.146	19.6754	19.3633	19.3129	19.6881	19.3104	19.1499	20.1962				13	13	13	14.3	14.3	14.3	111.56	0	40.651	1021000	39	0.192655	0.151381	-0.733455	-1.19149	Z4YJW0;A1L2Z3;Q8C7X2;A0A1Y7VP81	Z4YJW0;A1L2Z3;Q8C7X2	ER membrane protein complex subunit 1	Emc1	614
		22.3537	22.1278	21.9898	21.0411	21.916	21.8302	21.7853	21.725	21.7656	21.8017				12	12	12	21.5	21.5	21.5	78.39	0	40.724	3698300	75	0.655285	0.750575	0.10413	0.320784	A1L314;E9QN37;Q80VB7	A1L314;E9QN37	Macrophage-expressed gene 1 protein	Mpeg1	615
		22.6154	22.5162	22.7144	22.4168	22.3179	23.2195	22.8446	22.8259	22.8294	22.8721				24	24	2	38.7	38.7	3.1	69.265	0	84.338	7923200	154	0.00456561	0.0217163	-0.402162	-1.9791	Q8BTS0;A1L333;Q5U222;Q3V0Z8;Q61656;S4R1I6;Q9CSD9	Q8BTS0;A1L333;Q5U222;Q3V0Z8;Q61656;S4R1I6	Probable ATP-dependent RNA helicase DDX5	Ddx5	616
		17.8663	16.7955	17.4511	16.9267	17.8402	17.0476	16.3965	17.2747	15.7608	16.8036				3	3	3	6	6	6	83.424	0	15.741	94771	4	0.0727957	0.0546466	0.719331	1.6044	A1L361;Q9WUN2;Q3THP3;A0A1W2P835;A0A1W2P6W7	A1L361;Q9WUN2;Q3THP3	Serine/threonine-protein kinase TBK1	Tbk1	617
		21.199	21.3264	21.266	21.1538	21.2295	20.9644	21.0591	21.058	20.8973	21.1436				8	8	8	33	33	33	36.539	0	53.166	2340400	48	0.00358925	0.0957418	0.210482	1.38721	A1L3B8;P26516	A1L3B8;P26516	26S proteasome non-ATPase regulatory subunit 7	Psmd7	618
		17.9088	17.4771	18.1751	17.9145	17.7038	16.003	17.2594	16.7861	16.6802	16.6705		+	I_NI	4	4	3	5.8	5.8	4.7	102.41	0	21.155	74339	4	0.0010809	0.000613445	1.15601	3.48008	E9PXY1;A2A432;Q3TP81;J3QJX0	E9PXY1;A2A432;Q3TP81;J3QJX0	Cullin-4B	Cul4b	621
		19.9595	19.9418	19.9282	19.512	20.2924	19.0015	19.4309	19.4136	19.378	19.2304		+	I_NI	3	3	3	20.1	20.1	20.1	21.594	0	6.1479	344550	15	0.00260167	0.00586503	0.635913	2.56676	A2A4J8;Q9CQ80;A8XY17;A2A4K0;E9PXS9	A2A4J8;Q9CQ80;A8XY17;A2A4K0	Vacuolar protein-sorting-associated protein 25	Vps25	622
		23.6877	23.4821	23.4285	22.5247	23.7849	22.3592	22.1985	22.0714	22.0241	22.1199		+	I_NI	6	6	6	17.9	17.9	17.9	61.177	0	104.33	4367900	42	0.000728645	0.000392344	1.22695	3.70106	A2A4U9;Q3UUJ6;Q91Y63	A2A4U9;Q3UUJ6;Q91Y63	Solute carrier family 13 member 3	Slc13a3	624
		22.9645	23.8909	23.5261	23.3275	23.3537	19.2307	22.5954	21.4394	22.484	21.6711		+	I_NI	20	5	5	25.5	9.8	9.8	57.04	0	49.122	2583300	41	0.0149492	0.005	1.92839	2.66129	A2A513;CON__P02535-1;P02535;Q9CV17;D0V735;A1L317	A2A513;CON__P02535-1;P02535	Keratin, type I cytoskeletal 10	Krt10	625
		22.3567	22.4521	22.0263	22.7406	22.6507	24.9656	21.1177	21.5896	21.4825	21.6565				5	5	5	22.7	22.7	22.7	23.247	0	32.414	3257900	28	0.703815	0.730142	0.282927	0.345904	A2A547;Q5I0T8;P84099	A2A547;Q5I0T8;P84099	Ribosomal protein L19;60S ribosomal protein L19	Rpl19	626
		23.0137	22.8041	22.7569	22.7862	23.1076	23.4886	23.1952	23.3481	23.4479	23.1868				16	11	9	61.8	50.8	44.3	28.086	0	320.01	10424000	108	0.00158162	0.0114309	-0.439595	-2.26679	Q9CQV8;A2A5N2;A2A5N1	Q9CQV8;A2A5N2;A2A5N1	14-3-3 protein beta/alpha;14-3-3 protein beta/alpha, N-terminally processed	Ywhab	627
		17.1196	18.4009	18.0172	17.7672	17.477	17.9735	17.2114	17.3438	17.5392	16.6634				9	9	9	6.4	6.4	6.4	202.24	0	25.086	289220	17	0.218034	0.22472	0.410111	1.00821	A2A5R2;Q3U2F2;Q3U5C3;G3X9K3;F6YCJ0;D3YYK9	A2A5R2;Q3U2F2	Brefeldin A-inhibited guanine nucleotide-exchange protein 2	Arfgef2	628
		19.357	18.7671	18.4306	19.1858	19.7174	18.588	18.6952	19.8363	19.0293	19.2402				5	5	5	26.1	26.1	26.1	35.763	0	22.035	421810	21	0.966319	0.975404	0.0137882	0.0331049	A2A6J4;A2A6J7;P19973;A0A1B0GRF5	A2A6J4;A2A6J7;P19973	Lymphocyte-specific protein 1	Lsp1	630
		17.3643	16.813	16.9681	17.6764	17.9534	18.2879	17.9758	18.717	18.0223	18.4732		+	I_NI	2	2	2	11.2	11.2	11.2	25.968	0	15.754	133270	6	0.00603762	0.005	-0.940194	-2.65541	A2A6M1;Q9CZ28	A2A6M1;Q9CZ28	Vacuolar-sorting protein SNF8	Snf8	631
		19.8022	18.126	18.6479	16.4884	20.1834	17.6888	18.4277	18.4966	18.9929	19.0056				2	2	2	4.8	4.8	4.8	51.268	0.0012937	2.9969	124350	2	0.860117	0.88244	0.127299	0.159227	Q6KAU5;A2A6S1;B2RU54;Q3TB48	Q6KAU5;A2A6S1;B2RU54;Q3TB48	Transmembrane protein 104	mFLJ00021;Tmem104	632
		21.3103	21.109	21.0986	20.6773	21.2023	20.7794	20.7982	20.8665	20.8084	20.8426				9	9	9	14.3	14.3	14.3	63.772	0	39.742	1657300	39	0.0434005	0.133399	0.260506	1.24827	A2A6U3;Q80UG5;Q3TDR9;A2A6U5;A8Y5D3	A2A6U3;Q80UG5;Q3TDR9;A2A6U5	Septin-9	2009-09-01	633
		16.8024	16.3843	19.1221	18.2926	18.2155	19.8476	20.148	20.0988	19.2072	20.4419		+	I_NI	14	14	14	20.8	20.8	20.8	89.909	0	38.329	868680	42	0.00404608	0.000815534	-2.18534	-3.36879	A2A7A7;Q8CFX1;Q8QZU3;A2A7A8;Q3TFM8;Q8BMC8	A2A7A7;Q8CFX1	GDH/6PGL endoplasmic bifunctional protein;Glucose 1-dehydrogenase;6-phosphogluconolactonase	H6pd	634
		17.8577	17.9375	18.1005	16.3088	17.4437	16.0528	18.5514	18.2307	18.3422	17.8056				1	1	1	21.8	21.8	21.8	8.9882	0	11.123	78152	5	0.64435	0.67437	-0.266909	-0.406547	Q3V1X1;Q8C5M8;A2A7K5;Q9EQS3	Q3V1X1;Q8C5M8;A2A7K5;Q9EQS3	C-Myc-binding protein	Mycbp	635
		20.4865	20.2498	20.086	20.1958	20.6178	20.4627	20.2797	20.2926	20.3257	20.1602				14	14	14	28.2	28.2	28.2	59.105	0	31.074	1595700	42	0.838294	0.917929	0.0230122	0.110026	Q91WQ3;A2A7S7;F6VXZ2	Q91WQ3;A2A7S7	Tyrosine--tRNA ligase, cytoplasmic;Tyrosine--tRNA ligase, cytoplasmic, N-terminally processed;Tyrosine--tRNA ligase	Yars	636
		17.6684	17.3793	18.0434	16.2447	18.3597	18.1668	18.5478	18.768	18.1865	18.7263				3	3	3	26.9	26.9	26.9	19.6	0	5.5017	198470	5	0.0408048	0.0242254	-0.940022	-1.93478	Q78IG7;A2A7Z4;Q9CQH7	Q78IG7;A2A7Z4;Q9CQH7	Transcription factor BTF3;Transcription factor BTF3 homolog 4	Btf3l4	638
		22.1209	21.9781	22.0233	22.0006	22.0023	22.1357	22.2903	22.2649	22.3349	22.1762				7	7	7	44.6	44.6	44.6	18.474	0	34.406	2663500	53	0.00128818	0.0734528	-0.215378	-1.49051	A2A813;Q99LX0;A2A815;D3K2X3;A2A817;A2A816	A2A813;Q99LX0;A2A815	Protein deglycase DJ-1	Park7	639
		18.3859	18.3261	18.7677	16.126	17.9433	16.2674	16.8296	16.7692	16.8443	16.7703				3	3	3	6.1	6.1	6.1	70.03	0	5.0594	62107	4	0.0345224	0.0160555	1.21364	2.1028	A2A848;Q8C168;Q9R0H0;Q8BW35	A2A848;Q8C168;Q9R0H0;Q8BW35	Acyl-coenzyme A oxidase;Peroxisomal acyl-coenzyme A oxidase 1	Acox1	640
		20.7182	21.3975	21.4428	19.5961	20.0797	21.4574	17.8487	17.5964	16.5117	16.7724		+	I_NI	7	7	7	11.1	11.1	11.1	101.16	0	53.917	640680	22	0.0264703	0.00766359	2.60955	2.45879	E9QKA4;A2A8V8;A2A8V9;E9PUK6;Q52KI8;A2A983;F7BWM1;F6T4M4;F6UK16	E9QKA4;A2A8V8;A2A8V9;E9PUK6;Q52KI8	Serine/arginine repetitive matrix protein 1	Srrm1	641
		18.8692	17.4767	18.0247	17.2045	19.1252	17.5835	17.7753	17.8493	17.6214	16.9653				2	2	2	13.3	13.3	13.3	19.571	0	3.739	96528	5	0.191557	0.168153	0.581102	1.14535	A2A9I0;O35166	A2A9I0;O35166	Golgi SNAP receptor complex member 2	Gosr2	642
		18.7634	18.8085	17.1824	19.656	18.1434	20.2488	19.2488	19.5234	19.5442	18.948				15	15	15	16.1	16.1	16.1	132.88	0	41.482	930350	36	0.0647115	0.0369497	-0.991916	-1.76067	Q8R320;A2A9Q2;Q8BHG1;A6PWC3;Q8R1H1;Q3V3G9;Q9Z153	Q8R320;A2A9Q2;Q8BHG1;A6PWC3;Q8R1H1	Nardilysin	Nrd1	644
		20.4945	20.2581	20.2345	20.5514	20.3273	20.4401	20.7165	20.809	20.9589	20.8684				4	4	4	28.9	28.9	28.9	21.939	0	13.983	833960	17	0.00778002	0.0305565	-0.385411	-1.84132	A2A9X5;Q9JM14	A2A9X5;Q9JM14	5(3)-deoxyribonucleotidase, cytosolic type	Nt5c	645
		17.4793	16.9032	17.6692	18.0847	16.883	20.0149	18.5931	20.5965	20.6618	20.2039		+	I_NI	5	5	5	10.3	10.3	10.3	75.184	0	11.83	317940	7	0.000349966	3.7037e-05	-2.61015	-4.83179	Q7TPT3;Q542L0;Q3TIP4;Q69ZS4;A2AAN0;Q3USE0;O35250;A2AAN3;A2AAN4	Q7TPT3;Q542L0;Q3TIP4;Q69ZS4;A2AAN0;Q3USE0;O35250;A2AAN3	Exocyst complex component 7	Exoc7;mKIAA1067	646
		17.7799	17.8063	17.1563	15.8905	18.2786	16.1055	16.4624	16.3111	16.7748	17.0077				4	4	4	7.1	7.1	7.1	97.047	0	12.833	112310	8	0.091753	0.060466	0.850016	1.56321	A2AB59;A2AKN5;B2RR95;Q8BT62;Q3UNZ6	A2AB59;A2AKN5;B2RR95;Q8BT62	Rho GTPase-activating protein 27	Arhgap27	647
		21.719	21.8805	21.6429	21.8266	21.8623	22.4989	22.4308	22.3218	22.3837	22.4238		+	I_NI	20	20	20	39.2	39.2	39.2	66.301	0	323.31	6746900	98	2.81291e-06	0.000151163	-0.625542	-4.06135	Q61833;A2ACG7;Q3U505;Q9DBG6	Q61833;A2ACG7;Q3U505;Q9DBG6	Dolichyl-diphosphooligosaccharide--protein glycosyltransferase subunit 2	Rpn2	648
		18.2907	17.2003	17.0058	19.4946	19.7509	18.7101	19.4579	19.5497	19.3285	19.7014				2	2	2	5.2	5.2	5.2	41.637	0	3.399	203460	6	0.128831	0.0822465	-1.00109	-1.4484	A2ADH1;Q9CQY5	A2ADH1;Q9CQY5	Magnesium transporter protein 1	Magt1	651
		19.7186	19.2133	19.5134	19.7835	20.2905	20.3455	20.2812	20.0721	20.7369	20.0071				10	10	10	35.1	35.1	35.1	44.59	0	38.562	992700	24	0.0282897	0.0311466	-0.584715	-1.83377	A2ADY9;Q9DAF3	A2ADY9	Protein DDI1 homolog 2	Ddi2	652
		19.9606	16.9544	17.1111	19.127	19.1058	17.4031	15.8356	18.067	17.7663	17.9197				4	4	4	4.9	4.9	4.9	94.695	0	6.1019	159840	6	0.183988	0.124935	1.05343	1.27776	A2AE27;Q9DBT5	A2AE27;Q9DBT5	AMP deaminase 2	Ampd2	654
		18.2181	17.7241	17.5154	17.7476	17.3496	17.2804	16.3509	16.4741	16.0547	16.4834		+	I_NI	6	5	5	3.4	3.1	3.1	237.77	0	8.9376	96576	5	0.00149935	0.000804688	1.18223	3.37399	A2AF47;A0A2X0U2I4;A2AF67;A2AF65	A2AF47;A0A2X0U2I4;A2AF67	Dedicator of cytokinesis protein 11	Dock11	657
		20.8463	20.7333	20.4942	20.5446	20.4823	20.8171	20.8466	20.9555	20.7676	21.0547				8	8	5	26.9	26.9	21.4	46.908	0	32.181	1140000	36	0.0166509	0.0878247	-0.268189	-1.41966	A2AFJ1;Q60973;A2AFI9;Q3UX53;Q8C5H3;Q3UJI2;F6ZLC6;F6U539	A2AFJ1;Q60973;A2AFI9;Q3UX53;Q8C5H3;Q3UJI2	Histone-binding protein RBBP7	Rbbp7	658
		18.1175	17.7956	17.1898	16.7747	17.7156	16.0913	15.3055	15.2587	13.7315	15.6818		+	I_NI	4	4	4	1.4	1.4	1.4	482.74	0	6.8416	67693	4	0.00111794	0.000105572	2.30486	4.07629	Q4JG03;A2AFQ0;Q7TMY8;Q8C0G8;Q3TNP1;F6XP90;Q8BKX3	Q4JG03;A2AFQ0;Q7TMY8	E3 ubiquitin-protein ligase HUWE1	Huwe1	659
		19.1543	17.2571	19.31	17.42	19.1819	16.4908	17.7555	17.6582	17.1346	18.0324				3	3	3	33.1	33.1	33.1	16.243	0	8.4188	122130	7	0.0856537	0.048507	1.05035	1.6518	A2AG83;Q9Z2X2	A2AG83;Q9Z2X2	26S proteasome non-ATPase regulatory subunit 10	Psmd10	660
		21.6063	21.5495	21.5023	21.3886	21.3802	21.2344	21.1546	21.1094	21.3055	21.2104				12	12	12	24.8	24.8	24.8	54.441	0	34.715	2643500	64	0.000964987	0.0323438	0.282515	1.81422	Q8BQW4;A2AH25;Q5FWK3;A0A2X0SSA9;Q8C5A0;Q91Z04	Q8BQW4;A2AH25;Q5FWK3;A0A2X0SSA9;Q8C5A0	Rho GTPase-activating protein 1	Arhgap1	662
		18.9242	20.1814	20.2205	19.6248	18.8641	20.0876	20.0448	19.5254	19.6373	20.0801				16	15	15	20.2	19.1	19.1	108.34	0	48.494	1095600	48	0.353796	0.375691	-0.312038	-0.748266	G3UZ34;Q7TMX4;Q543F1;Q3U5Q3;Q3TMY8;A2AH85;Q6A0E3;O08810;G3UXK8	G3UZ34;Q7TMX4;Q543F1;Q3U5Q3;Q3TMY8;A2AH85;Q6A0E3;O08810	116 kDa U5 small nuclear ribonucleoprotein component	Eftud2	663
		18.757	17.5682	17.2049	17.5562	17.6314	19.1736	17.2589	17.5174	18.2434	17.8696				5	5	5	6.1	6.1	6.1	111.83	0	14.55	181460	7	0.545392	0.581197	-0.26902	-0.511379	Q3UQ26;A2AI52;Q80U87;Q3UZ62;Q58E42;Q3TQM7	Q3UQ26;A2AI52;Q80U87;Q3UZ62	Ubiquitin carboxyl-terminal hydrolase;Ubiquitin carboxyl-terminal hydrolase 8	Usp8	664
		19.195	18.6436	19.351	19.0141	19.5591	19.6861	19.8152	19.7142	19.8113	19.7098				4	4	4	15.7	15.7	15.7	34.608	0	20.355	532980	17	0.00552044	0.0104586	-0.594773	-2.30481	Q3UB58;Q3UNJ0;A2AIN5;Q3UZ35;P21855;Q99L55;Q8CIY0;Q8CIX9	Q3UB58;Q3UNJ0;A2AIN5;Q3UZ35;P21855;Q99L55;Q8CIY0;Q8CIX9	B-cell differentiation antigen CD72	Cd72	665
		18.1936	17.367	17.5136	17.8723	17.9871	16.4155	16.927	16.2118	16.3552	16.7983		+	I_NI	2	2	2	4.9	4.9	4.9	62.461	0	3.2139	69631	5	0.000294349	0.000107463	1.24519	4.08744	A2AIV8	A2AIV8	Caspase recruitment domain-containing protein 9	Card9	666
		18.623	16.9537	18.4441	17.5866	18.0209	18.6729	17.5047	17.6632	16.9883	17.9025				8	8	8	17.6	17.6	17.6	61.447	0	16.396	325960	13	0.672715	0.724262	0.179322	0.352257	A2AJ72;Q3TIX6;Q3ULP9;A0A0A6YVV5;F7AM43;A2AJ71;A0A0A6YY39;A0A0A6YX76	A2AJ72;Q3TIX6;Q3ULP9;A0A0A6YVV5		Fubp3	667
		19.6222	19.5379	19.6273	18.9501	19.7825	18.2454	18.0918	17.9019	18.1931	18.255		+	I_NI	4	4	4	5.9	5.9	5.9	85.763	0	6.8067	240980	7	2.50888e-05	5.26316e-05	1.36652	5.29155	A2AJI1;A8Y5P4;A2AJI0;F6WF36	A2AJI1;A8Y5P4;A2AJI0;F6WF36	MAP7 domain-containing protein 1	Map7d1	668
		18.2322	17.6295	19.1359	17.9725	17.8216	17.4124	18.3596	18.202	18.0985	17.9808				3	3	3	16.4	16.4	16.4	28.553	0	17.246	142450	9	0.645827	0.716499	0.147677	0.360789	A2AJK8;Q3TDF3;Q91Z38;Q9CTZ9	A2AJK8;Q3TDF3;Q91Z38	Tetratricopeptide repeat protein 1	Ttc1	669
		21.139	20.8663	21.0137	20.887	21.1826	20.466	20.5096	20.5104	20.5187	20.4809		+	I_NI	9	9	9	56.7	56.7	56.7	23.261	0	100.38	1791300	58	4.23346e-05	0.00140522	0.520605	3.15909	A2AKH4;Q9D3L3;O09044;B0R030;B0R029;E9Q8A1;P60879	A2AKH4;Q9D3L3;O09044;B0R030;B0R029;E9Q8A1	Synaptosomal-associated protein;Synaptosomal-associated protein 23	Snap23	670
		23.5022	23.5676	23.6151	23.5069	23.4943	24.7972	24.4631	24.3973	24.5122	24.2956		+	I_NI	22	22	3	61.3	61.3	9.7	34.376	0	210.39	16804000	164	4.34579e-06	4.5977e-05	-0.955851	-5.09975	Q6P6I7;A2AL12;Q5FB19;Q3UZG3;Q8BG05;Q5U3M2;Q58E39;A2AL13	Q6P6I7;A2AL12;Q5FB19;Q3UZG3;Q8BG05;Q5U3M2;Q58E39	Heterogeneous nuclear ribonucleoprotein A3	Hnrnpa3	671
		20.6836	20.1838	20.2198	20.0761	20.4011	19.8561	20.1278	19.9582	20.2263	20.0556				11	11	11	23.5	23.5	23.5	74.342	0	90.072	1288900	55	0.0633111	0.150378	0.268093	1.19459	A2AL50;Q8C0I1;H3BKN2;A2AL49;Q8BKC4;Q3TNW8;H3BIY5	A2AL50;Q8C0I1;H3BKN2;A2AL49;Q8BKC4	Alkyldihydroxyacetonephosphate synthase, peroxisomal	Agps	672
		20.7468	20.5992	20.4821	19.9268	20.8082	20.673	21.0011	20.9189	20.9277	20.8608				12	12	12	18.8	18.8	18.8	83.041	0	73.435	1507100	53	0.0606358	0.101345	-0.363678	-1.36392	Q8BSY0;A2AL85;Q8BQK0;Q9EQ66;Q8CBM2;Q9EQ63;A2AL81;Q9EQ65;Q3TU40;Q91WG6;A2AL75;Q920F9;A2AL76;A2AL71;Q9EQ67;Q8CH79;A2AL78;Q920F7;A2AL74;Q9D7J8;Q9CR06;A2AL79;A2AL83;A2AL77;Q9EQ62;Q920F8	Q8BSY0;A2AL85;Q8BQK0;Q9EQ66;Q8CBM2	Aspartyl/asparaginyl beta-hydroxylase	Asph;ASPH	673
		19.8021	19.7122	19.7528	19.5647	19.9765	19.04	19.6355	19.5491	19.7373	19.6842				4	4	4	20.1	20.1	20.1	25.835	0	8.0764	550760	15	0.142023	0.247961	0.232462	0.957708	A2ALF0;A2ALF2;Q6NZB0;A2ALF3;F6TQL3;F6QIL6;F7CXJ2	A2ALF0;A2ALF2;Q6NZB0;A2ALF3;F6TQL3	DnaJ homolog subfamily C member 8	Dnajc8	675
		20.8139	20.779	20.7672	17.5031	20.1552	19.3007	20.3254	19.4319	20.025	19.9649				2	2	2	2	2	2	168.06	0.0055198	2.3988	313000	2	0.777952	0.806171	0.194076	0.253571	A2ALV5	A2ALV5		AI481877	676
		17.6328	17.6244	17.8135	16.9319	18.8746	19.5818	17.6437	18.4799	18.0517	17.7792				9	9	9	7.7	7.7	7.7	164.52	0	25.04	436080	22	0.289856	0.260025	-0.531818	-0.934306	A2ALV7;Q6PDI5;A2ALV6;A2ALV8;Q8C2Z1;Q8C9Q5;A2ALW1;A2ALV9	A2ALV7;Q6PDI5;A2ALV6;A2ALV8	Proteasome-associated protein ECM29 homolog	AI314180;Ecm29	677
		20.2594	19.421	18.7329	18.9803	19.599	19.3142	19.5893	19.432	19.0082	19.0613				8	8	8	43.6	43.6	43.6	29.435	0	38.003	665740	30	0.692334	0.762602	0.117553	0.304159	A2AM95;O08579;Q3THM8;I7HJS1;B7FAU5	A2AM95;O08579;Q3THM8;I7HJS1;B7FAU5	Emerin	Emd	678
		22.2839	22.159	22.1702	22.1442	21.8693	23.2759	21.7607	21.8114	21.9024	21.5716				8	8	8	31.3	31.3	31.3	23.072	0	36.268	4480400	66	0.851522	0.891415	0.0609413	0.146767	I7HLV2;Q3THJ6;A2AM97;Q6ZWV3;P86048;A0A1B0GXC3;B7FAU6;O89059	I7HLV2;Q3THJ6;A2AM97;Q6ZWV3;P86048	60S ribosomal protein L10;60S ribosomal protein L10-like	Rpl10;Rpl10l	679
		16.4344	18.5298	18.24	17.8359	18.298	16.6818	17.3023	17.2639	17.4668	17.3501				1	1	1	2.6	2.6	2.6	40.02	0.0049751	2.5055	63221	5	0.140005	0.115898	0.65464	1.31033	A2AMC3;Q3UXG7;Q91ZW2	A2AMC3;Q3UXG7;Q91ZW2	GDP-fucose protein O-fucosyltransferase 1	Pofut1	680
		17.745	17.1092	17.5062	17.4477	17.4249	16.2025	17.0664	17.3976	17.088	17.5951				2	2	2	5.3	5.3	5.3	59.117	0	5.2332	78880	7	0.184091	0.206542	0.376686	1.04894	A2AMH3;A2AMH5;A2AMH4;Q6X893	A2AMH3;A2AMH5;A2AMH4;Q6X893	Choline transporter-like protein 1	Slc44a1	681
		17.4334	16.0924	17.6839	17.5155	19.7118	17.9234	18.5574	19.0311	18.8726	17.6446				2	2	2	24	24	24	14.931	0	25.061	144400	6	0.293868	0.241648	-0.71842	-0.971448	Q6PBC0;A2AMQ5;Q99L43	Q6PBC0;A2AMQ5;Q99L43	Phosphatidate cytidylyltransferase;Phosphatidate cytidylyltransferase 2	Cds2	682
		18.0915	17.7525	18.9538	19.1821	18.6555	17.5429	18.3999	18.567	18.3083	18.1593				1	1	1	12.3	12.3	12.3	12.063	0.005513	2.381	103980	3	0.329238	0.345055	0.331554	0.791022	I4DCY6;B7ZJH7;A2AMS0;B7ZJH6;O55242	I4DCY6;B7ZJH7;A2AMS0;B7ZJH6;O55242	Sigma non-opioid intracellular receptor 1	Sigmar1	683
		19.3067	19.3015	17.6622	17.588	17.7331	18.4183	17.7332	17.6802	17.9745	17.5726				2	2	2	10.1	10.1	10.1	27.417	0	4.2219	106740	5	0.333955	0.31783	0.442508	0.834309	A2AMV1;A2AMU9;Q9D0I8;D6RCI7	A2AMV1;A2AMU9;Q9D0I8;D6RCI7	mRNA turnover protein 4 homolog	Mrto4	684
		17.4936	18.2357	17.4518	17.5303	17.5069	18.9421	17.9034	18.1205	18.1092	16.9661				22	22	22	5.9	5.9	5.9	572.28	0	66.603	747330	37	0.326467	0.331887	-0.364597	-0.812348	A2AN08;F6SSP6;Z4YMA7;A2VCS3;Z4YLP1	A2AN08;F6SSP6	E3 ubiquitin-protein ligase UBR4	Ubr4	685
		17.8424	18.4554	17.7412	17.458	17.3879	16.2071	16.5527	16.5283	16.2309	16.8188		+	I_NI	2	2	2	11.5	11.5	11.5	23.341	0	3.2019	51712	2	0.000352022	0.000106195	1.30943	4.07884	F7CBX2;A2AN37;P52623	F7CBX2;A2AN37;P52623	Uridine-cytidine kinase;Uridine-cytidine kinase 1	Uck1	686
		19.1145	18.609	19.7071	17.7582	18.0322	18.708	18.6262	19.1007	18.2495	18.9272				5	5	5	16.1	16.1	16.1	44.271	0	22.084	304760	16	0.843356	0.880348	-0.0781277	-0.161839	A2APF7;Q9QY24	A2APF7;Q9QY24	Z-DNA-binding protein 1	Zbp1	687
		22.1687	22.1729	22.0611	21.9657	21.8782	22.71	22.5032	22.4696	22.5415	22.5301		+	I_NI	7	7	7	21.6	21.6	21.6	40.247	0	26.943	2789100	30	0.000104953	0.00261635	-0.501567	-2.9343	Q3UNN2;Q3U8S1;Q3U468;A2APM5;A2APM3;A2APM4;E9QKM8;Q80X37;A2APM1;A2APM2;P15379;Q3TLT9	Q3UNN2;Q3U8S1;Q3U468;A2APM5;A2APM3;A2APM4;E9QKM8;Q80X37;A2APM1;A2APM2;P15379;Q3TLT9	CD44 antigen	Cd44	689
		20.492	20.3995	20.1345	20.657	20.7337	20.9024	20.9285	20.8332	20.8421	20.7565				8	8	8	13.1	13.1	13.1	71.343	0	23.65	1269800	33	0.00974569	0.0367616	-0.369183	-1.76254	Q80TY0;A2AQ43;A2AQ44;A2AQ42;A2AQ45;A2AQ41;F6VVN1;A0A0A6YWT1;Q61053;A2AQ47;A2AQ39;Q8BR13;Q61784;O88912;O54849;Q9QUJ6;Q9QWY4;Q9QWY5;Q9QWX8;O08905;Q3TZR4;Q60712;Q9QUR4;C6EQK5;Q9R225;Q61786;Q9QWX9;Q9QWY1;Q792J3;P11260;C6EQK1;C6EQK3;Q04365;Q3UPG4	Q80TY0;A2AQ43;A2AQ44;A2AQ42;A2AQ45;A2AQ41;F6VVN1;A0A0A6YWT1	Formin-binding protein 1	Fnbp1	690
		18.3244	17.4179	17.6389	17.8876	18.7773	16.9344	16.451	16.9085	17.2121	17.1195		+	I_NI	2	2	2	4.6	4.6	4.6	57.011	0	3.6962	82760	4	0.00446889	0.0029742	1.08414	2.87466	A2AQJ7;A2AQJ5;A2AQJ6;Q8BXN9	A2AQJ7;A2AQJ5;A2AQJ6;Q8BXN9	Transmembrane protein 87A	Tmem87a	692
		20.4573	17.7396	20.2047	19.6814	20.7713	18.4412	19.3818	19.8262	19.2133	19.2808				3	3	3	22.6	22.6	22.6	16.063	0	15.902	320800	11	0.379588	0.344092	0.542184	0.793822	A2AQU8;Q9D975	A2AQU8;Q9D975	Sulfiredoxin-1	Srxn1	694
		17.6946	18.2398	18.1241	17.7174	18.7684	17.1452	14.7942	15.8245	16.203	15.5398		+	I_NI	4	2	2	24.6	12.8	12.8	20.895	0.00064998	3.0751	55956	2	0.000954092	0.000110429	2.20748	4.12912	A2ARZ7;Q9CXG2;Q0PD34;P35285	A2ARZ7;Q9CXG2;Q0PD34;P35285	Ras-related protein Rab-22A	Rab22a	696
		18.9184	19.0052	18.7114	18.8102	19.8232	19.6201	19.8519	19.2038	18.5234	19.6401				5	5	5	16.9	16.9	16.9	44.999	0	63.925	379750	15	0.337982	0.360253	-0.314204	-0.769512	Q3TG07;A2ATI9;Q3TX06;Q99JX3;Q3TIK1;Q922I9;Q3V458;A2ATI8;A2ATI6	Q3TG07;A2ATI9;Q3TX06;Q99JX3;Q3TIK1	Golgi reassembly-stacking protein 2	Gorasp2	697
		17.719	17.6319	17.7518	16.22	18.146	19.2402	18.891	18.9824	18.9124	18.3172		+	I_NI	3	3	3	9.2	9.2	9.2	50.182	0	14.52	192530	7	0.00536527	0.002496	-1.3749	-2.96671	A2ATU9;Q8BY71	A2ATU9;Q8BY71	Histone acetyltransferase type B catalytic subunit	Hat1	698
		18.5319	16.5462	17.2904	18.4477	18.0168	18.1118	18.669	18.5062	18.298	17.9282				3	3	3	25.6	25.6	25.6	14.683	0	5.4718	220120	10	0.215756	0.19498	-0.536045	-1.0747	A2AU52;Q8BTK9;Q56A13;Q8BG94;Q8CF03;Q8BQS7	A2AU52;Q8BTK9;Q56A13;Q8BG94;Q8CF03;Q8BQS7	COMM domain-containing protein 7	Commd7	699
		21.2537	21.084	21.0419	20.8871	21.0929	20.765	20.9493	20.9599	20.9209	20.9606				14	14	14	59.1	59.1	59.1	31.198	0	70.032	2677900	57	0.0492993	0.252041	0.16076	0.948765	Q3U3F6;A2AU62;Q64012;Q3TGD3;A2AU61;A2AU60	Q3U3F6;A2AU62;Q64012;Q3TGD3;A2AU61;A2AU60	RNA-binding protein Raly	Raly	700
		21.2415	20.4364	20.7429	20.7296	21.4793	20.8769	21.4262	21.2724	21.3996	21.3753				8	8	8	49.5	49.5	49.5	22.466	0	40.672	1325200	39	0.148089	0.188049	-0.344134	-1.09257	Q3TAI4;Q9CZ22;A2AUD5;Q9CYZ2;V9GWU5;Q3TUJ9;Q8BKP1;F6VQ81	Q3TAI4;Q9CZ22;A2AUD5;Q9CYZ2;V9GWU5;Q3TUJ9;Q8BKP1;F6VQ81	Tumor protein D54	Tpd52l2	701
		19.3396	17.8107	16.9913	19.4905	18.0881	17.2921	17.6912	18.2039	18.3903	18.1549				2	2	2	10.6	10.6	10.6	15.819	0	8.0388	187330	12	0.461551	0.460623	0.397562	0.647415	A2AUE1;G5E8T0;Q921J3;P60904	A2AUE1;G5E8T0;Q921J3;P60904	DnaJ homolog subfamily C member 5	Dnajc5	702
		17.299	17.5083	17.4856	17.9323	18.5169	18.5065	17.4523	17.7241	17.3122	18.1765				7	6	6	12.9	11.2	11.2	81.89	0	47.308	256750	15	0.790359	0.844436	-0.0858925	-0.208249	A2AUK7;A2AUK8;B6ZHC9;A2AUK5;E9PV14;Q9Z2H5;Q8C8P2;A0A2R8VHB6;B6ZHC4	A2AUK7;A2AUK8;B6ZHC9;A2AUK5;E9PV14;Q9Z2H5	Band 4.1-like protein 1	Epb4.1l1;Epb41l1	703
		19.8684	19.4656	18.6108	19.8467	19.7935	20.1839	20.052	19.8347	19.9992	20.5428				8	8	8	30.4	30.4	30.4	29.543	0	15.902	1036400	17	0.0524109	0.0483341	-0.605534	-1.65414	A2AUR7;Q9D031;Q01730;Q3TFN7;Q9CSE4;Q9CUS2;E0CXG5;A0A0A6YWZ2;B1AYQ0	A2AUR7;Q9D031;Q01730;Q3TFN7;Q9CSE4;Q9CUS2	Ras suppressor protein 1	Rsu1	704
		21.8116	21.5937	21.6964	21.6168	21.8957	22.2584	22.0604	22.0983	22.0986	21.9311				44	44	44	35	35	35	158.39	0	307.66	11583000	237	0.00151633	0.0177673	-0.366529	-2.06177	A2AVJ7;Q99PL5;Q6ZPS0;Q8C7E8;Q3ULC0;Q8CAB9	A2AVJ7;Q99PL5;Q6ZPS0	Ribosome-binding protein 1	Rrbp1	705
		18.2007	18.6098	18.6762	18.3921	17.9302	19.3822	18.7888	17.6785	18.1846	19.7374				9	9	9	16.5	16.5	16.5	71.527	0	18.964	501720	22	0.356394	0.350992	-0.392531	-0.783379	A2AW05;Q05DR5;Q08943	A2AW05;Q05DR5;Q08943	FACT complex subunit SSRP1	Ssrp1	706
		18.4609	18.7454	17.0063	18.6192	17.7562	15.4815	14.4825	15.1518	15.3575	15.3724		+	I_NI	3	3	3	3.4	3.4	3.4	120.8	0	5.4225	37988	3	4.71495e-05	0	2.94844	6.23999	A2AWA9;B2RRC5;A2AWA7	A2AWA9;B2RRC5	Rab GTPase-activating protein 1	Rabgap1	707
		19.3286	17.3217	18.521	18.5338	18.5489	20.281	19.7628	19.717	19.4986	20.3437		+	I_NI	15	15	15	15.2	15.2	15.2	128.71	0	81.881	1075000	52	0.00362917	0.0012769	-1.4698	-3.18177	A2AWF8;A2AWF9;E9Q4S7;Q64455;Q61373;Q3V2L7	A2AWF8;A2AWF9;E9Q4S7;Q64455;Q61373	Protein-tyrosine-phosphatase;Receptor-type tyrosine-protein phosphatase eta	Ptprj	708
		17.3772	19.2603	17.4474	17.2351	18.3305	15.8801	18.1417	18.0711	17.5328	17.4973				1	1	1	4	4	4	41.81	0.0060827	2.3	68664	3	0.393563	0.362823	0.505503	0.765191	A2AWI9;A2AWI7;Q8R3V5	A2AWI9;A2AWI7;Q8R3V5	Endophilin-B2	Sh3glb2	709
		18.044	17.7481	18.1114	16.4572	17.4148	16.4929	17.1563	16.1222	17.3073	17.3385				4	4	4	4.1	4.1	4.1	113.98	0	7.959	145780	7	0.121313	0.0981183	0.671658	1.37761	A2AWP6;A2AWP8;A2AWP4;F6S3V7;A4FUT6;F6ZH54	A2AWP6;A2AWP8;A2AWP4;F6S3V7	Rho guanine nucleotide exchange factor 10-like protein	Arhgef10l	710
		18.8471	18.9606	19.3912	17.2593	18.439	17.75	18.0184	17.6563	17.9261	18.1113				6	6	6	10	10	10	85.009	0	14.833	262400	12	0.102568	0.0810933	0.687034	1.4532	A2AWT6;Q9DBH1;A2AWT7;A2AWT5;P25976;Q05DS1;E9Q4A8;G3UZW9	A2AWT6;Q9DBH1;A2AWT7;A2AWT5;P25976;Q05DS1;E9Q4A8	Nucleolar transcription factor 1	Ubtf	711
		22.7596	22.8364	22.709	22.6402	22.9729	23.7564	23.2736	23.2121	22.939	23.2206				8	8	8	40.5	40.5	40.5	24.923	0	55.713	3262400	38	0.00881029	0.0190108	-0.496716	-2.0328	A2BE93;Q5U445;Q3T9S3;Q9EQU5;A2BE92;Q9CRT3	A2BE93;Q5U445;Q3T9S3;Q9EQU5;A2BE92	Protein SET	Set;BC085271	713
		24.512	24.8712	25.9652	25.5286	25.4523	27.2013	26.8086	26.8477	27.1387	26.5329		+	I_NI	15	15	15	31.5	31.5	31.5	68.393	0	123	12656000	59	0.000414757	8e-05	-1.63998	-4.27347	A2BFF7;Q3TPJ8;O88487;A2BFF8;D6Q0F7;A2BFF9;D6Q0F6;D6Q0F5;A2BFF5;Q3UDA2;Q9CRN8;D6Q0F4;Q3TYJ3;D6Q0F3;D3Z0M6;O88485	A2BFF7;Q3TPJ8;O88487;A2BFF8;D6Q0F7;A2BFF9;D6Q0F6;D6Q0F5;A2BFF5;Q3UDA2	Cytoplasmic dynein 1 intermediate chain 2	Dync1i2	714
		18.2332	18.5143	18.1207	18.6536	17.9589	16.2013	17.1233	17.8343	17.0161	16.9567		+	I_NI	2	2	2	14.6	14.6	14.6	17.233	0	4.1308	91812	2	0.00231133	0.0010696	1.26979	3.26328	A2BGI8;Q4G0C5;Q3UY37;Q3UWH9;A2BGI9;Q9D868	A2BGI8;Q4G0C5;Q3UY37;Q3UWH9;A2BGI9;Q9D868	Peptidyl-prolyl cis-trans isomerase;Peptidyl-prolyl cis-trans isomerase H	Ppih	715
		19.596	19.95	19.7279	20.547	20.2198	19.0116	19.6626	19.7715	16.999	19.6454				3	3	2	16.9	16.9	9.3	25.323	0	4.2014	317960	6	0.109265	0.0667473	0.990134	1.52434	Q9CQI7;A2CES4;Q62379	Q9CQI7;A2CES4	U2 small nuclear ribonucleoprotein B	Snrpb2	717
		17.1902	16.5884	22.3075	20.6257	20.1133	16.4675	18.1878	17.8988	18.7881	18.749				1	1	1	23.7	23.7	23.7	6.5163	0.0099941	2.0159	154930	1	0.278356	0.196587	1.34677	1.07053	A2NXE1	A2NXE1			719
		17.2465	17.1297	18.5446	18.6815	17.3037	20.6556	20.0043	19.6922	20.6332	19.9173		+	I_NI	20	20	19	20	20	19.1	141.46	0	87.343	1176900	45	0.000291623	3.75587e-05	-2.39931	-4.85923	O54988;A2RRK3;A0A5F8MPV2	O54988;A2RRK3	STE20-like serine/threonine-protein kinase	Slk	720
		17.9614	16.9698	16.826	17.168	17.7119	18.1891	16.1595	16.24	16.475	16.2341				5	5	5	4.9	4.9	4.9	140.74	0	9.0947	140100	8	0.170572	0.139326	0.667892	1.22868	Q8BRT1;E9Q8N5;Q08EB6;Q08EB5;F7DCH5;B9EJA4;A2RRR3;Q80TV8;A0A087WQ95;E9QKH0;A0A087WRE8;E9QNY9;A0A087WP42;A0A087WRK0;A0A087WNW8;J3QP81;A0A087WQF1;A0A087WS18;A5D6Q8;B2RY22;E9Q6L0;A0A0A6YXZ1;A0A087WQ31;A0A0N4SUT7	Q8BRT1;E9Q8N5;Q08EB6;Q08EB5;F7DCH5;B9EJA4;A2RRR3	CLIP-associating protein 2	Clasp2	721
		22.1537	22.0291	22.1301	21.7502	22.0328	22.0332	22.1255	22.0735	22.0873	22.1154				13	13	13	27.7	27.7	27.7	53.912	0	114.37	6021200	81	0.383997	0.688817	-0.0677944	-0.390494	A2RS22;Q9WUM3;D3YUG6;A0A494B9Y4;A0A494BAI1	A2RS22;Q9WUM3	Coronin;Coronin-1B	Coro1b	722
		19.3968	20.427	20.5017	20.5459	20.2157	20.0867	20.0846	20.1487	19.8783	20.3066				16	16	16	36.3	36.3	36.3	55.028	0	116.42	1784900	52	0.616798	0.717556	0.116432	0.359707	Q11136;A2RS23;G3UXC5	Q11136;A2RS23	Xaa-Pro dipeptidase	Pepd	723
		21.9333	22.0557	21.8264	22.0634	21.8068	21.8745	22.0548	22.0225	22.0072	21.526				4	4	4	28.9	28.9	28.9	18.262	0	25.776	1413500	27	0.729105	0.859317	0.0401203	0.18938	Q8C1Z9;F6V6T4;A2RS53;Q9R0Q3;Q3THL1;Q3U9H7;Q8BPI2	Q8C1Z9;F6V6T4;A2RS53;Q9R0Q3;Q3THL1;Q3U9H7;Q8BPI2	Transmembrane emp24 domain-containing protein 2	Tmed2	724
		19.068	19.1998	18.9715	19.2485	17.5707	18.8932	19.3488	18.8219	18.8325	18.8545				6	6	6	24.1	24.1	24.1	33.83	0	11.34	493850	17	0.685537	0.749976	-0.138485	-0.322265	A2RS58;P47941;A0A338P6Q0;A0A338P675;Q8R5B8	A2RS58;P47941;A0A338P6Q0;A0A338P675;Q8R5B8	Crk-like protein	Crkl	725
		20.7673	20.5207	20.723	20.562	21.2146	19.9736	19.9773	20.173	20.3438	20.2218		+	I_NI	4	4	4	17.9	17.9	17.9	26.186	0	15.541	819470	19	0.00248403	0.00605116	0.619628	2.55173	Q8VCE7;A2RS96;Q9CXE7;Q3U9T7;Q3TW73;E9PXY3	Q8VCE7;A2RS96;Q9CXE7;Q3U9T7	Transmembrane emp24 domain-containing protein 5	Tmed5	726
		21.4839	21.5413	21.3663	21.4665	21.1298	21.4339	21.7575	21.6475	21.8281	21.5933				9	7	7	26.9	24.3	24.3	42.679	0	78.595	1624200	31	0.034	0.125924	-0.254507	-1.27459	A2RSB1;B7ZNL2;Q8C1W9;Q78ZA7;A0A140LJB5;A0A140LJ37;A0A140LI78	A2RSB1;B7ZNL2;Q8C1W9;Q78ZA7;A0A140LJB5	Nucleosome assembly protein 1-like 4	Nap1l4	727
		23.9522	23.9	24.0665	24.3365	23.831	25.506	24.5705	25.1756	24.9186	24.3209		+	I_NI	3	3	3	18.5	18.5	18.5	15.35	0	6.4921	3530100	6	0.00483885	0.0046729	-0.881112	-2.68201	Q3UGT3;A2RSF1;Q8VI86;Q8K4M5;G8JL54;F7BCN0;F7BZY0	Q3UGT3;A2RSF1;Q8VI86;Q8K4M5;G8JL54	COMM domain-containing protein 1	Commd1	728
		22.0882	21.9571	22.2135	22.0559	17.9954	20.4112	21.0187	21.1948	20.7437	21.129				4	4	4	14.5	14.5	14.5	37.022	0	14.27	765340	13	0.673912	0.689336	0.362562	0.389714	Q64191;A2RSS6;B7ZNK6	Q64191;A2RSS6;B7ZNK6	N(4)-(beta-N-acetylglucosaminyl)-L-asparaginase;Glycosylasparaginase alpha chain;Glycosylasparaginase beta chain	Aga	729
		22.7101	22.5053	22.4182	22.4569	22.9959	23.4342	23.2267	23.1046	23.1397	23.1862		+	I_NI	9	9	9	49.1	49.1	49.1	19.53	0	39.968	7857400	65	0.00114303	0.00440928	-0.600962	-2.70961	P19783;A2RSV8;M0QWX7	P19783;A2RSV8	Cytochrome c oxidase subunit 4 isoform 1, mitochondrial	Cox4i1	730
		20.1241	20.4862	17.8029	19.2444	20.229	17.9425	18.0516	18.0676	17.5787	18.2151	+	+	I_NI	4	4	4	13.3	13.3	13.3	52.084	0	13.852	276230	10	0.0126146	0.00488298	1.60619	2.6683	Q3TF99;A2RT24;Q60754;Q3TXV5;Q3U105;A0A087WS94	Q3TF99;A2RT24;Q60754;Q3TXV5;Q3U105	Macrophage receptor MARCO	Marco	731
		18.213	17.9008	17.2339	17.1682	24.1004	20.2038	18.6586	18.6741	18.9151	19.4051				4	4	4	17.2	17.2	17.2	34.952	0	24.13	673380	12	0.857852	0.871794	-0.248111	-0.172141	A2RT57;Q9CQC8;A0A1L1SST5;A0A1L1SSV6	A2RT57;Q9CQC8;A0A1L1SST5	Maspardin	Spg21	732
		21.4208	21.5056	21.1838	20.5133	22.0715	21.7447	21.6986	21.9087	21.8167	21.5933				5	5	5	15.4	15.4	15.4	49.372	0	91.035	2349100	36	0.148056	0.164876	-0.413406	-1.15404	O89017;A2RTI3;Q3UE99	O89017;A2RTI3;Q3UE99	Legumain	Lgmn	733
		22.5695	22.3855	22.2344	22.1885	22.5581	22.8399	22.8533	22.7113	22.7691	22.7737				7	7	7	48.7	48.7	48.7	17.138	0	76.034	5001100	47	0.00130247	0.0134039	-0.402267	-2.19503	P61089;A2RTT4;A0A1W2P7Z3	P61089;A2RTT4	Ubiquitin-conjugating enzyme E2 N	Ube2n	734
		18.1516	17.2879	19.6262	19.1369	19.0396	16.6354	18.0508	17.2043	18.1498	17.9492				3	3	3	23.2	23.2	23.2	21.964	0	12.802	148020	9	0.0724272	0.0397721	1.05054	1.72803	A3KG44;Q8VC91;E9Q2Y3;Q7TSS3;O88522;A3KG41;A3KG38;A3KG40;Q3UG24	A3KG44;Q8VC91;E9Q2Y3;Q7TSS3;O88522;A3KG41;A3KG38	NF-kappa-B essential modulator	Ikbkg	735
		17.8351	20.3403	19.9331	18.2567	17.9394	19.9963	19.8666	20.5995	20.3642	20.4589				3	3	3	27.8	27.8	27.8	9.4226	0	4.3901	622450	7	0.0341643	0.0144966	-1.39617	-2.15633	Q5BL14;Q58E57;A3KGL9;B7ZCQ3;F6W687;P09602;Q5XK38;A0A087WR34	Q5BL14;Q58E57;A3KGL9;B7ZCQ3;F6W687;P09602;Q5XK38	Non-histone chromosomal protein HMG-17	Hmgn2	736
		18.3209	19.345	19.0779	15.7359	17.965	18.6419	19.2678	19.2064	18.9515	18.8094				2	2	2	14.6	14.6	14.6	14.653	0	3.911	184900	6	0.209518	0.154109	-0.886472	-1.18257	Q3TIR6;A3KMJ8;P61759	Q3TIR6;A3KMJ8;P61759	Prefoldin subunit 3	Vbp1	737
		21.6417	21.4939	21.409	21.4225	21.6139	21.9109	21.9506	21.9636	21.858	21.9783		+	I_NI	18	13	13	60.4	46.5	46.5	27.778	0	300.19	3820900	87	4.77844e-05	0.00417607	-0.416057	-2.72533	A3KML3;P68254	A3KML3;P68254	14-3-3 protein theta	Ywhaq	738
		23.0994	22.7768	22.7552	21.7535	21.9608	22.6595	22.3438	22.4796	22.4488	22.4462				1	1	1	12	12	12	15.265	0	33.44	4754500	60	0.981149	0.987068	-0.00644264	-0.0176854	E9Q9C5;Q8C1D9;Q3UK60;A3KML5;Q80YP7;P63082	E9Q9C5;Q8C1D9;Q3UK60;A3KML5;Q80YP7;P63082	V-type proton ATPase 16 kDa proteolipid subunit	Atp6v0c	739
		23.086	23.0767	22.9554	23.0407	22.6662	24.2812	23.7551	23.7878	23.888	23.799		+	I_NI	11	11	11	52.1	52.1	52.1	16.445	0	35.514	8806100	81	6.85417e-05	0.000112853	-0.937251	-4.16965	A4FUS1;P14131;Q641N3;Q5CZY9	A4FUS1;P14131;Q641N3;Q5CZY9	40S ribosomal protein S16	Rps16	740
		17.6196	17.2874	18.4635	18.285	17.8228	17.7436	16.9325	17.6527	17.6433	16.9914				2	2	2	16.5	16.5	16.5	10.99	0	10.633	140150	10	0.108612	0.110908	0.502973	1.32866	A5A4Z2;G3UZ30;A5A4Z1;A5A4Z0;A5A4Y9;Q8K1L5	A5A4Z2;G3UZ30;A5A4Z1;A5A4Z0;A5A4Y9;Q8K1L5	Protein phosphatase 1 regulatory subunit 11	Ppp1r11	741
		18.506	18.6183	18.5701	18.5717	19.0796	20.6679	19.1591	19.4035	18.6781	19.1763				21	21	21	16.6	16.6	16.6	171.18	0	53.922	894380	36	0.0652158	0.0473764	-0.747837	-1.66124	A5D6P3;O35379;Q8C7V6;Q3UDM1;E9Q1I5;Q8BRD0;Q9JL41;D3YYJ6;Q9CVX4;D3YZY1;A0A0R4J015;B2RX12	A5D6P3;O35379;Q8C7V6	Multidrug resistance-associated protein 1	Abcc1	742
		18.0757	20.1511	19.5187	19.6054	19.1731	19.7456	19.0748	19.4866	19.3091	19.567				4	4	4	23.9	23.9	23.9	20.809	0	7.7025	361590	13	0.726256	0.778315	-0.131824	-0.284413	A5GZX3;Q9CPU0;A0A494BAF7;A0A494BBE7;A0A494B970	A5GZX3;Q9CPU0;A0A494BAF7;A0A494BBE7	Lactoylglutathione lyase	Glo1	743
		17.5271	17.8949	18.829	17.9452	18.5603	16.3224	16.4987	16.5364	16.5262	16.4652		+	I_NI	1	1	1	4.7	4.7	4.7	37.728	0.0012816	2.858	44708	2	0.000112841	4.0404e-05	1.68154	4.94161	A6H5X4	A6H5X4	PHD finger protein 11	Phf11	744
		18.9983	18.8844	18.7389	16.7292	17.928	17.7746	17.3387	17.549	17.6152	17.7555				3	3	3	6.4	6.4	6.4	61.858	0	5.8762	174530	6	0.17186	0.142245	0.649183	1.21884	A6H663;Q3TAM9;Q9JLV1	A6H663;Q3TAM9;Q9JLV1	BAG family molecular chaperone regulator 3	Bag3	746
		21.7926	20.9398	20.9904	22.4476	20.9599	23.3389	24.0543	24.6198	24.0594	23.9039		+	I_NI	5	4	4	68.2	68.2	68.2	5.0256	0	30.234	4085100	30	0.000107461	0	-2.56922	-5.53032	A6H6H4;Q6ZWY8;CON__P21752;A0A0N4SVF0	A6H6H4;Q6ZWY8	Thymosin beta-10	Tmsb10	747
		20.5427	20.1515	20.2392	19.9023	20.5621	19.0834	19.1069	18.8786	18.6267	18.881		+	I_NI	5	5	5	25.8	25.8	25.8	29.684	0	10.858	440030	20	1.86326e-05	5.67376e-05	1.36424	5.42021	F6UK66;A6H6M8;Q810U5;Q3TNK7;A0A668KL36	F6UK66;A6H6M8;Q810U5;Q3TNK7;A0A668KL36	Coiled-coil domain-containing protein 50	Ccdc50	749
		17.6207	18.4999	16.6789	16.5084	17.4837	17.9961	16.9741	17.0746	17.6786	17.0273				5	5	5	3	3	3	211.46	0	7.3586	177150	6	0.984745	0.987885	0.00815506	0.0158837	A6H8H2;E9Q449;Q3U2Y9	A6H8H2;E9Q449	DENN domain-containing protein 4C	Dennd4c	750
		18.2117	16.2136	17.3331	16.7275	17.035	18.7432	17.7926	17.4303	17.7224	18.5361				5	5	4	11.3	11.3	8.8	58.039	0	9.2863	222070	10	0.0544822	0.0322192	-0.940733	-1.81638	A6X8Z3;Q5SF07	A6X8Z3;Q5SF07	Insulin-like growth factor 2 mRNA-binding protein 2	Igf2bp2	751
		17.6449	18.3836	19.2052	16.1295	18.8414	18.9016	19.788	19.3066	19.1068	19.4858				32	1	1	78.9	4.8	4.8	45.12	0	3.2736	166570	5	0.0538314	0.0252386	-1.27684	-1.9192	A6ZI44;Q9CPQ9;A6ZI46;D3YV98;A0A0U1RPT5;A6ZI47	A6ZI44;Q9CPQ9;A6ZI46;D3YV98;A0A0U1RPT5	Fructose-bisphosphate aldolase	Aldoa;Aldoart1	753
		17.4738	17.4453	17.9442	17.2609	17.4349	15.8286	17.516	17.5636	16.9501	17.5636				1	1	1	3.6	3.6	3.6	33.049	0.0019102	2.7652	55353	4	0.261369	0.255376	0.427452	0.942124	A7LNR1;A7LNQ8;A7LNQ7;O89103	A7LNR1;A7LNQ8;A7LNQ7;O89103	Complement component C1q receptor	Cd93	754
		23.0215	22.3747	22.805	22.3613	23.1718	23.1768	23.0256	23.1869	23.2143	22.5617				6	6	5	49.3	49.3	43	16.722	0	25.085	2649200	24	0.201539	0.258874	-0.286189	-0.936279	A7VJ98;Q9CQI3;Q80X87;A0A2I3BR94;A0A2I3BPS1	A7VJ98;Q9CQI3;Q80X87;A0A2I3BR94;A0A2I3BPS1	Glia maturation factor beta	Gmfb	755
		21.4825	20.8638	20.0227	20.7267	21.5772	20.9689	21.1717	20.9849	20.5637	21.1116				5	4	4	43.7	37.3	37.3	16.748	0	13.582	1042300	19	0.934431	0.951901	-0.0255993	-0.0637524	A7VJA4;Q9ERL7;D3Z2F6;D3YY16	A7VJA4;Q9ERL7	Glia maturation factor gamma	Gmfg	756
		21.592	21.798	21.7116	22.229	21.9596	21.7095	22.1076	22.0764	22.3176	22.195				17	17	17	40.9	40.9	40.9	53.529	0	99.121	5079900	84	0.175729	0.282627	-0.223186	-0.891857	Q3TMT4;Q3THE7;A7VL18;Q9JLJ2;Q3UDG0;Q3V1N7;Q3U367;Q3TG52;Q9CRH9	Q3TMT4;Q3THE7;A7VL18;Q9JLJ2;Q3UDG0;Q3V1N7;Q3U367;Q3TG52	4-trimethylaminobutyraldehyde dehydrogenase	Aldh9a1	757
		18.6707	17.3011	17.6386	17.6182	18.2677	18.5457	19.0097	18.6525	18.9006	18.4555				4	4	4	17.9	17.9	17.9	35.208	0	12.271	281920	10	0.0167062	0.0132271	-0.813531	-2.19933	Q99KP3;A7VMV2;Q9D221	Q99KP3;A7VMV2	Lambda-crystallin homolog	Cryl1	758
		18.5476	17.6237	18.0442	16.7553	17.4481	17.5423	16.8224	16.6176	16.7374	17.0483				5	5	5	8.8	8.8	8.8	88.25	0	11.056	190700	6	0.0648358	0.0483346	0.730179	1.65461	Q7TQD5;Q3UGT1;A8ASF5;P97742;A0A494BAD3;A0A494BAC7	Q7TQD5;Q3UGT1;A8ASF5;P97742;A0A494BAD3	Carnitine O-palmitoyltransferase 1, liver isoform	Cpt1a	759
		20.7773	21.2494	21.2663	21.006	21.426	20.7486	21.1004	21.1196	21.0116	21.2471				7	7	7	41.8	41.8	41.8	19.012	0	25.466	1679800	42	0.500111	0.669224	0.0995548	0.413137	Q80ZP8;A8C1V1;Q3TMX5;Q9CXI5;F6USD5;F6T4L3;F7C1S6	Q80ZP8;A8C1V1;Q3TMX5;Q9CXI5;F6USD5;F6T4L3	Mesencephalic astrocyte-derived neurotrophic factor	Manf	760
		17.9035	20.5049	20.2689	20.7271	17.2024	20.6326	20.3943	20.3232	20.5972	20.3959				3	3	3	10.5	10.5	10.5	37.241	0	5.2396	402120	7	0.157937	0.0995109	-1.14729	-1.37143	A8CVP4;Q99JW4;A0A0R4J005;A8CVP1;A0A5F8MPJ3;Q4ZJB3;E9QP62;Q9D7B2;Q91XD2	A8CVP4;Q99JW4;A0A0R4J005;A8CVP1;A0A5F8MPJ3;Q4ZJB3;E9QP62	LIM and senescent cell antigen-like-containing domain protein 1	Lims1	761
		19.8175	20.5706	18.1132	22.2631	20.4431	12.3877	15.6039	16.5582	13.3106	14.4053		+	I_NI	8	5	5	68	46.3	46.3	15.718	0	11.816	190870	10	0.000429454	5.03145e-05	5.78835	5.22965	A8DUN2;A8DUK4;A8DUK7;A8DUQ1;A8DUL7;A8DUQ5;A8DUM2;A8DUL2;A8DUK2;D4N6R6;A8DUL0;A8DUL5;A8DUP0;D0U269;A8DUK0;D4N6V9;P02088;D0U270;A8DUP5;A8DUP7;E9Q223;B1Q450;D4N6U4;A8DUP3;D4N6M2;Q549D9;D4N6N9;D4N6N2;P02089;D0U293;D0U285;D0U284;A8DV41;Q54AH9;Q9QUN8;Q61650;Q61348	A8DUN2;A8DUK4;A8DUK7;A8DUQ1;A8DUL7;A8DUQ5;A8DUM2;A8DUL2;A8DUK2;D4N6R6;A8DUL0;A8DUL5;A8DUP0;D0U269;A8DUK0;D4N6V9;P02088;D0U270;A8DUP5;A8DUP7;E9Q223;B1Q450;D4N6U4;A8DUP3	Hemoglobin subunit beta-1	Hbbt1;Hbb-b1;Hbb-bs;HBB1	762
		21.3741	21.0397	21.7203	22.7412	21.275	19.3208	19.4511	16.1884	20.2875	20.2941		+	I_NI	5	4	4	43	36.6	36.6	15.202	0	15.935	627350	25	0.0147541	0.00377496	2.52169	2.75748	Q9CY10;Q91VB8;Q8BPF4;A8DUV3;P01942;Q9QWJ3;Q9CWS5;Q61287;A8DUV1;Q9CY06;Q61649	Q9CY10;Q91VB8;Q8BPF4;A8DUV3;P01942;Q9QWJ3;Q9CWS5;Q61287;A8DUV1;Q9CY06;Q61649	Hemoglobin subunit alpha	haemaglobin alpha 2;Hbat1;Hba	763
		23.5284	23.4135	23.4249	23.2592	23.8052	24.5292	24.1127	24.0691	24.2461	24.0274		+	I_NI	15	9	9	59.5	41.7	41.7	28.302	0	240.62	10903000	67	0.000547337	0.00151959	-0.710678	-3.11318	A8IP69;P61982	A8IP69;P61982	14-3-3 protein gamma;14-3-3 protein gamma, N-terminally processed	Ywhag	764
		17.2855	19.9286	18.3116	17.2032	17.6314	18.3041	18.352	18.7932	18.6234	18.0229				2	2	2	18.2	18.2	18.2	19.57	0	5.3844	231010	11	0.524085	0.537608	-0.347023	-0.558835	B1AUY9;B1AUZ1;A8W660;Q9CQX6;B1AUY8;Q8R2U5;Q3V4D5;Q684Q8;B1AUY7;Q540H0;Q3UX61;Q9QY36;Q8BJV4;Q3TBP4	B1AUY9;B1AUZ1;A8W660;Q9CQX6;B1AUY8;Q8R2U5;Q3V4D5;Q684Q8;B1AUY7;Q540H0;Q3UX61;Q9QY36;Q8BJV4;Q3TBP4	N-alpha-acetyltransferase 11;N-alpha-acetyltransferase 10	Naa10;Naa11;Gm16286;Ard1	765
		17.8908	17.6565	22.8034	22.4768	24.4167	18.34	19.7237	19.501	18.7805	19.4007				6	1	1	71.1	26.3	26.3	8.484	0.0055232	2.413	624860	5	0.212112	0.128189	1.89967	1.26571	B0LAA9	B0LAA9	Phosphoglycerate kinase	Pgk1	768
		21.4682	21.2831	17.1004	21.0781	21.2068	20.8109	20.8163	20.9266	21.1172	20.863				2	2	2	13.1	13.1	13.1	15.907	0	5.0045	510720	11	0.582052	0.580807	-0.47949	-0.512249	B0LAE4;Q3UBA1;Q3TQE3;Q8C1Y9;Q80ZW9;Q3TIC7;Q3THR3;Q9JKW0;A0A0U1RPY6	B0LAE4;Q3UBA1;Q3TQE3;Q8C1Y9;Q80ZW9;Q3TIC7;Q3THR3;Q9JKW0;A0A0U1RPY6	ADP-ribosylation factor-like protein 6-interacting protein 1	Arl6ip1	769
		21.5447	21.5721	21.4452	20.9034	21.4027	21.0611	20.9215	20.8779	21.0769	21.0025				2	2	2	60.9	60.9	60.9	4.6893	0	32.642	533350	11	0.0165203	0.0438639	0.385636	1.69415	H3BJY1;H3BKF4;H3BIZ8;B0QZP8;O55101;H3BJ78	H3BJY1;H3BKF4;H3BIZ8;B0QZP8;O55101;H3BJ78	Synaptogyrin-2	Syngr2;Gm20708	770
		18.7616	17.6867	17.9136	17.9823	17.6939	17.035	16.8562	17.1848	16.2383	16.2096		+	I_NI	4	4	4	28.2	28.2	28.2	22.432	0	6.3886	114080	6	0.00175602	0.000733068	1.30286	3.39954	P61022;B0R091;B0R092	P61022;B0R091	Calcineurin B homologous protein 1	Chp1	771
		16.6978	17.0652	20.0251	16.2721	18.139	18.5129	17.8496	18.0659	18.2873	18.3769				3	3	3	7.4	7.4	7.4	50.235	0	3.2468	191280	6	0.42081	0.381783	-0.578692	-0.740015	B1APX2;Q69ZV3;Q3UE31	B1APX2;Q69ZV3;Q3UE31	Uncharacterized protein KIAA0930 homolog	5031439G07Rik;mKIAA0930	772
		20.9603	21.3673	21.0841	21.1893	21.3168	20.9592	21.3761	21.3234	21.4074	21.3314				5	5	5	32.9	32.9	32.9	23.223	0	71.3	1754200	30	0.410653	0.633406	-0.0959175	-0.455668	B1AQF4;Q9D7X3;H3BKL8;Q3V2Y9;H3BKD1	B1AQF4;Q9D7X3;H3BKL8;Q3V2Y9	Dual specificity protein phosphatase 3	Dusp3	774
		20.0354	20.2903	20.9492	20.4402	20.7986	20.0484	19.9151	19.967	19.8342	19.7081				6	6	6	20.2	20.2	20.2	39.907	0	15.835	716010	24	0.00871225	0.0132047	0.608209	2.20077	B1AQR8;G3X9T7;O08573	B1AQR8;G3X9T7;O08573	Galectin;Galectin-9	Lgals9	775
		20.5609	20.5629	20.51	20.3503	19.29	20.2897	20.3798	19.9739	20.3792	20.3616				8	7	7	21.1	19.5	19.5	50.895	0	26.611	573900	23	0.933621	0.953367	-0.0220299	-0.0618259	B7ZC46;B1AQY9;B1AQZ0;Q8CHH9;E0CYM4	B7ZC46;B1AQY9;B1AQZ0;Q8CHH9	Septin-8	2008-09-01	776
		17.1176	16.9326	16.2335	16.6525	18.078	19.7372	18.6673	18.6808	17.9797	18.9634		+	I_NI	47	46	2	7.9	7.8	0.4	831.87	0	176.83	1482400	89	0.00257844	0.000612159	-1.80283	-3.47883	E9PVY8;B1ARU4;E9QA63;Q9QXZ0;A0A0A0MQA6;A0A571BF93;A0A571BGC6;E9QNP1;F6Q750;F6XCT0;F6SHS0;Q3UPG9;Q5DTZ2;Q80TZ5;A0A5F8MP99;Q8C8N4;F6YKN8;Q80ZZ3;Q4QQN2;F6RCJ3;Q9CYG3;A0A0A0MQH5;F6RL59;Q8C221	E9PVY8;B1ARU4;E9QA63;Q9QXZ0;A0A0A0MQA6;A0A571BF93;A0A571BGC6;E9QNP1;F6Q750	Microtubule-actin cross-linking factor 1	Macf1	778
		17.9009	17.1448	17.9375	17.9263	17.7337	16.9861	18.0191	17.8905	17.9845	17.8047				2	2	2	20.9	20.9	20.9	10.909	0	3.9737	137010	7	0.973467	0.981613	-0.00835609	-0.0243251	B1ARW4;Q99LY9;A0A1S6GWI4	B1ARW4;Q99LY9;A0A1S6GWI4	NADH dehydrogenase [ubiquinone] iron-sulfur protein 5;NADH dehydrogenase [ubiquinone] iron-sulfur protein 5, N-terminally processed	Ndufs5	779
		18.0483	17.9689	17.9434	16.9429	17.6955	16.7701	15.9219	15.9394	15.3945	16.5825		+	I_NI	4	4	4	7.6	7.6	7.6	72.742	0	4.2381	66372	4	0.00107817	0.000264631	1.59812	3.79741	Q8K0I7;Q3U8P8;Q3URU8;B1ASP2;P52332;Q3TI10	Q8K0I7;Q3U8P8;Q3URU8;B1ASP2;P52332;Q3TI10	Tyrosine-protein kinase;Tyrosine-protein kinase JAK1	Jak1	780
		18.8682	19.3236	17.077	19.2716	17.9932	18.574	18.8458	18.5205	18.175	18.6122				4	4	4	25	25	25	18.799	0	8.671	290010	14	0.932396	0.949329	-0.0387741	-0.0714145	Q9CVH5;Q3TEN9;Q3TET2;B1ASZ3;Q64516;Q8BW08;Q9WU64;Q8C635;Q0VDQ2;Q9WU65	Q9CVH5;Q3TEN9;Q3TET2;B1ASZ3;Q64516	Glycerol kinase	Gyk;Gk	781
		21.7739	21.6002	21.6044	21.5286	21.9458	21.9858	21.862	22.0819	22.0779	21.9364				14	14	14	61.6	61.6	61.6	23.587	0	74.566	4413600	91	0.00868141	0.0553367	-0.298246	-1.59984	B1AT92;Q3U5I5;Q3U1Q4;Q60631;B1AT95	B1AT92;Q3U5I5;Q3U1Q4;Q60631	Growth factor receptor-bound protein 2	Grb2	782
		20.8218	22.1712	21.5871	20.5606	19.8935	20.0692	20.2194	20.4422	20.8075	20.4106				6	6	6	12.8	12.8	12.8	59.175	0	23.437	485810	8	0.177024	0.150461	0.617075	1.19399	Q8CAS1;B1ATD1;Q3U5Y3;Q60787	Q8CAS1;B1ATD1;Q3U5Y3;Q60787	Lymphocyte cytosolic protein 2	Lcp2	783
		19.7146	21.2384	20.162	20.3522	17.8557	20.099	20.3594	20.3805	20.4246	20.5785				6	6	6	17.6	17.6	17.6	47.682	0	22.604	784570	30	0.398805	0.368717	-0.503848	-0.757295	Q8C5J1;Q99PH3;Q8C3C9;Q3U7B5;Q8BQ93;B1AV77;Q99PH4;B1ATI0;P47740;Q3UNF5;B7ZN13;P47739	Q8C5J1;Q99PH3;Q8C3C9;Q3U7B5;Q8BQ93;B1AV77;Q99PH4;B1ATI0;P47740	Aldehyde dehydrogenase;Fatty aldehyde dehydrogenase	Aldh3a2	784
		19.2766	19.4725	19.6196	19.7724	18.946	19.8656	19.9663	19.9261	19.7323	19.7402				6	6	6	22.9	22.9	22.9	40.89	0	36.727	599850	18	0.0219887	0.0423488	-0.42867	-1.70636	Q3U8N2;B1ATI9;Q3U432;Q0VBR8;F6QB26;Q60780;Q6A075	Q3U8N2;B1ATI9;Q3U432;Q0VBR8;F6QB26;Q60780;Q6A075	Growth arrest-specific protein 7	Gas7	785
		21.0357	19.6334	20.7185	20.5673	20.8565	21.8014	20.9401	21.1846	21.2774	21.6265				13	13	13	28.4	28.4	28.4	66.765	0	36.837	1556200	45	0.0241068	0.0177741	-0.803719	-2.06283	Q9Z0X1;B1AU25;Q2QKE3	Q9Z0X1;B1AU25	Apoptosis-inducing factor 1, mitochondrial	Aifm1	786
		17.7226	19.2347	17.4426	17.7836	18.4007	18.3969	19.258	18.4857	18.8575	18.64				7	7	7	15.6	15.6	15.6	59.854	0	41.587	449290	20	0.123934	0.107365	-0.610802	-1.34147	Q9CWP6;B1AU74;Q3U0U1	Q9CWP6;B1AU74;Q3U0U1	Motile sperm domain-containing protein 2	Mospd2	787
		19.0613	19.2297	19.2404	19.4684	19.0052	19.6333	19.6188	20.0148	19.8498	19.7498		+	I_NI	4	4	4	9.4	9.4	9.4	48.765	0	7.8645	436810	15	0.000797415	0.00412138	-0.57234	-2.73151	B1AU76;B1AU75;Q99MD9	B1AU76;B1AU75;Q99MD9	Nuclear autoantigenic sperm protein	Nasp	788
		18.6146	18.7955	17.866	18.9636	19.6501	20.7443	20.3158	20.0998	19.7284	20.4283		+	I_NI	13	13	13	7.8	7.8	7.8	215.05	0	34.711	871300	38	0.00213828	0.000699187	-1.48537	-3.42437	B1AUX2;Q61191;F6SJS2;Q3USQ6	B1AUX2;Q61191	Host cell factor 1;HCF N-terminal chain 1;HCF N-terminal chain 2;HCF N-terminal chain 3;HCF N-terminal chain 4;HCF N-terminal chain 5;HCF N-terminal chain 6;HCF C-terminal chain 1;HCF C-terminal chain 2;HCF C-terminal chain 3;HCF C-terminal chain 4;HCF C-terminal chain 5;HCF C-terminal chain 6	Hcfc1	789
		17.9684	19.1927	18.7568	18.6034	19.8075	19.1729	19.3455	18.748	18.9518	18.5322				11	11	11	14.7	14.7	14.7	107.6	0	47.942	799050	36	0.809941	0.85688	-0.0843224	-0.19199	B1AUY3;Q80Z68;Q8VHL8;B1AUX5;E9PYS6;B1AUY2;Q32MS4;Q3TE27;Q6ZQI7;E9Q4R3;Q8BM00;Q32MS3;Q8BYX6;F6YWG4;F6SL55;B1AUY1;D6RFT8	B1AUY3;Q80Z68;Q8VHL8;B1AUX5;E9PYS6;B1AUY2;Q32MS4;Q3TE27;Q6ZQI7;E9Q4R3;Q8BM00		Arhgap4;mKIAA0131	790
		17.6093	17.1422	17.5609	18.0768	17.711	17.037	16.9093	16.9824	17.3365	17.1293				4	4	4	13.9	13.9	13.9	38.219	0	7.0578	148160	4	0.0118602	0.0192536	0.541134	2.02698	Q8BLN0;Q3U4G8;B1AVH4;Q8C0P5;B1AVH5;Q3U8R5	Q8BLN0;Q3U4G8;B1AVH4;Q8C0P5;B1AVH5	Coronin;Coronin-2A	Coro2a	791
		16.7086	18.3094	18.5309	18.4872	17.9459	16.9022	17.1151	17.1671	17.217	18.1823				2	2	2	8.7	8.7	8.7	34.278	0	5.4514	87336	2	0.131797	0.106269	0.679639	1.34597	B1AVZ0	B1AVZ0	Uracil phosphoribosyltransferase homolog	Uprt	792
		20.1039	19.9174	20.0488	19.4561	19.0126	19.346	19.2497	20.4442	19.6882	20.3391				8	8	5	29.7	29.7	19.3	38.06	0	31.79	692930	13	0.752152	0.809944	-0.105664	-0.249645	Q3TDM2;Q3UH04;B1AW58;Q8BW96	Q3TDM2;Q3UH04;B1AW58;Q8BW96	Calcium/calmodulin-dependent protein kinase type 1D	Camk1d	793
		22.6499	22.572	22.5954	22.5491	22.787	23.2553	23.1721	23.0717	23.0314	22.9012		+	I_NI	6	6	6	23.6	23.6	23.6	23.478	0	29.642	5420700	49	0.000272022	0.0052535	-0.455658	-2.61855	B1AWE0;Q6PFA2;B1AWE1;B1AWD8;B1AWD9;O08585;Q3THU7	B1AWE0;Q6PFA2;B1AWE1;B1AWD8;B1AWD9;O08585;Q3THU7	Clathrin light chain A	Clta	794
		17.0458	16.7695	18.5832	17.3835	17.9542	18.3064	18.2016	17.5162	17.9166	18.1797				8	8	8	20.1	20.1	20.1	63.589	0	33.804	311760	21	0.216569	0.207243	-0.476851	-1.04701	B1AX98;E9PV22;Q505F5;F6YT33;F6Z4L9	B1AX98;E9PV22;Q505F5	Leucine-rich repeat-containing protein 47	Lrrc47	795
		21.7439	21.6495	21.621	21.2771	20.9768	21.3044	21.4468	21.1832	21.2563	21.4332				11	11	11	20.9	20.9	20.9	74.318	0	37.573	2188000	48	0.420624	0.580985	0.128876	0.511778	B1AYC9;Q8R5A3;S4R2K5;F2Z4B7;G5E867;F2Z3U3	B1AYC9;Q8R5A3	Amyloid beta A4 precursor protein-binding family B member 1-interacting protein	Apbb1ip	797
		16.9172	18.9148	16.9099	17.0531	17.8921	17.3891	17.9396	18.015	18.5182	18.1226				2	2	2	32.1	32.1	32.1	9.032	0	13.161	115210	7	0.316375	0.296882	-0.459475	-0.867055	B1AZ42;B1AZ39;P0C0A3;Q3TS10	B1AZ42;B1AZ39;P0C0A3;Q3TS10	Charged multivesicular body protein 6	Chmp6	798
		18.0363	17.0714	17.65	17.0121	18.3179	17.9421	14.6803	14.8518	14.8852	15.5673		+	I_NI	3	3	2	2	2	1.4	182.77	0	4.0643	65949	3	0.0152282	0.00480426	2.03217	2.67098	B1AZI6;Q3UUT9;Q3UYT9	B1AZI6	THO complex subunit 2	Thoc2	799
		19.7175	19.7898	19.64	19.5551	18.0338	18.923	19.2367	19.369	19.2442	19.4772				1	1	1	0.4	0.4	0.4	213.61	0.0069634	2.249	176590	5	0.784376	0.836346	0.0972046	0.219175	B1B1A8;Q6PDN3	B1B1A8;Q6PDN3	Myosin light chain kinase, smooth muscle;Myosin light chain kinase, smooth muscle, deglutamylated form	Mylk	800
		18.3913	18.8082	18.6308	18.5839	19.2436	17.0664	17.4433	17.5847	17.6089	17.0082		+	I_NI	2	2	2	5	5	5	48.377	0	5.1258	124490	10	9.20082e-05	3.50877e-05	1.38927	4.74441	Q6PHA0;Q9JIA0;B2C3G8;P42232;P42230;Q71UV3	Q6PHA0;Q9JIA0;B2C3G8;P42232;P42230;Q71UV3	Signal transducer and activator of transcription;Signal transducer and activator of transcription 5B;Signal transducer and activator of transcription 5A	Stat5a;Stat5b	801
		18.5593	17.7622	19.3792	18.7665	19.0219	20.3604	18.7094	20.0521	19.8416	20.1045				7	7	7	18.7	18.7	18.7	45.799	0	13.687	517350	20	0.0224633	0.011959	-1.11577	-2.25163	B2CC69;Q3U169;P56477;F6Z6C6;A0A0N4SVY5;E9Q5T2	B2CC69;Q3U169;P56477;F6Z6C6	Interferon regulatory factor 5	Irf5	802
		23.4061	23.3836	23.2343	23.5232	23.0423	24.5252	24.2298	24.1571	24.2869	24.1846		+	I_NI	14	14	14	54.2	54.2	54.2	32.85	0	201.31	13458000	122	1.76503e-05	3.3195e-05	-0.958829	-4.65828	B2CY77;P14206;A0A1L1SUK3;A0A1L1SRW0	B2CY77;P14206	40S ribosomal protein SA	Rpsa	803
		20.7455	21.2124	20.9678	20.303	19.8498	20.2942	20.5861	20.4925	20.4208	20.7407				4	4	4	20.6	20.6	20.6	34.576	0	76.823	612150	17	0.68019	0.759796	0.108818	0.306996	Q3TDM8;E9Q855;Q3UK26;Q3UXS0;B2M0S2;O35609;B2M0S3	Q3TDM8;E9Q855;Q3UK26;Q3UXS0;B2M0S2;O35609;B2M0S3	Secretory carrier-associated membrane protein 3	Scamp3;Tu52	805
		22.8739	22.9768	22.9763	22.8882	22.98	24.046	23.6858	23.6816	23.6687	23.7045		+	I_NI	20	20	1	52	52	2.7	48.562	0	321.07	16180000	174	4.97531e-06	3.29218e-05	-0.818279	-4.64398	B2M1R6;Q3TL71;Q3U9Q3;Q3U6X2;H3BKD0;H3BKI8;Q8BT23;A0A286YE41;H3BJ43;H3BJS9;H3BLP7	B2M1R6;Q3TL71;Q3U9Q3;Q3U6X2;H3BKD0;H3BKI8		Hnrnpk	806
		22.5258	22.3539	22.4752	22.1855	22.3255	22.5484	22.5751	22.477	22.5025	22.7333				9	6	6	40.1	29.3	29.3	38.221	0	24.871	2554500	33	0.0318646	0.181404	-0.194069	-1.11032	Q61990;B2M1R7;A0A2R8VI73;A0A2R8VKN0;A0A2R8VHP9;Q3TF69;A0A2R8VI12;A0A2R8VI25;A0A2R8W6L5;A0A2R8VHZ0;A0A2R8VI71;Q3TT81;A0A2R8VHG2;A0A2R8VJY1;A0A2R8VHL8;A0A2R8VKF0;A0A2R8VHY9;A0A2R8VHN3;A0A2R8W6U6;A0A2R8VHI3;Q8CFQ6;E9Q7D8;A0A2R8VI15;P57722;A0A2R8W6H3;Q3V486;A0A2R8VI92	Q61990;B2M1R7;A0A2R8VI73;A0A2R8VKN0;A0A2R8VHP9;Q3TF69;A0A2R8VI12;A0A2R8VI25;A0A2R8W6L5;A0A2R8VHZ0;A0A2R8VI71;Q3TT81;A0A2R8VHG2;A0A2R8VJY1;A0A2R8VHL8;A0A2R8VKF0;A0A2R8VHY9;A0A2R8VHN3	Poly(rC)-binding protein 2	Pcbp2	807
		24.4346	24.4379	24.2593	24.4352	24.6453	26.5062	25.8902	25.7872	25.9033	25.7388		+	I_NI	25	25	25	64.4	64.4	64.4	47.994	0	323.31	50866000	211	8.23278e-06	0	-1.52267	-6.05086	B2MWM9;P14211;Q3UWP8;Q62041	B2MWM9;P14211;Q3UWP8	Calreticulin	Calr	808
		20.5955	20.5824	20.825	20.5884	21.2115	19.8573	20.1428	20.4032	20.3847	20.4029				6	3	3	33.5	18.6	18.6	23.707	0	18.083	568150	20	0.0122238	0.0209179	0.522383	1.99239	B2RPS1;Q0PD56;P61021;Q8C458;A2A5F5;A2A5F6	B2RPS1;Q0PD56;P61021;Q8C458	Ras-related protein Rab-5B	Rab5b	809
		18.4017	17.198	18.2448	17.137	18.6277	16.0753	17.5374	17.9365	17.3503	18.0934				2	2	2	12.6	12.6	12.6	19.183	0	3.4595	77611	5	0.302915	0.272871	0.523268	0.909614	D3Z5B1;Q8CEW7;B2RPU8;Q9D1L0;Q8K3S8	D3Z5B1;Q8CEW7;B2RPU8;Q9D1L0;Q8K3S8	Coiled-coil-helix-coiled-coil-helix domain-containing protein 2	Zbed5;Chchd2;Gm6222	810
		18.3712	17.5086	17.7237	18.8937	18.8101	19.854	19.4234	18.8212	20.2494	19.714		+	I_NI	11	11	11	7.2	7.2	7.2	236.25	0	50.76	621630	30	0.00627882	0.00294028	-1.35095	-2.88808	E9QAI5;B2RQC6;G3UWN2;Q6P9L1;E9QAT6;Q7TN13;Q80VF8;Q9CWQ9	E9QAI5;B2RQC6;G3UWN2;Q6P9L1;E9QAT6	CAD protein;Glutamine-dependent carbamoyl-phosphate synthase;Aspartate carbamoyltransferase;Dihydroorotase	Cad	812
		24.6679	24.9634	25.3829	25.5514	24.5663	22.9662	24.6021	24.9453	25.4209	24.9262				8	8	8	4.9	4.9	4.9	114.45	0	46.942	25133000	100	0.356625	0.336483	0.454193	0.804858	B2RQH0;Q7TSF1;Q61495;Q7TSF0;Q9CUH7	B2RQH0;Q7TSF1;Q61495;Q7TSF0	Desmoglein-1-beta;Desmoglein-1-alpha;Desmoglein-1-gamma	Dsg1b;Dsg1a;Dsg1c	813
		17.1892	16.7629	17.5371	16.9708	16.9832	16.4537	15.5856	16.6599	16.9331	15.6606				3	3	3	2.3	2.3	2.3	194.73	0	5.1947	54136	5	0.0246136	0.0175201	0.830074	2.0722	B2RQQ7;Q7TT50	B2RQQ7;Q7TT50	Non-specific serine/threonine protein kinase;Serine/threonine-protein kinase MRCK beta	Cdc42bpb	814
		17.6431	18.1176	18.4925	16.7886	17.9495	16.5056	16.8608	16.442	17.0697	17.2138				5	5	5	6.2	6.2	6.2	111.71	0	16.515	164320	8	0.0166592	0.0104527	0.979883	2.30621	B2RQV1;Q8BWZ3;Q8BKI9;Q8BY54;G3UZ51	B2RQV1;Q8BWZ3	N-alpha-acetyltransferase 25, NatB auxiliary subunit	Naa25	816
		17.4995	17.3655	18.0188	18.3761	17.2224	15.8158	16.0197	15.9434	15.2783	16.5113		+	I_NI	2	2	2	3.5	3.5	3.5	73.671	0	3.9515	48241	2	0.000296937	3.05344e-05	1.78275	4.53206	B2RQW1;Q3U4L9;D3Z4L9;Q61333	B2RQW1;Q3U4L9;D3Z4L9;Q61333	Tumor necrosis factor alpha-induced protein 2	Tnfaip2	817
		17.652	18.348	17.7426	16.1274	17.9884	15.8462	16.2084	16.0703	16.6102	16.2295		+	I_NI	2	2	2	3.2	3.2	3.2	78.429	0	6.6987	49991	6	0.00879588	0.00376471	1.37876	2.75448	B2RR26;Q9CW64;Q8BZW8;Q8C1S8	B2RR26;Q9CW64;Q8BZW8;Q8C1S8	NHL repeat-containing protein 2	Nhlrc2	818
		19.4295	19.1941	16.9242	18.7664	18.9571	18.0343	18.4233	18.5924	18.4253	18.6076				5	5	5	8.7	8.7	8.7	85.459	0	11.196	334650	16	0.618188	0.659106	0.237667	0.425594	Q3V3Y8;Q80TG5;E9QNG1;B2RR82;Q9Z0R6;Q3TQ85;A0A1W2P775;Q8CD59	Q3V3Y8;Q80TG5;E9QNG1;B2RR82;Q9Z0R6;Q3TQ85;A0A1W2P775;Q8CD59	Intersectin-2	Itsn2;mKIAA1256	820
		19.6216	19.4749	18.0193	16.9134	19.7454	18.3928	19.0287	18.8517	18.7238	18.5982				6	6	6	10.5	10.5	10.5	70.449	0	8.6687	321010	8	0.951084	0.959632	0.0358543	0.0537983	Q9JLQ0;B2RRE8;A0A3B2W812	Q9JLQ0;B2RRE8;A0A3B2W812	CD2-associated protein	Cd2ap	821
		18.334	19.2685	18.1022	19.4568	17.323	18.8711	19.1342	19.1004	19.3463	19.0487				7	7	7	10.7	10.7	10.7	76.723	0	16.72	541680	23	0.169584	0.146073	-0.603272	-1.20745	B2RRH9;Q3THK7	B2RRH9;Q3THK7	GMP synthase [glutamine-hydrolyzing]	Gmps	822
		28.4396	28.2516	28.3123	28.6438	28.6247	32.2598	30.8827	30.888	31.2425	30.7738		+	I_NI	31	31	0	73.9	73.9	0	41.736	0	323.31	1139700000	632	1.10831e-05	0	-2.75499	-7.1457	P60710;B2RRX1;Q3UAF7;Q3UAF6;Q3U5R4;Q3UA89;Q3UAA9;Q61276;Q3TIJ9;Q3U939;Q3UGS0;Q3U804;Q3UCF8;E9Q1F2;E9Q5F4;Q61272;G3UZ07;E9Q606;Q99NC5;A1E281;F8WGM8;O89054;E9Q2D1;Q6IWE2;F6WX90;A0A0U1RQ96;V9GXQ2;Q8CF71;Q7M0E4;E9Q3M9;Q6GQT3	P60710;B2RRX1;Q3UAF7;Q3UAF6;Q3U5R4;Q3UA89;Q3UAA9;Q61276;Q3TIJ9;Q3U939;Q3UGS0;Q3U804;Q3UCF8;E9Q1F2;E9Q5F4	Actin, cytoplasmic 1;Actin, cytoplasmic 1, N-terminally processed	Actb	823
		19.94	20.1469	19.3743	20.0416	20.4198	20.0956	20.3486	20.126	20.4186	20.457				11	11	2	22.6	22.6	3.8	58.643	0	20.197	1138700	31	0.143572	0.202154	-0.304626	-1.05821	B2RRX2;P63328;Q3UXV4;E9Q6P2;G3X8U7;E0CZ78;A0A6B9EQU3;P48453;Q9D5R5;A0A2I3BPC5;Q80XK0;P48455	B2RRX2;P63328	Serine/threonine-protein phosphatase;Serine/threonine-protein phosphatase 2B catalytic subunit alpha isoform	Ppp3ca	824
		17.7389	16.9212	17.8929	18.7681	17.4403	18.7152	18.0811	18.3381	18.5815	17.5305				4	4	4	20	20	20	34.577	0	43.214	172750	7	0.214668	0.201239	-0.497026	-1.06023	B2RRZ7;Q3U0V2;I6L995;D6RCI0	B2RRZ7;Q3U0V2	Tumor necrosis factor receptor type 1-associated DEATH domain protein	Tradd	825
		18.6701	18.2894	17.7313	19.5052	17.6648	17.3765	17.1124	16.9385	16.8245	17.117		+	I_NI	5	5	5	3.2	3.2	3.2	203.8	0	9.0459	118470	5	0.00606438	0.00297108	1.29834	2.87791	Q2EMV9;B2RSI3;Q3U0S9	Q2EMV9;B2RSI3	Poly [ADP-ribose] polymerase 14	Parp14	826
		17.3787	17.5349	17.6116	16.6492	19.4323	18.0805	18.5074	18.5778	17.8455	17.9532				4	4	4	12	12	12	38.225	0	7.2932	234310	6	0.358147	0.334678	-0.471547	-0.8079	B2RSR7;Q3ULJ0;D3Z0L6;E0CXN5;P13707	B2RSR7;Q3ULJ0	Glycerol-3-phosphate dehydrogenase [NAD(+)];Glycerol-3-phosphate dehydrogenase 1-like protein	Gpd1l	827
		20.6921	20.525	20.2093	20.1249	20.0954	20.6076	20.5314	20.3013	20.3057	20.5592				19	19	19	19.9	19.9	19.9	135.55	0	77.231	2242400	69	0.359128	0.537286	-0.131689	-0.559506	B2RSV4;Q921M3	B2RSV4;Q921M3	Splicing factor 3B subunit 3	Sf3b3	828
		21.3182	21.2986	21.1324	21.3445	21.4683	20.9807	21.3668	21.4143	21.4684	21.5079				14	14	14	47.6	47.6	47.6	42.809	0	85.721	3083000	83	0.754985	0.874573	-0.0352085	-0.168455	B2RT97;Q9WVJ2;E9Q5I9;E9Q0U1;F6ZQQ3;F6PXS6;E9PY93	B2RT97;Q9WVJ2;E9Q5I9;E9Q0U1	26S proteasome non-ATPase regulatory subunit 13	Psmd13	829
		20.3217	19.8271	19.6469	19.8728	20.3564	19.6725	19.8697	19.8643	19.9007	19.9492				6	6	6	37.6	37.6	37.6	20.605	0	23.526	693640	23	0.333367	0.486945	0.153667	0.616481	Q3UHX2;B2RTB0;Q1WWJ8	Q3UHX2;B2RTB0;Q1WWJ8	28 kDa heat- and acid-stable phosphoprotein	Pdap1	830
		26.524	26.7731	26.9147	27.3998	26.1222	31.1423	26.7869	26.8433	27.0857	27.1084				13	13	13	55.3	55.3	55.3	11.367	0	142.23	183030000	214	0.261316	0.192428	-1.04657	-1.0835	B2RTM0;P62806;Q61667;Q6B822	B2RTM0;P62806;Q61667	Histone H4	Hist2h4;Hist1h4a	832
		22.6172	21.4109	21.2908	21.5417	23.5834	22.1	21.3234	21.2515	21.8117	21.9578				25	5	4	20.4	7.2	6.1	70.922	0	14.318	1630700	15	0.423194	0.418082	0.399902	0.696906	CON__Q3TTY5;B2RTP7;Q3TTY5;Q61764	CON__Q3TTY5;B2RTP7;Q3TTY5	Keratin, type II cytoskeletal 2 epidermal	Krt2	833
		18.1597	17.371	19.0611	19.0098	18.4303	17.3253	17.423	17.3897	17.1455	17.2531		+	I_NI	5	5	5	7.4	7.4	7.4	94.555	0	10.153	182420	8	0.00811754	0.00503529	1.09906	2.65276	B2RUA5;Q7TSI3;A0A0U1RNI2;Q8BNQ1;A0A0U1RPT0;A0A0U1RQ86	B2RUA5;Q7TSI3	Serine/threonine-protein phosphatase 6 regulatory subunit 1	Ppp6r1	834
		20.4359	20.7314	20.7323	20.7722	20.5962	21.0615	21.3448	21.2265	21.2729	21.1024		+	I_NI	16	16	16	55.7	55.7	55.7	38.442	0	140.28	2656500	91	0.000148414	0.00207792	-0.54798	-3.01998	B2RUC7;Q9Z1Z2	B2RUC7;Q9Z1Z2	Serine-threonine kinase receptor-associated protein	Strap	835
		22.2872	22.2427	22.0379	21.9435	22.7087	22.5386	23.4819	23.863	23.812	23.6474		+	I_NI	10	10	10	18.5	18.5	18.5	61.422	0	53.835	5690200	62	0.00216647	0.00108227	-1.22462	-3.25885	Q61207;Q3TWE9;Q3UFE8;B2RUD7;K3W4L3;Q8BFQ1;Q3U8C4;Q3U897;Q3UAS4;Q3TWL8;Q3U825;Q3TKK3;Q3TKB2;Q3TIT5;Q3TXP9;Q3TXJ0;E9PZ00;J3QPG5;Q3U5W2;Q3TID4;Q3TWF9;Q3UE29;Q3TWM9	Q61207;Q3TWE9;Q3UFE8;B2RUD7;K3W4L3;Q8BFQ1;Q3U8C4;Q3U897;Q3UAS4;Q3TWL8;Q3U825;Q3TKK3;Q3TKB2;Q3TIT5;Q3TXP9;Q3TXJ0;E9PZ00;J3QPG5;Q3U5W2;Q3TID4;Q3TWF9;Q3UE29;Q3TWM9	Prosaposin	Psap	836
		17.8898	17.715	17.2817	16.6897	18.7926	16.6427	15.6033	16.152	15.9448	16.3869		+	I_NI	3	3	3	2.6	2.6	2.6	145.09	0	6.7508	81094	4	0.00451435	0.00157143	1.52783	3.10993	B2RUJ2;B7ZNY4;B7ZNX6;B2RUK2;Q80TH2	B2RUJ2;B7ZNY4;B7ZNX6;B2RUK2;Q80TH2	Protein LAP2	Erbb2ip	838
		20.5781	20.7737	21.5	21.4181	21.2273	22.4077	22.3683	22.1443	21.9808	22.8325		+	I_NI	18	18	18	17.6	17.6	17.6	146.56	0	80.822	2186300	44	0.000654345	0.000298507	-1.24727	-3.76324	B2RUJ7;Q00519;Q3UMS6;Q3TAT6;A0A3B2WBF8;Q99KV3;Q3TP30;Q9CVF2;A0A3B2WDA8	B2RUJ7;Q00519;Q3UMS6	Xanthine dehydrogenase/oxidase;Xanthine dehydrogenase;Xanthine oxidase	Xdh	839
		17.3478	17.9126	17.6135	17.1554	17.9466	15.538	15.7583	15.755	15.9816	16.088		+	I_NI	2	2	2	3.9	3.9	3.9	61.378	0.001287	2.9049	47906	2	1.05285e-05	0	1.77102	6.27362	B2RUK5;Q3ULD5;Q9D2F6;Q8K1L7;Q6PD20	B2RUK5;Q3ULD5;Q9D2F6;Q8K1L7;Q6PD20	Methylcrotonoyl-CoA carboxylase beta chain, mitochondrial	Mccc2	840
		17.2544	18.7026	18.2101	17.3014	17.4413	16.6306	17.1416	16.8825	17.0148	16.768				2	2	2	5.3	5.3	5.3	39.329	0	3.8986	91247	3	0.0179423	0.0124784	0.894472	2.2282	B2RUP8;Q3UMW8	B2RUP8;Q3UMW8	Ceroid-lipofuscinosis neuronal protein 5 homolog	Cln5	841
		21.0632	20.823	20.8757	21.0266	20.6556	21.0141	20.9611	21.0774	21.0332	20.8947				24	24	24	32.7	32.7	32.7	90.054	0	189.75	6268000	155	0.216965	0.503815	-0.107262	-0.595806	B2RUR0;O35601;Q8CAX4;A0A2I3BRH1;A0A2I3BPY6;Q3TA12	B2RUR0;O35601;Q8CAX4	FYN-binding protein	Fyb	842
		21.6293	21.9027	22.4342	22.2002	18.0139	22.5151	21.2052	21.5848	21.3414	21.9419				4	2	2	31.2	18.8	18.8	13.509	0	5.9061	1436800	13	0.58654	0.584773	-0.48167	-0.506947	B2RVP5;Q3THW5;P0C0S6;Q8R029;Q3TFU6;Q3UA95	B2RVP5;Q3THW5;P0C0S6;Q8R029;Q3TFU6;Q3UA95	Histone H2A;Histone H2A.V;Histone H2A.Z	H2afv;H2afz	843
		17.4703	18.9054	16.8987	18.2218	17.7205	15.9194	16.8772	17.0513	17.0819	17.3516				1	1	1	6.3	6.3	6.3	29.19	0.005814	2.3698	51951	5	0.0467228	0.0264711	0.987046	1.89772	B2RWB7;Q8BZA9	B2RWB7;Q8BZA9	Fructose-2,6-bisphosphatase TIGAR	9630033F20Rik;Tigar	844
		22.4658	21.9856	22.2435	22.5396	22.0676	22.0732	21.2446	21.5945	21.9546	21.9398				7	2	2	35.7	14	14	13.988	0	5.1888	882960	10	0.0279935	0.0383269	0.499086	1.74302	Q149V4;B2RWH3;Q64426;Q64523;Q6GSS7	Q149V4;B2RWH3;Q64426;Q64523;Q6GSS7	Histone H2A;Histone H2A type 2-C;Histone H2A type 2-A	Hist2h2ac;Hist2h2aa1;H2A	845
		18.7587	18.8686	18.1373	18.9011	18.337	18.589	19.6871	18.4399	18.4389	18.6689				4	4	4	7.4	7.4	7.4	60.634	0	11.1	287320	8	0.574276	0.653336	-0.164272	-0.431715	Q80UJ8;B2RWI2;Q9EP89;A1A4A8;A0PJ65;Q3UEQ3;A0A1L1SVF9	Q80UJ8;B2RWI2;Q9EP89	Serine beta-lactamase-like protein LACTB, mitochondrial	Lactb	846
		19.2657	18.7884	18.1683	17.8461	18.7906	19.3885	18.0904	17.991	17.8645	18.4196				7	7	7	13.6	13.6	13.6	65.586	0	12.698	432070	12	0.569746	0.623439	0.221021	0.467374	B2RWV7;Q8BQ30;B7ZND7;A0A087WRI9;Q3U3A9	B2RWV7;Q8BQ30;B7ZND7	Phostensin	Ppp1r18	847
		25.4307	25.3559	26.0405	19.4342	24.9575	25.6366	25.8674	25.8216	15.3675	25.9797				4	4	4	1.3	1.3	1.3	365.29	0	10.083	6107800	10	0.83859	0.849455	0.509163	0.202082	E9QAH1;E9PVZ8;B2RWW2;Q3UYL3;Q571K1;B7ZNF9	E9QAH1;E9PVZ8;B2RWW2;Q3UYL3;Q571K1		Golgb1	848
		17.7438	19.6535	18.227	20.0464	20.5685	17.7871	18.9587	19.2059	18.9008	18.7032				3	3	3	5.1	5.1	5.1	57.829	0	5.1622	292600	8	0.392314	0.357755	0.536697	0.773814	Q3TDB1;Q4FK10;Q3V0A4;Q3TAY1;B2RWZ3;O35298	Q3TDB1;Q4FK10;Q3V0A4;Q3TAY1;B2RWZ3;O35298	Acyloxyacyl hydrolase;Acyloxyacyl hydrolase small subunit;Acyloxyacyl hydrolase large subunit	Aoah	849
		21.995	22.8032	23.3695	21.2032	21.2761	23.2527	21.9262	22.6874	22.6188	22.0104				1	1	1	2.1	2.1	2.1	62.768	0.0049782	2.5089	1268400	10	0.471212	0.477104	-0.369714	-0.627788	F7CCJ3;Q8CHH8;F7CC56;B2RX00;Q9ESK9	F7CCJ3;Q8CHH8;F7CC56;B2RX00;Q9ESK9	RB1-inducible coiled-coil protein 1	Rb1cc1	850
		17.6516	18.2956	17.6398	25.7564	17.3759	26.3811	26.2951	26.3752	26.4564	26.278		+	I_NI	3	2	1	5.2	3.9	1.3	116.05	0.0083582	2.1415	15391000	1	0.00243067	0.000108108	-7.01329	-4.0999	B2RX66;Q5F2E8	B2RX66;Q5F2E8	Serine/threonine-protein kinase TAO1	Taok1	851
		17.8203	17.2408	17.7413	18.0988	17.8521	16.318	16.6944	16.3894	16.6827	16.6232		+	I_NI	4	4	4	4.1	4.1	4.1	128.39	0	6.7788	101850	4	6.91378e-05	3.27869e-05	1.2091	4.6296	B2RXC1	B2RXC1	Trafficking protein particle complex subunit 11	Trappc11	852
		20.1292	20.1002	20.5253	20.5241	21.2561	20.8804	20.888	20.8253	20.9024	20.9059				7	7	7	38.8	38.8	38.8	23.461	0	76.756	1375200	36	0.111918	0.145874	-0.373398	-1.20814	B7ZWI2;B2RXM7;Q9D1J3;A0A1W2P7G2;A0A1W2P6N2	B7ZWI2;B2RXM7;Q9D1J3;A0A1W2P7G2;A0A1W2P6N2	SAP domain-containing ribonucleoprotein	1110005A23Rik;Sarnp	853
		18.709	18.8122	20.3139	20.2512	20.3885	19.8738	19.0736	18.7668	19.9646	19.1082				7	7	7	4.8	4.8	4.8	184.94	0	10.009	236350	9	0.474751	0.488916	0.33756	0.613633	B9EKR4;B2RXQ5;Q69ZK0;I7HPV9;Q3U173	B9EKR4;B2RXQ5;Q69ZK0;I7HPV9	Phosphatidylinositol 3,4,5-trisphosphate-dependent Rac exchanger 1 protein	Prex1	854
		17.7111	17.2673	17.5786	16.9109	18.1639	17.2285	17.8408	17.4271	17.6597	17.7631				3	3	3	12.5	12.5	12.5	35.079	0	6.0327	93813	6	0.816127	0.874423	-0.0574753	-0.169462	Q8BFQ4;B2RXQ8;A0A1L1SRB6	Q8BFQ4;B2RXQ8	WD repeat-containing protein 82	Wdr82	855
		17.3625	17.3359	19.0253	17.5515	17.3984	16.1147	15.8812	16.2464	16.3643	16.3723		+	I_NI	3	3	3	2.7	2.7	2.7	133.91	0	5.5907	66214	3	0.00184858	0.000582609	1.53896	3.51802	B2RY05;B2RXR2;Q8VD65	B2RY05;B2RXR2;Q8VD65	Phosphoinositide 3-kinase regulatory subunit 4	Pik3r4	856
		17.5947	17.685	18.7058	17.1159	18.0946	18.3568	18.0135	17.7144	17.7805	17.6178				9	9	9	12.2	12.2	12.2	107.38	0	35.651	275060	17	0.851975	0.891982	-0.0573784	-0.144269	B2RXR6;E9QNQ2;J3QK13;J3QK37;J3QNJ4;Q8BYT6	B2RXR6;E9QNQ2;J3QK13	Serine/threonine-protein phosphatase 6 regulatory ankyrin repeat subunit B	Ankrd44	857
		19.8305	19.7588	19.7794	19.5807	19.134	19.9455	19.727	20.1554	19.7307	19.8211				24	24	24	15.1	15.1	15.1	206.23	0	60.212	2268800	82	0.124245	0.213405	-0.259263	-1.03305	B2RXS4;Q8CHG6;Q99LF0;Q8K2J5;Q6ZQ83;Q9QZC2;Q3UH93	B2RXS4;Q8CHG6	Plexin-B2	Plxnb2;mKIAA0315	858
		22.0564	23.1653	23.114	23.4149	21.6002	19.6178	21.3326	21.9371	21.357	21.6337		+	I_NI	8	8	8	16.3	16.3	16.3	72.279	0	53.393	5504500	96	0.0240333	0.00988852	1.49451	2.3419	Q8CE60;B2RXW1;P35492;Q9D3I5	Q8CE60;B2RXW1;P35492	Histidine ammonia-lyase	Hal	859
		19.9099	19.8857	19.988	20.1598	20.5094	19.9624	20.1018	20.2126	20.1337	20.1508				10	9	7	40.4	37.5	29.2	30.641	0	52.683	1265500	40	0.863899	0.929927	-0.0216763	-0.0974402	P48758;B2RXY7;A0A338P684	P48758;B2RXY7;A0A338P684	Carbonyl reductase [NADPH] 1	Cbr1	860
		19.2131	16.4667	18.1919	17.7572	17.7399	20.1193	18.992	20.0294	19.8649	19.6743		+	I_NI	15	15	14	17	17	15.6	105.36	0	52.684	689590	35	0.00497561	0.00134271	-1.86222	-3.18076	B2RY27;Q8BYC6;Q3V3K3;A0A0R4J1T3;F6RXB5;Q3TBA7;E9Q364;Q3UUG1	B2RY27;Q8BYC6;Q3V3K3;A0A0R4J1T3	Serine/threonine-protein kinase TAO3	Taok3	861
		18.6721	19.214	18.2614	19.2149	18.3085	20.2454	16.8753	15.6702	16.4594	16.5091				6	6	6	8.8	8.8	8.8	99.551	0	20.204	284350	9	0.0913202	0.0416829	1.58233	1.71108	B2RY56;S4R2B0;Q8BU35;S4R2J1;S4R2A4	B2RY56;S4R2B0;Q8BU35	RNA-binding protein 25	Rbm25	863
		21.3621	21.5694	21.5529	21.5243	20.3817	21.6284	21.9553	22.5761	22.2522	22.5027		+	I_NI	5	5	5	36.5	36.5	36.5	20.824	0	29.636	1907900	22	0.0136372	0.00995005	-0.904895	-2.33557	Q3TAM0;B3VQI8;Q61462;Q8C5D4	Q3TAM0;B3VQI8;Q61462;Q8C5D4	Cytochrome b-245 light chain	Cyba	864
		21.4332	21.3231	21.4229	21.4046	21.8196	21.6891	21.4232	21.5781	21.5218	21.6115				12	12	12	45.1	45.1	45.1	38.734	0	68.583	3067100	49	0.414573	0.658994	-0.0840481	-0.425179	B6DT57;P97369;Q3TC82;A8XU21	B6DT57;P97369;Q3TC82;A8XU21	Neutrophil cytosol factor 4	Ncf4	866
		22.6337	22.7622	22.8496	23.3557	22.6272	24.4809	24.2212	24.1782	24.262	24.2054		+	I_NI	126	126	115	60	60	58	280.5	0	323.31	114490000	1060	9.62105e-06	0	-1.42385	-5.81645	B7FAU9;Q8BTM8;B9EKP5;B7FAV1;Q6KAM8;Q3U7N9;F6XC15;J3JS91;Q4FZG4;I7HPX4;F6Z2C0;Q9JJ37;A0A668KLG7;F7AVL7;Q3UXJ8	B7FAU9;Q8BTM8;B9EKP5;B7FAV1;Q6KAM8	Filamin-A	Flna	868
		23.4619	23.8233	23.8383	24.655	24.1717	26.7381	26.0238	25.9359	26.1609	25.9525		+	I_NI	34	34	34	74	74	74	38.734	0	323.31	60621000	264	2.4047e-05	0	-2.17221	-6.20472	Q4FJV4;B7STB7;P10107;Q3U5N9;Q4FK88;A0A494BBD8;Q3US43	Q4FJV4;B7STB7;P10107;Q3U5N9;Q4FK88;A0A494BBD8;Q3US43	Annexin;Annexin A1	Anxa1	869
		17.0602	17.2027	17.761	17.6219	17.4374	15.7063	16.3014	16.2139	15.8114	16.3282		+	I_NI	2	2	2	5.7	5.7	5.7	49.149	0	17.075	60158	6	8.19951e-05	3.49345e-05	1.34438	4.74096	B7ZC19;Q3U047;Q3U5R2;Q8BXQ2	B7ZC19;Q3U047;Q3U5R2;Q8BXQ2	GPI transamidase component PIG-T	Pigt	871
		22.638	23.1853	23.1833	22.9165	21.359	19.7693	21.775	21.5157	18.6418	13.4933				1	1	1	5	5	5	26.867	0.00128	2.8319	966190	17	0.0466522	0.013119	3.6174	2.207	G3UZH4;B7ZCA7;G3UY74;G3UZT9;Q8BJ43;F6RLJ7;Q69ZS8	G3UZH4;B7ZCA7;G3UY74;G3UZT9;Q8BJ43;F6RLJ7;Q69ZS8	Kazrin	Kazn	872
		21.8046	22.02	21.8391	21.8791	20.9965	23.1061	22.6193	22.7196	22.3524	22.609		+	I_NI	13	13	13	27.9	27.9	27.9	52.287	0	65.4	2790000	48	0.00214973	0.00194702	-0.973422	-3.05218	Q8CBW3;Q3TPY5;J3QNK8;B7ZCU0;Q3TJ64;Q3TJR5;B7ZCU3;Q6AXD3;B7ZCU4;Q3TMI0;B7ZCU5;B7ZCU2;Q3UAH6;Q3UBL3;A0A087WRS3;A0A087WPP8;Q6AXH6;Q6AXD2;P62484;A0A087WNT3;A0A087WR90	Q8CBW3;Q3TPY5;J3QNK8;B7ZCU0;Q3TJ64;Q3TJR5;B7ZCU3;Q6AXD3;B7ZCU4;Q3TMI0;B7ZCU5;B7ZCU2;Q3UAH6	Abl interactor 1	Abi1	873
		19.2033	19.5722	17.5311	17.6616	19.6443	18.6335	18.3192	18.4751	18.5284	18.8708				4	4	3	10.3	10.3	8.3	51.225	0	5.3545	211220	8	0.749357	0.789771	0.157148	0.273215	B7ZMR0;Q76LS9	B7ZMR0;Q76LS9	Protein FAM63A	Fam63a	874
		20.3062	20.1187	19.6887	20.0596	19.9286	21.6739	13.6385	14.1317	14.5415	14.4515		+	I_NI	3	3	3	23.6	23.6	23.6	19.371	0	14.998	323870	9	0.0207504	0.00458681	4.33295	2.69387	B7ZMS6;E9PW20;Q2VPR3;Q9CY57;D3YZA1;D3Z7T7	B7ZMS6;E9PW20;Q2VPR3;Q9CY57;D3YZA1;D3Z7T7	Chromatin target of PRMT1 protein	Chtop	875
		18.5974	17.4302	17.5057	17.0684	18.0583	17.4458	17.5796	17.0955	17.0526	17.4124				3	3	3	9.9	9.9	9.9	35.396	0	4.97	133460	7	0.186828	0.196533	0.414867	1.07098	Q8BVR8;Q6PGM4;B7ZMY4;Q8BVS1;E9PY16;Q5SSK2;Q3V340;Q8R2V5	Q8BVR8;Q6PGM4;B7ZMY4;Q8BVS1;E9PY16		Adap1	876
		21.343	21.0781	21.1038	20.7027	21.2862	20.1146	20.3481	20.3397	20.3655	20.3507		+	I_NI	22	22	22	21.4	21.4	21.4	128.13	0	85.65	4433500	111	0.000177287	0.000461538	0.799043	3.60136	Q9R200;B7ZN92;Q9WTV4;Q3TB85;Q3T9N8;E9QNL8;B7ZN91;Q3U159;H2ELL3;E9Q5M7;B7ZN90;D3Z627;P24063;D3YW95;Q3URE4	Q9R200;B7ZN92;Q9WTV4;Q3TB85;Q3T9N8;E9QNL8;B7ZN91;Q3U159;H2ELL3;E9Q5M7;B7ZN90;D3Z627;P24063	Integrin alpha-L	Itgal	877
		18.7177	18.4441	17.1972	18.719	17.9692	18.3281	17.9981	18.293	18.2757	18.2049				6	6	6	9.3	9.3	9.3	93.067	0	15.755	262700	19	0.97227	0.979692	-0.0105324	-0.0267536	Q3UV09;Q3UEW9;B7ZNJ0;E9PXU2;Q9Z0F8;Q3UEC0;B2RRI4;B2RRI1;Q3UNK7;J3QNB3	Q3UV09;Q3UEW9;B7ZNJ0;E9PXU2;Q9Z0F8;Q3UEC0;B2RRI4;B2RRI1;Q3UNK7	Disintegrin and metalloproteinase domain-containing protein 17	Adam17	878
		20.0851	22.174	21.7877	21.987	21.3016	16.7099	19.6972	19.5844	18.9017	19.4672		+	I_NI	1	1	1	2.1	2.1	2.1	48.358	0.0055317	2.4212	282560	10	0.00479306	0.000810811	2.595	3.36195	Q9Z2R8;Q3TXB7;F8WI14;B7ZNR0;Q9QX30;Q3TDX7;Q61508	Q9Z2R8;Q3TXB7;F8WI14;B7ZNR0;Q9QX30;Q3TDX7;Q61508	Extracellular matrix protein 1	Ecm1	879
		22.3413	22.1692	21.9712	21.553	22.0736	20.8575	21.1216	21.0857	21.2313	21.1923		+	I_NI	6	6	6	24.1	24.1	24.1	43.008	0	130.3	2399900	62	0.000239792	0.0003309	0.924004	3.73622	Q545R3;Q3TSR4;Q3TD08;B7ZWC0;Q62433;E9Q5I8;E9Q3F9;E9PVF3;F6VLR8;E9Q514;E9Q0J8;E9PZC7;E9Q7G8;E9Q147;E9Q7V2	Q545R3;Q3TSR4;Q3TD08;B7ZWC0;Q62433;E9Q5I8;E9Q3F9;E9PVF3	Protein NDRG1	Ndrg1	880
		18.3709	18.8999	19.4407	18.5724	19.1126	20.1789	20.5977	20.3517	19.2749	19.2114		+	I_NI	19	19	19	9.7	9.7	9.7	273.81	0	99.976	887820	39	0.0160059	0.00961142	-1.04362	-2.35564	B9EKB8;B7ZWC4;Q07113;Q8C2F9;Q8K0J1;Q8C6V9;Q80VF2;Q7TMR1;Q4L138	B9EKB8;B7ZWC4;Q07113	Cation-independent mannose-6-phosphate receptor	Igf2r	881
		17.7248	17.5137	18.1575	17.2928	18.2101	16.8388	16.9093	16.987	16.7333	17.5677		+	I_NI	3	3	3	10.4	10.4	10.4	30.954	0	5.6465	110370	4	0.0101436	0.00994805	0.77254	2.33467	Q3THY9;B7ZWE5;Q9Z0H7	Q3THY9;B7ZWE5;Q9Z0H7	B-cell lymphoma/leukemia 10	Bcl10	882
		21.7316	21.7924	21.8373	21.7608	21.747	21.634	21.6068	21.5319	21.6845	21.5521				21	20	5	40.8	39.2	12.7	73.013	0	114.32	4331100	102	0.000874812	0.121691	0.171951	1.28907	B9EKE9;B7ZWF1;Q3TQX5;Q62167;B9EIA2;P16381;Q3TUR4;Q3V086;Q61496	B9EKE9;B7ZWF1;Q3TQX5;Q62167;B9EIA2;P16381	ATP-dependent RNA helicase DDX3X;Putative ATP-dependent RNA helicase Pl10	Ddx3x;D1Pas1	883
		17.3242	17.8392	18.2742	17.6423	17.6413	19.7282	18.4941	18.4512	18.1278	19.3721		+	I_NI	15	15	15	14.5	14.5	14.5	146.13	0	122.46	678160	35	0.012808	0.0076	-1.09044	-2.46786	B8X349;Q58A65;E9PUD1;A0A0R4J196;F8WH31;F6SH61;Z4YMB8;Q8C7W0;F6WNT4;Q6PA03;J3QNR6;Q3UHB5;Q6NV54;Q8CHB5;Q9ESN9;E9Q6E0;E9Q6B6;Q6P1F1;K3W4S4;A9CQK3	B8X349;Q58A65;E9PUD1;A0A0R4J196;F8WH31;F6SH61;Z4YMB8;Q8C7W0	C-Jun-amino-terminal kinase-interacting protein 4	Spag9	884
		21.8359	21.7347	21.6728	21.5938	21.451	21.4641	21.6652	21.6636	21.7191	21.7001				8	8	8	37.4	37.4	37.4	32.673	0	73.779	1717600	37	0.853261	0.940015	0.015205	0.0846628	B9EHD0;Q8K1T1	B9EHD0;Q8K1T1	Leucine-rich repeat-containing protein 25	Lrrc25	885
		18.5806	19.5296	19.0677	19.0878	19.62	18.7636	18.9775	19.2232	19.7238	19.0673				6	6	6	15.6	15.6	15.6	54.734	0	12.506	603310	22	0.918474	0.947294	0.026054	0.07516	Q80W54;B9EHY2;I7HIP5	Q80W54;B9EHY2	CAAX prenyl protease 1 homolog	Zmpste24	886
		20.3106	20.6652	19.704	21.0454	20.8354	21.7268	21.8722	21.7375	22.2282	22.2279		+	I_NI	13	13	12	36.4	36.4	33.3	50.02	0	66.833	2492100	59	0.000544637	0.000144847	-1.4464	-4.00795	P46664;B9EIE9;Q8C909	P46664;B9EIE9	Adenylosuccinate synthetase isozyme 2	Adss	888
		18.8333	20.3978	22.9479	20.661	19.576	19.7586	19.396	19.0514	20.1238	18.8393				8	8	8	10.3	10.3	10.3	119.48	0	19.469	545370	21	0.190062	0.129907	1.04936	1.25997	B9EIV8;Q9WVL3;A0A1Y7VMP9;Q8C6Y2	B9EIV8;Q9WVL3	Solute carrier family 12 member 7	Slc12a7	889
		17.5679	17.352	15.9996	16.6723	18.1825	19.9793	18.9963	18.0694	18.2131	18.4345		+	I_NI	23	23	22	13.5	13.5	12.6	238.98	0	55.302	1129800	48	0.0149036	0.00567246	-1.58364	-2.58508	Q8C147;B9EJ70;Q8CBT1	Q8C147;B9EJ70	Dedicator of cytokinesis protein 8	Dock8	890
		19.1976	17.4607	17.3423	19.2586	18.1094	18.5316	19.2125	18.9726	19.0991	19.0364				3	3	3	25.3	25.3	25.3	18.237	0	8.0877	280860	7	0.141615	0.112865	-0.696729	-1.32138	B9EJX8;Q3U0J1;Q9D0W5	B9EJX8;Q3U0J1;Q9D0W5	Peptidyl-prolyl cis-trans isomerase;Peptidyl-prolyl cis-trans isomerase-like 1	Ppil1	891
		20.9609	20.9733	20.8074	20.6689	20.25	20.8796	20.7666	20.7377	20.3718	20.5825				6	6	6	23.7	23.7	23.7	35.496	0	13.474	582740	23	0.696312	0.810618	0.0644348	0.248571	B9EKG3;Q91XH7;Q9Z0L8	B9EKG3;Q91XH7;Q9Z0L8	Gamma-glutamyl hydrolase	Ggh	892
		17.1093	18.3704	18.4499	16.7016	17.7386	15.6062	15.9552	15.7541	15.0706	16.59		+	I_NI	3	3	3	1.9	1.9	1.9	188.35	0	5.6608	62712	4	0.00215761	0.000459459	1.87876	3.59364	B9EKJ3;Q80TL7;Q3TTT0;A0A1W2P878	B9EKJ3;Q80TL7	Protein MON2 homolog	Mon2	893
		17.6581	20.6464	19.9054	20.5203	18.7976	20.5388	20.9788	20.8664	20.7937	20.7968				10	1	1	38	8.2	8.2	20.846	0	7.539	502570	16	0.0537336	0.025	-1.28933	-1.92284	Q3U7U8;C5H0E8;P62835;A0A0G2JE52;Q3V3W9;C5H0E9	Q3U7U8;C5H0E8;P62835;A0A0G2JE52;Q3V3W9;C5H0E9	Ras-related protein Rap-1A	Rap1a;Gm9392	895
		18.2013	18.0101	18.2078	17.5622	17.2307	18.526	17.8085	18.2518	18.5147	17.8299				4	4	4	15.4	15.4	15.4	43.528	0	39.965	273800	13	0.204833	0.235354	-0.343766	-0.984858	O35465;C9K0Z7;F6WP10	O35465;C9K0Z7	Peptidyl-prolyl cis-trans isomerase FKBP8	Fkbp8	896
		19.3187	19.361	19.3935	22.9692	17.9884	20.6372	20.7643	20.6978	20.8714	20.7229				9	7	0	19.5	15.6	0	46.311	0	18.758	1692600	43	0.296517	0.229617	-0.932524	-0.997315	CON__A2I7N0	CON__A2I7N0			897
		20.0601	19.4372	19.718	22.3023	18.4447	20.3174	20.5211	20.4915	20.461	20.1738				8	2	2	21.1	4.6	4.6	46.941	0	4.1245	651040	9	0.549158	0.55383	-0.400506	-0.540897	CON__A2I7N3	CON__A2I7N3			898
		22.8366	22.425	23.0823	22.9522	21.171	19.2319	21.3368	21.5443	21.9119	21.2017				1	1	1	3.6	3.6	3.6	47.082	0	42.736	759860	11	0.0381887	0.0157303	1.44812	2.11644	CON__A3EZ82	CON__A3EZ82			899
		20.2281	19.9689	19.8735	21.5823	20.2389	21.4147	21.3573	20.6096	20.778	20.4408				20	20	20	14.2	14.2	14.2	192.99	0	40.284	1393500	42	0.17833	0.16258	-0.541732	-1.15962	CON__ENSEMBL:ENSBTAP00000007350;CON__P01030;Q9Z0D8;Q9QUF9;Q9QUF8;Q9QUF7;Q3TYN1;Q3TAT4;V9GZG9;V9GZQ6;B9EIU2;B2RXW7;B2RWX2;P01029	CON__ENSEMBL:ENSBTAP00000007350;CON__P01030			900
		17.3391	17.0434	19.0021	20.558	18.0427	16.5292	16.7411	15.7409	15.74	16.3759		+	I_NI	3	3	3	6.9	6.9	6.9	55.207	0	5.6031	131160	5	0.0118115	0.00319648	2.17161	2.82218	CON__ENSEMBL:ENSBTAP00000018574;Q5FW62;P49182	CON__ENSEMBL:ENSBTAP00000018574			901
		22.0363	21.6348	22.3998	23.9967	21.942	23.182	22.9896	22.9561	22.9988	22.9592				47	47	47	43.5	43.5	43.5	164.34	0	323.31	16419000	273	0.180276	0.153383	-0.615205	-1.18522	CON__ENSEMBL:ENSBTAP00000024146;Q6GQT1;A0A0N4SVU1;P28665	CON__ENSEMBL:ENSBTAP00000024146			902
		17.704	16.7342	18.8909	21.352	18.4206	17.9729	19.0486	18.7138	18.7003	18.3798				2	2	2	6.5	6.5	6.5	43.9	0	6.3893	309130	12	0.944308	0.951987	0.0572838	0.0640238	CON__ENSEMBL:ENSBTAP00000024466;CON__ENSEMBL:ENSBTAP00000024462	CON__ENSEMBL:ENSBTAP00000024466;CON__ENSEMBL:ENSBTAP00000024462			903
		17.9647	18.3587	17.6612	19.483	17.3489	15.5075	15.9746	16.1217	16.8182	15.4116		+	I_NI	1	1	1	2.4	2.4	2.4	65.19	0	3.4041	40735	4	0.00117893	0.000145658	2.19653	4.0129	CON__ENSEMBL:ENSBTAP00000037665	CON__ENSEMBL:ENSBTAP00000037665			905
		23.7524	22.2063	20.624	21.1304	18.0941	14.8269	18.2667	18.7287	18.9121	18.6804		+	I_NI	21	2	2	21.5	4.1	4.1	63.165	0	7.7066	584240	12	0.0269048	0.00707583	3.27848	2.49802	CON__ENSEMBL:ENSBTAP00000038253	CON__ENSEMBL:ENSBTAP00000038253			906
		17.3784	16.7935	19.1281	22.2488	17.8865	20.3889	20.2841	20.3622	20.5824	20.3013				2	1	1	27.5	15	15	8.5787	0	3.8354	532760	12	0.11886	0.0575494	-1.69674	-1.58352	CON__ENSEMBL:ENSBTAP00000038329	CON__ENSEMBL:ENSBTAP00000038329			907
		17.6887	16.8839	22.8514	17.624	19.8878	11.0823	13.5211	12.7952	13.447	13.4272		+	I_NI	12	9	7	22.1	18.2	15.6	52.247	0	20.093	303350	12	0.000837666	3.6036e-05	6.13263	4.78075	CON__O76013;B1AQ75	CON__O76013			909
		30.3508	30.2863	30.3277	30.481	30.1932	32.3519	32.1517	31.9826	32.0557	31.8283		+	I_NI	8	8	8	26.8	26.8	26.8	24.409	0	323.31	1989700000	1075	1.09404e-07	0	-1.74621	-8.77337	CON__P00761	CON__P00761			912
		18.0144	17.6173	18.0658	20.2647	18.3403	16.7385	18.1753	17.3411	17.601	17.8302				2	2	2	6	6	6	39.234	0	4.5479	155640	9	0.11658	0.0761405	0.923283	1.47769	CON__P00978	CON__P00978			913
		16.9632	17.927	17.6847	21.6767	18.277	19.0164	19.2821	19.3216	19.086	19.6205				5	5	2	9.8	9.8	4.5	68.964	0	29.594	423260	20	0.385909	0.327633	-0.759571	-0.818289	CON__Q2KJ62;CON__P01044-1	CON__Q2KJ62;CON__P01044-1			914
		18.2841	17.4886	17.0987	19.9748	18.2869	15.5157	17.4252	17.9929	17.3517	18.0324				4	1	1	7.3	1.9	1.9	68.709	0	4.3837	69224	3	0.191055	0.134657	0.963016	1.24384	CON__P01045-1	CON__P01045-1			915
		22.7234	22.9374	23.229	23.7599	22.0764	22.1355	22.3505	22.2704	22.4495	22.4161				8	8	7	85.9	85.9	79.6	15.184	0	49.767	5693400	94	0.0602021	0.0531606	0.620822	1.61727	CON__P01966	CON__P01966			916
		28.6825	29.0616	29.073	29.7595	29.0374	29.8119	30.5414	30.4297	31.3636	30.4473		+	I_NI	63	62	7	73.5	73.5	21	51.621	0	323.31	1237600000	1126	0.00174875	0.000640333	-1.396	-3.46157	CON__P02533;Q61782;CON__Q61782;CON__Q9D312;Q9D312	CON__P02533			917
		26.3671	26.9605	26.4998	27.1651	27.6929	26.7246	27.5461	26.6133	27.6949	27.5392				75	47	5	73	58.2	7.8	60.044	0	323.31	271750000	546	0.41142	0.445039	-0.286564	-0.665355	CON__P02538;Q9CV13;Q4L0E6;D3Z6R0	CON__P02538			918
		22.8987	23.0535	23.1819	25.4728	22.9602	20.5589	24.4276	21.2199	21.1536	22.8189				8	8	8	33.7	33.7	33.7	22.975	0	38.17	5438100	58	0.124213	0.0641495	1.47764	1.53867	CON__P02662	CON__P02662			920
		22.3953	22.3859	22.6199	23.4589	23.1201	18.8124	23.5819	20.1006	20.0518	22.5909				4	4	4	18.8	18.8	18.8	24.348	0	9.3408	2122600	16	0.0881167	0.037776	1.76848	1.74959	CON__P02663	CON__P02663			921
		23.2326	23.2317	23.2095	25.196	24.2685	22.6068	24.5821	21.2727	20.8048	22.2806				4	4	4	23.4	23.4	23.4	23.583	0	27.457	2169600	12	0.0829506	0.0376037	1.51832	1.75218	CON__P02666	CON__P02666			922
		24.0026	22.0089	22.1629	23.4586	21.8424	18.222	23.5982	19.2075	19.911	22.821				4	4	4	30.2	30.2	30.2	18.974	0	58.014	1465300	22	0.124529	0.0585025	1.94313	1.57662	CON__P02668	CON__P02668			923
		20.948	20.6395	22.3751	22.3102	19.9173	16.6623	16.5239	16.6248	15.989	15.9081		+	I_NI	9	9	9	18.4	18.4	18.4	67.011	0	45.684	676920	27	1.1136e-05	0	4.89644	8.05569	CON__P02672	CON__P02672			924
		21.3942	21.1176	22.2932	22.2209	20.6814	9.81241	15.9728	14.0571	15.7339	15.8034		+	I_NI	13	13	13	33.3	33.3	33.3	56.44	0	64.267	1195900	40	0.000321565	0	7.26555	5.54665	CON__P02676;Q3TGR2;Q8K0E8	CON__P02676			925
		21.9834	21.7041	22.483	22.8214	22.869	17.8848	22.2098	18.9656	18.4223	22.5221				7	7	7	37	37	37	18.281	0	56.995	2693700	56	0.0465631	0.0149434	2.37125	2.13945	CON__P02754	CON__P02754			926
		24.1123	24.3467	24.5299	24.4756	23.8498	21.8085	23.4085	23.4613	23.2728	24.1597				36	32	29	48.8	47.3	44.3	69.366	0	166.14	22749000	247	0.0333114	0.0179383	1.04071	2.05875	CON__P02768-1;K7R066	CON__P02768-1			927
		24.0266	24.2599	24.5444	27.9398	24.4447	29.2911	28.3971	28.2802	28.4023	28.2066		+	I_NI	62	62	57	80.4	80.4	77.8	69.293	0	323.31	259760000	560	0.00176795	0.000150725	-3.47236	-4.05767	CON__P02769	CON__P02769			928
		25.3061	26.2783	25.7182	26.2764	27.4881	25.7091	26.3012	25.8122	26.2088	26.4904				75	8	5	74.1	11.3	7.4	59.998	0	107.33	27451000	60	0.790103	0.836256	0.109092	0.21979	CON__P04259	CON__P04259			929
		29.4285	29.7936	30.0023	30.5083	29.0056	30.8494	31.2638	31.59	32.4359	31.1465		+	I_NI	82	76	56	73.1	73.1	63.4	66.017	0	323.31	5188000000	2531	0.0017842	0.000466819	-1.70944	-3.61692	CON__P04264;CON__H-INV:HIT000016045	CON__P04264			930
		20.5549	19.5818	21.3495	21.8817	20.6558	18.8027	18.4555	18.0174	18.196	18.909		+	I_NI	8	8	8	11.1	11.1	11.1	91.215	0	60.859	537460	22	0.000592052	2.94118e-05	2.32863	4.43174	CON__P06868;Q6TCI0;Q3V1T9;P20918	CON__P06868			932
		23.841	24.3226	23.9782	24.2872	27.282	20.8118	23.8273	22.7089	23.0424	22.7303				1	1	1	8.1	8.1	8.1	26.558	0	24.445	7113400	36	0.031053	0.0101767	2.11805	2.32493	CON__P07477	CON__P07477			933
		23.5759	23.9342	22.9849	23.7845	22.0537	18.696	23.3488	24.8876	22.2586	23.3451				25	10	8	47.2	24.5	20.2	44.091	0	21.432	3220800	36	0.50797	0.470629	0.759436	0.634986	CON__P08727	CON__P08727			934
		21.9024	22.1214	22.5345	23.5751	22.8394	18.9646	20.7888	20.8387	21.5818	20.4972		+	I_NI	16	3	3	22.4	7.5	7.5	51.417	0	5.8791	946960	12	0.00424985	0.000894737	2.06034	3.31291	CON__P08729;CON__Q3KNV1	CON__P08729;CON__Q3KNV1			935
		25.8304	26.5414	26.4978	26.6526	27.7828	26.8978	27.1433	25.8083	27.1063	26.7427				53	31	29	76.5	55.2	55.2	51.267	0	323.31	242080000	548	0.848533	0.882881	-0.0786503	-0.157715	CON__P08779;Q3SYP5;CON__Q9Z2K1;Q3ZAW8;Q9EQD7;Q9EQD6;CON__Q3ZAW8;Q9Z2K1;Q8C4P9;Q3UQC8;Q9WTL4	CON__P08779			937
		24.2438	24.2028	23.8953	24.6881	23.3323	17.0931	22.1815	26.7779	24.0944	24.0009				42	19	16	51.5	38.8	37.2	64.503	0	99.261	7586600	63	0.466649	0.39823	1.24288	0.719995	CON__P12035	CON__P12035			938
		23.2819	23.7146	24.2276	27.2927	23.5654	28.413	27.4643	27.4544	27.5536	27.4207		+	I_NI	12	12	12	37.3	37.3	37.3	38.418	0	323.31	64326000	147	0.00271056	0.000260652	-3.24476	-3.77631	CON__P12763;A0A338P692;A0A338P703;A0A338P7G1;A0A338P7H5;Q3UEK9;Q3UEK5;Q3TIU3;P29699	CON__P12763			939
		29.356	29.9857	30.1359	30.6656	29.6693	31.0813	31.6177	31.6944	32.2802	31.4264		+	I_NI	58	52	38	63.7	61	55.3	59.51	0	323.31	3745200000	1654	0.000506231	0.00011465	-1.65746	-4.18955	CON__P13645	CON__P13645			940
		23.7129	24.3157	22.4913	22.3749	22.3188	17.3492	21.2524	25.6	21.6492	25.6014				27	16	4	48.7	36.9	11.1	49.586	0	147.37	14685000	82	0.650672	0.643578	0.752273	0.442659	CON__P13646-1	CON__P13646-1			941
		27.9734	28.1993	28.4682	28.8944	27.862	28.4436	29.3948	29.4592	30.2387	29.271		+	I_NI	76	61	12	69.2	62.5	13.1	62.378	0	323.31	886730000	884	0.0130489	0.00769195	-1.08197	-2.4561	CON__P13647	CON__P13647			942
		20.5821	20.2776	21.3729	23.3686	21.1393	21.9279	21.8344	21.7965	21.8097	21.8687				19	19	19	61.9	61.9	61.9	30.276	0	119.5	6166500	90	0.383648	0.35517	-0.499349	-0.778068	CON__P15497;Q58EV2;Q3V2G1;Q00623	CON__P15497			943
		21.5478	22.7936	22.0741	21.9567	19.8769	16.0455	20.573	21.3604	20.4748	20.2146				27	12	6	45.4	27	16.4	49.167	0	76.018	1429900	45	0.108253	0.0485103	1.91619	1.65196	CON__P19012	CON__P19012			945
		23.1339	24.2308	23.3173	24.1111	24.4909	22.8786	23.568	23.5954	23.8226	27.6904				29	25	17	41.8	38.2	27.4	63.91	0	202.93	10690000	66	0.627332	0.634325	-0.454215	-0.45428	CON__P19013	CON__P19013			946
		24.694	25.2231	25.3487	25.8093	24.3911	23.4754	25.1221	24.7947	25.6168	24.3448				32	32	31	15.1	15.1	15.1	435.16	0	155.76	23627000	199	0.3665	0.353234	0.422487	0.780385	CON__P20930	CON__P20930			947
		19.7319	19.3219	20.0488	21.4154	19.712	18.8835	18.2682	18.611	18.3067	18.5545		+	I_NI	4	4	4	13	13	13	54.71	0	21.556	458140	9	0.00382669	0.00134507	1.52124	3.18142	CON__P28800	CON__P28800			948
		22.9802	22.9458	23.3519	26.0775	23.3936	25.9517	25.3829	25.3331	25.4749	25.221		+	I_NI	18	18	18	35.3	35.3	35.3	46.103	0	216.96	47861000	190	0.021179	0.00773425	-1.72293	-2.45221	CON__P34955	CON__P34955			949
		29.02	29.4081	29.6417	30.462	28.8032	30.7277	30.9842	31.2013	31.8308	30.9105		+	I_NI	64	64	63	76.4	76.4	76.4	62.129	0	323.31	3080300000	1818	0.001336	0.000329298	-1.66389	-3.73216	CON__P35527	CON__P35527			950
		29.552	29.9958	30.4797	30.9433	29.6594	31.5499	31.9811	32.1688	32.9424	31.8799		+	I_NI	87	87	1	96.6	96.6	5.6	65.865	0	323.31	3387500000	2009	0.000471552	2.86738e-05	-1.9784	-4.40571	CON__P35908	CON__P35908			951
		25.5311	26.3201	26.9804	27.1549	25.4419	25.6625	26.421	27.2995	27.9797	26.8385				87	1	1	96.6	4.7	4.7	65.432	0	107.1	37124000	28	0.324989	0.28804	-0.554534	-0.881874	CON__P35908v2	CON__P35908v2			952
		19.8675	19.5089	20.1896	22.2873	19.511	20.8447	20.7287	20.306	20.3398	20.4855				10	10	10	26	26	26	52.347	0	27.36	1172600	26	0.626703	0.659012	-0.268058	-0.425441	CON__P41361;Q543J5;P32261;A0A0A6YXS8;A0A0A6YX49;A0A0A6YWH7	CON__P41361			953
		23.5242	23.0426	21.4778	22.0319	21.4428	12.5162	20.0426	23.1202	21.5791	18.8894				45	4	0	37.3	3.8	0	59.334	0	9.4473	1240100	14	0.139028	0.0608442	3.07436	1.55956	P50446;CON__P50446;Q9CV72	P50446;CON__P50446;Q9CV72	Keratin, type II cytoskeletal 6A	Krt6a;Krt6b	955
		18.3473	17.4945	17.4826	19.4904	17.5752	18.4706	18.2662	18.0019	17.8725	18.1878				5	5	5	10.9	10.9	10.9	51.723	0	6.8118	240330	5	0.843863	0.879488	-0.0817772	-0.162918	CON__P50448	CON__P50448			956
		21.5016	19.876	21.9919	21.6811	21.445	15.0773	16.3523	16.5839	16.2607	17.0114		+	I_NI	18	6	1	29.6	10.3	2.8	55.802	0	11.774	454040	14	6.79133e-06	0	5.04202	8.55462	CON__P78386	CON__P78386			957
		25.1524	25.7369	25.2169	26.0756	26.5331	25.3976	25.7796	24.4912	25.9881	25.6048				53	28	7	73.8	50.2	15.7	48.105	0	323.31	63067000	313	0.452049	0.482197	0.290685	0.621468	CON__Q04695	CON__Q04695			960
		20.4282	21.3142	21.3983	25.287	21.4542	24.666	24.5089	24.4302	24.4279	24.4052		+	I_NI	40	40	40	65.1	65.1	65.1	77.738	0	323.31	29070000	242	0.0182974	0.00517035	-2.51127	-2.64355	CON__Q0IIK2;CON__Q29443	CON__Q0IIK2;CON__Q29443			961
		21.7613	21.3507	21.4057	21.1133	21.3113	20.1549	20.1278	19.9412	20.1416	19.7121		+	I_NI	6	6	6	7.6	7.6	7.6	99.536	0	8.8029	733490	19	7.74529e-06	0	1.37295	5.82691	CON__Q0V8M9;A0A2I3BRQ3;Q61704	CON__Q0V8M9			962
		22.4342	21.9271	22.9678	23.0426	22.878	18.6948	19.6277	19.9672	20.3012	19.8004		+	I_NI	20	16	5	44.3	39.9	9.2	46.213	0	116.65	3115400	79	2.37278e-05	0	2.97166	6.73072	CON__Q14525;CON__Q92764;CON__Q6IFU5	CON__Q14525			964
		19.9374	20.7564	21.0878	22.1092	20.2094	9.48537	16.1644	15.8622	14.4499	13.4048		+	I_NI	10	4	3	21.9	10	6.7	50.319	0	14.83	266850	11	0.000573474	4.57143e-05	6.94667	5.09683	CON__Q14532	CON__Q14532			965
		22.6953	21.7184	22.5671	22.9266	22.89	18.3307	19.5484	19.724	20.157	19.8157		+	I_NI	19	16	0	35	31.5	0	54.971	0	91.614	3032100	72	4.49739e-05	0	3.0443	6.31468	CON__Q14533	CON__Q14533			966
		24.7173	25.6688	25.9396	26.6269	25.4221	23.5067	25.2089	27.2503	27.0041	25.2467				16	6	4	21.1	11.9	7.8	55.877	0	41.461	24598000	60	0.967504	0.972841	0.0315968	0.0370966	CON__Q14CN4-1;CON__REFSEQ:XP_092267	CON__Q14CN4-1			968
		21.7378	21.6193	22.9893	22.742	22.4561	17.5463	19.2636	19.5508	20.1589	19.3143		+	I_NI	18	4	2	41.8	13	6.2	47.237	0	54.781	929230	30	0.000281492	4.73373e-05	3.14213	5.1261	CON__Q9UE12;CON__Q15323	CON__Q9UE12;CON__Q15323			969
		18.6834	17.194	19.1674	18.3946	18.3092	16.8026	17.8404	17.1532	17.2104	17.6305				2	2	2	3.2	3.2	3.2	65.056	0	3.7293	88325	4	0.0256428	0.0144491	1.02227	2.15778	CON__Q1RMK2	CON__Q1RMK2			970
		17.1428	17.7268	17.057	22.3215	17.5791	19.827	19.6473	19.7742	19.6452	20.0501				9	9	9	25.8	25.8	25.8	53.553	0	75.838	811840	26	0.192396	0.120395	-1.42331	-1.29409	CON__Q2KJF1	CON__Q2KJF1			972
		17.8258	18.0399	20.0892	21.5601	18.4817	19.4199	19.5179	18.7733	18.9144	18.6182	+			31	31	31	23	23	23	187.37	0	94.448	2097700	77	0.842346	0.86621	0.150616	0.180795	CON__Q2UVX4;P01027	CON__Q2UVX4			973
		20.1808	21.1334	21.4849	21.221	20.5631	14.7128	17.3362	19.2687	18.5579	18.215		+	I_NI	3	3	3	7.4	7.4	7.4	57.407	0	15.636	221250	10	0.00396035	0.000453333	3.29853	3.56587	CON__Q3MHH8;Q99KE6;P00687;Q61299;Q61298;Q8C5B4;P00688	CON__Q3MHH8;Q99KE6;P00687	Alpha-amylase;Alpha-amylase 1	Amy1	976
		16.868	18.4992	18.4375	16.5704	17.377	19.1026	19.7759	19.773	19.4929	19.2141		+	I_NI	2	2	2	4.2	4.2	4.2	61.998	0.0089021	2.0702	179870	2	0.00181721	0.000389549	-1.92129	-3.69419	CON__Q3MHN2	CON__Q3MHN2			977
		16.5037	18.3681	18.0788	22.9897	17.3468	20.9938	20.0169	21.1233	21.2085	20.1806				10	10	10	34.2	34.2	34.2	53.341	0	52.236	1522400	39	0.114972	0.0517846	-2.04716	-1.62776	CON__Q3MHN5;CON__ENSEMBL:ENSBTAP00000018229	CON__Q3MHN5;CON__ENSEMBL:ENSBTAP00000018229			978
		23.587	23.3532	24.2128	24.6814	23.4526	23.6219	23.3696	23.3196	23.2476	23.3137				10	10	4	56.2	56.2	27.9	22.06	0	114.27	5656500	76	0.103346	0.110137	0.482926	1.33136	CON__Q3SX09;A8DV59	CON__Q3SX09			979
		21.6695	21.946	22.3667	22.3893	18.0068	18.858	20.6418	21.0247	21.1604	20.7432				13	2	2	17.7	3.6	3.6	85.686	0	13.816	596570	15	0.419123	0.360684	0.79002	0.768849	CON__Q3SX14	CON__Q3SX14			980
		17.5851	17.9988	18.346	22.8423	18.0497	20.1411	20.4647	20.3812	19.5264	20.4913				16	16	16	31	31	31	68.587	0	84.038	1747900	45	0.248439	0.173271	-1.23658	-1.13094	CON__Q3SZ57	CON__Q3SZ57			981
		18.0602	20.5994	17.912	20.6601	18.7735	16.892	17.1067	16.7215	17.0616	17.7016		+	I_NI	5	5	5	16.7	16.7	16.7	45.456	0	10.486	243550	10	0.00972811	0.00280495	2.10437	2.90777	CON__Q3SZH5	CON__Q3SZH5			982
		15.4174	17.0157	18.3484	22.7422	18.1091	20.2843	20.9613	20.6837	20.6114	20.1851				8	8	8	35.1	35.1	35.1	23.182	0	23.027	1805200	35	0.108253	0.0462119	-2.2186	-1.6716	CON__Q3SZR3	CON__Q3SZR3			983
		19.6406	19.744	17.4948	22.464	17.5259	21.957	21.4547	22.1967	21.6903	21.5051				7	7	7	18	18	18	52.295	0	24.206	1456400	25	0.0325301	0.010067	-2.38689	-2.32972	CON__Q3SZV7	CON__Q3SZV7			984
		18.224	17.9441	18.7734	21.0688	17.8813	19.0752	18.577	18.4535	18.0025	18.896				7	7	7	8	8	8	101.51	0	18.136	521790	25	0.782752	0.812631	0.177485	0.245699	CON__Q3T052	CON__Q3T052			985
		17.802	17.1827	17.5939	20.8451	16.5773	17.5203	18.2269	18.458	18.317	18.1022				4	4	4	21.7	21.7	21.7	26.133	0	19.189	331460	16	0.873569	0.892315	-0.12467	-0.145169	CON__Q3Y5Z3	CON__Q3Y5Z3			986
		20.4771	20.3806	21.2278	20.4951	17.9733	18.7764	17.95	17.8152	17.2118	18.4531		+	I_NI	2	2	2	4.8	4.8	4.8	54.099	0	7.8811	234400	10	0.0100678	0.00294351	2.06945	2.88388	CON__Q3ZBS7	CON__Q3ZBS7			987
		17.5238	19.157	19.56	23.3113	19.6	22.2488	22.2262	21.5777	22.1946	21.7389				8	8	8	28.4	28.4	28.4	42.663	0	21.862	2578300	32	0.0538735	0.0184693	-2.1668	-2.04507	CON__Q58D62	CON__Q58D62			988
		25.5684	26.1598	26.5691	26.8752	25.2952	24.9763	26.5886	26.694	26.602	26.0855				32	32	30	25.5	25.5	25.3	248.07	0	323.31	50512000	340	0.832106	0.868216	-0.095742	-0.178256	CON__Q5D862	CON__Q5D862			989
		21.7462	21.962	20.0602	22.6328	19.4742	14.3663	19.714	19.0393	18.6816	20.1432				31	14	9	42.1	26.5	17.8	57.809	0	28.065	1128000	28	0.0485654	0.0148251	2.78618	2.14563	CON__Q5XKE5	CON__Q5XKE5			990
		22.3864	23.0736	19.3251	18.6245	21.8226	7.63378	14.4346	23.3464	20.2543	23.3362				30	2	0	37.6	1.8	0	50.133	0	4.1878	938120	10	0.331866	0.227957	3.2454	1.00103	Q6IFX2;CON__Q6IFX2;Q9CWC9	Q6IFX2;CON__Q6IFX2	Keratin, type I cytoskeletal 42	Krt42	993
		19.3421	18.8773	23.5622	21.6514	22.0136	13.9848	16.0897	15.7544	15.9477	16.8643		+	I_NI	30	19	15	46.7	39.7	33.2	64.895	0	88.248	983950	26	0.000648957	3.92157e-05	5.36113	4.90272	CON__Q9NSB2;CON__Q6ISB0	CON__Q9NSB2;CON__Q6ISB0			995
		23.6671	24.1448	24.5428	24.7798	23.7093	21.7645	23.4683	23.7091	24.2398	23.5055				32	32	31	54.9	54.9	54.9	50.525	0	265	29966000	260	0.115979	0.0808518	0.831314	1.45429	CON__Q6KB66-1;CON__Q0VBK2;Q0VBK2;A0A2R8VHR6;Q3TBQ1	CON__Q6KB66-1			996
		21.2878	19.8192	19.6199	21.3562	19.994	16.0043	15.4987	17.0559	16.9462	13.904		+	I_NI	18	2	0	34.1	1.8	0	54.195	0.0012924	2.9942	103750	2	0.000166959	0	4.5336	5.77183	CON__Q6NT21;CON__P78385	CON__Q6NT21;CON__P78385			997
		24.8058	25.1991	25.5151	25.891	24.2822	23.3608	24.9915	25.1807	25.6147	24.9895				36	30	30	49.3	43.4	43.4	56.964	0	323.31	54170000	283	0.530379	0.553216	0.311209	0.541634	CON__Q8N1N4-2;CON__Q7RTT2	CON__Q8N1N4-2;CON__Q7RTT2			999
		21.9248	23.855	22.4257	23.8041	21.1507	17.2202	19.9744	20.2265	15.4721	22.3158		+	I_NI	11	9	1	19.8	17.9	2.6	49.823	0	25.152	1322700	21	0.025957	0.00638452	3.59023	2.53468	CON__Q7Z3Y8;Q8VCW2	CON__Q7Z3Y8			1000
		24.7606	25.6945	25.5996	26.0308	24.67	23.341	24.671	25.5381	24.939	24.4232				44	36	32	55.7	50.7	43.1	61.802	0	317.24	66097000	304	0.126758	0.093555	0.768642	1.39488	CON__Q7Z794	CON__Q7Z794			1003
		27.6069	27.7727	28.085	28.4391	26.8924	27.8321	28.8035	28.247	29.0574	27.9837				26	26	26	21.4	21.4	21.4	282.39	0	323.31	162200000	349	0.112109	0.0954725	-0.625497	-1.38864	CON__Q86YZ3	CON__Q86YZ3			1004
		21.987	21.3341	22.3975	22.1783	22.8903	16.1955	18.7572	18.579	19.4628	19.0203		+	I_NI	19	9	4	36.2	14.4	7.6	49.411	0	19.864	1051900	35	0.000323989	4.90798e-05	3.7545	5.17204	CON__Q8IUT8;CON__O76011	CON__Q8IUT8;CON__O76011			1006
		19.8698	21.7681	22.0234	22.97	22.589	18.641	20.8248	18.473	21.249	20.5532				8	1	1	13	1.8	1.8	53.511	0.0094675	2.0613	432550	2	0.0431121	0.015194	1.89586	2.13107	CON__Q99456;Z4YJD9;Q64291	CON__Q99456			1010
		22.7038	23.3313	23.5922	23.7413	22.8367	20.2119	22.2012	22.3485	22.7987	22.2336				28	27	24	66.6	64.5	57.3	48.131	0	200.99	10463000	186	0.0317791	0.0144192	1.28232	2.15943	CON__Q9C075;Q8CB30;Q544I8;CON__Q99PS0;Q99PS0;Q3ULX3	CON__Q9C075			1011
		17.9907	17.5168	19.4145	22.4121	16.9216	20.2252	20.6171	20.6405	20.5295	20.5732				15	15	15	18.8	18.8	18.8	106.19	0	77.992	2166500	62	0.128826	0.0643621	-1.66594	-1.53718	CON__Q9TRI1;Q8K016;G3X977;Q61703;Q3UEG7	CON__Q9TRI1			1014
		18.2026	18.1584	16.7241	21.921	18.787	17.4396	18.2561	17.9869	16.5029	18.1875				9	3	3	20.2	8.8	8.8	46.203	0	8.2478	297560	13	0.272657	0.200319	1.08403	1.06252	CON__Q9TTE1	CON__Q9TTE1			1015
		22.1551	21.8263	21.5496	24.5735	22.0275	23.8821	23.1118	23.1109	23.1774	23.1648				12	12	5	32.9	32.9	13.9	46.897	0	30.504	3154100	44	0.166052	0.120252	-0.862986	-1.29515	CON__REFSEQ:XP_001252647	CON__REFSEQ:XP_001252647			1016
		20.9506	20.6196	21.8248	22.1342	20.6716	15.6455	15.4768	16.1837	17.4286	11.8503		+	I_NI	9	2	2	14.9	2.5	2.5	53.728	0	4.3486	208670	8	0.000312605	5.92593e-05	5.92319	5.47326	CON__REFSEQ:XP_986630;Q61897	CON__REFSEQ:XP_986630;Q61897	Keratin, type I cuticular Ha3-II	Krt33b	1017
		17.321	17.2412	17.8582	17.1386	18.2173	14.9545	16.0391	15.7776	16.3917	16.4666		+	I_NI	1	1	1	21.2	21.2	21.2	9.0699	0	3.3577	31917	2	0.00142974	0.000406619	1.62937	3.68286	Q99KV4;D0EW11;Q8K5B2	Q99KV4;D0EW11;Q8K5B2	Multiple coagulation factor deficiency protein 2 homolog	Mcfd2	1018
		18.5417	18.6012	18.22	18.6145	18.8449	17.6832	17.4796	17.2636	17.5497	17.0249		+	I_NI	5	5	5	5.9	5.9	5.9	115.98	0	11.761	220840	9	6.33225e-05	3.1746e-05	1.16428	4.59667	D2CGM5;D2CGM4;Q8R5F7;Q3TGP5;Q3U605;Q3UE16;Q3U0Y5	D2CGM5;D2CGM4;Q8R5F7;Q3TGP5	Interferon-induced helicase C domain-containing protein 1	Ifih1	1019
		25.9254	25.9774	26.0224	26.4025	25.8167	28.9182	27.9418	27.9117	28.1605	27.9575		+	I_NI	21	21	17	61.6	61.6	55.6	35.81	0	323.31	155460000	361	8.41073e-06	0	-2.14907	-6.83018	P16858;D2KHZ9;A0A1D5RLD8;A0A0A0MQF6;S4R1W1;S4R257;Q3TUZ9;Q4VBD1;Q6IWE3;V9GX06;Q2VWQ4;W8QM43;V9GXA7;S4R1N5;A0A0R4J0X7;Q8CEV2;Q3V2I5;V9GXK0;S4R2G5;Q64467	P16858;D2KHZ9;A0A1D5RLD8;A0A0A0MQF6;S4R1W1;S4R257	Glyceraldehyde-3-phosphate dehydrogenase	Gapdh;GAPDH;Gm3839	1020
		19.0394	17.8651	19.0302	19.5136	18.255	19.1007	19.4541	19.2284	19.6136	18.8374				3	3	3	30.2	30.2	30.2	11.072	0	5.1847	240610	8	0.160328	0.153343	-0.506186	-1.18518	D3YTP8;Q9D181;Q9CY46;Q9QXA5;A0A1B0GRR9;A0A1B0GQZ9	D3YTP8;Q9D181;Q9CY46;Q9QXA5;A0A1B0GRR9	U6 snRNA-associated Sm-like protein LSm4	Lsm4	1021
		19.8034	19.9674	19.8081	17.0776	19.9934	18.7763	19.0625	19.4702	19.1716	19.559				4	3	3	12.4	10.5	10.5	46.27	0	17.996	274620	15	0.839144	0.867676	0.122033	0.178949	D3YTQ3;F6VQH5;Q9Z130	D3YTQ3;F6VQH5;Q9Z130	Heterogeneous nuclear ribonucleoprotein D-like	Hnrnpdl	1022
		21.1892	20.9588	20.3712	21.099	21.4948	21.2291	20.7733	20.7429	20.8835	20.649				4	4	4	50	50	50	13.742	0	41.356	1015100	15	0.450645	0.556959	0.167037	0.537728	D3YTQ9;Q3UK70;P62843;Q3UXS6	D3YTQ9;Q3UK70;P62843;Q3UXS6	40S ribosomal protein S15	Rps15	1023
		20.7749	21.0932	20.9095	20.8937	20.8342	20.7678	20.246	20.3537	20.4437	20.3996				6	6	6	25.9	25.9	25.9	19.569	0	13.215	1184600	30	0.00210523	0.0115592	0.458942	2.26243	D3YWT0;D3Z569;D3YTS1;Q9R0P6;Q6PET3	D3YWT0;D3Z569;D3YTS1;Q9R0P6;Q6PET3	Signal peptidase complex catalytic subunit SEC11;Signal peptidase complex catalytic subunit SEC11A	Sec11a	1024
		18.9831	17.2122	18.8459	18.7673	19.3786	19.2187	18.7009	18.7619	18.6858	17.9904				6	6	6	23	23	23	34.376	0	21.91	412750	12	0.937294	0.951797	-0.0341179	-0.0655756	Q8K2T1;D3YU12;G5E8S7	Q8K2T1;D3YU12;G5E8S7	NmrA-like family domain-containing protein 1	Nmral1	1025
		17.0299	19.9008	19.1405	19.3322	17.7752	19.4416	18.4947	18.6814	18.2458	18.5802				8	8	8	18.7	18.7	18.7	62.907	0	21.409	280330	12	0.928007	0.944778	-0.0530388	-0.0792981	Q8VCM8;D3YU17;F6S731	Q8VCM8;D3YU17	Nicalin	Ncln	1026
		18.0243	17.8093	17.4864	17.7576	18.0905	19.2365	18.2891	18.9259	18.9631	19.7484		+	I_NI	8	8	8	19.6	19.6	19.6	49.913	0	23.317	583590	26	0.00173064	0.000853333	-1.19898	-3.3302	D3YUM1;Q91YT0;D3Z1U9;D6RG60;A0A494BAS8;D3YXX5;D3Z0K1	D3YUM1;Q91YT0;D3Z1U9	NADH dehydrogenase [ubiquinone] flavoprotein 1, mitochondrial	Ndufv1	1027
		18.9208	16.3446	17.6044	17.788	17.2543	14.6975	16.5786	16.8032	16.7243	16.7483				1	1	1	5.9	5.9	5.9	22.422	0.0031726	2.7288	38127	3	0.0600105	0.0282308	1.27202	1.86764	D6RCX5;D3Z0X8;D3YW54;Q9CWE0	D6RCX5;D3Z0X8;D3YW54;Q9CWE0	Mitochondrial fission regulator 1-like	Mtfr1l	1029
		20.5274	20.5468	20.8242	20.6814	20.6971	19.4055	19.9387	20.1631	20.0576	20.0943		+	I_NI	2	2	2	40.4	40.4	40.4	6.1421	0.0034559	2.6079	490910	5	0.00115827	0.00265415	0.723509	2.92993	H7BWZ1;D3YW97;P61961	H7BWZ1;D3YW97;P61961	Ubiquitin-fold modifier 1	Ufm1	1030
		17.8701	20.0182	20.7498	19.6724	19.8846	18.6754	19.0482	19.1035	19.4725	18.862				2	2	2	9.4	9.4	9.4	30.062	0	7.8858	283160	10	0.256216	0.220431	0.606695	1.01766	D3YWD5;Q9D2V8;D6RI23;A0A0J9YVE9;A0A0J9YUD0;D3YYM9	D3YWD5;Q9D2V8;D6RI23;A0A0J9YVE9;A0A0J9YUD0;D3YYM9	Major facilitator superfamily domain-containing protein 10	Mfsd10	1031
		17.6803	17.8813	16.4762	16.3854	17.7555	16.4062	16.5321	16.5202	16.5422	16.5205				3	3	3	13	13	13	35.181	0	16.318	73674	3	0.058345	0.0437305	0.731494	1.69551	D3YWT1;D3Z3N4	D3YWT1;D3Z3N4		Hnrnph3	1033
		20.0927	20.0774	19.9915	19.8654	18.146	21.0461	21.2673	21.379	21.4068	21.2836		+	I_NI	3	3	3	30.1	30.1	30.1	8.0252	0	12.308	617220	8	0.00253052	0.000697769	-1.64199	-3.42301	D3Z7P2;D3Z3Z2;D3YX08;D3Z0I8;Q3UBX0	D3Z7P2;D3Z3Z2;D3YX08;D3Z0I8;Q3UBX0	Transmembrane protein 109	Tmem109	1034
		17.8887	19.4042	19.3173	16.5704	18.0749	19.526	18.8125	18.9994	19.204	19.0371				3	3	3	10	10	10	38.945	0	8.3755	305950	5	0.145227	0.102296	-0.864687	-1.36001	D3YX28;D3YX27;Q3TXN0;Q80V84;Q3UJR3;Q9JIY5;F6TCV0;F6XUR8;S4R1B3	D3YX28;D3YX27;Q3TXN0;Q80V84;Q3UJR3;Q9JIY5;F6TCV0	Serine protease HTRA2, mitochondrial	Htra2	1035
		18.5854	19.2976	19.245	19.0854	18.314	18.8516	18.5523	18.6164	17.947	18.8453				6	6	4	8.6	8.6	6.1	105.1	0	12.434	301370	17	0.215312	0.244307	0.342963	0.966443	D3YXK2;S4R1M2;S4R2Q5	D3YXK2;S4R1M2	Scaffold attachment factor B1	Safb	1036
		17.8285	17.7142	17.7228	17.4293	18.4303	17.6108	17.11	17.4094	17.2656	17.4911				5	5	5	12.7	12.7	12.7	64.061	0	39.663	177430	14	0.0434526	0.0607189	0.447634	1.56061	Q91WT8;D3YXZ5;D3Z113	Q91WT8;D3YXZ5;D3Z113	RNA-binding protein 47	Rbm47	1037
		17.1911	16.8592	17.7001	17.7204	19.8274	20.0984	18.9448	18.5313	18.6892	17.9256				2	2	2	23.9	23.9	23.9	10.384	0	4.3326	315170	9	0.158518	0.10742	-0.978218	-1.34183	D3YY73;D3Z2N9;Q4FZH3;E9Q317;O55128	D3YY73;D3Z2N9;Q4FZH3;E9Q317;O55128	Histone deacetylase complex subunit SAP18	Sap18;Gm10094	1039
		22.4652	22.387	22.3181	22.2037	22.5536	22.5279	22.5463	22.556	22.6768	22.6595				10	10	7	31.8	31.8	23.7	22.954	0	20.452	3988200	53	0.0152678	0.13573	-0.207807	-1.2398	D3YYE1;D3Z7M9;O35381;F6UFG6;Q64G17	D3YYE1;D3Z7M9;O35381;F6UFG6	Acidic leucine-rich nuclear phosphoprotein 32 family member A	Anp32a	1040
		19.1881	19.6724	18.0545	17.6025	17.4688	18.259	18.3468	18.7625	18.7392	18.7565				2	2	1	11.5	11.5	7.7	29.425	0	14.531	158900	8	0.708662	0.752922	-0.175542	-0.317269	D3YYK8;E9Q6X0;Q8R001	D3YYK8;E9Q6X0;Q8R001	Microtubule-associated protein RP/EB family member 2	Mapre2	1041
		21.5442	21.5219	21.4109	20.8263	21.3523	20.7342	21.0221	21.0148	21.1264	21.1114				6	6	6	20.1	20.1	20.1	38.139	0	73.316	1632900	36	0.0578516	0.112275	0.329364	1.32348	D3YYR5;Q9Z256;D3Z5U5;Q9Z257;Q3UCX4;Q3TR36;Q9JJX6;A0A0G2JEP2;J9TN51;Q9WUN9	D3YYR5;Q9Z256;D3Z5U5;Q9Z257;Q3UCX4;Q3TR36;Q9JJX6	P2X purinoceptor;P2X purinoceptor 4	P2rx4	1042
		22.4894	23.1929	22.0127	22.4711	23.0726	19.1483	20.9776	21.0746	21.4757	20.9338		+	I_NI	2	1	1	12.9	6.8	6.8	16.818	0.004949	2.4804	764070	9	0.00302029	0.000651546	1.92575	3.4441	D3YZ06;Q545F4;P14602	D3YZ06;Q545F4;P14602	Heat shock protein beta-1	Hspb1	1044
		16.6375	18.424	18.617	18.3952	17.839	20.1723	20.0018	19.3854	20.0228	19.3668		+	I_NI	20	20	20	13.1	13.1	13.1	212.33	0	46.364	946420	45	0.00192834	0.000468966	-1.80727	-3.62111	D3YZ62;D3Z4J3;Q99104;B8JK05;F6TDE5;F6Z2S4;D3Z135;A0A1L1SUF0;Q8BWY8;E9Q1F5;G5E8G6;G3X9Y9;P21271	D3YZ62;D3Z4J3;Q99104	Unconventional myosin-Va	Myo5a	1045
		17.1141	17.4069	17.6589	20.1294	17.2058	16.5693	17.7616	17.775	18.1473	18.0427				3	3	3	4.2	4.2	4.2	86.202	0	5.8622	145260	3	0.709332	0.739208	0.243843	0.333485	D3YZ98;E9QLS6;Q6PF93;E9Q824	D3YZ98;E9QLS6;Q6PF93;E9Q824	Phosphatidylinositol 3-kinase;Phosphatidylinositol 3-kinase catalytic subunit type 3	Pik3c3	1046
		20.2781	20.4355	20.3554	20.2731	20.3297	19.7208	19.7276	19.7358	19.8002	19.6697		+	I_NI	6	6	6	16.6	16.6	16.6	59.699	0	34.227	709650	18	1.71446e-07	2.9304e-05	0.603515	4.42931	Q3TZI3;E9Q4Q2;D3YZC9;D3YZD0;Q3UK67;Q3UI45;Q64213;D3YVH4;F8WHF9;D6RDB7	Q3TZI3;E9Q4Q2;D3YZC9;D3YZD0;Q3UK67;Q3UI45;Q64213;D3YVH4	Splicing factor 1	Sf1	1047
		19.5723	19.1699	18.1123	19.1562	18.1432	18.8928	19.0936	18.4118	18.8072	18.5195				2	2	2	28.6	28.6	28.6	7.5567	0	5.0558	241280	7	0.796415	0.848416	0.0857891	0.203475	D3YZX8;Q5EAT0;P49962;Q3UIK3	D3YZX8;Q5EAT0;P49962;Q3UIK3	Signal recognition particle 9 kDa protein	Srp9	1048
		21.6722	21.9509	21.8919	21.8142	21.5986	22.4685	22.3171	22.3774	22.1918	22.1713		+	I_NI	5	5	5	25	25	25	21.276	0	16.739	1464100	29	0.000323456	0.00340486	-0.519681	-2.78476	E9Q7G1;D3YZZ5	E9Q7G1;D3YZZ5		Tmed7	1049
		20.3516	20.6089	20.3125	20.5459	19.8628	21.0011	20.5025	20.6731	20.5537	20.6804				18	18	15	29.6	29.6	25.6	78.034	0	49.124	2038800	53	0.0589131	0.106511	-0.34582	-1.34493	D3Z041;P41216;D3Z457;D3YVF6;F6WNZ2;A0A1B0GRS8	D3Z041;P41216	Long-chain-fatty-acid--CoA ligase 1	Acsl1	1050
		18.1289	17.6905	16.8595	18.1723	18.2159	18.9535	17.8274	17.386	17.2371	17.7724				9	9	9	11.7	11.7	11.7	114.77	0	22.409	381270	16	0.957228	0.966604	-0.0218891	-0.0441698	D3Z061;Q8C7R4	D3Z061;Q8C7R4	Ubiquitin-like modifier-activating enzyme 6	Uba6	1051
		17.5309	17.5571	17.9095	17.0513	17.2605	16.055	14.0921	15.3075	15.8864	14.5692		+	I_NI	2	2	2	11.1	11.1	11.1	26.028	0	4.5069	38669	2	0.000483528	3.00752e-05	2.27982	4.52546	D3Z0D8;Q3THV8;P11157;F6RUC3	D3Z0D8;Q3THV8;P11157;F6RUC3	Ribonucleoside-diphosphate reductase subunit M2	Rrm2	1052
		17.5784	19.4288	17.6489	16.4031	18.821	18.7279	19.7026	19.4071	19.2757	19.7543				8	8	8	31	31	31	33.591	0	23.913	516240	20	0.0368864	0.0155944	-1.39749	-2.12133	D3Z0F5;Q3UIT2;O88545;F6QK86	D3Z0F5;Q3UIT2;O88545	COP9 signalosome complex subunit 6	Cops6	1053
		20.4211	20.3894	18.1555	19.8048	20.9163	20.0992	20.1439	20.1186	20.0804	20.0858				4	4	4	20.6	20.6	20.6	20.375	0	14.331	462480	13	0.734735	0.774344	-0.168137	-0.290302	Q9D9P1;Q91VG6;D3Z0L4;Q9CRB9;S4R238	Q9D9P1;Q91VG6;D3Z0L4;Q9CRB9;S4R238	MICOS complex subunit Mic19	Chchd3	1054
		21.4432	21.4155	21.2233	20.9188	21.1351	21.0806	20.9801	20.8664	21.0913	21.1047				3	3	3	14.2	14.2	14.2	27.372	0	19.801	912170	21	0.0936193	0.237149	0.202554	0.981022	D3Z0S6;Q9CXX7;Q62189;D6RI83	D3Z0S6;Q9CXX7;Q62189;D6RI83	U1 small nuclear ribonucleoprotein A	Snrpa	1056
		18.8197	18.1499	18.4099	16.3403	17.5825	16.2175	16.392	16.3171	16.5092	16.3248		+	I_NI	2	2	2	6.2	6.2	6.2	37.166	0	4.2302	67544	2	0.00822453	0.00318464	1.50834	2.83279	D3Z132;Q5U4D9	D3Z132;Q5U4D9	THO complex subunit 6 homolog	Thoc6	1058
		17.5075	18.9236	17.159	18.7459	18.4931	19.2268	18.9474	19.007	18.6395	18.8677				10	7	4	13.5	9.9	5.7	103.87	0	17.782	369810	13	0.0666615	0.0471055	-0.771846	-1.66415	D3Z2E7;E9Q3L4;A0A1Z3MI09;E9QAN9;A0A1Z3MI20	D3Z2E7;E9Q3L4		AI607873	1060
		18.4288	17.5207	18.6396	17.8807	18.3592	16.6994	17.0132	16.4431	16.607	16.6681		+	I_NI	6	6	4	6.3	6.3	4.2	148	0	13.45	123440	9	0.000167145	3.125e-05	1.47965	4.57026	D3Z3M7;D3Z2Z1;F8WIA1;Q922J3;F6RCU2;Q8C0S5;Q9QZF4;F7CB97;F6RAY2	D3Z3M7;D3Z2Z1;F8WIA1;Q922J3;F6RCU2;Q8C0S5	CAP-Gly domain-containing linker protein 1	Clip1	1063
		20.4941	20.8659	20.3293	20.1797	20.6082	20.8305	21.3476	21.4309	21.3751	21.4358		+	I_NI	6	6	6	32.2	32.2	32.2	25.37	0	43.57	1132600	38	0.00135654	0.0023756	-0.78854	-2.98351	D3Z315;Q9D1J2;O89079;F6YFR7;E9Q6I5;F6XIG5	D3Z315;Q9D1J2;O89079;F6YFR7	Coatomer subunit epsilon	Cope	1064
		18.6236	17.3864	18.0799	17.135	17.4858	17.232	16.4548	16.5869	16.6255	16.7595		+	I_NI	4	4	4	6	6	6	84.715	0	7.0577	93484	5	0.00997591	0.00672443	1.0104	2.51982	Q3TBD4;D3Z390;Q921C5;A0A1Y7VIQ5	Q3TBD4;D3Z390;Q921C5	Protein bicaudal D homolog 2	Bicd2	1065
		18.5023	17.4217	18.5373	16.3572	19.0255	16.4224	17.3982	17.2753	17.3686	17.3084				3	3	3	22.1	22.1	22.1	21.919	0	3.8501	102900	6	0.152387	0.112068	0.814228	1.32438	D3Z3A0;Q8BVM6;Q9DCL8;Q9CT86	D3Z3A0;Q8BVM6;Q9DCL8;Q9CT86	Protein phosphatase inhibitor 2	Ppp1r2	1066
		19.1419	17.8327	17.5885	16.3356	18.0871	16.6088	15.4392	15.5389	15.5676	15.5491		+	I_NI	2	2	2	7.4	7.4	7.4	46.449	0	17.705	54343	3	0.0034256	0.000696356	2.05646	3.42024	D3Z3F1;Q9D824	D3Z3F1;Q9D824	Pre-mRNA 3-end-processing factor FIP1	Fip1l1	1067
		17.5576	17.2433	18.293	16.9241	16.765	17.3572	17.5033	18.0905	18.1364	17.916				2	2	2	5.4	5.4	5.4	42.06	0	3.3222	145690	7	0.194039	0.194943	-0.444051	-1.07459	D3Z3J6;G3UYE5;F6Y616;Q8VE62	D3Z3J6;G3UYE5;F6Y616;Q8VE62	Polyadenylate-binding protein-interacting protein 1	Paip1	1068
		17.9281	17.2206	17.9702	17.3938	17.7776	18.1054	16.581	17.5358	17.6597	17.8349				5	5	5	21.4	21.4	21.4	37.965	0	28.581	206090	11	0.711199	0.775784	0.114678	0.287503	D3Z3S1;Q3UAP1;Q9WUQ2;F6XLZ3;A0A0J9YU39	D3Z3S1;Q3UAP1;Q9WUQ2;F6XLZ3	Prolactin regulatory element-binding protein	Preb	1069
		19.3038	19.1474	17.1401	18.4817	20.0509	19.4715	19.9645	19.3184	19.529	19.3664				7	7	7	27.6	27.6	27.6	34.762	0	39.168	479210	13	0.198379	0.15869	-0.705184	-1.16979	Q8C1T5;D3Z4B2;Q9CWZ7;A0A494BAE3;A0A494BA20;A0A494BBF5;A0A494BA49;A0A494BAX2	Q8C1T5;D3Z4B2;Q9CWZ7;A0A494BAE3;A0A494BA20	Gamma-soluble NSF attachment protein	Napg	1070
		19.7242	18.0435	17.6689	16.386	17.856	19.9491	19.3311	19.1812	19.0697	18.9233				3	3	3	20	20	20	20.041	0	5.3998	240260	8	0.042465	0.0183776	-1.35517	-2.04659	D3Z6H3;D3Z4E5;Q9WUB4;F6XWI6	D3Z6H3;D3Z4E5;Q9WUB4	Dynactin subunit 6	Dctn6	1071
		17.9543	19.1546	17.791	19.063	19.0984	18.7508	18.9007	19.0995	18.1522	18.5775				4	4	4	15.9	15.9	15.9	36.525	0	14.236	200290	11	0.813193	0.859184	-0.083873	-0.189157	Q9D1H7;D3Z4J5;D3Z7S0	Q9D1H7;D3Z4J5;D3Z7S0	Golgi to ER traffic protein 4 homolog	Get4	1072
		17.7681	18.0184	19.6493	18.4793	18.3308	17.5401	17.5959	17.5988	17.9969	17.639				4	4	4	15.2	15.2	15.2	56.937	0	11.57	213350	12	0.0492283	0.0349683	0.77503	1.78313	Q922V4;D3Z4V1;F8WI31	Q922V4;D3Z4V1;F8WI31	Pleiotropic regulator 1	Plrg1	1074
		20.7229	20.2264	20.4037	19.3098	20.5121	18.9149	19.3298	19.1898	19.2627	19.3765		+	I_NI	4	4	4	12.3	12.3	12.3	36.51	0	16.375	619490	25	0.00421279	0.00306726	1.02024	2.84958	D3Z512;Q3UM14;P56542;D3Z5U3	D3Z512;Q3UM14;P56542;D3Z5U3	Deoxyribonuclease-2-alpha	Dnase2a;Dnase2	1075
		18.0887	17.0101	19.9723	17.668	17.3192	19.113	19.0668	17.9602	19.6192	19.0388				4	4	4	5.4	5.4	5.4	112.53	0	12.424	256360	6	0.145884	0.098127	-0.947919	-1.37685	D3Z5I1;Q3UPF5;Q8K302;G3X9X5	D3Z5I1;Q3UPF5;Q8K302;G3X9X5	Zinc finger CCCH-type antiviral protein 1	Zc3hav1	1076
		23.7836	23.9855	24.1089	24.3636	23.3676	21.3278	23.6316	23.6361	23.6145	24.1221				2	2	2	10.9	10.9	10.9	25.81	0.0055164	2.3935	2524000	2	0.244399	0.203924	0.655423	1.05433	D3Z5T2;Q9D0L7	D3Z5T2;Q9D0L7	Armadillo repeat-containing protein 10	Armc10	1077
		18.2067	18.5466	18.9105	15.7603	17.2758	17.6125	18.023	17.8976	18.368	17.9542				1	1	1	8.6	8.6	8.6	17.2	0	3.8722	88992	5	0.699459	0.733878	-0.231094	-0.34115	G8JL76;D3Z636;Q91VM9	G8JL76;D3Z636;Q91VM9	Inorganic pyrophosphatase 2, mitochondrial	Ppa2	1079
		21.7086	21.6728	21.4631	21.4813	21.7162	21.5492	22.0123	21.9996	21.8902	21.8701				7	7	7	50.7	50.7	50.7	16.137	0	51.609	2408600	49	0.0348307	0.126026	-0.255852	-1.27406	D3Z645;Q9QZ88;D3YW98;D3YYD5	D3Z645;Q9QZ88;D3YW98;D3YYD5	Vacuolar protein sorting-associated protein 29	Vps29	1080
		18.1262	19.1997	19.3859	18.9528	19.5403	19.6857	18.6986	18.5377	17.6706	18.7087				13	13	13	9.6	9.6	9.6	176.33	0	22.503	515320	21	0.375233	0.371736	0.380709	0.753194	D3Z656;Q8CHC4;E9Q7S0;F7BQW7;D3Z1M7;F7CD11;F6VSS8;A0A338P6C7	D3Z656;Q8CHC4;E9Q7S0;F7BQW7;D3Z1M7	Synaptojanin-1	Synj1	1081
		19.803	16.3655	17.1947	19.1726	19.215	17.637	18.2649	18.676	18.6586	17.8183				5	5	5	18.6	18.6	18.6	37.007	0	6.3206	226900	9	0.84664	0.870277	0.139217	0.174706	D3Z6I4;Q921W4;D3YZD6;D3YU21;F7BGV1;A0A338P7D6;A0A338P6Y1;A0A338P785	D3Z6I4;Q921W4;D3YZD6	Quinone oxidoreductase-like protein 1	Cryzl1	1082
		21.6174	21.627	21.5009	21.4212	22.02	21.7372	21.7944	21.7105	21.7854	21.705				7	7	6	37.1	37.1	37.1	16.315	0	36.2	2865200	48	0.327313	0.561519	-0.109211	-0.53357	D3Z6Z0;Q78ZM0;O70492;D3Z789;Q9CU14;Q9CSC2	D3Z6Z0;Q78ZM0;O70492;D3Z789;Q9CU14;Q9CSC2	Sorting nexin-3	Snx3	1084
		22.1972	22.02	21.7242	21.3974	22.4557	22.2388	22.0319	21.7497	21.8216	21.5888				3	3	2	49.1	49.1	26.4	6.0139	0	8.899	1505200	14	0.745062	0.82673	0.0727619	0.230148	H7BWX9;D3Z794;P61957	H7BWX9;D3Z794;P61957	Small ubiquitin-related modifier 2	Sumo2	1086
		21.2239	21.2962	20.997	20.9756	21.8518	21.1531	21.3578	21.412	21.7508	21.3654				4	4	4	30.8	30.8	30.8	14.982	0	19.38	1380400	21	0.475771	0.604614	-0.138905	-0.486263	D3Z7C6;Q9CRH1;Q3TJG6;Q9R0Q7	D3Z7C6;Q9CRH1;Q3TJG6;Q9R0Q7	Prostaglandin E synthase 3	Ptges3	1087
		16.6205	17.0916	17.694	16.8775	17.4809	17.0087	16.836	17.3448	17.3624	16.3379				3	3	2	6.6	6.6	4.7	51.245	0	3.5427	78543	3	0.537579	0.620046	0.174989	0.470767	D3Z7E5;Q2NL51	D3Z7E5;Q2NL51	Glycogen synthase kinase-3 alpha	Gsk3a	1088
		18.5471	18.4549	18.2462	19.1889	19.4138	17.169	18.0762	18.2722	18.3324	18.3212				2	2	2	9.2	9.2	9.2	27.215	0	6.4752	175150	9	0.0479918	0.0359179	0.735995	1.77104	D3Z7F7;Q8BFS6	D3Z7F7;Q8BFS6	Serine/threonine-protein phosphatase CPPED1	Cpped1	1089
		17.7377	17.8994	18.1484	17.0923	17.6981	17.1515	17.0396	17.5318	17.3098	17.3743				2	2	2	6.2	6.2	6.2	43.749	0	6.9659	115720	9	0.0564508	0.0772982	0.43377	1.47206	D3Z7P0;Q8K3W0	D3Z7P0;Q8K3W0	BRCA1-A complex subunit BRE	Bre	1091
		17.7738	17.6356	19.0914	19.0952	19.4374	19.6661	19.9623	19.6181	20.0769	19.9454		+	I_NI	9	9	9	17.4	17.4	17.4	73.963	0	61.589	864490	33	0.011858	0.00577833	-1.24709	-2.57252	D3Z7P3;D3Z7P4;F6U529;F7B327	D3Z7P3;D3Z7P4	Glutaminase kidney isoform, mitochondrial	Gls	1092
		18.1804	17.375	18.1972	18.276	17.9964	18.5147	17.6298	17.8363	17.791	18.0764				4	4	4	19.9	19.9	19.9	28.958	0	16.927	199160	13	0.879051	0.918307	0.035339	0.108759	D3Z7R6;Q543F3;Q08093;Q922F8;A0A0G2JDV8;Q9DAW9	D3Z7R6;Q543F3;Q08093;Q922F8	Calponin;Calponin-2	Cnn2	1093
		17.403	18.1162	18.268	17.554	18.0719	17.039	17.0664	17.0154	17.3248	17.043		+	I_NI	1	1	1	8.7	8.7	8.7	16.254	0.0063791	2.2826	58610	1	0.0023532	0.00326744	0.784914	2.81068	D6RGT1;G3UWL8;G5E881;Q3TUH1	D6RGT1;G3UWL8;G5E881;Q3TUH1	Phosphatidate cytidylyltransferase, mitochondrial	Tamm41	1097
		20.7235	19.9206	20.1338	20.5587	21.3632	21.079	21.0666	21.089	20.9725	21.2852				8	8	8	20.2	20.2	20.2	49.771	0	20.791	1717900	35	0.0608507	0.059828	-0.5585	-1.56804	P82343;D6RHA2;G3XA46	P82343;D6RHA2	N-acylglucosamine 2-epimerase	Renbp	1098
		17.0684	17.8115	17.9852	18.1588	17.453	16.5774	17.2739	16.7913	16.1417	17.1124		+	I_NI	1	1	1	15	15	15	9.0285	0.0046802	2.5297	50612	3	0.0113129	0.0084624	0.916029	2.41116	E0CYQ4;E0CX64;H3BK26;P49442	E0CYQ4;E0CX64;H3BK26;P49442	Inositol polyphosphate 1-phosphatase	Inpp1	1099
		18.2572	17.3771	17.841	16.8182	17.5175	16.3706	17.3431	17.0137	16.9261	17.0754				2	2	2	68.8	68.8	68.8	3.8054	0	3.5762	101140	3	0.0649	0.0570792	0.616386	1.58782	E0CZE8;E0CXR0;E0CX98;Q9D2C7	E0CZE8;E0CXR0;E0CX98;Q9D2C7	Bax inhibitor 1	Tmbim6	1100
		17.5877	17.4942	17.2686	18.4849	17.2063	18.2568	18.6529	18.4293	18.6588	18.2973		+	I_NI	2	2	2	15.1	15.1	15.1	21.658	0.00097308	3.0647	123190	2	0.00848299	0.00765238	-0.850677	-2.46301	E0CYJ0;E0CXA9;Q3UGM5;Q6PEB6;G8JL35	E0CYJ0;E0CXA9;Q3UGM5;Q6PEB6;G8JL35	MOB-like protein phocein	Mob4	1101
		17.3955	16.951	19.6006	19.9604	19.6854	19.4845	19.377	19.3465	19.2053	19.8158				2	2	2	32.1	32.1	32.1	6.3586	0	3.4394	236380	7	0.292757	0.239929	-0.727223	-0.975125	E0CY07;Q9CR64	E0CY07;Q9CR64	Protein kish;Protein kish-A	Tmem167;Tmem167a	1102
		17.6354	18.0643	17.3734	17.8775	16.9126	16.2504	16.2621	16.3795	16.394	16.3877		+	I_NI	1	1	1	4.8	4.8	4.8	24.089	0.0088889	2.0666	40869	1	0.000302666	0.000151603	1.23793	4.06824	E0CZF6;E0CZ18;F8WHW3;E0CYE6;Q3TWL2	E0CZF6;E0CZ18;F8WHW3;E0CYE6;Q3TWL2	Type 1 phosphatidylinositol 4,5-bisphosphate 4-phosphatase	Tmem55b	1103
		19.0726	17.3682	19.4529	19.3193	19.9799	17.5761	18.4519	18.838	18.4674	18.1667				2	2	2	15.2	15.2	15.2	14.729	0	4.3941	166140	7	0.170485	0.132704	0.738565	1.25093	E0CYQ2;Q9CQ48	E0CYQ2;Q9CQ48	NudC domain-containing protein 2	Nudcd2	1105
		17.9055	17.3721	17.9152	17.2755	18.3828	16.7549	17.4632	17.5269	17.5943	15.7304				2	2	2	3.3	3.3	3.3	67.718	0	3.9311	102590	7	0.101122	0.0739783	0.756274	1.48787	E0CYT5;Q571A2;Q9D4H8;H7BX52;A0A3Q4EBZ1	E0CYT5;Q571A2;Q9D4H8;H7BX52;A0A3Q4EBZ1	Cullin-2	Cul2	1106
		20.3632	20.2949	20.4448	20.4814	19.7665	19.542	19.7819	20.0563	20.0252	19.9632				5	5	5	26.4	26.4	26.4	24.634	0	15.721	753120	18	0.0395171	0.0681205	0.396455	1.51682	Q545L9;F7D432;E9PWE0;E0CYV0;P23506;Q8BPI6;F6V9F1;F6TXE3	Q545L9;F7D432;E9PWE0;E0CYV0;P23506;Q8BPI6;F6V9F1	Protein-L-isoaspartate O-methyltransferase;Protein-L-isoaspartate(D-aspartate) O-methyltransferase	Pcmt1	1107
		17.0595	18.5647	18.6229	16.6851	17.1851	16.0198	15.3125	15.8556	16.6219	15.7927		+	I_NI	4	4	4	2.7	2.7	2.7	181.79	0	10.102	73797	7	0.00578347	0.0019	1.70294	3.06015	E0CZ22;D3Z624;Q80T84	E0CZ22;D3Z624;Q80T84		Mroh1	1108
		17.9218	17.9113	18.5086	17.59	17.4432	18.6224	17.9397	17.6373	17.8392	17.5456				7	7	7	10.4	10.4	10.4	83.86	0	13.179	292430	15	0.877881	0.914796	-0.041869	-0.11505	E0CZ72;P28740;F8VQ42;Q9D481;Q3TTL2;Q8BU22;Q922S8	E0CZ72;P28740;F8VQ42	Kinesin-like protein;Kinesin-like protein KIF2A	Kif2a	1109
		17.5622	17.225	18.5014	18.0768	18.9001	18.0993	18.2846	18.4463	18.5069	18.7285				4	4	4	11	11	11	57.619	0	30.108	267380	12	0.295623	0.305306	-0.359984	-0.853628	E0CZE0;Q3UK27;Q8VBW6;Q3TS59	E0CZE0;Q3UK27;Q8VBW6;Q3TS59	NEDD8-activating enzyme E1 regulatory subunit	Nae1	1110
		18.1718	18.158	17.8194	18.2642	18.0471	20.646	19.3022	19.6914	20.271	19.482		+	I_NI	18	18	18	9.8	9.8	9.8	276.47	0	74.879	1090600	41	0.000139157	4e-05	-1.78638	-4.92023	G3X973;E5RKB6;Q8R4Y4;Q6PDN4;Q3UEV6;E5RKB7;F7BK35	G3X973;E5RKB6;Q8R4Y4	Stabilin-1	Stab1	1111
		22.6881	22.4485	22.4488	22.2862	22.5389	23.1756	23.1918	23.0521	23.1099	23.1109		+	I_NI	12	12	11	64.9	64.9	64.4	21.133	0	126.54	4948200	62	1.59945e-05	0.000263959	-0.64598	-3.79197	E9PUA7;D3Z125;D3Z7X7;F8WHQ1;Q62393;D3Z637;D3Z2U2	E9PUA7;D3Z125;D3Z7X7;F8WHQ1;Q62393;D3Z637;D3Z2U2	Tumor protein D52	Tpd52	1112
		23.1721	20.8162	20.1804	21.6175	22.7256	23.7078	23.2869	23.3579	23.7549	23.4813		+	I_NI	18	18	18	24.7	24.7	24.7	108.69	0	64.797	2607800	47	0.0128585	0.00438304	-1.81537	-2.71116	E9PUF7;Q61210;Q6KAM6;F6ZN61;A0A0U1RPP2;A0A0U1RPN7;D3YVJ9;A0A0U1RPH2	E9PUF7;Q61210;Q6KAM6;F6ZN61	Rho guanine nucleotide exchange factor 1	Arhgef1	1114
		19.6185	18.2328	17.5694	18.1054	18.7879	18.905	17.8825	18.3218	18.1563	17.7893				5	5	5	7.7	7.7	7.7	90.973	0	8.4073	160400	6	0.546711	0.588059	0.251818	0.503467	Q2M4H5;E9PV12;G3X914;Q9D5V5;E9Q6Z0;Q8BYN6;Q05CY9;Q78GU9	Q2M4H5;E9PV12;G3X914;Q9D5V5;E9Q6Z0;Q8BYN6	Cullin-5	Cul5	1116
		20.2905	19.1165	20.5029	20.9924	20.7584	21.5218	22.1047	22.0744	21.5379	21.6906		+	I_NI	26	26	26	21.5	21.5	21.5	139.33	0	62.065	3210800	79	0.00319874	0.00112727	-1.45375	-3.2298	E9PXV7;E9PV41;Q5DTQ4;O08808;F6XC54;D3Z074;Q3US76;Q3U104;Q3UX40;Q9CSJ1	E9PXV7;E9PV41;Q5DTQ4;O08808;F6XC54;D3Z074	Protein diaphanous homolog 1	Diap1;Diaph1	1117
		21.7573	21.369	21.5557	21.5833	21.8653	21.8921	21.4511	21.5838	21.7836	21.4367				3	3	3	17.9	17.9	17.9	12.159	0	4.8677	1106400	14	0.979278	0.988723	-0.00334244	-0.014873	O35143;E9PV44;Q8BTA7	O35143;E9PV44	ATPase inhibitor, mitochondrial	Atpif1	1118
		17.9149	18.192	16.5996	16.8101	17.7416	16.1835	14.6828	14.4845	14.8991	14.651		+	I_NI	2	2	2	0.7	0.7	0.7	337.36	0.0034483	2.5948	34696	2	0.000504189	3.16206e-05	2.47146	4.57232	E9PV60;E9Q2M9	E9PV60;E9Q2M9		Wdfy4	1119
		20.5995	20.839	20.6511	20.4744	20.9932	19.9171	19.8525	19.9892	19.6501	19.8864		+	I_NI	8	8	8	14.3	14.3	14.3	71.116	0	32.132	550520	29	4.77343e-05	0.000108434	0.852403	4.1005	E9PV93;Q6NZB6;Q7TMP7;Q01965;Q8C9E4;Q4VBG4;Q8C2D4;E9PX73	E9PV93;Q6NZB6;Q7TMP7;Q01965;Q8C9E4;Q4VBG4;Q8C2D4;E9PX73	T-lymphocyte surface antigen Ly-9	Ly9	1120
		24.1957	24.3338	24.2995	24.191	24.5242	30.2723	27.2378	26.8387	27.0183	26.0909		+	I_NI	18	18	18	8.1	8.1	8.1	292.99	0	36.471	7840900	29	0.00229805	0.000240209	-3.18279	-3.86276	Q3UHQ5;E9PVA8;Q8CHH7;Q6PGM5;Q640Q4;Q8BIX2;Q3U3Z4;Q6NV94;Q8BTM7	Q3UHQ5;E9PVA8;Q8CHH7;Q6PGM5		Gcn1l1	1121
		20.7121	21.0928	20.8631	20.7881	21.2885	21.5451	20.8805	20.86	20.884	20.9075				33	33	31	23.3	23.3	21.9	175.46	0	140.51	4095000	112	0.705597	0.812691	-0.0665184	-0.246479	E9PVC5;Q6NZJ6;E9Q9E1;E9PVC6;A0A0J9YUS5;Q6PD42;Q8K0J8;E9Q770;Q3UZD9;A0A0J9YVC1;A0A0J9YUC1;Q8R2V4;A0PJB5;Q3UQI5;Q3UYM6;Q3UTK0;Q6EVH9;A0A0J9YUL1;A0A0J9YTV0;D3YWY7;D3YWM1;D3Z439;A0A0J9YU44;Q8BUW8;A0A338P7C5	E9PVC5;Q6NZJ6;E9Q9E1;E9PVC6;A0A0J9YUS5;Q6PD42;Q8K0J8	Eukaryotic translation initiation factor 4 gamma 1	Eif4g1	1122
		19.6917	17.3411	18.2425	18.7158	18.2251	16.7646	17.2878	17.2846	17.8361	17.5389				3	3	3	5.9	5.9	5.9	61.396	0	5.3078	91048	5	0.0311327	0.0158437	1.10083	2.10975	E9PW03;Q9WTK3;E9QA52;F6T7Y8	E9PW03;Q9WTK3;E9QA52;F6T7Y8	Glycosylphosphatidylinositol anchor attachment 1 protein	Gpaa1	1123
		18.8276	19.316	18.6325	18.6322	17.5939	17.2131	17.0655	18.1776	17.3768	17.4814		+	I_NI	4	4	4	12.9	12.9	12.9	37.567	0	5.3612	152650	6	0.0102064	0.00567822	1.13757	2.5829	Q6PJ87;Q3U844;H7BXB1;E9Q4G7;Q3U772;E9PWB2;Q8BK63;E9Q2U6;E9Q3W1;Q3TVX1;F6YBC9	Q6PJ87;Q3U844;H7BXB1;E9Q4G7;Q3U772;E9PWB2;Q8BK63;E9Q2U6;E9Q3W1;Q3TVX1	Casein kinase I isoform alpha	Csnk1a1	1124
		17.3322	19.1299	19.365	18.5904	16.9769	17.9079	17.6348	17.9076	17.533	18.1343				5	3	3	30.9	21.8	21.8	20.555	0	10.157	200120	6	0.380886	0.359924	0.455372	0.770429	E9PWQ9;Q91YZ2;Q3UIX8;Q3UGL5;P56546;E9Q0T4	E9PWQ9;Q91YZ2;Q3UIX8;Q3UGL5;P56546;E9Q0T4	C-terminal-binding protein 2	Ctbp2	1125
		18.4417	19.5178	19.2088	18.6236	18.0743	20.6026	19.1506	20.1829	19.5188	19.6642				15	10	10	27.3	19.3	19.3	81.311	0	59.922	1003300	33	0.0206916	0.0117744	-1.05061	-2.25686	E9PWV3;Q505N6;F6RQA2;F6Q8A4;Q810V8;P18653;G3UZI3;Q3TIM6;Q3UFZ5	E9PWV3;Q505N6;F6RQA2;F6Q8A4;Q810V8;P18653;G3UZI3;Q3TIM6;Q3UFZ5	Ribosomal protein S6 kinase;Ribosomal protein S6 kinase alpha-1	Rps6ka1	1126
		20.3098	19.817	19.7971	19.6156	20.3598	20.2469	19.861	20.0633	19.9664	19.9911				14	14	14	33.5	33.5	33.5	57.47	0	50.128	1264200	43	0.784734	0.870407	-0.0459	-0.174871	E9PWY9;Q8C0C7;Q8BJG2;Q8BXN0;Q4FJQ2;Q3U0Y9;Q9CT72;D6RIJ2	E9PWY9;Q8C0C7;Q8BJG2;Q8BXN0;Q4FJQ2	Phenylalanine--tRNA ligase alpha subunit	Farsa	1127
		17.3865	18.4678	18.4261	18.3717	18.6502	16.6251	17.1303	16.8056	16.6108	16.0173		+	I_NI	3	3	3	4	4	4	104.47	0	8.3297	128230	6	0.000486631	0.000114286	1.62267	4.18569	Q3TLM9;E9PX53;E9QPR5;Q8K2V1;F6V294;E0CYV2;F6TLH3;E0CXK8	Q3TLM9;E9PX53;E9QPR5;Q8K2V1	Serine/threonine-protein phosphatase 4 regulatory subunit 1	Ppp4r1	1128
		17.6501	17.3334	18.6279	17.1022	18.4796	16.9444	14.6851	16.0036	16.1187	16.1762		+	I_NI	5	5	5	4.6	4.6	4.6	182.25	0	9.8669	87547	5	0.00459077	0.00120144	1.85305	3.21702	E9PX59;Q69Z37;Q8C059;Q6PIQ3;Q9WVE3;Q8BZG4	E9PX59;Q69Z37	Sterile alpha motif domain-containing protein 9-like	Samd9l	1129
		17.6059	18.2837	18.1204	18.4698	18.5726	14.7481	15.4424	15.2374	15.3719	15.5054		+	I_NI	1	1	1	2.4	2.4	2.4	52.335	0.0069718	2.26	23982	1	8.39704e-07	0	2.94943	9.29003	Q3UHY0;Q5BKS1;O54716;E9Q1Q0;Q3UUI2;Q6GQW1;E9Q585;E9PX68	Q3UHY0;Q5BKS1;O54716;E9Q1Q0;Q3UUI2;Q6GQW1;E9Q585;E9PX68		Slc4a1ap	1130
		17.7971	17.713	17.3402	16.5705	18.5858	16.8244	14.6293	15.2111	15.9479	14.1409		+	I_NI	2	2	2	2.4	2.4	2.4	91.121	0.0015949	2.7954	46120	2	0.00458627	0.000878788	2.25063	3.31931	E9PXG9;Q3UDN2;Q3TX19;Q3TLZ3;Q3TJT1;Q8CCB4;E9PYD3	E9PXG9;Q3UDN2;Q3TX19;Q3TLZ3;Q3TJT1;Q8CCB4;E9PYD3	Vacuolar protein sorting-associated protein 53 homolog	Vps53	1131
		19.8338	20.5785	20.9869	20.945	19.9092	18.9972	19.7948	20	19.6489	19.589				7	7	7	7.6	7.6	7.6	128.47	0	18.503	635960	28	0.022253	0.0157073	0.844679	2.1181	F8VPX1;E9PXY8;Q6A4J8;G3UWR8;E0CY04	F8VPX1;E9PXY8;Q6A4J8;G3UWR8	Ubiquitin carboxyl-terminal hydrolase;Ubiquitin carboxyl-terminal hydrolase 7	Usp7	1132
		18.3178	17.8725	16.7821	18.0999	18.3754	19.3742	19.0841	20.0036	18.5838	19.2019		+	I_NI	10	10	10	36.9	36.9	36.9	33.88	0	20.664	796090	25	0.00631544	0.00288	-1.36	-2.8897	Q3UWX7;E9PYD5;P10711;Q3UPE0;Q3UV78;B7ZCS4;F6XMY4;Q810R3;Q9QVN7	Q3UWX7;E9PYD5;P10711;Q3UPE0	Transcription elongation factor A protein 1	Tcea1	1133
		17.4775	17.0721	19.1469	17.8764	18.054	16.8985	16.4914	16.7746	17.0519	15.3463		+	I_NI	2	2	2	7.2	7.2	7.2	32.104	0.0034722	2.6674	60135	2	0.0159697	0.00701788	1.41284	2.50431	E9PYD6;O88597;F7CVL9;F7C090	E9PYD6;O88597;F7CVL9;F7C090	Beclin-1	Becn1	1134
		17.187	17.7332	17.358	16.5173	17.7364	16.0318	16.8267	16.2055	16.5847	16.2215		+	I_NI	2	2	2	8.8	8.8	8.8	37.534	0	5.0618	66880	3	0.0081613	0.00634182	0.932335	2.54106	Q8CEF2;Q8C2K9;E9PYG5;Q9ERD8;A0A2I3BS32	Q8CEF2;Q8C2K9;E9PYG5;Q9ERD8;A0A2I3BS32	Gamma-parvin	Parvg	1135
		18.483	17.572	17.9697	16.4881	17.4268	17.8469	14.9823	13.5684	12.6054	15.2982		+	I_NI	5	5	5	6.9	6.9	6.9	93.651	0	6.9072	89815	5	0.0208208	0.005545	2.72768	2.59698	Q91YX7;E9PYG6;Q3TTA2;A0A286YDU0;Q3V090	Q91YX7;E9PYG6;Q3TTA2;A0A286YDU0;Q3V090		Rasa1	1136
		21.0872	21.0925	20.8724	20.3631	20.9325	21.179	21.0525	20.8862	20.792	20.95				7	7	7	25.5	25.5	25.5	42.826	0	32.977	1230600	28	0.512818	0.671564	-0.102384	-0.410341	E9PYH2;Q91V12	E9PYH2;Q91V12	Cytosolic acyl coenzyme A thioester hydrolase	Acot7	1137
		18.6024	19.889	19.1548	19.4552	20.6882	19.9797	19.955	19.9649	19.7501	19.9374				4	4	4	7.4	7.4	7.4	69.353	0	47.247	653050	22	0.339843	0.344985	-0.359485	-0.79148	E9PYK0;Q8VCW4;A0A494BBK7;E9Q8P6;A0A494B9X0	E9PYK0;Q8VCW4;A0A494BBK7;E9Q8P6	Protein unc-93 homolog B1	Unc93b1	1138
		18.005	18.7278	17.4765	17.677	17.8492	17.3957	18.8298	18.7932	18.9021	19.0375				2	2	2	4.6	4.6	4.6	86.495	0	5.847	154560	7	0.119762	0.099501	-0.64456	-1.37109	E9PYL4;Q6RUT9;F6SUM2;O70496;F7BK14;A0A3B2W4I8;Q8CCI9	E9PYL4;Q6RUT9;F6SUM2;O70496;F7BK14;A0A3B2W4I8;Q8CCI9	Chloride channel protein;H(+)/Cl(-) exchange transporter 7	Clcn7	1140
		16.7058	17.6987	17.5021	17.3727	17.2861	17.1496	13.8883	12.7762	14.9139	14.4562		+	I_NI	4	4	4	6.6	6.6	6.6	78.016	0	8.6906	56702	4	0.0069001	0.00134035	2.67622	3.17949	Q8CI55;E9PYL6;Q3U6P9;Q9R0T8;Q5DU46	Q8CI55;E9PYL6;Q3U6P9;Q9R0T8	Inhibitor of nuclear factor kappa-B kinase subunit epsilon	Ikbke	1141
		26.764	27.0794	27.1392	27.3672	26.8523	29.4452	28.3542	27.5256	28.6153	28.2545		+	I_NI	4	4	4	7.5	7.5	7.5	74.225	0	8.0961	33818000	5	0.00273746	0.00104954	-1.39853	-3.26912	E9PZ92;Q3U8A5;Q3TPX4	E9PZ92;Q3U8A5;Q3TPX4	Exocyst complex component 5	Exoc5	1142
		23.8061	23.8077	23.7271	23.853	23.5691	25.0277	24.7261	24.7308	24.8317	24.6566		+	I_NI	16	16	6	73.4	73.4	27.7	30.2	0	242.71	28635000	173	1.35747e-06	0	-1.04197	-5.7317	E9PZF0;Q5NC82;Q01768;B0LAA8;Q8R4B4;Q5NC79	E9PZF0;Q5NC82;Q01768;B0LAA8;Q8R4B4	Nucleoside diphosphate kinase;Nucleoside diphosphate kinase B	Gm20390;Nme2	1143
		18.027	18.2371	16.8196	18.7523	17.1467	19.0265	19.1911	19.0976	19.3964	19.2407		+	I_NI	2	2	2	13.1	13.1	13.1	12.078	0	7.9383	290980	11	0.00485887	0.00207455	-1.3939	-3.01842	E9Q5H2;E9PZF5;P97822	E9Q5H2;E9PZF5;P97822	Acidic leucine-rich nuclear phosphoprotein 32 family member E	Anp32e	1144
		19.1121	18.998	19.2738	19.7945	18.1654	20.8638	20.5748	20.6549	21.0534	20.7337		+	I_NI	4	4	4	37.9	37.9	37.9	14.894	0	14.279	835520	17	0.000269155	3.01887e-05	-1.70734	-4.53016	Q5NDA4;E9Q0H6;P51880	Q5NDA4;E9Q0H6;P51880	Fatty acid-binding protein, brain	Fabp7	1146
		19.1413	18.9403	19.08	17.5721	19.3969	17.5604	17.7631	17.2181	17.5751	17.3219		+	I_NI	6	6	6	7.6	7.6	7.6	128.97	0	20.15	168920	10	0.00407285	0.00189649	1.33841	3.06659	E9Q3I8;E9Q3I9;E9Q3I4;E9Q3I5;E9Q0N0;Q9Z0R4;Q3U2A1;Q6NZJ5;CON__ENSEMBL:ENSBTAP00000001528;Q3TUF4;Q6J1S9;Q8CGU5;D3Z6P4	E9Q3I8;E9Q3I9;E9Q3I4;E9Q3I5;E9Q0N0;Q9Z0R4;Q3U2A1;Q6NZJ5;CON__ENSEMBL:ENSBTAP00000001528	Intersectin-1	Itsn1	1147
		17.5601	17.8313	17.7645	16.6221	18.0966	18.2118	18.845	18.7729	18.9028	18.9675		+	I_NI	3	3	3	15.3	15.3	15.3	23.143	0	11.692	211150	8	0.00366039	0.0021256	-1.16507	-3.00787	E9Q0T0;G5E8W7;O35448;E9PVM9;F6SPQ1	E9Q0T0;G5E8W7;O35448;E9PVM9;F6SPQ1	Lysosomal thioesterase PPT2	Ppt2	1148
		17.0255	16.3731	17.5103	17.7491	18.7201	17.2243	17.3404	17.9779	18.6843	16.8007				5	5	5	6.2	6.2	6.2	112.23	0	10.252	136190	9	0.805536	0.839736	-0.129871	-0.212792	Q7TMS2;Q3UV58;Q3U146;E9Q0Y4;Q5DTP8;Q3V403;Q3UE96;P46062	Q7TMS2;Q3UV58;Q3U146;E9Q0Y4;Q5DTP8;Q3V403;Q3UE96;P46062	Signal-induced proliferation-associated protein 1	Sipa1	1149
		17.3136	17.3047	18.2909	17.739	17.6949	19.3566	20.0387	19.8833	19.9717	19.9209		+	I_NI	3	3	3	9.4	9.4	9.4	33.589	0	5.5338	354900	5	8.90556e-06	0	-2.16562	-6.81099	E9Q137	E9Q137		Tex264	1150
		21.2285	21.1922	21.0954	20.7971	21.3541	20.9565	21.0026	21.1749	21.0908	21.0619				15	15	15	41.9	41.9	41.9	48.754	0	81.613	3207800	80	0.472532	0.699984	0.0761124	0.378739	Q8C2A3;E9Q9F5;E9Q1G8;O55131;Q3UNN1;Q5DTS3;Q8C752;Q3UGE0;A0A0R4J233;S4R2P6;A0A1W2P6J7;Q9DA97;Q8C650	Q8C2A3;E9Q9F5;E9Q1G8;O55131;Q3UNN1;Q5DTS3	Septin-7	2007-09-01	1151
		18.2216	17.5526	18.8471	17.0227	16.9676	17.4931	17.2307	17.3713	17.7168	17.7265				4	4	4	13.7	13.7	13.7	59.291	0	21.512	181490	6	0.581246	0.634556	0.214653	0.453372	E9Q1P8;Q8K3X4	E9Q1P8	Interferon regulatory factor 2-binding protein 2	Irf2bp2	1152
		19.5508	19.5631	18.3218	19.1076	18.3774	19.9377	18.7567	18.7026	18.6057	18.5658				10	8	8	17.9	14.7	14.7	82.955	0	44.789	418580	25	0.85571	0.890073	0.0704212	0.148261	E9Q1S3;Q01405;Q8C1E4	E9Q1S3;Q01405;Q8C1E4	Protein transport protein Sec23A	Sec23a	1153
		20.1473	22.4529	20.7857	22.7249	20.0985	14.9905	15.8642	15.0338	13.9009	16.3432		+	I_NI	23	2	0	21.2	2.2	0	58.266	0	5.0009	210870	4	2.68148e-05	0	6.01534	7.49137	Q8BIS2;Q148Q7;E9Q1Z0	Q8BIS2;Q148Q7;E9Q1Z0		4732456N10Rik	1154
		20.8123	20.3442	20.3787	20.4981	20.6384	20.5638	20.3162	20.3019	20.3774	20.5706				6	6	6	20.5	20.5	20.5	53.13	0	15.557	781870	20	0.331197	0.565077	0.108354	0.529204	E9Q242;Q3TMB8;P54822;E9Q3T7;A0A140LHU1;A0A0G2JFI8;E9Q0A0	E9Q242;Q3TMB8;P54822;E9Q3T7;A0A140LHU1	Adenylosuccinate lyase	Adsl	1155
		17.4969	18.2148	17.5394	18.0064	19.2167	19.0742	18.6298	19.109	18.7127	18.54				9	9	9	15.8	15.8	15.8	75.359	0	25.084	559070	23	0.0632312	0.0478131	-0.718275	-1.65796	Q3TAW3;E9Q296;Q8C178;Q9EPL9;D3Z2N6;REV__Q5SV54;REV__Q5SV55;REV__Q9CSB4	Q3TAW3;E9Q296;Q8C178;Q9EPL9	Acyl-coenzyme A oxidase;Peroxisomal acyl-coenzyme A oxidase 3	Acox3	1157
		19.7945	20.7917	21.006	20.6729	20.2808	21.1442	21.5541	21.8112	21.6968	21.4352		+	I_NI	19	19	19	23	23	23	111.13	0	55.318	1587900	47	0.00302701	0.00244872	-1.01913	-2.97054	Q8C2G0;E9Q2A6;Q3UDE9;K7QD41;Q9QVP9;F7CCX1;Q8C6R5;Q8C9L4;K7Q751;A0A5F8MPY3;P34152	Q8C2G0;E9Q2A6;Q3UDE9;K7QD41;Q9QVP9	Protein-tyrosine kinase 2-beta	Ptk2b	1158
		17.8494	18.057	18.2097	16.6711	18.8025	17.2502	15.6837	15.4596	15.6749	13.8926		+	I_NI	2	2	2	11.3	11.3	11.3	25.035	0.003445	2.5864	61549	2	0.0064868	0.00140278	2.32573	3.15548	E9Q2S9;Q9CR29	E9Q2S9;Q9CR29	Coiled-coil domain-containing protein 43	Ccdc43	1159
		17.8801	17.9988	18.4136	17.281	18.0272	17.0406	16.7324	17.5148	17.3023	17.759				6	6	6	5.9	5.9	5.9	139.52	0	12.056	187670	10	0.0348205	0.0315566	0.650307	1.82552	Q6P7V9;E9Q2X6;Q8CG47;Q3UR81;Q3UZJ7	Q6P7V9;E9Q2X6;Q8CG47;Q3UR81	Structural maintenance of chromosomes protein;Structural maintenance of chromosomes protein 4	Smc4	1160
		18.7175	18.2965	18.3001	17.2853	19.0005	18.5565	17.7283	17.6804	17.7295	16.8561				4	4	4	16.8	16.8	16.8	33.205	0	7.3995	165630	5	0.162355	0.139357	0.609827	1.2289	Q3U1V7;E9Q330;Q9DB74;Q60963;E9Q6J0;E9Q4T5	Q3U1V7;E9Q330;Q9DB74;Q60963;E9Q6J0;E9Q4T5	Platelet-activating factor acetylhydrolase	Pla2g7	1161
		17.8941	18.1873	18.522	17.6429	18.4922	17.4466	17.7063	17.5387	17.6136	17.0324				2	2	2	2.8	2.8	2.8	81.592	0	4.4884	83428	6	0.0109547	0.0126267	0.680152	2.21927	E9Q359;Q8C269;Q8R3D3;Q3U7G2;Q3U6N3;Q3U1R3;Q3TVN5;Q3U1J7;Q05910;Q3UA33	E9Q359;Q8C269;Q8R3D3;Q3U7G2;Q3U6N3;Q3U1R3;Q3TVN5;Q3U1J7;Q05910;Q3UA33	Disintegrin and metalloproteinase domain-containing protein 8	Adam8	1162
		17.1438	22.7101	17.887	16.9692	22.9779	17.5053	19.8008	20.1255	20.305	19.8709				4	4	4	3.9	3.9	3.9	152.07	0	11.54	282690	7	0.99142	0.99165	0.0161148	0.0103799	Q80WR0;E9Q3G8;A0A286YCP2;Q8BRF6;Q80UN3;Q3TA10;Q8R2M9;Q3V3W1	Q80WR0;E9Q3G8;A0A286YCP2;Q8BRF6;Q80UN3		Nup153	1163
		18.6425	20.2476	19.8064	20.0936	19.8685	20.9835	20.6183	20.627	20.7965	20.412		+	I_NI	27	27	27	28.5	28.5	28.5	136.81	0	119.8	2411300	94	0.0127416	0.00874833	-0.955722	-2.39351	Q3TB96;Q3T9V8;E9Q586;Q6NZM3;E9Q3M3;O08788;D3YX34;Q3TRF1;D3Z2M9;D3YYG9	Q3TB96;Q3T9V8;E9Q586;Q6NZM3;E9Q3M3;O08788;D3YX34	Dynactin subunit 1	Dctn1	1164
		18.4866	19.4141	18.1252	19.721	18.9646	19.5568	20.2453	19.2662	19.9707	19.7267				8	8	8	14.8	14.8	14.8	61.9	0	43.891	574180	25	0.0427421	0.0292786	-0.81086	-1.85574	E9Q4G8;E9Q3Q6;Q54AJ5;Q61490;Q5MPX5;F6QH25	E9Q4G8;E9Q3Q6;Q54AJ5;Q61490	CD166 antigen	Alcam	1165
		21.9858	21.8953	21.811	21.7985	22.0014	22.167	22.0112	21.9461	21.9335	22.098				31	31	31	46.8	46.8	46.8	96.757	0	271.91	12110000	219	0.0633979	0.325423	-0.132748	-0.821288	Q3THX5;E9Q3X0;Q8C2S9;Q9EQK5;Q3U7S9;D3Z2N7	Q3THX5;E9Q3X0;Q8C2S9;Q9EQK5;Q3U7S9	Major vault protein	Mvp	1167
		21.474	21.2534	21.1644	21.1668	21.5609	21.118	21.4142	21.3734	21.3345	21.4626				17	8	3	47.8	29.8	13.9	28.482	0	27.601	1626400	40	0.873474	0.941927	-0.0166382	-0.0826991	E9Q453;G5E8R2;E9Q456;G5E8R0;G5E8R1;E9Q455;S4R261	E9Q453;G5E8R2;E9Q456;G5E8R0;G5E8R1;E9Q455		Tpm1	1168
		18.5038	17.3548	17.3292	18.0898	17.5531	16.4678	16.2717	16.1314	16.2986	16.1876		+	I_NI	3	3	3	4.2	4.2	4.2	95.313	0	4.9338	79114	3	0.00022895	2.96296e-05	1.49471	4.43962	E9Q481;Q6P2K6;Q5RJB9;Q3V166;Q922R5	E9Q481;Q6P2K6	Serine/threonine-protein phosphatase 4 regulatory subunit 3A	Smek1	1169
		19.5012	19.591	19.5819	19.2532	19.55	20.2524	19.1756	19.3042	19.7005	19.2883				11	11	11	14.3	14.3	14.3	107.22	0	34.784	746930	24	0.820404	0.88281	-0.0487427	-0.158379	Q3U4Y4;Q6W4W7;E9Q4U7;K4PWM5;O70566;Q8C414	Q3U4Y4;Q6W4W7;E9Q4U7;K4PWM5;O70566;Q8C414	Protein diaphanous homolog 2	Diap2;Diaph2	1171
		24.929	25.3414	25.5477	26.1136	25.044	23.7077	25.2322	25.5135	26.1818	25.4016				130	130	130	32.9	32.9	32.9	332.91	0	323.31	183930000	1005	0.693203	0.737877	0.18777	0.33591	E9Q557;E9PZW0;Q9CV95;Q8BP77;Q9QZX5	E9Q557;E9PZW0	Desmoplakin	Dsp	1172
		17.2822	17.2214	17.8386	17.8318	17.8201	15.5019	15.8217	15.8311	15.3359	16.5401		+	I_NI	2	2	2	4	4	4	71.011	0.0089259	2.0986	37930	2	9.69376e-05	4.67836e-05	1.7927	5.1122	P69566;E9Q5D6;A0A1Y7VLX7	P69566;E9Q5D6;A0A1Y7VLX7	Ran-binding protein 9	Ranbp9	1174
		21.9463	22.0233	21.9155	22.1875	21.709	23.047	23.1472	23.0613	23.0859	23.1548		+	I_NI	39	39	39	39.6	39.6	39.6	127.4	0	323.31	19023000	276	6.07606e-07	0	-1.14293	-6.32102	Q3TD86;E9Q604;G5E8F1;Q3TBT0;Q3U4I5;Q3U3F0;E9Q5K8;Q3U1U4;A0A0R4J1B4;P05555;Q3U1W4;Q3UJ88;A1E2I0;D6RJ73	Q3TD86;E9Q604;G5E8F1;Q3TBT0;Q3U4I5;Q3U3F0;E9Q5K8;Q3U1U4;A0A0R4J1B4;P05555;Q3U1W4;Q3UJ88	Integrin alpha-M	Itgam	1176
		23.022	23.2006	23.2064	23.8279	23.5091	25.8765	25.3066	25.22	25.3175	25.239		+	I_NI	190	190	190	65.5	65.5	65.5	604.25	0	323.31	71654000	900	4.56845e-06	0	-2.03874	-7.08583	E9Q616;Q6UL10;A0PJF4;Q61484;A0JLR7;Q8BKS2;Q8VDN3;Q8CGE7;Q6UIL4;Q8BRB8;A0A494BBD5;Q3UYW8;G5E8K8;Q8R2L7;A0A494B8Y7;Q8CEX7	E9Q616		Ahnak	1177
		21.3761	21.405	21.478	21.3462	21.4075	21.6983	21.7332	21.7361	21.7344	21.7853		+	I_NI	28	28	23	26.6	26.6	21.1	126.82	0	125.64	6171600	125	1.22187e-06	0.00500792	-0.334934	-2.65963	E9Q634;Q8C123;Q3TLJ4;A0A1L1STM1	E9Q634;Q8C123	Unconventional myosin-Ie	Myo1e	1178
		18.0887	18.0292	17.9503	18.1237	17.3215	17.3995	17.8467	17.8188	18.0174	17.9797				2	2	2	20.8	20.8	20.8	14.731	0	9.6274	149760	8	0.637966	0.752761	0.0902496	0.317155	E9Q6U4;Q3UWL8;E9Q4Q8;E9Q8R1;Q6P0X1	E9Q6U4;Q3UWL8;E9Q4Q8;E9Q8R1;Q6P0X1	Prefoldin subunit 4	Pfdn4	1180
		20.1036	19.9814	20.1086	19.5223	19.6065	18.9083	19.0764	19.1879	19.4401	19.5764				12	12	12	21.3	21.3	21.3	67.928	0	47.269	1029000	36	0.00700729	0.0108088	0.626658	2.28548	E9Q740;F8VQC1;Q3UZL8;A0JLN1;A0PJ97;Q3UU23;Q9CS54	E9Q740;F8VQC1;Q3UZL8;A0JLN1;A0PJ97	Signal recognition particle subunit SRP72	Srp72	1181
		19.9506	20.356	20.3038	20.019	19.635	21.2379	20.7067	20.3664	20.3819	20.6032				29	29	29	17	17	17	235.63	0	141.1	1571900	84	0.0183763	0.0212513	-0.606357	-1.98531	E9Q7G0;A0A1B0GSW3;A0A1B0GT61;Q3TH77;Q3UNM2;F6ZQA3;Q91W16;Q99KG8;A0A1B0GT38;A0A1B0GSH2	E9Q7G0;A0A1B0GSW3		Numa1	1182
		20.5508	21.8271	21.7105	22.1491	20.7702	15.9653	19.4032	19.2769	19.4501	19.5256		+	I_NI	1	1	1	0.9	0.9	0.9	191.89	0	3.444	263630	6	0.0077314	0.0015137	2.67736	3.11884	H3BLD7;Q9QZH1;E9Q7N9	H3BLD7;Q9QZH1;E9Q7N9		Dnah11	1183
		19.6912	19.802	20.0509	19.6993	19.7508	19.8213	19.8574	19.6579	19.6753	19.3155				15	15	15	20.4	20.4	20.4	104.92	0	45.78	1276300	51	0.285203	0.486614	0.133349	0.616116	P30999;E9Q8Z8;E9Q8Z6;E9Q8Z5;G3X9V2;D3Z2H2;E9Q904;E9Q901;E9Q903;E9Q8Z9;E9Q8Z4;E9Q905;E9Q907;E9Q906;D3Z7H6;E9Q986;Q3TPD1;D3Z2H7;Q3UF77	P30999;E9Q8Z8;E9Q8Z6;E9Q8Z5;G3X9V2;D3Z2H2;E9Q904;E9Q901;E9Q903;E9Q8Z9;E9Q8Z4;E9Q905;E9Q907;E9Q906;D3Z7H6;E9Q986;Q3TPD1;D3Z2H7	Catenin delta-1	Ctnnd1	1184
		20.2089	20.5354	20.3805	20.0861	20.8375	20.0038	20.3338	20.1475	20.1787	20.179				14	14	14	31.6	31.6	31.6	66.076	0	103.88	1837100	63	0.126509	0.228879	0.241127	0.998919	E9Q912;Q8BKH0;A0A0G2JGC8;A0A0G2JF70;Q3TYN8	E9Q912;Q8BKH0;A0A0G2JGC8		Rap1gds1	1185
		17.6456	16.4845	18.114	17.2833	16.9988	17.8123	17.7853	19.2003	18.3666	18.1508				8	8	8	22.2	22.2	22.2	53.317	0	35.976	395470	21	0.0353692	0.0206094	-0.957777	-2.00004	E9Q9A5;G5E8N7;Q9JLV6;Q3T9F5;A0A0J9YVJ6;A0A0J9YV48;A0A140LIZ1;A0A140LJ53;A0A0J9YUF9;A0A0J9YTV1	E9Q9A5;G5E8N7;Q9JLV6;Q3T9F5;A0A0J9YVJ6	Bifunctional polynucleotide phosphatase/kinase;Polynucleotide 3-phosphatase;Polynucleotide 5-hydroxyl-kinase	Pnkp	1186
		17.6693	18.9876	18.9432	18.3703	18.0042	17.5738	18.011	17.4854	17.568	17.9031				3	3	3	7.7	7.7	7.7	63.44	0	6.2376	138820	5	0.0388447	0.0322671	0.6867	1.81539	E9Q9H2;E9Q9H3;P54103;Q3TRX6;Q3TTI5;Q3TE39;Q3UVT4;Q3TTG9	E9Q9H2;E9Q9H3;P54103	DnaJ homolog subfamily C member 2;DnaJ homolog subfamily C member 2, N-terminally processed	Dnajc2	1187
		19.2659	18.9839	18.5043	18.1602	18.5699	18.1334	17.4999	17.6714	17.5976	17.3699		+	I_NI	11	11	11	20.8	20.8	20.8	66.409	0	17.728	434770	15	0.00206997	0.00151034	1.04239	3.13081	Q8BUE0;E9QAD4;Q7TQK5;Q8R3S9;Q8BWK1	Q8BUE0;E9QAD4;Q7TQK5;Q8R3S9;Q8BWK1	Coiled-coil domain-containing protein 93	Ccdc93	1188
		20.6947	20.6175	20.6942	20.0923	20.3623	20.6346	20.438	20.491	20.5485	20.844				13	13	1	21.3	21.3	2.2	88.924	0	56.722	1985200	52	0.490432	0.665381	-0.0990105	-0.417774	E9QAJ9;A0A0U1RNM6;A0A0U1RPK6;Q3V425;Q5SSM3	E9QAJ9		Arhgap17	1189
		20.3862	20.3207	20.7382	20.1212	19.128	19.7482	19.0977	19.0067	19.3613	18.9992				17	17	14	11	11	9.5	216.37	0	48.105	886070	39	0.0192272	0.0131885	0.896243	2.20367	E9QAS4;E9QAS5;Q5DTP7;Q6PDQ2;Q99JM0;Q8BM83;F6WR45;Q3U582;E9PYU4;E9PYL1;A2A8L1;Q3UFM8;Q4QQN1	E9QAS4;E9QAS5;Q5DTP7;Q6PDQ2;Q99JM0	Chromodomain-helicase-DNA-binding protein 4	Chd4	1191
		18.6449	17.5539	18.3514	18.1489	17.48	19.6908	19.6978	19.464	19.4269	19.3587		+	I_NI	15	15	15	22.2	22.2	22.2	101.43	0	62.12	1084400	41	0.000233762	2.91971e-05	-1.49182	-4.42751	Q68FL6;E9QB02;F6W0G8	Q68FL6;E9QB02	Methionine--tRNA ligase, cytoplasmic	Mars	1193
		16.9873	17.8738	20.0914	16.6317	18.1493	16.7875	18.0584	18.1573	18.1859	18.046				2	2	2	15.9	15.9	15.9	17.344	0	4.1074	122690	5	0.883763	0.9031	0.0996262	0.131077	E9QJT5;Q4VAF0;P56376	E9QJT5;Q4VAF0;P56376	Acylphosphatase;Acylphosphatase-1	Acyp1	1194
		20.1374	20.4834	20.5319	19.7807	20.3922	20.3566	20.2372	20.3292	20.4606	20.516				3	3	3	26.5	26.5	26.5	17.551	0	14.167	743810	15	0.458379	0.626185	-0.114814	-0.464122	Q53ZD4;E9QJW0;Q91VS7;D3YU60;A0A0N4SV17;A0A0N4SVZ0;D3YVR3	Q53ZD4;E9QJW0;Q91VS7;D3YU60	Microsomal glutathione S-transferase 1	Mgst1	1195
		17.806	18.536	18.5646	18.2967	16.791	17.8668	17.0947	17.6811	17.4057	18.0546				7	7	7	9.1	9.1	9.1	105.38	0	16.115	227190	12	0.339085	0.33882	0.378264	0.801279	Q9QXJ2;E9QJX9;Q9QZE4;Q3UDU1;Q9WVL2;Q8CD97;Q3U5W1;Q6P1X8	Q9QXJ2;E9QJX9;Q9QZE4;Q3UDU1;Q9WVL2;Q8CD97;Q3U5W1;Q6P1X8	Signal transducer and activator of transcription;Signal transducer and activator of transcription 2	Stat2	1196
		18.8007	19.7163	18.6776	19.5191	19.7468	18.7694	19.8074	19.4998	19.5433	19.1664				7	7	7	13.3	13.3	13.3	70.733	0	22.961	638720	24	0.828592	0.876422	-0.06516	-0.166534	Q7TNG5;E9QK48;D6RGM3	Q7TNG5;E9QK48	Echinoderm microtubule-associated protein-like 2	Eml2	1197
		19.4265	17.2453	17.7994	19.2364	20.6135	20.6612	19.4395	19.7663	19.8977	19.603				9	9	9	11.3	11.3	11.3	115.95	0	37.594	541890	19	0.15281	0.100897	-1.0093	-1.36598	E9QKZ2;Q91YE6;Q4G0B8;F6TLX3;Q69ZP1;E0CXB2;E0CY46	E9QKZ2;Q91YE6;Q4G0B8	Importin-9	Ipo9	1199
		22.3239	22.521	17.4412	21.7758	22.4161	23.3348	22.1987	22.6948	22.0705	21.7334				8	8	8	9.4	9.4	9.4	138.36	0	31.088	1057400	14	0.303996	0.228656	-1.11082	-0.999539	E9QLA5;Q0GNC1;A0A1Y7VM80	E9QLA5;Q0GNC1	Inverted formin-2	Inf2	1200
		20.1195	20.2296	20.5221	20.1593	19.0712	18.9532	19.3846	19.8679	20.0465	19.9647				10	1	1	11.7	1.3	1.3	97.272	0	4.5701	223580	6	0.276634	0.282745	0.37697	0.891408	E9QLL2;Q8BZ98;Q8BUT2;F2Z460;E0CXZ8	E9QLL2;Q8BZ98;Q8BUT2	Dynamin-3	Dnm3	1201
		17.155	17.3986	17.0778	17.8441	17.9751	16.7558	16.6134	16.5046	17.3463	16.6513				4	4	4	4.4	4.4	4.4	127.42	0	4.6608	72701	4	0.0155205	0.0148756	0.715814	2.14492	Q9QWY8;H3BKE6;E9QN63;H3BJY2;H3BL41;E9QMJ1;E9QMI7;Q3UJA5;H3BKD4;H3BK40;E9PX52;Q3UH27;Q6A074;Q3UH05;D3YX85;Q7SIG6;Q3TXY1	Q9QWY8;H3BKE6;E9QN63;H3BJY2;H3BL41;E9QMJ1;E9QMI7;Q3UJA5;H3BKD4;H3BK40	Arf-GAP with SH3 domain, ANK repeat and PH domain-containing protein 1	Asap1	1202
		17.5979	17.6211	17.1845	17.7523	18.063	18.6996	17.5716	17.4415	17.5573	17.4977				7	7	7	11.6	11.6	11.6	69.921	0	9.99	323680	11	0.701912	0.773307	-0.109764	-0.291426	E9QMK9;Q8BH86;Q3U7K4;F7CUW7	E9QMK9;Q8BH86;Q3U7K4	UPF0317 protein C14orf159 homolog, mitochondrial	9030617O03Rik	1203
		18.0404	17.6079	16.9955	17.6589	17.3295	18.8297	13.251	12.2586	13.3207	14.5542		+	I_NI	5	5	5	8.1	8.1	8.1	86.906	0	7.7877	94435	5	0.029783	0.00811338	3.08358	2.43052	E9QN31;Q922K7;Q99KC3;A0A0N4SW16	E9QN31;Q922K7	Probable 28S rRNA (cytosine-C(5))-methyltransferase	Nop2	1204
		17.299	18.29	17.2437	17.2109	18.301	16.9092	17.1067	13.834	13.8762	18.479				2	2	2	5.7	5.7	5.7	56.712	0	6.2196	72789	4	0.130797	0.0665585	1.62791	1.52563	E9QNH7;Q5CZX6;Q5XG73;A0A2I3BRB9;Z4YM84;A0A2I3BQH8;A0A2I3BQ50	E9QNH7;Q5CZX6;Q5XG73;A0A2I3BRB9;Z4YM84;A0A2I3BQH8;A0A2I3BQ50	Acyl-CoA-binding domain-containing protein 5	Acbd5	1205
		21.1393	21.2481	21.2888	20.713	20.8994	20.5078	20.4512	20.4761	20.488	20.4419		+	I_NI	33	33	33	29.5	29.5	29.5	149.69	0	157.85	5724500	145	0.000725558	0.00346362	0.584723	2.78098	E9QNN1;A0A087WPL5;O70133;Q3UR42;A0A0R4J2C3;Q3TF92;Q05BR6;Q3TEB2;A0A087WRT3	E9QNN1;A0A087WPL5;O70133;Q3UR42	ATP-dependent RNA helicase A	Dhx9	1206
		17.5406	18.7207	18.5765	17.8061	18.1157	15.8132	15.8582	15.5589	15.676	15.6859		+	I_NI	3	3	3	8.7	8.7	8.7	43.455	0	5.4736	67603	3	5.50537e-06	0	2.43347	7.38118	Q3UNQ4;Q3U0K4;E9QNW6;Q8VDG7	Q3UNQ4;Q3U0K4;E9QNW6;Q8VDG7	Platelet-activating factor acetylhydrolase 2, cytoplasmic	Pafah2	1207
		19.4488	19.3806	19.4044	17.855	19.2489	20.3273	18.7151	18.6406	18.2424	18.9855				12	12	12	9.8	9.8	9.8	184.8	0	28.235	432740	20	0.860231	0.888552	0.0853371	0.1499	E9QP49;Q99MS7;A0A494B9G7;G5E8Y6;A0A494BA91;A0A494BBL8	E9QP49;Q99MS7;A0A494B9G7;G5E8Y6;A0A494BA91;A0A494BBL8	EH domain-binding protein 1-like protein 1	Ehbp1l1	1208
		17.3605	18.3354	17.5677	17.3429	17.7388	16.8331	15.6316	17.3917	17.0752	16.9173				7	7	7	8.2	8.2	8.2	150.33	0	58.841	167220	15	0.033487	0.0208021	0.899286	1.99458	Q6A026;E9QPI5;Q8VDS0	Q6A026;E9QPI5	Sister chromatid cohesion protein PDS5 homolog A	Pds5a	1209
		17.7216	17.6218	17.5984	18.1204	17.0134	18.0888	18.4381	18.5392	17.8534	19.2089				2	2	2	12.3	12.3	12.3	18.518	0	3.7059	169120	6	0.0238191	0.0175174	-0.810515	-2.07159	Q923F9;E9QPX3;Q9CXZ1;A0A338P7A0;Q9CTT4	Q923F9;E9QPX3;Q9CXZ1;A0A338P7A0;Q9CTT4	NADH dehydrogenase [ubiquinone] iron-sulfur protein 4, mitochondrial	Ndufs4	1210
		24.5263	24.9654	24.736	26.7368	17.6571	23.0072	24.3542	24.51	24.5167	23.5918				2	2	2	14.6	14.6	14.6	26.42	0	7.1788	7245300	16	0.869003	0.88184	-0.271674	-0.160254	Q7TT42;Q9CPN7;F6R7E8	Q7TT42;Q9CPN7;F6R7E8		trypsinogen;1810009J06Rik;Gm2663	1211
		18.1855	18.4474	17.4178	16.8396	17.8116	17.6227	17.6183	16.7326	16.8082	17.4356				1	1	1	7.3	7.3	7.3	20.668	0.0049689	2.5022	67931	3	0.188557	0.179463	0.496899	1.11486	F6RBY3;Q9DBE8	F6RBY3;Q9DBE8	Alpha-1,3/1,6-mannosyltransferase ALG2	Alg2	1212
		18.5538	17.8312	17.6631	17.2516	17.3503	20.977	17.2482	17.3745	17.0128	17.4168				14	14	14	12.3	12.3	12.3	143.54	0	51.127	740600	20	0.733049	0.755934	-0.275874	-0.31313	F6RJ39;Q9JIX8;Q80TU6;Q52KR6;B8JJ92;Q7TSL7;B8JJ91;Q05D19;B8JJ90;B8JJ89;Q3UXT9;F6Q8C0	F6RJ39;Q9JIX8;Q80TU6;Q52KR6;B8JJ92;Q7TSL7;B8JJ91	Apoptotic chromatin condensation inducer in the nucleus	Acin1	1214
		18.7215	17.9742	16.6114	17.1452	17.1446	16.4126	15.721	16.6096	16.8261	15.2032		+	I_NI	2	2	2	6.7	6.7	6.7	35.082	0	3.7122	66815	4	0.0213497	0.0094978	1.3649	2.36038	Q8K1Z0;F6SFF5;A0A1D5RLE9	Q8K1Z0;F6SFF5;A0A1D5RLE9	Ubiquinone biosynthesis protein COQ9, mitochondrial	Coq9	1216
		17.7254	17.3203	16.8112	17.8676	18.3117	15.7015	16.6247	16.6291	16.8477	16.8488		+	I_NI	3	3	3	14.1	14.1	14.1	32.545	0	12.834	86552	6	0.0117786	0.00715266	1.07689	2.49395	F6SQH7;Q91VA6	F6SQH7;Q91VA6	Polymerase delta-interacting protein 2	Poldip2	1218
		18.5577	18.485	18.0015	18.1776	17.4272	17.1084	17.7321	17.762	17.4534	17.3537				3	3	3	9.3	9.3	9.3	39.74	0	5.6006	131750	9	0.0255091	0.0248421	0.647873	1.92486	Q60739;F6TCF9;Q9CUY1	Q60739;F6TCF9;Q9CUY1	BAG family molecular chaperone regulator 1	Bag1	1219
		18.1785	19.9181	19.8635	17.7094	19.57	17.4007	18.2954	18.4996	17.7961	19.5547				3	3	3	7.4	7.4	7.4	46.441	0	4.2301	192600	5	0.244646	0.195495	0.738587	1.07326	F6TQS9;Q3UVK0	F6TQS9;Q3UVK0	Endoplasmic reticulum metallopeptidase 1	Ermp1	1220
		23.6836	24.3389	24.2378	24.7791	24.1303	21.7743	23.7457	23.8622	24.2889	23.7181				1	1	1	7.1	7.1	7.1	13.996	0.0089233	2.0952	2982200	9	0.14798	0.112903	0.756097	1.32143	F6TWM7;Q3TDW1;F8WJA1;P97808	F6TWM7;Q3TDW1;F8WJA1;P97808	FXYD domain-containing ion transport regulator 5	Fxyd5	1221
		21.56	21.5857	21.2917	21.2873	21.8015	21.0532	21.1441	20.9053	21.0932	20.9756				15	15	14	38.2	38.2	36.8	59.111	0	78.239	2311900	58	0.00220482	0.0109594	0.470929	2.28198	F6UND7;P08103	F6UND7;P08103	Non-specific protein-tyrosine kinase;Tyrosine-protein kinase HCK	Hck	1222
		17.9203	19.3871	18.7413	18.7415	17.0946	17.3756	18.5354	18.5938	18.5621	18.6624				1	1	1	13	13	13	13.398	0	4.1726	169360	6	0.948305	0.958879	0.0311089	0.055058	F6UP63;Q8CHK3	F6UP63;Q8CHK3	Lysophospholipid acyltransferase 7	Mboat7	1223
		19.9016	19.7276	19.7801	19.7636	19.9754	19.3407	19.6956	19.7233	19.572	19.5587				5	5	5	15.5	15.5	15.5	48.02	0	13.122	671820	27	0.0156202	0.0972605	0.251596	1.3804	F6UP77;F7CUP3;Q8JZV7	F6UP77;F7CUP3;Q8JZV7	Putative N-acetylglucosamine-6-phosphate deacetylase	Amdhd2	1224
		18.0615	18.2806	18.1834	18.1138	17.7391	16.2618	16.524	16.2828	16.1307	16.2162		+	I_NI	2	2	2	29.1	29.1	29.1	10.18	0	4.8274	71016	3	2.4699e-07	0	1.79257	8.42165	F6VF29;Q91VL0;Q9D632;G5E8U9;Q3TTX3;Q3TWC8;O54940;Q8BHE3	F6VF29;Q91VL0;Q9D632;G5E8U9;Q3TTX3;Q3TWC8;O54940;Q8BHE3	BCL2/adenovirus E1B 19 kDa protein-interacting protein 2;Caytaxin	Bnip2;Atcay	1225
		21.1375	20.4899	20.3939	17.048	18.3145	18.2538	19.4112	19.6404	19.5473	19.5232				1	1	1	10.8	10.8	10.8	15.318	0	4.4038	205450	7	0.810306	0.835244	0.201604	0.220914	F6VRP8	F6VRP8		Lgals3bp	1226
		21.107	21.1108	20.9455	20.8459	21.0848	20.3497	20.7097	20.757	20.9328	20.628				5	5	5	34.5	34.5	34.5	19.823	0	12.161	1133400	25	0.0136876	0.0499692	0.343355	1.64166	F7CDT0;F6WMC0;P61082;G5E919;Q8R352	F7CDT0;F6WMC0;P61082	NEDD8-conjugating enzyme Ubc12	Ube2m	1228
		18.226	19.4683	19.4971	19.0853	18.7478	19.4046	19.6006	19.7896	20.016	19.6817				9	9	7	13.7	13.7	10.8	89.811	0	24.497	690600	27	0.0280135	0.0244812	-0.693613	-1.93204	F6WMJ3;Q8K4I3;A2AFJ8;H3BJ53;H3BKQ0	F6WMJ3;Q8K4I3;A2AFJ8	Rho guanine nucleotide exchange factor 6	Arhgef6	1229
		23.7951	24.1695	23.9118	23.6941	23.8818	25.5873	25.1462	25.033	25.2324	25.2473		+	I_NI	11	11	11	40.5	40.5	40.5	36.78	0	321.19	19726000	101	3.79033e-06	0	-1.35877	-6.11903	Q3UBR4;F6WR04;Q8BSZ5;Q3UD32;O70370;Q3U5K1;Q99M14	Q3UBR4;F6WR04;Q8BSZ5;Q3UD32;O70370;Q3U5K1;Q99M14	Cathepsin S	Ctss	1230
		17.2326	16.9225	18.085	17.0429	17.6637	16.9856	17.6891	17.0774	17.4079	17.1831				4	4	4	6.9	6.9	6.9	84.902	0	11.558	135170	6	0.64095	0.729963	0.120757	0.345821	F6XC25;Q7TPN1;Q8BRN9	F6XC25;Q7TPN1;Q8BRN9	Coiled-coil and C2 domain-containing protein 1B	Cc2d1b	1231
		16.8015	17.8312	17.3951	18.7785	17.7606	16.9123	16.5583	16.3551	15.9612	16.1576		+	I_NI	4	4	4	6.6	6.6	6.6	84.684	0	6.8262	84606	4	0.00642939	0.00298795	1.32451	2.86573	Q3UMT1;F6XWD4;Q1WWN0	Q3UMT1;F6XWD4	Protein phosphatase 1 regulatory subunit 12C	Ppp1r12c	1232
		17.4093	17.342	18.5657	18.0659	17.7028	16.0257	16.6319	16.7442	16.7704	16.8012		+	I_NI	1	1	1	2.5	2.5	2.5	61.568	0	3.1741	44820	1	0.00189295	0.000891386	1.22243	3.31184	Q6ZQ53;F6YJB6;V9GXJ1;Q8R4X3	Q6ZQ53;F6YJB6;V9GXJ1;Q8R4X3	RNA-binding protein 12	Cpne1;Gm28036;Rbm12	1234
		22.8366	22.8569	22.7736	22.886	23.064	24.4609	23.3513	23.3511	23.4654	23.2883				12	12	12	57.9	57.9	57.9	17.718	0	32.017	12516000	68	0.0148976	0.0148853	-0.699961	-2.1435	Q561N5;F6YVP7;P62270;A0A1Y7VKY1;S4R1N6;Q3TW65;A0A3Q4EGP3	Q561N5;F6YVP7;P62270;A0A1Y7VKY1;S4R1N6;Q3TW65	40S ribosomal protein S18	Rps18;Gm10260	1235
		20.6864	21.5588	21.846	22.255	20.4444	17.8212	19.7618	19.9242	20.4052	20.2223		+	I_NI	2	2	2	10.6	10.6	10.6	21.612	0	3.9489	345170	10	0.0172827	0.00606561	1.7312	2.55106	F6ZFV0;Q542A3;P12388	F6ZFV0;Q542A3;P12388	Plasminogen activator inhibitor 2, macrophage	Serpinb2	1236
		19.7851	19.7109	19.673	19.4419	17.8317	19.0806	18.8832	18.7438	18.8259	18.67				6	6	6	11.3	11.3	11.3	80.336	0	17.668	408330	18	0.266955	0.255445	0.447814	0.942194	F6ZHD8;Q9D6Y9;Q8C7E6;G3UW30;Q8BT78	F6ZHD8;Q9D6Y9;Q8C7E6;G3UW30	1,4-alpha-glucan-branching enzyme	Gbe1	1237
		17.7828	17.8503	17.3205	18.4689	17.7885	16.6267	17.9133	18.084	17.8303	18.0321				45	1	1	10.5	0.3	0.3	608.23	0	3.3337	76303	5	0.669696	0.735681	0.144936	0.339129	F7ACR9;Q3TRV6;A0A286YD76	F7ACR9		Macf1	1238
		17.5844	17.0321	18.153	19.1328	18.6348	16.7178	17.0933	15.9035	16.6354	16.5138		+	I_NI	2	2	2	24.2	24.2	24.2	13.295	0	5.3078	69837	4	0.00636478	0.00249682	1.53465	2.95779	F7ARZ1;Q3TI14;Q3THH3;Q99LZ4;Q8VE22;A7M7Q8	F7ARZ1;Q3TI14;Q3THH3;Q99LZ4;Q8VE22;A7M7Q8	28S ribosomal protein S23, mitochondrial	Mrps23	1240
		23.0551	22.9526	22.8514	22.838	23.1723	23.6114	23.6107	23.4629	23.6687	23.505		+	I_NI	14	14	14	38.4	38.4	38.4	48.132	0	195.06	10407000	114	3.95728e-05	0.000683128	-0.59785	-3.44151	F7DBQ0;Q3TML0;Q3TJL8;Q9DAB4;Q3THH1;Q922R8	F7DBQ0;Q3TML0;Q3TJL8;Q9DAB4;Q3THH1;Q922R8	Protein disulfide-isomerase A6	Pdia6	1243
		17.4781	18.7837	18.0045	18.9601	17.9101	16.8954	16.4852	16.1158	16.324	16.6068		+	I_NI	4	4	4	3.3	3.3	3.3	174.29	0	7.1944	96876	5	0.000483696	0.000119205	1.74188	4.26389	F8VPN4;A0A0G2JGI9;F6XXE6;F7CSZ6;Q8CE68	F8VPN4;A0A0G2JGI9;F6XXE6		Agl	1244
		17.6432	17.7741	17.5662	18.8104	19.4179	17.7807	18.6119	18.5225	18.1966	18.5244				5	5	4	8	8	6.6	84.253	0	9.1351	262190	11	0.837652	0.87414	-0.0848518	-0.169414	F8VQ95;Q6Y685;A0A1B0GSC1;A0A1B0GRH3;Q3UUD7	F8VQ95;Q6Y685	Transforming acidic coiled-coil-containing protein 1	Tacc1	1245
		17.7768	16.7285	17.7926	17.4634	17.9166	12.1674	15.8738	14.8066	15.0464	15.9402		+	I_NI	2	2	2	3.3	3.3	3.3	97.694	0	7.0901	23096	2	0.00490589	0.000784314	2.76868	3.37684	F8VQE9;Q8VHH5;Q8K0K1;A0A1D5RMG4;A0A0G2JER6;Q8BV81;A0A0G2JDW1;A0A087WRF2;Q8BXK8	F8VQE9;Q8VHH5;Q8K0K1;A0A1D5RMG4;A0A0G2JER6;Q8BV81;A0A0G2JDW1;A0A087WRF2;Q8BXK8	Arf-GAP with GTPase, ANK repeat and PH domain-containing protein 3;Arf-GAP with GTPase, ANK repeat and PH domain-containing protein 1	Agap3;Agap1	1246
		20.0663	17.0073	18.3373	17.4826	18.2096	19.3513	18.2073	18.2056	18.2153	19.1572				7	7	7	7.9	7.9	7.9	135.62	0	43.696	207850	11	0.504199	0.503069	-0.406719	-0.596688	F8VQK5;P59808;Q6ZQ46;Q8BRY6;Q9D4W6;P57725	F8VQK5;P59808;Q6ZQ46	SAM and SH3 domain-containing protein 1	Sash1	1247
		20.3897	20.3744	20.1905	20.1328	18.6598	20.9264	20.7315	20.8031	20.5753	20.9072				16	16	16	34.2	34.2	34.2	66.313	0	109.95	1956400	68	0.0355851	0.0238973	-0.839254	-1.94044	Q99J48;Q548T0;F8WGM5;Q64324;A0A140LJH9;A0A140LJ60	Q99J48;Q548T0;F8WGM5;Q64324	Syntaxin-binding protein 2	Stxbp2	1248
		19.7742	19.5636	17.7501	19.4653	19.233	18.7242	19.2099	19.7218	19.9738	19.9377				8	3	3	14.9	7.5	7.5	66.771	0	16.9	211840	6	0.4361	0.444435	-0.35623	-0.666399	F8WGT1;Q68FL4;Q80TQ9;F8WI65;H3BKT5;Q3TSQ0;Q80WX1;A0PJF2;Q3UY76;E9PX77;D3YX97;Q3TMT7;Q9JJF5;H3BL31;D3YYM7	F8WGT1;Q68FL4;Q80TQ9;F8WI65;H3BKT5;Q3TSQ0;Q80WX1	Adenosylhomocysteinase;Putative adenosylhomocysteinase 3	Ahcyl2	1249
		21.1729	21.2506	21.2716	21.2256	20.7883	21.7718	21.1803	21.6415	21.359	21.3428				19	19	19	55.9	55.9	55.9	44.597	0	144.76	4017200	90	0.0536733	0.11309	-0.317278	-1.32005	Q3U9Y3;Q3UBI5;F8WH69;Q09014;S4R293;Q7TMH0;Q3UA02	Q3U9Y3;Q3UBI5;F8WH69;Q09014;S4R293;Q7TMH0;Q3UA02	Neutrophil cytosol factor 1	Ncf1	1250
		21.1403	21.2593	21.2224	20.9353	21.0326	21.1156	20.906	20.9478	20.9411	20.924				40	40	40	35.9	35.9	35.9	138.52	0	147.79	6184300	181	0.0658944	0.287046	0.151091	0.883741	Q8BTF0;F8WHL2;Q8CIE6;Q63ZW9;Q8R393;Q99JW9;Q8BTF3;Q3TAU7;F6XJN3;Q9ET41	Q8BTF0;F8WHL2;Q8CIE6;Q63ZW9	Coatomer subunit alpha;Coatomer subunit alpha;Xenin;Proxenin	Copa	1251
		17.1947	18.7656	17.8231	17.5027	17.3924	17.1148	17.8035	17.491	17.7465	18.0623				2	2	2	6.5	6.5	6.5	42.327	0	6.568	106030	7	0.780819	0.836549	0.0920845	0.219266	F8WHU9;Q8C8U3;Q9JJA1;Q3TY03;Q62384;Q9CUE2;Q3TI08;Q3TIH8	F8WHU9;Q8C8U3;Q9JJA1;Q3TY03;Q62384;Q9CUE2;Q3TI08;Q3TIH8	Zinc finger protein ZPR1	Zpr1	1253
		20.8133	21.0989	20.7002	20.9065	20.5654	20.4923	20.9398	20.4422	20.6503	21.0392				5	5	5	44.2	44.2	44.2	15.65	0	23.099	801610	25	0.506405	0.665683	0.104136	0.417017	F8WIB1;Q9D7H9;Q3TIR2;Q14AC7;P61211;Q4V9U3;E9Q006	F8WIB1;Q9D7H9;Q3TIR2;Q14AC7;P61211;Q4V9U3	ADP-ribosylation factor-like protein 1	Arl1	1254
		16.7556	18.6092	18.1131	17.8298	18.3576	17.2415	18.0698	19.2088	18.6741	17.6044				3	3	3	30.5	30.5	30.5	15.773	0	6.3134	216990	6	0.648768	0.688094	-0.226693	-0.391427	H7BXB9;F8WIU1;Q9D1K7;Q6IR22	H7BXB9;F8WIU1;Q9D1K7	UPF0687 protein C20orf27 homolog	1700037H04Rik	1257
		21.2789	18.5218	18.1523	16.8608	17.5387	20.7138	21.1345	21.0717	20.9768	20.9142		+	I_NI	1	1	1	0.6	0.6	0.6	295.76	0.0097575	2.0452	404770	1	0.0112221	0.00280864	-2.49171	-2.89686	F8WJ40;O08550	F8WJ40;O08550	Histone-lysine N-methyltransferase;Histone-lysine N-methyltransferase 2B	Kmt2b	1258
		21.1396	21.2717	21.2826	21.4779	21.304	21.6129	21.7735	21.7204	21.8047	21.7037		+	I_NI	17	17	17	52.4	52.4	52.4	42.893	0	98.116	4575000	106	0.00014344	0.0052567	-0.427873	-2.62039	F8WJB9;P70429;Q6PB99;E9PVP4;A0A1Y7VJA2;A0A1Y7VNI5	F8WJB9;P70429;Q6PB99;E9PVP4;A0A1Y7VJA2	Ena/VASP-like protein	Evl	1259
		18.8421	20.0545	19.1509	19.0585	20.0587	19.9592	19.9834	19.1983	18.4755	18.9508				4	4	4	28.2	28.2	28.2	21.935	0	9.5434	383680	9	0.76776	0.814902	0.119503	0.243322	F8WJG3;P62996;Q5PR75	F8WJG3;P62996;Q5PR75	Transformer-2 protein homolog beta	Tra2b	1260
		16.8584	17.7625	18.2527	17.2884	17.6624	16.4082	16.7472	16.4329	17.1302	16.2851		+	I_NI	2	2	2	22.4	22.4	22.4	15.601	0	4.6198	71841	5	0.00872134	0.00637288	0.964165	2.53971	F8WJI3;Q8R3Q6	F8WJI3;Q8R3Q6	Coiled-coil domain-containing protein 58	Ccdc58	1261
		21.7945	22.0047	22.0363	21.9431	22.1523	22.5869	22.4461	22.4861	22.4351	22.4261		+	I_NI	8	8	8	24.3	24.3	24.3	40.538	0	44.496	2996300	59	7.26955e-05	0.00252063	-0.489883	-2.95533	F8WJK8;Q3U9V1;Q3U8D2;Q99L47;Q3U3N7;Q3TGW8;E9Q1V0;E9Q1X9	F8WJK8;Q3U9V1;Q3U8D2;Q99L47;Q3U3N7;Q3TGW8	Hsc70-interacting protein	St13	1262
		17.116	18.1036	19.2925	18.0122	18.2806	18.7835	18.1656	18.3045	18.3888	18.4718				4	4	4	10.9	10.9	10.9	51.306	0	7.1655	222660	8	0.49048	0.530318	-0.261851	-0.566348	Q7TN25;G3UVU2;D3YW09;Q62203;D3Z5A6	Q7TN25;G3UVU2;D3YW09;Q62203	Splicing factor 3A subunit 2	Sf3a2	1263
		20.4944	20.437	20.6841	20.6438	20.7185	21.3791	20.7736	20.7557	20.7562	20.7983				26	25	22	33.5	32.2	29.2	101.87	0	64.027	3244200	78	0.0571096	0.126784	-0.297026	-1.27072	G3UVV4;Q6GQU1;Q3TJE3;P17710;Q3UPC4;Q3UE51;Q3TTB4;D3YYR4;D3Z365;B4YB29;D3Z105	G3UVV4;Q6GQU1;Q3TJE3;P17710;Q3UPC4;Q3UE51;Q3TTB4	Hexokinase;Hexokinase-1	Hk1	1264
		21.4554	21.7852	21.8849	21.8883	20.691	21.2893	21.0554	21.13	21.2181	21.229				6	6	6	18.8	18.8	18.8	34.28	0	12.204	1935300	39	0.160354	0.193939	0.35659	1.07912	Q9CWN2;G3UWE1;Q52L67;Q9CY27;A0A5F8MPU6;A0A5F8MQC8;A0A1D5RLH3;A0A1D5RLB4;Q3TAN8	Q9CWN2;G3UWE1;Q52L67;Q9CY27;A0A5F8MPU6;A0A5F8MQC8;A0A1D5RLH3	Very-long-chain enoyl-CoA reductase	Tecr	1266
		19.8467	19.8856	18.2119	19.9831	20.1629	19.3437	19.2573	19.5053	19.8126	19.3221				3	2	2	33.3	17.3	17.3	8.6017	0	4.5094	287420	11	0.657928	0.715643	0.169876	0.36183	G3UZ60;G3UWI9;G3UWX9;Q9Z172;G3UZA7;G3UZX6	G3UZ60;G3UWI9;G3UWX9;Q9Z172;G3UZA7	Small ubiquitin-related modifier 3;Small ubiquitin-related modifier	Sumo3	1268
		18.5156	18.7367	16.8563	17.2169	18.6166	15.8944	16.8254	17.2311	16.8159	17.0771				9	3	3	15.7	6.7	6.7	72.742	0	5.1669	110320	4	0.0285751	0.0135337	1.21964	2.18722	Q3TTF6;H3BKU1;Q8BIX1;G3UWS4;Q7TNP2;H3BLQ0;H3BIV7;H3BLE7	Q3TTF6;H3BKU1;Q8BIX1;G3UWS4;Q7TNP2;H3BLQ0;H3BIV7;H3BLE7	Serine/threonine-protein phosphatase 2A 65 kDa regulatory subunit A beta isoform	Ppp2r1b	1269
		20.9208	20.3588	20.7774	20.2075	21.2725	19.8977	19.9914	19.5837	20.0558	20.0663		+	I_NI	10	8	8	22.1	18.9	18.9	59.465	0	38.42	905380	34	0.00589454	0.0065494	0.788431	2.52621	G8JL74;G3UXA6;Q8BHD7;G3UZ01;G3UY95;G3UXZ8;Q8C5Q1	G8JL74;G3UXA6;Q8BHD7;G3UZ01	Polypyrimidine tract-binding protein 3	Ptbp3	1270
		18.2103	18.1952	17.6671	18.8127	17.9267	18.2476	18.2443	17.8847	18.0113	18.3186				6	6	2	24.2	24.2	5.3	34.776	0	28.04	318770	22	0.921666	0.950341	0.0210823	0.0685054	Q3UPD5;Q3TI27;G3UXL2;Q9D7G0;Q3UYQ0;Q9CVZ1	Q3UPD5;Q3TI27;G3UXL2;Q9D7G0;Q3UYQ0	Ribose-phosphate pyrophosphokinase 1	Prps1;Prps1l3	1271
		21.8339	21.8031	21.8141	21.7037	21.6842	21.7152	21.667	21.7556	21.8352	21.7761				9	9	7	67.7	67.7	67.7	13.897	0	40.737	3078900	52	0.67804	0.906659	0.0180031	0.126963	G3UXT7;Q8CFQ9;Q564D0;Q3USY4;Q3UK30;P56959;G3UZD2;Q91VQ2	G3UXT7;Q8CFQ9;Q564D0;Q3USY4;Q3UK30;P56959	RNA-binding protein FUS	Fus	1272
		22.607	22.952	23.4101	25.4616	22.7879	19.882	21.7072	22.6138	21.8001	20.7615		+	I_NI	1	1	1	5.8	5.8	5.8	17.519	0.0060957	2.3242	1623100	12	0.0177155	0.00546415	2.09082	2.60498	G3UXU7;G3UYE4;O35668	G3UXU7;G3UYE4;O35668	Huntingtin-associated protein 1	Hap1	1273
		18.4512	19.6184	18.8342	19.2806	19.5448	20.5519	20.6454	20.9296	20.0968	20.1959		+	I_NI	8	8	8	20.3	20.3	20.3	55.163	0	23.926	912600	32	0.00107598	0.000444444	-1.33809	-3.63066	Q3MIA8;G3UXW9;Q99LD4;A0A140LJB7;B1ATU4	Q3MIA8;G3UXW9;Q99LD4;A0A140LJB7;B1ATU4	COP9 signalosome complex subunit 1	Gps1	1274
		18.6868	18.9824	17.4712	19.1159	17.9615	20.5718	20.6498	20.5274	20.0921	20.7456		+	I_NI	6	6	6	37.9	37.9	37.9	23.357	0	38.206	733790	26	0.00025765	3.58744e-05	-2.07378	-4.77675	G3UXX3;Q91XH5;Q64105;G3UZ79	G3UXX3;Q91XH5;Q64105;G3UZ79	Sepiapterin reductase	Spr	1275
		22.5205	22.6494	22.5327	22.6997	22.4816	23.4001	23.2891	23.3425	23.322	23.4153		+	I_NI	16	16	16	60.1	60.1	60.1	27.411	0	249.17	10516000	127	2.08089e-07	5.12821e-05	-0.777042	-5.25548	G3UXZ5;Q5HZK3;P97371;G3UXY0;G3X9K9;G3UWN9;G3UXR1	G3UXZ5;Q5HZK3;P97371;G3UXY0;G3X9K9;G3UWN9	Proteasome activator complex subunit 1	Psme1	1276
		21.1662	21.1862	21.162	21.2799	21.4345	20.3446	21.0291	20.6739	21.0677	20.9897				4	4	4	14.7	14.7	14.7	34.003	0	18.982	689860	11	0.0204988	0.0411101	0.42474	1.71641	G3UY42;Q8CCS6;D3YUB9;D3Z055;G3UWS5;D3Z5F7;G3UX74	G3UY42;Q8CCS6;D3YUB9;D3Z055;G3UWS5;D3Z5F7	Polyadenylate-binding protein 2	Pabpn1;Gm20521	1277
		17.3263	19.7977	19.8659	20.0451	20.2858	19.2458	19.9875	19.8895	19.7891	19.7719				3	3	3	29.7	29.7	29.7	11.409	0	9.8296	422410	8	0.637204	0.667225	-0.272601	-0.415432	G3UYF9;Q792E4;Q03958;A0A3Q4EBT3	G3UYF9;Q792E4;Q03958	Prefoldin subunit 6	Pfdn6	1278
		20.9612	21.4289	20.7585	20.917	20.7421	21.253	21.1589	21.1716	21.5232	21.4034				5	5	5	36.6	36.6	36.6	11.225	0	9.8114	1158200	20	0.0444586	0.0919377	-0.340483	-1.40125	Q8CFZ0;G3UYP0;P63280	Q8CFZ0;G3UYP0;P63280	SUMO-conjugating enzyme UBC9	Ube2i	1279
		21.0866	22.7358	23.127	22.4486	22.6418	22.2095	22.3881	23.251	22.6002	22.8205				6	6	6	6.3	6.3	6.3	113.37	0	15.955	1840000	18	0.548499	0.591584	-0.245906	-0.499236	G3UYQ2;G3UZT6;Q3UF95;Q9Z1R2;A0A1B0GX81;Q3TDL4;Q8HWH4;G3UXT8;S4R183;G3UYZ0;G3V013;Q9CRG8;S4R224	G3UYQ2;G3UZT6;Q3UF95;Q9Z1R2;A0A1B0GX81;Q3TDL4;Q8HWH4;G3UXT8;S4R183;G3UYZ0;G3V013	Large proline-rich protein BAG6	Bag6	1280
		21.1305	21.2519	21.7738	21.7376	20.4099	17.3115	19.8097	20.1486	20.2736	19.7736		+	I_NI	2	2	2	4.5	4.5	4.5	58.861	0.0034744	2.6699	445810	10	0.0172112	0.00587224	1.79734	2.56696	Q9DBF1;G3UYR8;G3UY72	Q9DBF1;G3UYR8;G3UY72	Alpha-aminoadipic semialdehyde dehydrogenase	Aldh7a1	1281
		22.9855	22.6034	22.7323	23.0136	22.7975	23.8972	23.5832	23.4399	23.57	23.6202		+	I_NI	4	4	4	64.3	64.3	64.3	6.3442	0	22.68	2986900	25	7.81736e-05	0.000266667	-0.795641	-3.82687	G3UYV7;Q059I1;P62858	G3UYV7;Q059I1;P62858	40S ribosomal protein S28	Rps28	1283
		21.8151	21.7434	21.7363	21.7144	21.7814	22.4662	22.1213	22.1558	22.0826	22.011				14	14	5	31.8	31.8	10.5	42.78	0	44.457	5035000	90	0.000947789	0.0114262	-0.409277	-2.26753	G3UZP7;Q792Z7;W5XQG0;P01899;O78207;Q31168;A0A482D1Q0;Q31167;O78206;P01897;Q8R3Y0;Q3KQJ3;K7X379;A0A286R3P2;O19467;Q61643;Q31151;Q31145;Q61641;Q31149;Q569W0;Q31152;O19453;Q8HWB2;P01896;Q95H92;Q6QMF3;A7VMS6;Q4KN89;E9Q0G4;P01895;Q0WXH7;G3UXE9;A0A2Z4SXA2;A0A2Z4SXD4;A0A2Z4SXP9;A0A2Z4SXC3;A0A2Z4SXD0;A0A2Z4SXF0;A0A2Z4SXJ9;A0A2Z4SYA7;A0A2Z4SY98;A0A2Z4SYB8;A0A2Z4SYW2;A0A2Z4T1F2;A0A2Z4T2J9;Q0WXI6;Q61860	G3UZP7;Q792Z7;W5XQG0;P01899;O78207;Q31168;A0A482D1Q0;Q31167;O78206;P01897;Q8R3Y0;Q3KQJ3;K7X379;A0A286R3P2;O19467	H-2 class I histocompatibility antigen, D-B alpha chain;H-2 class I histocompatibility antigen, L-D alpha chain	H2-D1;H-2D;H2-L	1284
		25.9135	26.2273	26.5051	26.2437	25.4563	24.8536	26.2028	26.1624	26.2814	25.8415				1	1	1	10.1	10.1	10.1	17.78	0.010018	2.0304	12911000	10	0.54739	0.611782	0.20086	0.478529	G3UZU4	G3UZU4		Gtf2i	1285
		18.8886	19.1458	17.6973	19.4469	17.4451	18.2406	18.4996	18.3471	18.6844	19.1662				2	2	2	12.3	12.3	12.3	14.099	0	6.2285	164390	5	0.888227	0.912696	-0.0628166	-0.117867	G3UZY2;P97493	G3UZY2;P97493	Thioredoxin, mitochondrial	Txn2	1286
		22.9199	22.7998	22.6923	22.7191	23.0527	23.9608	23.5531	23.5624	23.5382	23.4136		+	I_NI	6	6	6	21.1	21.1	21.1	21.086	0	14.264	4707600	36	0.000149653	0.000457399	-0.768877	-3.5858	Q9CQG4;Q921E4;Q5QGU0;G3X8R0;A0A494BBE3;Q60870	Q9CQG4;Q921E4;Q5QGU0;G3X8R0;A0A494BBE3	Receptor expression-enhancing protein	Reep5	1287
		22.6639	22.5858	22.5623	22.3014	22.5692	23.5562	23.4625	23.3658	23.4498	23.4793		+	I_NI	13	13	13	28.3	28.3	28.3	53.829	0	195.46	9621600	115	8.72957e-07	0	-0.926207	-5.49216	Q9D2D1;Q544R6;G3X8T3;P16675;A2A5J9;A2A5J8	Q9D2D1;Q544R6;G3X8T3;P16675	Carboxypeptidase;Lysosomal protective protein;Lysosomal protective protein 32 kDa chain;Lysosomal protective protein 20 kDa chain	Ctsa	1290
		20.5306	20.0401	20.2401	19.5842	20.6836	20.1764	19.9078	19.9329	19.8053	19.8498				6	6	6	20.1	20.1	20.1	38.615	0	10.387	499290	13	0.205086	0.265021	0.281269	0.925532	G3X8U3;Q9D7X2	G3X8U3;Q9D7X2		2210016F16Rik	1291
		21.0753	20.9408	20.869	20.7647	20.9663	20.3162	20.7068	20.6907	20.789	20.7328				38	38	38	29.5	29.5	29.5	183.57	0	166.83	4953200	155	0.0235481	0.0956512	0.276098	1.38778	G3X8X6;Q62230;H9KUZ3;Q6KAT6;H9KUZ2	G3X8X6;Q62230;H9KUZ3	Sialoadhesin	Siglec1	1292
		17.1374	18.3289	18.4587	16.1655	18.5491	19.0366	17.8653	17.9706	18.0541	18.0684				6	6	6	9.7	9.7	9.7	94.799	0	13.71	274180	12	0.385291	0.360602	-0.471069	-0.768519	Q8BWV2;G3X8X7;Q920Q4;A2BI90;Q8C016	Q8BWV2;G3X8X7;Q920Q4	Vacuolar protein sorting-associated protein 16 homolog	Vps16	1293
		18.9614	19.7776	19.6787	19.2984	18.0386	20.6933	20.0644	20.1821	19.519	20.5668				11	11	11	14.7	14.7	14.7	101.09	0	28.468	1048100	36	0.0230446	0.012753	-1.05419	-2.21506	G3X8Y3;A0A0A6YW80;Q80UM3;Q8K2S4;A0A0A6YX86;Q9DBB4;E9PZ53;A0A0A6YXF4;Q80ZL9	G3X8Y3;A0A0A6YW80;Q80UM3	N-alpha-acetyltransferase 15, NatA auxiliary subunit	Naa15	1294
		19.8353	19.8016	19.6852	19.4434	18.1657	19.82	18.9105	19.1029	19.1992	19.0579				7	7	7	9.3	9.3	9.3	89.458	0	15.026	437170	19	0.643989	0.70465	0.168142	0.373482	Q8K3D9;Q811T5;G3X8Y8;Q9QUN7	Q8K3D9;Q811T5;G3X8Y8;Q9QUN7	Toll-like receptor;Toll-like receptor 2	Tlr2	1295
		17.3246	16.7615	17.247	16.9513	17.3024	19.0855	17.4282	18.9695	18.5489	18.4605		+	I_NI	21	21	21	12.5	12.5	12.5	254.44	0	105.84	754130	45	0.00226462	0.000856597	-1.38116	-3.34112	G3X922;D4AFX7;Q3UX52;Q3UQJ7;Q8CHD7;Q8BNL1;A0A087WRC9;Q3TNE7;A0A1L1STR9	G3X922;D4AFX7		Dnajc13	1297
		19.4106	18.9658	18.3633	18.5118	17.837	21.4609	19.098	19.1294	20.0356	20.8957		+	I_NI	12	12	12	13.8	13.8	13.8	119.84	0	39.535	733490	21	0.0238972	0.00976999	-1.50621	-2.34737	G3X956;Q920B9	G3X956;Q920B9	FACT complex subunit SPT16	Supt16;Supt16h	1298
		20.537	20.2348	20.3825	19.7998	20.6562	19.6906	19.6389	20.263	20.2491	19.1627				20	20	20	30	30	30	98.652	0	67.079	1594600	59	0.0753454	0.078136	0.52121	1.4676	G3X957;O35711;Q3UX15;Q5PR04;A0A140LIN3;Q3UJ84;Q3U417;Q8C8U0;A0A140LJ14;A0A668KLV7;Q6IQY8	G3X957;O35711	Liprin-beta-2	Ppfibp2	1299
		21.363	21.3584	21.3453	21.049	21.2893	21.2417	21.3106	21.2678	21.1997	21.3387				25	25	16	34.4	34.4	24.1	97.986	0	178.45	4356600	118	0.888491	0.957587	0.00931702	0.0566841	Q3TCR7;Q3TBU6;G3X9G4;Q3T9X3;P39054;F8WIV5;G3UZZ3;Q9CUM4;Q91Z39;G3UXX2;A0A0J9YUE9;A0A0J9YUN4;P39053;G3UY64;D6RH60;F6W8Z8	Q3TCR7;Q3TBU6;G3X9G4;Q3T9X3;P39054;F8WIV5;G3UZZ3;Q9CUM4	Dynamin-2	Dnm2	1300
		17.2132	17.0098	17.6267	18.5752	16.4556	19.602	19.4899	19.5218	18.6483	19.544		+	I_NI	15	15	15	16.4	16.4	16.4	122.86	0	94.361	1113900	49	0.00105083	0.000143646	-1.98509	-3.99497	G3X9Q3;Q3TBD2;D3Z7R7	G3X9Q3;Q3TBD2;D3Z7R7	Minor histocompatibility protein HA-1	Hmha1	1303
		22.8544	22.5199	22.3282	22.431	23.2185	23.851	23.3311	23.3213	23.3377	23.3282		+	I_NI	11	11	1	39	39	4.2	30.608	0	152	4541300	63	0.00426378	0.00555082	-0.763471	-2.60116	G5E8G0;G3X9W0;F6ZV59;E9Q5B6;F6SHF3;A0A0G2JFL4;F7A465;Q9D3U4	G5E8G0;G3X9W0;F6ZV59;E9Q5B6		Hnrnpd	1304
		17.5301	18.0229	17.2181	17.4814	17.6606	18.7811	16.7544	18.6665	17.1336	17.1714				2	2	2	18.9	18.9	18.9	15.115	0	5.3881	168950	3	0.795861	0.836866	-0.118773	-0.21832	G5E814;Q9D8B4;Q6PBG2;A0A3B2W4A5;A0A3B2W441	G5E814;Q9D8B4;Q6PBG2;A0A3B2W4A5;A0A3B2W441	NADH dehydrogenase [ubiquinone] 1 alpha subcomplex subunit 11	Ndufa11	1305
		20.4486	20.5564	20.3117	20.2394	20.4285	20.6339	20.5134	20.5516	20.5146	20.7382				24	24	24	23.5	23.5	23.5	134.75	0	124.87	2954800	105	0.0246015	0.171157	-0.193417	-1.13755	G5E829;Q8K314;Q6Q477;F7AAP4;H2BL43;A0A1W2P7C7;E9Q828;D1FNM8;D1FNM9;Q3TC38;Q3TDJ2;Q05CJ5;Q3UHJ3;Q3UHH0;Q0VF55;A2ALL9;D5L240;F8WHB1;Q8C048;Q9R0K7;S4R1C4;Q0VF54;A0A1W2P7R3;Q6PG79;A0A1W2P772;Q3TSK3;Q3UPA8;A0A1W2P867;A0A1W2P882;A0A1W2P6X7;Q6DIB8	G5E829;Q8K314	Plasma membrane calcium-transporting ATPase 1	Atp2b1	1306
		23.0941	22.8196	22.9258	23.0407	22.6165	23.5183	23.6442	23.6149	23.6164	23.5929		+	I_NI	6	6	6	74.5	74.5	74.5	11.142	0	71.848	8511000	68	4.56356e-05	0.000357488	-0.697987	-3.71696	G5E850;Q544Z9;P56395;A0A494B9D8;E0CY88	G5E850;Q544Z9;P56395;A0A494B9D8	Cytochrome b5	Cyb5a	1307
		19.9344	19.234	19.8801	19.73	19.2934	19.9539	19.7768	19.6475	19.5961	20.3233				24	24	24	23.5	23.5	23.5	145.83	0	72.73	1872400	80	0.249476	0.324335	-0.245129	-0.824251	G5E866;Q99NB9;Q3US00;A0JLN0;Q3UIB4;Q8C839;Q8C2Y9;A0A087WNS2;Q3TB51	G5E866;Q99NB9;Q3US00	Splicing factor 3B subunit 1	Sf3b1	1309
		16.9682	16.863	17.0664	17.5012	18.2875	17.5638	13.0744	14.2607	14.0616	14.864		+	I_NI	9	9	9	6.3	6.3	6.3	224.13	0	27.202	109720	9	0.0123566	0.00299401	2.57238	2.85675	G5E870;A0A087WNZ7;A0A0B4J1N9;A0A087WRV6;A0A087WP92;A0A087WS65;Q3TP48;A0A087WSG4;A0A087WQ02	G5E870;A0A087WNZ7;A0A0B4J1N9	E3 ubiquitin-protein ligase TRIP12	Trip12	1310
		22.3179	22.2846	22.0101	22.6131	22.0636	22.6424	22.8693	22.6431	22.816	22.5975				11	11	4	32.3	32.3	11.1	35.848	0	33.638	3786400	43	0.00524334	0.0175151	-0.455789	-2.07203	Q8BIV6;G5E895;D3Z494;S4R2G9;Q8R318	Q8BIV6;G5E895;D3Z494;S4R2G9		Akr1b10	1312
		21.5966	24.4776	24.6267	23.1618	16.8479	21.3749	24.0008	21.4045	21.5064	21.698				2	2	2	1.3	1.3	1.3	204	0.0049659	2.4946	2458400	5	0.926135	0.936028	0.145213	0.0897577	Q9R269;G5E898;Q8CEH5	Q9R269;G5E898;Q8CEH5	Periplakin	Ppl	1313
		17.4331	18.3054	17.4253	17.2181	17.6363	15.0204	16.7063	16.9211	16.8803	16.3313		+	I_NI	2	2	2	3.3	3.3	3.3	57.336	0.0031616	2.6822	52381	2	0.0151663	0.00764855	1.23175	2.46252	Q03267;Q3UQ33;Q571F4;G5E8H3;Q5SWT9;Q5SWU0;Q5GGW4;A0A087WQ51;Q8C9X3;Q8C5P6;Q5GGW5;Q8BTD0;A0A087WQ74;A0A571BEH5;A0A087WNY4;O08900;P81183;Q8C208	Q03267;Q3UQ33;Q571F4;G5E8H3;Q5SWT9;Q5SWU0;Q5GGW4;A0A087WQ51;Q8C9X3;Q8C5P6;Q5GGW5;Q8BTD0;A0A087WQ74;A0A571BEH5;A0A087WNY4;O08900;P81183;Q8C208	DNA-binding protein Ikaros;Zinc finger protein Aiolos;Zinc finger protein Helios;Zinc finger protein Eos	Ikzf1;Ikzf2;Ikzf3;Ikzf4	1315
		18.0595	17.3266	17.4327	15.9456	17.3889	17.1901	16.4742	16.6734	15.7798	17.3236				5	5	5	7.4	7.4	7.4	103.32	0	14.915	126330	9	0.256448	0.229663	0.542439	0.9974	Q8CFE4;G5E8J9;Q80UY7	Q8CFE4;G5E8J9	SCY1-like protein 2	Scyl2	1317
		18.0937	18.2572	17.8554	16.8962	17.3099	18.7418	17.256	17.2564	17.4318	17.1119				7	7	7	7.7	7.7	7.7	97.862	0	15.498	304910	17	0.762331	0.809915	0.122899	0.249426	G5E8R4;Q922D4	G5E8R4;Q922D4	Serine/threonine-protein phosphatase 6 regulatory subunit 3	Ppp6r3	1318
		19.8705	19.355	20.0455	19.1526	19.3989	19.6401	19.8459	19.3946	19.9711	19.5788				6	6	6	24.7	24.7	24.7	41.518	0	89.138	558890	29	0.552971	0.671313	-0.121613	-0.410319	G5E8V9;A2RSX9;E9Q3G5;Q3TVE1;E9QAY5	G5E8V9;A2RSX9;E9Q3G5;Q3TVE1;E9QAY5		Arfip1	1319
		23.1254	22.9936	22.943	23.1859	23.1788	24.0772	23.5923	23.5401	23.5726	23.5414		+	I_NI	12	12	12	34.5	34.5	34.5	39.613	0	76.867	8353300	89	0.00099513	0.00457143	-0.579398	-2.69687	Q3THU8;G5E902;Q8VEM8;Q3UB63;Q3U995	Q3THU8;G5E902;Q8VEM8;Q3UB63;Q3U995	Phosphate carrier protein, mitochondrial	Slc25a3	1320
		22.1319	22.3616	22.28	22.264	21.7692	22.6114	22.5979	22.6359	22.6446	22.6613				15	15	15	38.9	38.9	38.9	66.821	0	199.62	6484000	99	0.00213692	0.0109125	-0.468899	-2.2834	G5E924;Q3UMT7;Q8R081;G3UY38;Q9CVU5;Q8BI42;G3UY56	G5E924;Q3UMT7;Q8R081;G3UY38	Heterogeneous nuclear ribonucleoprotein L	Hnrnpl	1321
		18.4258	17.672	18.9794	18.0638	17.466	16.3755	16.722	16.9487	16.8794	16.8796		+	I_NI	2	2	2	5.7	5.7	5.7	52.967	0	3.8791	56893	2	0.00154586	0.000598291	1.36034	3.4919	Q6KAP0;H3BIX9;Q8C2M4;H3BLL3;Q921G6	Q6KAP0;H3BIX9;Q8C2M4;H3BLL3;Q921G6	Leucine-rich repeat and calponin homology domain-containing protein 4	mFLJ00248;Lrch4	1322
		17.8377	16.99	17.2386	16.2273	17.8046	16.7966	16.588	16.3552	16.6051	16.2582				1	1	1	5.4	5.4	5.4	31.812	0	4.1232	46081	1	0.0553342	0.0436206	0.699049	1.69702	H3BJ12;K3W4Q3;K3W4N3;H3BKI7;H3BJ82;H3BJ07;Q8R088	H3BJ12;K3W4Q3;K3W4N3;H3BKI7;H3BJ82;H3BJ07;Q8R088	Golgi phosphoprotein 3-like	Golph3l	1324
		20.274	20.0157	20.443	19.9674	20.1373	19.2708	20.0711	20.0765	19.717	20.1908				4	4	4	9.1	9.1	9.1	59.308	0	10.705	490800	8	0.149738	0.208636	0.302224	1.04333	H3BJ30;H3BJW3;Q6NVF9;H3BKW0;H3BLM9	H3BJ30;H3BJW3;Q6NVF9;H3BKW0	Cleavage and polyadenylation specificity factor subunit 6	Cpsf6	1325
		17.6781	18.9652	18.8464	16.8257	19.5202	17.6518	18.0864	18.1326	18.0261	17.9937				3	3	3	15	15	15	22.215	0	4.5939	175820	8	0.455125	0.45519	0.389	0.653118	H3BJ37;Q8BIG7	H3BJ37;Q8BIG7	Catechol O-methyltransferase domain-containing protein 1	Comtd1	1326
		22.5906	21.2162	22.9747	23.072	22.8129	19.5533	21.6545	21.8286	22.4344	21.6885				3	3	3	7.7	7.7	7.7	46.959	0	5.0132	908330	6	0.101866	0.0576199	1.10141	1.58212	H3BJT4;P31362;P70260;Q3U5D1;H3BKB7;Q7TSC9;A0A0A0MQM6;I1E4X2;A0A0A0MQE0;E9Q6Z8;F8VQL7;A0A0R4J1Z4;Q00196;P25425;O89067	H3BJT4;P31362;P70260;Q3U5D1;H3BKB7;Q7TSC9;A0A0A0MQM6;I1E4X2;A0A0A0MQE0;E9Q6Z8;F8VQL7;A0A0R4J1Z4;Q00196;P25425	POU domain protein;POU domain, class 2, transcription factor 3;POU domain, class 2, transcription factor 2;POU domain, class 2, transcription factor 1	Pou2f3;Pou2f2;Pou2f1	1328
		24.5329	24.4549	25.0007	24.3025	21.7861	23.3183	24.2218	24.0471	13.7919	23.9816				1	1	1	3.9	3.9	3.9	45.757	0.0081032	2.1869	2983200	3	0.338246	0.241403	2.14331	0.972305	H3BK13	H3BK13		Hmbox1	1329
		16.7514	18.5838	19.4459	18.4213	18.5304	19.9509	18.9723	18.8729	19.1391	19.3927				14	14	14	21.8	21.8	21.8	86.677	0	65.085	827000	26	0.0913719	0.0571755	-0.919	-1.58694	Q5JC28;Q80ZL3;H3BK65;P42567;F6W2Q5;A0A0R4J0A0;H3BJB8;H3BLE4	Q5JC28;Q80ZL3;H3BK65;P42567;F6W2Q5;A0A0R4J0A0	Epidermal growth factor receptor substrate 15	Eps15	1330
		17.655	19.5566	18.817	17.0259	18.17	15.4075	16.8542	18.6608	17.262	17.2108				2	2	2	25.8	25.8	25.8	10.391	0.0012895	2.9368	71960	3	0.12544	0.0732046	1.16584	1.49205	H3BKG0;P49817;D3Z0J2;D3Z148;P51637	H3BKG0;P49817;D3Z0J2;D3Z148;P51637	Caveolin-1;Caveolin;Caveolin-3	Cav1;Cav3	1332
		23.7922	23.836	23.696	24.0297	24.2724	25.5872	25.0648	25.0693	25.1376	25.1045		+	I_NI	14	14	14	61.4	61.4	61.4	32.829	0	254.83	19496000	124	2.04991e-05	5e-05	-1.2674	-5.22056	H3BKH6;Q9R0P3;H3BLJ9;H3BJL6;H3BJP2;H3BK43;H3BJC6;H3BL99	H3BKH6;Q9R0P3;H3BLJ9;H3BJL6;H3BJP2;H3BK43	S-formylglutathione hydrolase	Esd	1333
		18.5109	17.9022	18.3953	19.2242	19.221	19.6045	19.7291	20.0188	19.982	19.1869		+	I_NI	14	14	14	14.1	14.1	14.1	138.55	0	67.39	812050	40	0.00742036	0.00501453	-1.05354	-2.65985	H3BL37;O08784;Q05BH6;Q7TPZ2;H3BIX0;Q6PFZ6;F6R3V4;H3BK88;Q3TBZ3;Q3TAB2	H3BL37;O08784;Q05BH6;Q7TPZ2;H3BIX0;Q6PFZ6;F6R3V4	Treacle protein	Tcof1	1334
		17.826	19.3088	17.7205	17.8287	17.9224	17.6525	17.6705	17.8531	17.8973	17.9224				2	2	2	3.5	3.5	3.5	66.925	0.0034602	2.6242	129060	2	0.320351	0.341919	0.322112	0.797208	H7BWY5;Q8CAS9	H7BWY5;Q8CAS9	Poly [ADP-ribose] polymerase 9	Parp9	1335
		19.3734	17.6834	20.1491	17.6889	19.9286	19.116	17.8463	18.2947	17.5642	18.0965				7	7	7	9.2	9.2	9.2	113.23	0	18.9	279970	14	0.227858	0.178534	0.781129	1.11891	H7BX01;P58281;Q80TX7;E0CXD1;Q8BK99;F6U775	H7BX01;P58281;Q80TX7;E0CXD1;Q8BK99	Dynamin-like 120 kDa protein, mitochondrial;Dynamin-like 120 kDa protein, form S1	Opa1;mKIAA0567	1336
		17.7504	17.9345	17.9415	17.5028	18.0815	16.2843	16.1282	16.4168	16.9573	17.1579		+	I_NI	5	5	5	10.7	10.7	10.7	68.644	0	12.68	140280	10	0.000496595	0.000211082	1.25324	3.88161	H7BX88;P47934;B7ZDD7;A2AWJ5;F7BF80	H7BX88;P47934;B7ZDD7	Carnitine O-acetyltransferase	Crat	1337
		21.8038	21.5988	21.6342	21.3133	22.027	21.8944	21.7376	21.8101	21.7926	21.6482				10	10	10	43.5	43.5	43.5	28.329	0	21.832	3015600	43	0.441501	0.637619	-0.101137	-0.4497	H7BX95;Q6PDM2;F7AI47;F6QXN3	H7BX95;Q6PDM2	Serine/arginine-rich splicing factor 1	Srsf1	1338
		20.0336	19.0113	19.7645	19.5037	18.7371	19.1014	17.3496	17.1374	17.161	16.2593		+	I_NI	6	6	6	3.6	3.6	3.6	252.18	0	8.6133	258270	9	0.00492034	0.00114701	2.00829	3.22632	H9KV01;H9KV15;H9KV00;Q9QX47;Q8C9T5;Q8BS91	H9KV01;H9KV15;H9KV00;Q9QX47	Protein SON	Son	1339
		20.3536	19.7816	19.6333	18.1526	20.4022	20.6409	20.8941	21.1225	20.6801	21.5188		+	I_NI	4	4	3	23.5	23.5	14.8	20.811	0	50.643	1124100	24	0.0175722	0.00819026	-1.3066	-2.42726	Q9DCC5;Q32P00;I6L9I7;P23198;D3Z1A9;D3Z313	Q9DCC5;Q32P00;I6L9I7;P23198;D3Z1A9;D3Z313	Chromobox protein homolog 3	Cbx3	1342
		20.382	21.2421	21.1964	21.5872	19.6425	16.4704	18.5667	18.4365	18.2627	19.037		+	I_NI	1	1	1	3	3	3	38.655	0.0078172	2.2018	177800	8	0.00152571	0.000144444	2.6554	3.99895	Q80WW4;Q9D6A7;Q9DAV6;Q6P217;Q3TJ69;I7HJI5	Q80WW4;Q9D6A7;Q9DAV6;Q6P217;Q3TJ69;I7HJI5		Serpinb9c;Serpinb9b	1344
		18.1579	19.3502	16.8143	16.8905	17.7209	17.2112	17.9224	17.9185	18.3813	18.5347				4	4	4	19	19	19	35.169	0	20.056	200890	7	0.700994	0.73933	-0.206864	-0.333828	J3QMM7;K3W4M4;Q9CZ42;J3QN06	J3QMM7;K3W4M4;Q9CZ42;J3QN06	ATP-dependent (S)-NAD(P)H-hydrate dehydratase	Carkd	1346
		17.8929	18.2468	18.8023	18.1454	19.4116	19.6901	19.446	19.3874	19.5047	19.596		+	I_NI	8	7	7	19.7	16.6	16.6	50.254	0	18.366	661590	16	0.00608223	0.00431233	-1.02505	-2.71622	Q3UBP0;J3QN31;P28650	Q3UBP0;J3QN31;P28650	Adenylosuccinate synthetase isozyme 1	Adssl1	1347
		19.2728	18.4949	18.2259	18.0067	19.3815	16.2801	16.0298	15.975	16.7815	16.8057		+	I_NI	1	1	1	3.6	3.6	3.6	38.509	0	7.9896	52762	6	0.000115069	5.47945e-05	2.30195	5.35516	Q8K2C1;Q3UJF9;Q3U9F0;Q3TJ22;J3QN89	Q8K2C1;Q3UJF9;Q3U9F0;Q3TJ22;J3QN89		Aamp	1348
		20.3848	20.2452	20.2751	20.1024	20.1271	19.7456	20.0741	19.9722	20.0477	20.0192				7	7	7	22.4	22.4	22.4	47.106	0	27.272	846880	26	0.0115604	0.0853807	0.255177	1.431	J3QNU6;Q8BWG8;Q3U172;F7DF62	J3QNU6;Q8BWG8	Beta-arrestin-1	Arrb1	1349
		18.9411	17.3814	17.84	17.4062	18.3865	16.9283	14.2759	13.2437	14.8579	14.8904		+	I_NI	3	3	3	1.9	1.9	1.9	169.95	0	4.4205	55254	3	0.00155809	0.000106825	3.15179	4.0838	J3QNW0;Q3UHZ3;Q7TSJ0;P13864;Q0VDW2;Q3UWN4;Q3UPE8	J3QNW0;Q3UHZ3;Q7TSJ0;P13864	DNA (cytosine-5)-methyltransferase;DNA (cytosine-5)-methyltransferase 1	Dnmt1	1350
		20.67	20.5185	20.8943	20.4032	20.8377	19.3513	20.3768	20.1322	20.2821	19.9909				3	3	3	14.3	14.3	14.3	23.726	0	6.4348	674120	12	0.0139198	0.0160813	0.638053	2.10193	J3QP56;Q4FK51;P97823;D3YUG4;D3Z111;D3Z269	J3QP56;Q4FK51;P97823;D3YUG4;D3Z111	Acyl-protein thioesterase 1	Lypla1	1351
		17.8669	17.9689	18.4131	16.687	18.5336	16.0959	16.8885	17.0775	17.2546	17.4789				2	2	2	11.7	11.7	11.7	21.602	0	6.5581	71196	5	0.0493605	0.02933	0.934836	1.85503	J3QP71;K3W4Q8;O55108;O55107;P18572	J3QP71;K3W4Q8;O55108;O55107;P18572	Basigin	Bsg	1352
		17.1052	17.72	17.5778	18.1308	18.2822	16.9146	16.6824	16.9402	17.6128	17.6555				5	5	5	17.4	17.4	17.4	47.008	0	15.976	130710	9	0.0700964	0.0621196	0.602088	1.55106	J3QPQ1;Q3UQN2;F6RG68;A0A286YDL7;A0A286YCL2;Q05CX7;Q3TPU3	J3QPQ1;Q3UQN2;F6RG68;A0A286YDL7;A0A286YCL2;Q05CX7	F-BAR domain only protein 2	Fcho2	1353
		19.0668	19.1888	18.9075	18.2518	18.5206	18.7623	17.3729	17.8737	17.7177	17.409		+	I_NI	6	6	6	18.1	18.1	18.1	46.088	0	10.707	264610	14	0.0140187	0.00948735	0.959982	2.36031	J7PDL1;Q9DCE9;Q8C2M8;Q811M6;U5NG76;Q3U5T3;U5NJF3;Q9Z1M2;Q3U635;Q3TNE5;A0A140LIF8;Q3TAN6;Q6ZQL9	J7PDL1;Q9DCE9;Q8C2M8;Q811M6;U5NG76;Q3U5T3		Ifggd1;Igtp;Irgm3	1354
		17.7439	18.62	18.0459	18.0493	18.1871	16.41	16.5322	17.0383	17.6932	16.89		+	I_NI	3	3	3	22.3	22.3	22.3	17.712	0	8.513	105430	5	0.00187159	0.000893058	1.21649	3.31204	J9UUF7;Q8VEA8;D3Z4X4;D3YZQ6	J9UUF7;Q8VEA8	Ras-related protein Rab-7b	5430435G22Rik;Rab7b	1355
		20.7615	20.7228	20.2877	19.9723	21.6842	19.7001	19.9161	19.4999	19.0401	20.2529				8	3	3	4	1.7	1.7	228.56	0	7.2464	339650	10	0.021791	0.0127833	1.00388	2.21411	K3W4R2;Q6URW6;Q7TQH2;A0A140LI60	K3W4R2;Q6URW6;Q7TQH2	Myosin-14	Myh14	1356
		20.7382	20.5576	20.1513	20.348	20.9304	21.1179	20.7649	20.9434	20.8113	20.9497				18	18	17	26.4	26.4	25.4	95.64	0	89.544	2744800	71	0.0389969	0.074979	-0.37234	-1.48323	Q6NXX6;K3W4T3;Q9Z1G4;Q3TXT5;Q3TY98;Q99M55;A2A599;Q920R6;Q3UP55;Q3TN88;Q3TLR5;Q6ZQM9	Q6NXX6;K3W4T3;Q9Z1G4;Q3TXT5;Q3TY98	V-type proton ATPase subunit a;V-type proton ATPase 116 kDa subunit a isoform 1	Atp6v0a1	1357
		21.6434	21.6867	21.6015	21.8993	21.7136	22.5385	22.3572	22.6107	23.4673	22.4326		+	I_NI	9	4	4	50	19.8	19.8	21.424	0	14.728	2446700	35	0.00157772	0.00140767	-0.972358	-3.1603	Q8BPG5;K7Q7T7;Q3TLP8;P63001;Q9D859;Q8C4N8;Q14A12;P60764;A2AC13;Q8QZS2	Q8BPG5;K7Q7T7;Q3TLP8;P63001;Q9D859;Q8C4N8;Q14A12;P60764	Ras-related C3 botulinum toxin substrate 1;Ras-related C3 botulinum toxin substrate 3	Rac1;Rac3	1359
		16.1066	15.9397	17.1142	16.5478	17.8188	19.3704	18.2832	18.7878	17.7756	20.1225		+	I_NI	23	23	23	10.5	10.5	10.5	280.78	0	77.475	1032500	44	0.00376199	0.000718563	-2.16249	-3.40047	L7N451;Q80SU7;Q3TBC0;Q3U0G9	L7N451;Q80SU7	Interferon-induced very large GTPase 1	Gvin1	1360
		19.403	19.1531	19.4586	19.4722	19.3105	19.0607	19.5069	19.3837	19.5901	19.1812				3	3	3	29	29	29	11.351	0	3.8841	338400	8	0.899816	0.950296	0.014954	0.0695287	M0QWS4;Q9CR09	M0QWS4;Q9CR09	Ubiquitin-fold modifier-conjugating enzyme 1	Ufc1	1361
		20.1775	20.2959	20.0377	20.0516	17.41	20.196	20.4394	20.0863	20.4028	20.0038				4	4	4	23.7	23.7	23.7	24.912	0	12.377	444190	11	0.288221	0.245357	-0.631124	-0.963843	N0E4C0;P67871;G3UXG7;N0E4C5;G3UZA4;N0E462;G3UXU2;G3UZJ5;N0E463;G3UZX4;G3UWU5;N0E636	N0E4C0;P67871;G3UXG7;N0E4C5;G3UZA4;N0E462;G3UXU2;G3UZJ5;N0E463;G3UZX4	Casein kinase II subunit beta	Csnk2b;Csnk2b-Ly6g5b	1362
		20.4095	20.6223	20.5219	20.0254	20.9261	21.1844	20.4864	20.4236	20.4919	20.4376				24	21	20	32	27.9	26.7	102.53	0	68.899	2110000	57	0.629086	0.735951	-0.103759	-0.338388	O08528;E9Q5B5;E9Q9M6	O08528;E9Q5B5	Hexokinase-2;Hexokinase	Hk2	1363
		21.0262	21.163	21.2785	20.9168	21.4153	22.4262	21.5689	21.7106	21.7013	21.5567				16	16	16	26.9	26.9	26.9	79.871	0	70.59	3109100	63	0.00888333	0.0124814	-0.632743	-2.22655	O08529;Q3U8S5;Q3U3A8;Q8BPV9;Q8R486	O08529;Q3U8S5;Q3U3A8;Q8BPV9	Calpain-2 catalytic subunit	Capn2	1364
		21.1883	21.0918	21.2928	21.0318	21.2732	20.4796	20.7394	20.7882	20.7648	20.7815		+	I_NI	8	8	8	38.6	38.6	38.6	24.74	0	53.079	2253700	53	0.000316269	0.00525992	0.464894	2.62319	O08547;E9Q6R3;Q3UZ06;A0A0G2JF08;D6RES2	O08547;E9Q6R3;Q3UZ06	Vesicle-trafficking protein SEC22b	Sec22b	1365
		22.802	22.8183	22.8289	23.1085	22.9502	24.4575	24.2956	24.1592	24.2421	24.1653		+	I_NI	26	26	26	62.4	62.4	62.4	62.277	0	323.31	18818000	200	1.39083e-07	0	-1.36236	-7.58232	O08553;Q3TXY0;Q6P1J1;P97427;Q71H75;Q3TAS8;Q3TY94;Q3TT92;E9PWE8;Q62188	O08553	Dihydropyrimidinase-related protein 2	Dpysl2	1366
		20.3549	20.0287	20.1839	20.6729	19.1698	21.1928	21.1226	21.0856	21.1013	21.3256		+	I_NI	8	8	8	36.5	36.5	36.5	26.94	0	23.862	1166600	30	0.00284758	0.00197686	-1.08355	-3.04615	O08583;Q4KL64;G3X9I4;D9J342;Q9JJW6	O08583	THO complex subunit 4	Alyref	1367
		19.655	19.3173	19.1808	19.6908	17.5153	18.4521	19.5929	19.6795	19.4659	19.7545				8	8	8	25.5	25.5	25.5	50.526	0	34.732	692090	27	0.516247	0.537227	-0.31712	-0.559311	Q3TMN1;Q58E65;Q3UI33;O08663;M0QWM9;M0QWX0;Q3TMZ6;M0QW69;M0QW48	Q3TMN1;Q58E65;Q3UI33;O08663;M0QWM9	Methionine aminopeptidase 2;Methionine aminopeptidase	Metap2	1368
		24.4518	24.3998	24.2653	24.5912	24.7602	26.0144	25.4722	25.4541	25.6392	25.4624		+	I_NI	14	14	14	75	75	75	24.826	0	158.03	11739000	108	3.7652e-05	3.38983e-05	-1.11482	-4.71346	Q6GT24;Q53ZU7;O08709;Q6A0D0;D3Z0Y2;Q8BPD3;Q8BG37;A0A0A6YXQ7	Q6GT24;Q53ZU7;O08709;Q6A0D0;D3Z0Y2;Q8BPD3	Peroxiredoxin-6	Prdx6	1369
		19.4867	19.9652	19.8216	16.2754	17.8422	19.1201	20.0151	19.6888	19.5137	19.8165				5	5	5	19.1	19.1	19.1	23.294	0	10.492	569100	19	0.226035	0.165253	-0.952607	-1.15289	O08734;F7CUQ1;Q91WX5	O08734	Bcl-2 homologous antagonist/killer	Bak1	1370
		21.9344	21.7985	21.901	21.7505	21.8499	22.0079	22.0143	22.1094	22.0914	21.9476				15	15	15	34	34	34	54.272	0	86.389	3743000	71	0.00299556	0.120185	-0.187246	-1.29511	O08749;Q3TIE8	O08749;Q3TIE8	Dihydrolipoyl dehydrogenase, mitochondrial;Dihydrolipoyl dehydrogenase	Dld	1371
		16.9831	18.0864	19.2719	19.8846	18.8534	17.6857	18.45	18.5982	18.5902	18.5085				5	5	5	7.7	7.7	7.7	103.34	0	24.721	184500	10	0.651092	0.684893	0.249372	0.395268	Q5DTH1;O08759;A0A0J9YVG1;A0A0J9YUY4;Q3TPQ9;A0A0J9YUK0	Q5DTH1;O08759	Ubiquitin-protein ligase E3A	Ube3a	1372
		21.4714	21.2848	21.3411	21.3889	21.5705	21.19	21.3176	21.3513	21.3817	21.2161				11	11	11	19.6	19.6	19.6	58.792	0	64.693	2815500	62	0.0921746	0.384034	0.120011	0.737391	Q3U518;Q3TWG2;O08795	Q3U518;Q3TWG2;O08795	Glucosidase 2 subunit beta	Prkcsh	1373
		19.6147	19.2261	17.2864	19.6587	19.5498	19.1234	19.2307	19.0666	19.6379	18.9989				7	7	7	20.3	20.3	20.3	42.259	0	13.982	559080	17	0.764425	0.804507	-0.144363	-0.255252	O08797;Q9DAZ7;Q8VHQ1;Q8BMT0;Q80Y29;Q80UK5;O08806;F6V5V4	O08797		Serpinb9	1374
		18.4994	18.1833	17.882	18.7366	17.7534	20.1707	20.0733	19.8644	19.4119	19.6916		+	I_NI	8	8	8	19.5	19.5	19.5	42.15	0	15.512	681130	20	9.91229e-05	4.12371e-05	-1.63142	-4.96107	O08800;Q3UFM1;Q8C871	O08800;Q3UFM1;Q8C871	Serpin B8	Serpinb8	1375
		26.1216	26.2894	26.2336	26.8222	26.3881	29.6771	28.7551	28.5436	28.9414	28.6842		+	I_NI	11	9	9	44.2	44.2	44.2	31.052	0	87.873	41065000	60	4.38078e-06	0	-2.5493	-7.64568	O08807;B1AZS9;Q9D634	O08807;B1AZS9	Peroxiredoxin-4	Prdx4	1376
		20.6059	21.0171	21.4244	21.3618	17.7192	17.2449	19.3399	19.183	19.4697	19.2894				2	2	2	3.7	3.7	3.7	60.153	0	4.7249	275800	11	0.0968063	0.0459597	1.5203	1.67363	Q8R562;Q80W12;Q3TJ75;O08848	Q8R562;Q80W12;Q3TJ75;O08848	60 kDa SS-A/Ro ribonucleoprotein	Trove2	1377
		19.5537	19.5682	19.266	19.2565	19.906	19.8334	19.541	19.3333	19.3887	19.363				7	7	7	30	30	30	37.605	0	19.633	641100	27	0.907218	0.949281	0.0181923	0.0724115	O08915;D3YW40	O08915	AH receptor-interacting protein	Aip	1378
		17.6639	17.4552	17.3571	19.0624	18.3647	17.5654	17.5679	16.9189	17.3546	17.5421				4	4	4	14	14	14	47.513	0	14.35	132170	6	0.125898	0.111787	0.590865	1.32536	Q540I4;Q3TJS0;O08917;G3UYU4;G3UZZ5;G3UWW8;Q6Y9S2	Q540I4;Q3TJS0;O08917;G3UYU4;G3UZZ5;G3UWW8;Q6Y9S2	Flotillin-1	Flot1	1379
		21.4057	21.275	21.1971	20.7081	21.3813	20.8108	20.9577	20.7742	20.9165	20.8926				4	4	4	17.7	17.7	17.7	32.379	0	12.766	1254600	28	0.0394684	0.0933618	0.323062	1.39578	O08992;Q3TWV1;Q3UBE4;Q3U6J5;Q3TXC7;Q3UC68;Q3TMX0;O88601;H3BLG5;Q3TET7;Q3U724;Q3U6Q3;Q3U902;Q3UB97;A2AKJ9;A2AKJ6;A2AKJ5	O08992;Q3TWV1;Q3UBE4;Q3U6J5;Q3TXC7;Q3UC68;Q3TMX0;O88601;H3BLG5;Q3TET7;Q3U724;Q3U6Q3;Q3U902;Q3UB97;A2AKJ9;A2AKJ6	Syntenin-1	Sdcbp	1380
		21.5982	21.2252	21.3803	21.8459	21.3694	22.2523	22.5567	22.4651	22.6233	22.53		+	I_NI	5	5	5	58.8	58.8	58.8	7.3384	0	59.503	3823100	47	4.47475e-05	2.95203e-05	-1.00169	-4.43939	O08997	O08997	Copper transport protein ATOX1	Atox1	1381
		19.1208	18.4993	18.4481	18.899	19.4208	19.3215	18.8558	18.7462	19.416	18.7509				4	4	4	15.8	15.8	15.8	38.241	0	19.668	327790	16	0.566613	0.664363	-0.140434	-0.419226	O09005	O09005	Sphingolipid delta(4)-desaturase DES1	Degs1	1382
		19.7828	17.9988	17.0956	18.146	19.9664	18.6432	18.7125	18.4184	17.6657	18.8824				3	3	3	7.5	7.5	7.5	53.591	0	5.6773	292090	6	0.827225	0.85708	0.133469	0.192927	Q8C6R2;Q5U7A4;O09047;Q3U4N3	Q8C6R2;Q5U7A4;O09047;Q3U4N3	C3a anaphylatoxin chemotactic receptor	C3ar1	1383
		22.5875	22.7716	22.5502	22.9192	22.1961	22.2185	22.8117	22.7823	22.7588	22.5539				10	10	10	51.2	51.2	51.2	26.372	0	69.852	5171200	78	0.906055	0.947239	-0.0201038	-0.0758506	Q6RI64;O09061;A0A338P7C0;A0A338P7F1	Q6RI64;O09061;A0A338P7C0	Proteasome subunit beta type;Proteasome subunit beta type-1	Psmb1	1384
		20.3761	20.3547	20.3384	19.8898	20.409	19.8422	20.6521	20.0078	20.5805	20.5414				9	9	5	22.2	22.2	12.9	55.074	0	40.297	1187400	30	0.796857	0.870488	-0.0511833	-0.175098	Q58E49;O09106	Q58E49;O09106	Histone deacetylase;Histone deacetylase 1	Hdac1	1385
		17.1083	19.6083	19.1743	19.5787	19.3364	18.0637	18.318	18.5577	18.5738	18.1465				2	2	2	5.5	5.5	5.5	39.296	0	3.502	194340	9	0.227504	0.192742	0.629262	1.08227	Q5SWN9;Q3UDI2;Q3TX82;Q3TLX7;Q3TJG7;O09110;A0A0R4J1Q6;Q60521;Q8C371;A2AGS2;Q3UU57;Q8BP44;Q543Z5;P70236	Q5SWN9;Q3UDI2;Q3TX82;Q3TLX7;Q3TJG7;O09110;A0A0R4J1Q6;Q60521;Q8C371;A2AGS2;Q3UU57;Q8BP44;Q543Z5;P70236	Dual specificity mitogen-activated protein kinase kinase 3;Dual specificity mitogen-activated protein kinase kinase 6	Map2k3;Map2k6	1386
		18.1932	17.8694	21.3408	21.8181	21.1402	20.163	19.6751	18.5616	19.745	17.4499				2	2	2	25.8	25.8	25.8	17.485	0	3.5571	186800	2	0.357435	0.285915	0.953453	0.88575	Q4VBC9;O09111	Q4VBC9;O09111	NADH dehydrogenase [ubiquinone] 1 beta subcomplex subunit 11, mitochondrial	Ndufb11	1387
		17.6299	17.0296	17.6214	17.5345	16.7654	15.7117	15.6299	15.2799	16.1709	15.7843		+	I_NI	3	3	3	4.5	4.5	4.5	88.813	0	13.157	42933	6	0.000108165	3.80952e-05	1.60083	4.88999	Q8BJC1;O09126	Q8BJC1;O09126	Semaphorin-4D	Sema4d	1388
		21.9828	21.8463	21.7653	21.6665	21.5074	22.0452	21.9837	21.9394	21.8334	21.8022				12	12	12	41.2	41.2	41.2	27.497	0	36.032	3476300	50	0.108268	0.296307	-0.167114	-0.868374	O09131;A0A494BAB1;A0A494B9X6;Q9D2J1;A0A494BAY2;A0A494BB82;Q9D2S1;Q8BW12;Q8K2Q2	O09131;A0A494BAB1	Glutathione S-transferase omega-1	Gsto1	1389
		23.96	23.9951	23.9776	23.704	24.0877	26.3875	25.7664	25.8739	25.8172	25.692		+	I_NI	18	18	18	19.8	19.8	19.8	114.65	0	86.508	7485300	68	6.27009e-07	0	-1.9625	-8.19997	O09159;Q3TBM1;Q3TB95	O09159;Q3TBM1	Lysosomal alpha-mannosidase;Alpha-mannosidase	Man2b1	1390
		22.7484	23.0041	22.9983	23.2948	21.9298	24.568	21.9727	22.0802	22.1095	22.0395				4	4	4	27.5	27.5	27.5	18.579	0	72.025	4340000	37	0.675616	0.710043	0.241097	0.367937	Q9CQM8;Q4VA28;O09167	Q9CQM8;Q4VA28;O09167	60S ribosomal protein L21	Rpl21	1391
		22.6913	22.863	22.6436	22.6672	22.4056	23.093	23.2149	23.153	23.2535	23.2676		+	I_NI	10	10	10	38.7	38.7	38.7	30.534	0	118.51	7275000	85	0.000142068	0.00212903	-0.54226	-3.01098	Q4FJZ6;Q3T9P2;O09172;H3BJA3;A0A0G2JDI4;F6VNW5	Q4FJZ6;Q3T9P2;O09172;H3BJA3;A0A0G2JDI4;F6VNW5	Glutamate--cysteine ligase regulatory subunit	Gclm	1392
		20.6132	20.5391	19.847	17.7115	17.5021	19.1064	20.6756	20.7073	20.4262	20.6861				5	5	5	30.5	30.5	30.5	26.904	0	32.101	538080	13	0.187658	0.126837	-1.07772	-1.27076	O19455;Q9TP17;P14483;Q8BPA0;Q3TD53;Q7YQ02;Q7YQ01;A0A068BFU4;Q9TNN5;Q31131;Q9TP15;Q95I79;P06346;P01921;P06344;Q9GIQ7;O62867;O78197;Q9TP16;Q31184;A0A494B9G5;A0A1D8M9B3;Q31187;Q9GIQ6;P06342;Q5XQJ3;Q5XQJ9;Q5XQJ4;A0A494B9U2;Q31140;P06343;O19470;P06345;Q6SR47;Q31135;Q3TBD6;Q3TBE1;A0A2Z4SX66;O19464;A0A2Z4T345;Q31134;A0A2Z4T337;A0A2Z4T140;A0A2Z4SYG8;Q31136;A0A2Z4SWR8;A0A2Z4T307;A0A2Z4T225;A0A2Z4SYM9;Q5XQ…	O19455;Q9TP17;P14483;Q8BPA0;Q3TD53;Q7YQ02;Q7YQ01;A0A068BFU4;Q9TNN5;Q31131;Q9TP15;Q95I79;P06346;P01921;P06344;Q9GIQ7;O62867;O78197;Q9TP16;Q31184;A0A494B9G5;A0A1D8M9B3;Q31187;Q9GIQ6;P06342	H-2 class II histocompatibility antigen, A beta chain;H-2 class II histocompatibility antigen, A-F beta chain;H-2 class II histocompatibility antigen, A-D beta chain;H-2 class II histocompatibility antigen, A-U beta chain;H-2 class II histocompatibility antigen, A-Q beta chain	Rmcs1;H2-Ab1;H-2 I-A beta p;Rmcs2	1393
		17.7491	18.826	17.6525	16.8907	17.9092	16.5736	15.8735	16.1153	14.7409	15.7171		+	I_NI	4	4	4	20.2	20.2	20.2	32.97	0	6.9621	79482	6	0.00170199	0.000316832	2.00142	3.75598	O35075;A0A338P6T5	O35075	Down syndrome critical region protein 3 homolog	Dscr3	1394
		19.7943	20.6787	20.2606	20.3848	19.9155	19.1916	20.3232	19.9509	20.1562	19.8106				4	4	4	10.7	10.7	10.7	54.043	0	10.501	498200	27	0.239175	0.272928	0.320291	0.910318	O35114;Q3TCS7	O35114;Q3TCS7	Lysosome membrane protein 2	Scarb2	1395
		22.587	22.5758	22.3445	22.4027	22.3227	22.9395	22.8252	22.8163	22.8633	22.7752		+	I_NI	16	16	16	58.2	58.2	58.2	33.296	0	69.239	6895000	82	0.000231579	0.00798178	-0.397379	-2.43749	Q3V235;O35129;F6QPR1;Q3V2V2;F6Q8V7	Q3V235;O35129;F6QPR1;Q3V2V2	Prohibitin-2	Phb2	1396
		16.5085	16.6969	17.9681	18.8436	19.4206	18.2775	18.3689	18.4481	18.3285	17.1844				4	4	4	35.6	35.6	35.6	13.077	0	7.7984	234090	7	0.716032	0.747507	-0.233926	-0.324618	Q3UNI8;O35215;G3UZN1;G3UYJ7	Q3UNI8;O35215;G3UZN1;G3UYJ7	D-dopachrome decarboxylase	Ddt;Gm20441	1397
		20.9522	21.0657	21.0351	20.7621	20.3957	20.2704	20.2039	20.2215	20.2542	20.3027		+	I_NI	19	19	19	26.7	26.7	26.7	91.022	0	74.987	2435400	75	0.00145912	0.00522839	0.591624	2.63239	Q3TFE5;O35286;Q3UKJ6;Q3UDX4;Q497W9;A0A0G2JG10;A0A0G2JGQ5;Q921Y1;Q3UQQ4;A2A4N9;G3X8X0;Q3THD5;Q80TX4;Q05BH3;Q3TUC8;Q5DTN5;A2A4P0	Q3TFE5;O35286;Q3UKJ6;Q3UDX4;Q497W9;A0A0G2JG10	Pre-mRNA-splicing factor ATP-dependent RNA helicase DHX15	Dhx15	1398
		20.8582	20.1826	20.6715	20.8513	21.1989	21.1286	21.3012	21.2443	21.1958	20.8757				3	3	3	14.8	14.8	14.8	33.901	0	27.295	612680	12	0.0607028	0.0906328	-0.396665	-1.40753	O35295;Q8BQK8;Q3UTJ8	O35295	Transcriptional activator protein Pur-beta	Purb	1399
		17.4892	17.7446	18.5058	16.5245	18.5061	18.9672	19.2381	19.1754	19.7442	18.674		+	I_NI	5	5	5	18.2	18.2	18.2	35.348	0	14.326	297490	11	0.00878393	0.00366667	-1.40575	-2.76568	Q4FJP2;Q3UJ82;O35309;B7ZD12	Q4FJP2;Q3UJ82;O35309	N-myc-interactor	Nmi	1400
		20.6104	20.5098	20.4498	20.3268	20.412	19.3021	19.8296	19.2931	20.0091	19.9126		+	I_NI	4	3	3	18.2	14.9	14.9	30.891	0	13.105	535220	18	0.00118513	0.00205212	0.79247	3.03003	O35326;Q9D8S5;Q5U448	O35326;Q9D8S5;Q5U448	Serine/arginine-rich splicing factor 5	Srsf5	1401
		19.1124	17.8603	17.0151	19.2866	20.6776	18.7547	18.0385	18.8633	18.8037	18.3658				4	2	2	10.2	4.6	4.6	57.922	0	4.6009	256040	12	0.737565	0.76586	0.225224	0.300652	Q4FJX1;O35343;Q3UGH8;A0A0B4J1E7	Q4FJX1;O35343;Q3UGH8;A0A0B4J1E7	Importin subunit alpha;Importin subunit alpha-3	Kpna4	1402
		20.38	20.0626	20.4348	20.5335	20.9952	20.6557	20.3983	20.306	20.4289	20.1995				6	6	4	15.2	15.2	9.6	57.772	0	19.362	708950	21	0.633877	0.757521	0.0835564	0.310867	Q543M7;O35344;Q9CT07;D3YTN1	Q543M7;O35344;Q9CT07	Importin subunit alpha;Importin subunit alpha-4	Kpna3	1403
		20.7935	21.2515	21.3539	20.957	20.7619	20.1881	20.5509	20.4887	20.3083	20.7121				17	17	17	29.6	29.6	29.6	80.377	0	72.535	2307800	76	0.00522463	0.0107757	0.573958	2.28689	Q3TB79;Q8C2J1;Q80Y25;Q3UDG8;Q3TI07;O35350;Q3UF24;A0A494BAS0;A0A494BAC4	Q3TB79;Q8C2J1;Q80Y25;Q3UDG8;Q3TI07;O35350;Q3UF24	Calpain-1 catalytic subunit	Capn1	1405
		16.9492	17.4672	17.8156	17.0949	18.5495	17.0997	17.6022	17.499	17.945	17.3858				2	2	2	3.4	3.4	3.4	101.42	0	23.97	90328	6	0.833818	0.877629	0.0689373	0.16491	Q3U5I8;Q8QZY7;O35375	Q3U5I8;Q8QZY7;O35375	Neuropilin-2	Nrp2	1406
		18.7587	18.0746	17.5893	17.7423	18.6559	18.196	17.445	17.689	17.9965	17.5054				10	10	10	12.6	12.6	12.6	110.77	0	46.828	313660	21	0.18792	0.202721	0.397759	1.05707	Q69ZD1;O35382;Q8C391;Q8CEG7;Q8CA11;Q8CAQ9;Q9CXE1;Q9CWI0	Q69ZD1;O35382;Q8C391;Q8CEG7;Q8CA11	Exocyst complex component 4	Exoc4	1407
		21.8381	21.6208	21.6117	20.9208	21.7504	21.092	21.0415	21.1827	21.1452	21.1398				4	4	4	8.2	8.2	8.2	54.388	0	8.318	1141800	19	0.0313331	0.0529137	0.42811	1.61985	O35405	O35405	Phospholipase D3	Pld3	1408
		17.5787	17.1919	17.3394	17.0912	18.0953	17.6305	17.2057	17.8512	17.3399	17.6835				5	5	5	20.8	20.8	20.8	36.118	0	17.136	165940	8	0.709088	0.797778	-0.082819	-0.263595	O35459;F7B227	O35459;F7B227	Delta(3,5)-Delta(2,4)-dienoyl-CoA isomerase, mitochondrial	Ech1	1409
		21.2734	19.3507	20.6869	20.8985	18.6532	17.7785	18.3866	17.821	19.5765	18.1928		+	I_NI	4	4	4	5.8	5.8	5.8	99.523	0	8.7172	233750	10	0.0157764	0.00532826	1.82145	2.6139	O35551;J3QJV7;Q3U983	O35551;J3QJV7	Rab GTPase-binding effector protein 1	Rabep1	1410
		19.9615	20.2986	20.0523	20.2406	20.8473	20.2859	20.6451	20.2299	20.7223	20.4924				9	9	9	42.6	42.6	42.6	34.577	0	20.897	1239700	30	0.315401	0.422845	-0.195036	-0.691368	O35593;Q3UD26;Q9CSU2	O35593;Q3UD26;Q9CSU2	26S proteasome non-ATPase regulatory subunit 14	Psmd14	1411
		17.3193	18.0924	17.7902	18.7324	18.3399	18.079	17.9622	18.1779	18.187	18.6173				6	6	6	9.9	9.9	9.9	83.967	0	21.132	294520	16	0.586534	0.670945	-0.149829	-0.41112	O35598;E9PYF2;D3Z1E6;Q6NZC0	O35598;E9PYF2	Disintegrin and metalloproteinase domain-containing protein 10	Adam10	1412
		20.0986	18.7854	20.3988	17.9048	19.8126	20.0244	20.2413	20.6166	19.6884	20.0567				8	8	8	7.3	7.3	7.3	122.35	0	13.59	966500	24	0.174122	0.136495	-0.725436	-1.23727	Q3U2B2;Q7TMD4;O35604;Q8BLK0	Q3U2B2;Q7TMD4;O35604	Niemann-Pick C1 protein	Npc1	1413
		18.2975	17.802	17.6308	17.0758	17.4369	17.127	17.9006	17.8493	17.3759	17.9361				2	2	2	24.6	24.6	24.6	13.225	0	4.3547	97368	5	0.967786	0.977046	0.0108257	0.0300865	Q8BNZ1;O35623	Q8BNZ1;O35623	BET1 homolog	Bet1	1414
		21.849	21.8646	21.9542	22.2318	22.1552	22.8626	22.7859	22.8217	22.889	22.8274		+	I_NI	20	20	20	56.7	56.7	56.7	36.356	0	111.22	7317200	124	6.41883e-06	3.18725e-05	-0.826344	-4.60087	Q8C1X9;Q3U737;O35639;Q3TLP4;Q3TFK4;Q3TET3;A0A0G2JGL7;A0A0G2JDV9	Q8C1X9;Q3U737;O35639;Q3TLP4;Q3TFK4;Q3TET3	Annexin;Annexin A3	Anxa3	1415
		21.0103	20.8505	20.9135	20.5224	21.1983	21.163	21.2356	21.1358	21.0695	21.2649				27	13	13	36.8	20.6	20.6	101.19	0	61.61	2134600	58	0.0458919	0.127011	-0.274767	-1.26983	Q5SVG5;Q5SVG4;O35643;Q3TVN4;Q8CC13;Q3U1K9;Q6NXY3	Q5SVG5;Q5SVG4;O35643;Q3TVN4;Q8CC13;Q3U1K9	AP-1 complex subunit beta-1;AP complex subunit beta	Ap1b1	1416
		20.6014	20.7496	20.9386	21.4324	21.3189	21.5357	21.5366	21.4381	21.3952	21.3962				4	4	4	16.6	16.6	16.6	35.284	0	64.19	1029600	19	0.0243964	0.0410956	-0.452182	-1.71672	O35682;Q0VE46;A0A0N4SW94	O35682;Q0VE46;A0A0N4SW94	Myeloid-associated differentiation marker	Myadm	1417
		20.8002	20.7633	20.6968	20.4808	21.127	20.784	20.8341	20.7958	20.6348	20.5992				13	13	13	40.1	40.1	40.1	38.358	0	37.118	2359800	68	0.710367	0.847011	0.0440174	0.205333	O35685	O35685	Nuclear migration protein nudC	Nudc	1418
		20.3838	20.2197	20.3806	19.7406	19.792	18.6086	18.0097	17.9969	17.461	17.7409		+	I_NI	8	8	8	12.4	12.4	12.4	82.435	0	22.067	499680	25	1.78408e-05	0	2.1399	6.35849	O35691;Q3TUQ5;Q9CV89	O35691;Q3TUQ5;Q9CV89	Pinin	Pnn	1419
		19.7464	19.298	17.8854	19.4886	20.0415	18.2473	19.1561	18.9927	19.2056	19.3194				4	4	4	13.2	13.2	13.2	35.063	0	16.126	269920	11	0.484102	0.506528	0.307764	0.59243	Q3TST8;Q8C295;Q3V3Z5;Q3TTW4;O35704;Q3V3A0	Q3TST8;Q8C295;Q3V3Z5;Q3TTW4;O35704;Q3V3A0	Serine palmitoyltransferase 1	Sptlc1	1420
		22.3684	22.4372	22.4787	22.4411	22.4067	23.0445	22.8734	22.8378	22.7874	22.7715		+	I_NI	12	10	6	39.6	33.6	19.2	49.199	0	98.476	4150600	71	3.1893e-05	0.00299246	-0.436521	-2.86725	Q811L7;Q8C2Q7;O35737;Q3TNG9	Q811L7;Q8C2Q7;O35737	Heterogeneous nuclear ribonucleoprotein H;Heterogeneous nuclear ribonucleoprotein H, N-terminally processed	Hnrnph1	1421
		22.7242	22.4004	22.3367	20.0953	22.3245	19.2739	19.5461	19.4635	20.1158	20.0536		+	I_NI	10	10	10	33.7	33.7	33.7	44.458	0	45.486	1914800	52	0.00191958	0.000261965	2.28563	3.782	O35744;Q91Z98;F6RU51	O35744	Chitinase-like protein 3	Chil3	1422
		17.9902	19.0013	17.8174	18.4729	18.3074	20.9437	19.665	19.1187	20.0545	20.246		+	I_NI	13	13	13	26.6	26.6	26.6	56.784	0	70.188	1357300	31	0.00175408	0.000464692	-1.68778	-3.61516	O35841;Q3UYQ4	O35841;Q3UYQ4	Apoptosis inhibitor 5	Api5	1423
		20.6823	20.495	20.6117	20.3856	20.7733	21.472	20.2272	20.7518	20.8182	20.771				8	8	8	21.5	21.5	21.5	51.091	0	27.73	662020	19	0.327138	0.409806	-0.218449	-0.706259	O35857;Q8R3X4;A2VCP9	O35857;Q8R3X4	Mitochondrial import inner membrane translocase subunit TIM44	Timm44	1424
		18.4368	19.2757	21.3808	20.164	17.4952	20.5601	18.2351	20.3024	19.6276	19.5499				8	8	8	28.4	28.4	28.4	37.548	0	15.543	426880	12	0.708297	0.731391	-0.304498	-0.34397	O35864;Q3V0K7;A0A087WQA8;A0A087WRH6;A0A087WQ60	O35864;Q3V0K7	COP9 signalosome complex subunit 5	Cops5	1425
		20.7611	20.0843	20.2159	20.5603	21.0796	21.0044	20.8652	20.822	20.7901	20.6408				12	12	2	44.8	44.8	7.3	37.063	0	41.306	1862100	49	0.172982	0.23725	-0.284274	-0.980242	Q3TUF3;O35887;Q3UG11;G3V004;G3UWV3;Q3TQD1;G3UXA8;G3UWR0;G3UXA3;G3UY49	Q3TUF3;O35887;Q3UG11;G3V004;G3UWV3;Q3TQD1;G3UXA8;G3UWR0	Calumenin	Calu	1426
		17.6711	17.5673	17.5926	18.1588	19.2089	16.4821	17.0386	17.1656	16.4337	17.0246		+	I_NI	2	2	2	24.4	24.4	24.4	8.743	0	3.393	78627	2	0.00824168	0.00442391	1.21082	2.70697	Q9EP83;Q3U9X2;Q9ES84;O35901;O35900	Q9EP83;Q3U9X2;Q9ES84;O35901;O35900	U6 snRNA-associated Sm-like protein LSm2	Lsm2	1427
		17.5454	17.7501	17.1914	19.5572	16.4395	19.214	19.887	19.8572	20.1292	19.867		+	I_NI	2	2	2	4.5	4.5	4.5	46.302	0.0025453	2.7547	298670	5	0.00459509	0.00098893	-2.09415	-3.28216	Q3TF15;Q921N9;Q91Z18;Q6PFG1;O35942;F6TQF4;Q8BP64;F6THK7;Q8K4N8;B1AUW8;B1AUW9;Q540G0;Q8BR10;Q99J34;B1AUW6;Q62406	Q3TF15;Q921N9;Q91Z18;Q6PFG1;O35942;F6TQF4;Q8BP64;F6THK7;Q8K4N8;B1AUW8;B1AUW9;Q540G0;Q8BR10;Q99J34;B1AUW6;Q62406	Serine/threonine-protein kinase Nek2;Interleukin-1 receptor-associated kinase 1	Nek2;Irak1	1428
		20.9655	20.8515	20.6862	20.5282	20.8324	20.2822	20.7994	21.0699	20.6889	20.7189				5	5	5	21.6	21.6	21.6	29.118	0	9.2027	945180	16	0.690536	0.812872	0.0609047	0.246069	Q4FJX8;Q3UNP9;O35955;Q91VC5	Q4FJX8;Q3UNP9;O35955	Proteasome subunit beta type;Proteasome subunit beta type-10	Psmb10	1429
		22.0258	22.0859	21.9665	21.9027	22.0209	22.1887	22.3508	22.2574	22.3205	22.2946				14	14	14	38.1	38.1	38.1	48.985	0	206.07	6568900	87	0.000142741	0.0209833	-0.282072	-1.99075	Q3UG68;Q3UC51;O54734	Q3UG68;Q3UC51;O54734	Dolichyl-diphosphooligosaccharide--protein glycosyltransferase 48 kDa subunit	Ddost	1430
		20.8846	20.8553	20.568	19.8683	20.9309	19.7504	20.2196	20.1293	20.2105	20.2795				9	9	9	14.5	14.5	14.5	82.595	0	49.61	1123700	42	0.0515553	0.0589873	0.50354	1.57241	O88325;O54752	O88325;O54752		Naglu	1431
		17.6943	17.9649	18.4563	17.4826	18.5425	20.8894	18.0754	18.5836	19.1075	18.5133				17	17	17	17.3	17.3	17.3	135.08	0	41.161	1014700	36	0.0963775	0.057186	-1.00571	-1.58643	O54774;Q3U237;Q3UR54;Q8CGH7;Q05CQ3;Q80UA6;Q80T04	O54774;Q3U237;Q3UR54;Q8CGH7;Q05CQ3	AP-3 complex subunit delta-1	Ap3d1	1432
		19.9374	20.2253	17.4804	17.2223	19.9261	18.6904	19.1646	19.7162	19.2697	19.0728				8	8	8	9.3	9.3	9.3	115.55	0	19.601	668340	25	0.749824	0.776182	-0.224414	-0.287748	Q3TND6;O54782;F6TMZ3;Q3U875	Q3TND6;O54782;F6TMZ3	Alpha-mannosidase;Epididymis-specific alpha-mannosidase	Man2b2	1433
		17.1586	19.3628	19.2728	19.0753	17.6395	18.8161	17.7774	18.0376	18.3555	18.572				6	6	6	20.6	20.6	20.6	41.171	0	19.109	359380	16	0.710892	0.751674	0.190076	0.31955	Q8BPF9;Q545V8;O54833;A0A1D5RLE4;A0A1D5RM74;Q8CEL6;A0A1D5RM55;Q8CDH5	Q8BPF9;Q545V8;O54833;A0A1D5RLE4;A0A1D5RM74	Casein kinase II subunit alpha	Csnk2a2	1435
		18.5667	17.9014	17.8626	17.6081	18.3482	17.2573	17.6757	17.5716	17.122	17.332				5	5	5	16.1	16.1	16.1	46.638	0	47.021	129520	12	0.010913	0.0131344	0.665674	2.20478	O54941;C0IMX3;C0IMX0;C0IMW9;C0IMX1	O54941	SWI/SNF-related matrix-associated actin-dependent regulator of chromatin subfamily E member 1	Smarce1	1436
		16.6144	17.1457	18.5147	16.5727	17.6372	17.6682	16.1614	17.8036	15.5601	17.5103				3	3	3	12.1	12.1	12.1	28.308	0	5.2545	135730	6	0.556063	0.57008	0.356195	0.52396	Q2VPC9;Q3TWR3;O54950;D3YUS1;Q8BM63;Q3TMN8;Q8BIQ9;Q3U4D5;Q91WG5	Q2VPC9;Q3TWR3;O54950	5-AMP-activated protein kinase subunit gamma-1	Prkag1	1437
		18.4022	17.4147	17.353	18.1786	18.3542	15.4042	16.718	17.4513	16.6596	17.8788				1	1	1	13.5	13.5	13.5	10.102	0.010015	2.027	51762	3	0.0484806	0.0248367	1.11817	1.92531	O54962	O54962	Barrier-to-autointegration factor;Barrier-to-autointegration factor, N-terminally processed	Banf1	1438
		20.8683	20.5923	20.6505	20.5149	20.6283	20.8228	20.9964	20.2191	20.7015	20.4965				6	6	6	38.1	38.1	38.1	24.786	0	15.533	700590	20	0.981277	0.988535	0.00355606	0.0144045	Q8VEI6;O54984;Q8C1Q1	Q8VEI6;O54984;Q8C1Q1	ATPase Asna1	Asna1	1439
		17.8606	18.1151	17.6694	18.675	18.728	19.2776	17.3943	18.4857	18.4226	18.0987				5	5	5	22.8	22.8	22.8	20.302	0	6.9432	246310	9	0.743174	0.794708	-0.126186	-0.267352	Q3U9K9;O55013	Q3U9K9;O55013	Trafficking protein particle complex subunit 3	Trappc3	1440
		19.9667	19.6771	19.9844	19.5605	20.338	20.2315	19.5204	19.904	19.843	19.7988				5	5	5	33.7	33.7	33.7	19.746	0	13.849	695830	13	0.802441	0.877479	0.0458145	0.165315	Q3TFP8;Q3TXU8;Q3TH84;O55022	Q3TFP8;Q3TXU8;Q3TH84;O55022	Membrane-associated progesterone receptor component 1	Pgrmc1	1441
		21.6813	21.7988	21.694	21.7765	21.8995	21.8619	21.8539	21.9528	21.8795	21.8624				30	30	30	38.9	38.9	38.9	102.45	0	150.55	7428900	153	0.0328936	0.353086	-0.112057	-0.780749	O55029	O55029	Coatomer subunit beta	Copb2	1442
		17.7948	18.9354	19.6873	16.7029	19.5969	18.302	19.023	18.5814	18.7962	18.3966				2	2	2	12.6	12.6	12.6	21.294	0	4.6579	226040	6	0.89952	0.917197	-0.0763649	-0.111332	Q3U6D7;O55100	Q3U6D7;O55100	Synaptogyrin-1	Syngr1	1444
		17.6907	18.2301	16.8575	18.0978	17.5136	17.406	17.7429	17.5623	17.6805	16.8881				5	5	5	10.1	10.1	10.1	85.965	0	50.158	184720	11	0.461886	0.523796	0.221981	0.57321	O55106;F8WH41;Q3UWX9;Q8BKL4;F6Z700	O55106;F8WH41;Q3UWX9	Striatin	Strn	1445
		20.0642	20.1551	19.9913	20.1549	19.4684	19.3204	19.5423	19.8916	19.594	19.8727				3	3	3	10.7	10.7	10.7	32.898	0	8.4428	376520	16	0.0901861	0.14624	0.322542	1.20617	Q7TMG8;Q3TD78;O55126;A0A0G2JEV1	Q7TMG8;Q3TD78;O55126	Protein NipSnap homolog 2	Gbas	1446
		22.5646	22.8773	22.6473	22.7143	22.4975	22.8746	23.0812	22.8465	23.1012	22.9176				7	7	7	37.1	37.1	37.1	26.511	0	57.974	2110700	33	0.00694644	0.048936	-0.304016	-1.64898	Q545K4;Q3UBJ6;Q3UA13;Q3U818;O55135;Q9R071;Q3U740;A6PWZ2;D6RG53;D6RJJ3;B1AZQ4	Q545K4;Q3UBJ6;Q3UA13;Q3U818;O55135;Q9R071;Q3U740	Eukaryotic translation initiation factor 6	Eif6	1447
		18.0983	17.6034	17.6344	17.4574	17.6086	17.9122	18.3666	18.4308	18.1321	18.3534				2	2	2	4.5	4.5	4.5	46.248	0.00347	2.6647	171140	5	0.00490728	0.0110207	-0.558593	-2.27764	Q99L15;Q6P2K2;O55137;Q9QYR9	Q99L15;Q6P2K2;O55137;Q9QYR9	Acyl-coenzyme A thioesterase 1;Acyl-coenzyme A thioesterase 2, mitochondrial	Acot1;Acot2	1448
		22.2668	21.9879	22.3221	22.3482	22.5208	22.529	21.8283	22.0249	22.3425	22.0267				7	7	7	40	40	40	12.563	0	16.459	3164100	38	0.388798	0.544468	0.138874	0.550214	Q8BQV7;Q6ZWX1;O55142;Q9DC85	Q8BQV7;Q6ZWX1;O55142;Q9DC85	60S ribosomal protein L35a	Rpl35a	1449
		21.6178	21.5283	21.5804	21.362	21.7498	21.4159	21.4692	21.4831	21.4429	21.5981				33	33	33	35	35	35	116.6	0	185.41	7524000	168	0.257913	0.587882	0.0858082	0.503427	Q5DTI2;O55143;O54994;Q8R429;Q8C213;B1ATS4;Q8R0X5;Q3U1K2;B1ATS5;E9Q559;Q64518;Q3V1C4;Q3U6T4	Q5DTI2;O55143;O54994	Sarcoplasmic/endoplasmic reticulum calcium ATPase 2	Atp2a2	1450
		18.2888	17.7238	17.1505	17.5	17.3359	17.5274	16.4247	17.1767	16.8292	17.6118				7	7	7	8.8	8.8	8.8	120.66	0	15.835	193210	12	0.139156	0.139731	0.485861	1.22741	O55201;A0A140LJ34	O55201	Transcription elongation factor SPT5	Supt5h	1451
		19.544	17.2339	19.7469	19.8148	17.5763	19.4934	19.9008	20.1217	19.8608	19.8534				7	7	7	19.7	19.7	19.7	51.373	0	17.501	585890	24	0.102158	0.059012	-1.06282	-1.57256	O55222;D3YZA5;A0A1B0GRF6	O55222	Integrin-linked protein kinase	Ilk	1452
		21.8906	22.4558	22.8427	22.7031	21.2584	19.5669	21.2698	21.685	21.9273	21.3219				7	7	7	31.8	31.8	31.8	28.532	0	48.59	1896000	38	0.0667884	0.0359494	1.07594	1.77129	O55234;Q8BTY5	O55234	Proteasome subunit beta type-5	Psmb5	1453
		21.6097	21.464	21.4818	21.4083	21.5242	21.6414	21.6142	21.6203	21.6925	21.6884				19	19	19	34.7	34.7	34.7	59.457	0	53.948	6136300	125	0.00343831	0.178649	-0.153754	-1.11819	Q1PCS1;O70145;Q3TBY8;A0A087WPH0	Q1PCS1;O70145	Neutrophil cytosol factor 2	Ncf2	1454
		20.08	20.5144	20.3189	20.4588	20.2936	19.7091	19.9262	19.7566	19.7818	20.3404				8	8	8	44.6	44.6	44.6	29.174	0	32.78	695630	17	0.0142029	0.0328218	0.430287	1.809	O70152;A2BDX2;F8WII3	O70152;A2BDX2	Dolichol-phosphate mannosyltransferase subunit 1	Dpm1	1455
		19.4104	18.828	21.2514	19.6584	19.8103	21.2222	21.9336	20.8984	20.9324	20.4688				9	9	5	25.4	25.4	16.5	46.09	0	37.018	1009100	26	0.0242796	0.010878	-1.2994	-2.28357	Q9CZS7;Q544E3;O70172;F6RJE8;A2ASS3	Q9CZS7;Q544E3;O70172;F6RJE8	Phosphatidylinositol 5-phosphate 4-kinase type-2 alpha	Pip4k2a	1456
		20.9531	21.5223	20.9137	21.2135	21.3274	21.2585	21.2187	21.1726	21.4278	21.3637				8	8	8	13.9	13.9	13.9	63.988	0	37.328	2034300	52	0.432828	0.632286	-0.102237	-0.45683	O70194;A0A2R8VK20	O70194	Eukaryotic translation initiation factor 3 subunit D	Eif3d	1457
		21.538	21.512	21.3814	21.3555	21.1777	21.2609	21.4925	21.4921	21.5927	21.6459				16	16	16	58.1	58.1	58.1	35.738	0	168.7	3709200	90	0.292648	0.553996	-0.103916	-0.540511	Q544R7;Q3U6W4;O70252;D3YX62;D3YXN4;D3Z4A2	Q544R7;Q3U6W4;O70252;D3YX62	Heme oxygenase 2	Hmox2	1458
		17.403	17.3188	19.7896	20.002	18.4158	18.9611	17.7774	18.3172	17.6233	17.9455				3	3	3	18.6	18.6	18.6	19.127	0	5.1478	220480	10	0.476847	0.464544	0.460919	0.642294	O70274;Q3UXF9;B9EKL6;Q63739	O70274;Q3UXF9;B9EKL6;Q63739	Protein tyrosine phosphatase type IVA 2;Protein tyrosine phosphatase type IVA 1	Ptp4a2;Ptp4a1	1459
		22.1967	22.2959	22.239	22.1882	22.4073	22.6799	22.3292	22.4249	22.5282	22.4654				5	5	5	6.9	6.9	6.9	88.051	0	11.139	1397200	13	0.014567	0.121971	-0.220123	-1.28798	Q6PE70;O70309;G5E8F8;A0A338P795	Q6PE70;O70309;G5E8F8;A0A338P795	Integrin beta;Integrin beta-5	Itgb5	1460
		19.7602	20.6164	20.593	20.3552	20.5098	20.7099	20.6467	20.5701	20.6086	20.2565				9	9	9	21.6	21.6	21.6	56.888	0	41.19	1462800	32	0.310976	0.422816	-0.191432	-0.691094	Q3UJC3;O70310;F7APP3;A2AJH3;Q3THR4;O70311	Q3UJC3;O70310	Glycylpeptide N-tetradecanoyltransferase;Glycylpeptide N-tetradecanoyltransferase 1	Nmt1	1461
		18.7491	17.2853	19.3263	18.708	19.0024	18.9495	18.7942	18.5634	18.754	18.707				4	4	4	29.3	29.3	29.3	17.937	0	14.557	263480	8	0.7053	0.760761	-0.139399	-0.305956	S4R1E5;Q3TI34;Q5XJZ8;Q76LV0;O70325;Q8K4U7;Q3TIF2	S4R1E5;Q3TI34;Q5XJZ8;Q76LV0;O70325;Q8K4U7;Q3TIF2	Glutathione peroxidase;Phospholipid hydroperoxide glutathione peroxidase, mitochondrial	Gpx4;PHGPx	1462
		18.1282	19.6255	17.3903	18.3687	19.216	17.9933	18.1291	18.2308	18.2764	18.4055				5	5	5	33.3	33.3	33.3	23.29	0	13.578	288390	14	0.4253	0.438326	0.338729	0.673083	Q8C988;Q3TTC9;Q3TPU5;O70378;M0QWY0;M0QWP2;M0QWI7;M0QWC9	Q8C988;Q3TTC9;Q3TPU5;O70378;M0QWY0;M0QWP2	ER membrane protein complex subunit 8	Emc8	1464
		23.0863	23.3169	23.4348	23.563	22.8637	23.2999	23.561	23.6614	23.6668	23.6585				10	10	10	36.9	36.9	36.9	28.49	0	60.856	7917100	100	0.0582672	0.118832	-0.316585	-1.30076	Q9DCD8;Q58EV4;O70435;Q3TEL1;E0CX62;E0CZ34;F8WH02;E0CYL6	Q9DCD8;Q58EV4;O70435	Proteasome subunit alpha type;Proteasome subunit alpha type-3	Psma3	1465
		21.4195	21.3242	21.3128	21.3016	21.5393	21.0437	21.2488	21.3441	21.5251	21.3496				8	8	8	44.8	44.8	44.8	29.736	0	87.793	2570300	57	0.418444	0.675283	0.0772652	0.405429	Q8BH40;O70439;Q9JMJ6;Q9DCE1	Q8BH40;O70439;Q9JMJ6;Q9DCE1	Syntaxin-7	Stx7	1466
		23.8118	25.3362	23.2252	24.8375	24.4579	22.8963	22.6028	23.9319	24.7898	24.0457				9	6	6	23.4	13.3	13.3	27.833	0	20.163	6526800	53	0.248411	0.204924	0.680427	1.05234	Q9JJ20;O70456	Q9JJ20;O70456	14-3-3 protein sigma	Sfn	1467
		22.7061	22.3342	23.4538	24.1429	22.9092	25.2725	23.2467	23.0789	24.485	22.9776				7	7	7	20.9	20.9	20.9	45.565	0	17.631	1792400	27	0.239879	0.194884	-0.702908	-1.07544	Q3U208;Q3TX09;O70469	Q3U208;Q3TX09;O70469	Docking protein 2	Dok2	1468
		21.0947	20.6797	20.785	20.9025	20.1292	20.4657	20.3591	20.6512	20.6233	20.2127				14	14	14	33.7	33.7	33.7	54.831	0	44.708	1563700	40	0.197672	0.27401	0.255818	0.906865	Q3TS38;Q3TJ71;O70475;Q3UIZ1;Q3TJE8;Q3TI06;D3YXP9	Q3TS38;Q3TJ71;O70475;Q3UIZ1;Q3TJE8;Q3TI06	UDP-glucose 6-dehydrogenase	Ugdh	1469
		21.0053	19.5477	19.6007	20.8478	21.3509	21.3026	21.4706	21.4505	21.6008	21.0999				6	5	5	31.5	25.9	25.9	18.884	0	17.539	1061800	28	0.0447126	0.02706	-0.914367	-1.88695	Q6ZWQ5;Q99M52;Q3TGS7;Q3V2H3;O70493	Q6ZWQ5;Q99M52;Q3TGS7;Q3V2H3;O70493	Sorting nexin-12	Snx12	1470
		21.2024	21.3774	21.3012	21.1762	20.8929	21.185	21.2537	21.1767	21.2352	21.3492				5	5	5	15.8	15.8	15.8	24.614	0	8.5296	1008100	23	0.586454	0.795836	-0.0499374	-0.265458	Q3UN87;O70499;P27048;P63163;A0A0G2JGN4	Q3UN87;O70499;P27048;P63163;A0A0G2JGN4	Small nuclear ribonucleoprotein-associated protein;Small nuclear ribonucleoprotein-associated protein B;Small nuclear ribonucleoprotein-associated protein N	Snrpn;Snrpb	1471
		22.0043	21.7636	21.9511	21.7258	22.3526	22.0736	21.8399	21.8086	21.9521	21.8708				8	8	8	32.7	32.7	32.7	34.741	0	35.214	3025900	51	0.688436	0.827773	0.0504955	0.228052	Q0VGQ1;O70503;Q8BPF1;Q9CSR6	Q0VGQ1;O70503	Very-long-chain 3-oxoacyl-CoA reductase	Hsd17b12	1472
		22.8411	22.7946	22.8415	22.7851	22.5686	23.7446	23.1721	23.1299	23.3663	23.2656		+	I_NI	7	7	7	39.1	39.1	39.1	16.301	0	49.62	5442200	51	0.00154138	0.00575092	-0.56953	-2.57501	O70569;P62264;D3YVF4;D3Z7I1;Q3UJS5	O70569;P62264;D3YVF4;D3Z7I1;Q3UJS5	40S ribosomal protein S14	rps14;Rps14	1473
		19.94	19.7728	18.3035	17.1034	17.05	20.1939	20.4173	20.0609	20.2701	20.5614		+	I_NI	4	4	4	33.8	33.8	33.8	16.534	0	27.829	516270	13	0.0179408	0.00587286	-1.86676	-2.56044	O70591;F8WJ30	O70591	Prefoldin subunit 2	Pfdn2	1474
		20.8824	21.0312	20.8319	20.7259	21.2731	20.2012	20.424	20.469	20.5038	20.6365				2	2	2	16.7	16.7	16.7	17.811	0.0034526	2.6033	388790	3	0.00283617	0.0106061	0.50199	2.29865	O88188	O88188	Lymphocyte antigen 86	Ly86	1475
		17.7003	16.2079	18.2094	17.143	17.1839	16.897	17.8721	17.5271	17.378	17.0335				3	3	3	16.6	16.6	16.6	32.921	0	7.2104	100790	6	0.892085	0.917629	-0.0526539	-0.110623	O88271	O88271	Craniofacial development protein 1	Cfdp1	1476
		23.4746	23.5699	23.4547	23.644	23.6856	24.8423	24.5335	24.5078	24.6119	24.536		+	I_NI	31	31	31	64.7	64.7	64.7	66.406	0	323.31	40236000	305	8.14993e-07	0	-1.04056	-5.89782	Q3TJY2;O88342;Q3TE06;Q9DC08;Q9DBM8;Q80ZI9;Q3U136;Q3TNK2;A0A0J9YU05	Q3TJY2;O88342;Q3TE06;Q9DC08;Q9DBM8;Q80ZI9;Q3U136;Q3TNK2	WD repeat-containing protein 1	Wdr1	1477
		23.4217	23.522	24.5608	24.4234	23.6887	23.6564	23.3893	24.3312	23.6282	23.4558				7	7	7	39	39	39	26.481	0	21.73	3039800	26	0.448949	0.506593	0.231117	0.592136	Q9Z2P7;Q91XH6;O88384;Q3TUP8;F6UHS3;E0CYE5;F6T4B9	Q9Z2P7;Q91XH6;O88384;Q3TUP8;F6UHS3	Vesicle transport through interaction with t-SNAREs homolog 1B	Vti1b	1478
		18.3248	18.0231	19.5495	17.08	17.4451	17.1442	18.4215	18.2907	18.5174	18.3616				4	4	4	17.5	17.5	17.5	29.786	0	7.2916	212130	8	0.902583	0.92221	-0.0625988	-0.105121	Q3TI40;Q3TI19;O88441;Q8C454;Q2M4G1	Q3TI40;Q3TI19;O88441;Q8C454;Q2M4G1	Metaxin-2	Mtx2	1479
		20.0785	19.8058	19.1895	18.6963	20.4357	20.1572	20.4846	20.46	20.3941	20.7063				5	5	5	19.5	19.5	19.5	34.154	0	25.567	885980	23	0.0389843	0.027184	-0.799253	-1.88424	Q3TEL0;Q3UB92;Q3U6W3;Q3U6J9;Q8VBX5;O88531;Q3TAR8;B1B0P8;Q3UFT5;B1B0P9	Q3TEL0;Q3UB92;Q3U6W3;Q3U6J9;Q8VBX5;O88531;Q3TAR8	Palmitoyl-protein thioesterase 1	Ppt1	1480
		18.6584	17.8424	17.8721	17.6109	18.4069	15.2513	16.4865	16.4801	16.8926	17.0563		+	I_NI	1	1	1	3.1	3.1	3.1	39.422	0	5.3072	40717	5	0.00220927	0.00059322	1.64478	3.48742	O88536	O88536	Formyl peptide receptor 2	Fpr2	1481
		19.4778	19.3445	19.0024	19.395	20.1009	19.671	19.3731	19.2864	18.5859	19.0772				6	6	6	17.3	17.3	17.3	47.832	0	28.341	423990	19	0.326485	0.374428	0.265384	0.749864	Q3UQL2;O88543;Q3TEA5;Q8BX58;D3Z036;F6YCA7	Q3UQL2;O88543;Q3TEA5	COP9 signalosome complex subunit 3	Cops3	1482
		20.4413	19.9714	19.7471	19.573	19.8957	19.8631	20.03	19.7945	19.8835	19.8933				11	11	11	36	36	36	46.284	0	49.93	1182800	39	0.833177	0.903009	0.0328072	0.130832	Q14AI7;O88544;Q3TIJ1;F6QTS1;D3YV99;D3Z1R9	Q14AI7;O88544;Q3TIJ1;F6QTS1;D3YV99;D3Z1R9	COP9 signalosome complex subunit 4	Cops4	1483
		23.2054	23.2625	23.2406	23.2881	23.3876	24.7064	24.3254	24.2407	24.305	24.1411		+	I_NI	20	20	20	67.4	67.4	67.4	37.402	0	295.57	24530000	164	5.63333e-06	5.33333e-05	-1.06687	-5.30766	O88569;B7ZP22;A0A0N4SUM2	O88569;B7ZP22	Heterogeneous nuclear ribonucleoproteins A2/B1	Hnrnpa2b1	1484
		17.4191	18.5235	19.4025	18.8972	20.1286	20.1655	19.2631	19.414	19.5189	19.5672				5	5	5	21.5	21.5	21.5	29.486	0	8.9866	429040	14	0.174823	0.138513	-0.711583	-1.23131	O88587;D3Z227	O88587	Catechol O-methyltransferase	Comt	1485
		19.2877	19.0437	17.1913	17.452	19.0281	18.0409	18.2136	17.067	18.3387	17.8627				3	3	3	13.6	13.6	13.6	28.431	0	7.7734	142630	9	0.348558	0.321225	0.49597	0.829221	Q80UU0;O88630	Q80UU0;O88630	Golgi SNAP receptor complex member 1	Gosr1	1486
		20.216	20.3989	20.8976	20.8202	20.0265	21.6136	21.021	20.7913	20.3339	20.8528				3	3	3	44.4	44.4	44.4	13.553	0	29.984	692140	13	0.130121	0.13965	-0.450661	-1.2274	Q542I7;Q3TX23;O88653;A0A0G2JGQ3	Q542I7;Q3TX23;O88653	Ragulator complex protein LAMTOR3	Lamtor3	1487
		22.5291	22.1677	22.061	21.7376	21.4122	22.4827	22.1334	21.9443	21.9079	22.0308				3	3	3	18.6	18.6	18.6	24.452	0	68.883	2347700	34	0.599829	0.704707	-0.118285	-0.373655	O88668;K4DI63;J3QP41	O88668;K4DI63	Protein CREG1	Creg1	1488
		21.3276	21.2688	21.1023	20.9976	21.1252	20.9682	21.0317	20.998	20.8946	20.9785				19	19	19	57.9	57.9	57.9	45.236	0	161.54	2914200	93	0.0174226	0.161771	0.190092	1.1616	Q3THI5;Q3U8Y7;Q3TKG4;O88685;A2AGN7;Q3TKC2;Q8BUP7;B7ZCF1;Q3UD94;A0A087WPH7;F6Q2E3	Q3THI5;Q3U8Y7;Q3TKG4;O88685;A2AGN7;Q3TKC2;Q8BUP7;B7ZCF1;Q3UD94;A0A087WPH7	26S protease regulatory subunit 6A	Psmc3	1489
		18.3633	18.5264	17.5715	17.6469	18.2276	19.3277	19.5655	18.6834	17.1386	18.0215				3	3	3	22.2	22.2	22.2	20.503	0	11.353	172830	6	0.349543	0.324833	-0.480182	-0.823212	Q8CF81;Q3UGW4;O88696	Q8CF81;Q3UGW4;O88696	ATP-dependent Clp protease proteolytic subunit;ATP-dependent Clp protease proteolytic subunit, mitochondrial	Clpp	1490
		20.2152	19.916	19.3995	19.1961	20.5641	19.3905	19.1175	19.992	19.547	19.661				8	8	8	22.2	22.2	22.2	54.325	0	29.922	580940	24	0.308882	0.334093	0.316571	0.808918	Q561M4;Q3UDC3;O88746;A0A1D5RM84;A0A1D5RM51;A0A1D5RM12;A0A1D5RL90;A0A1D5RM45	Q561M4;Q3UDC3;O88746	Target of Myb protein 1	Tom1	1491
		19.2145	16.8383	19.4637	19.2393	19.4611	19.0125	18.6154	18.5499	19.0479	18.6568				4	4	3	8.6	8.6	6.7	57.454	0	8.3392	321640	10	0.899824	0.918591	0.0669025	0.108805	O88811;Q3TGH8;Q3TPR2	O88811;Q3TGH8	Signal transducing adapter molecule 2	Stam2	1492
		17.3887	17.2864	17.0593	17.1743	18.6394	19.4525	17.3519	17.5805	17.5294	17.2967				8	8	8	15.7	15.7	15.7	80.623	0	20.792	355390	16	0.522795	0.5398	-0.33256	-0.556425	O88842;Q3TNB8;A0A0R4J1D9	O88842;Q3TNB8;A0A0R4J1D9	FYVE, RhoGEF and PH domain-containing protein 3	Fgd3	1494
		22.9279	22.9601	22.8616	22.955	22.799	23.7518	23.6507	23.6708	23.7477	23.6711		+	I_NI	25	25	24	57.2	57.2	55.1	46.674	0	226.09	14737000	196	2.51314e-08	0	-0.797715	-5.80113	Q5HZJ8;Q8C338;O88844;Q3TJ51;Q0QER9;A0A087WPT4;A0A087WRS9;D3YVY3;A0A087WRM4	Q5HZJ8;Q8C338;O88844;Q3TJ51;Q0QER9;A0A087WPT4;A0A087WRS9	Isocitrate dehydrogenase [NADP];Isocitrate dehydrogenase [NADP] cytoplasmic	Idh1	1495
		18.6316	17.0422	17.7192	17.5454	17.5453	16.6979	17.5503	17.6713	17.587	17.8941				5	5	5	21.6	21.6	21.6	37.843	0	12.744	152220	11	0.530652	0.587998	0.216595	0.503101	Q3TR91;O88845	Q3TR91;O88845	A-kinase anchor protein 10, mitochondrial	Akap10	1496
		22.4481	22.561	22.1557	22.3465	22.2702	22.9537	22.8476	22.895	23.0402	22.9835		+	I_NI	12	12	11	59.5	59.5	55.7	32.549	0	60.667	4296000	68	6.50789e-05	0.000910448	-0.587719	-3.30781	O88958;Q6A0D9;Q3TKA0;Q8BK00;A0A494B9X2;D3Z0R5;A0A494BB68;A0A494BA15	O88958;Q6A0D9;Q3TKA0;Q8BK00;A0A494B9X2	Glucosamine-6-phosphate isomerase 1;Glucosamine-6-phosphate isomerase	Gnpda1	1498
		17.5085	19.3157	17.5216	16.3614	17.8174	16.5983	16.2475	16.5494	16.4328	16.3416				2	2	2	3.4	3.4	3.4	80.027	0	3.8883	68602	2	0.0288288	0.0132141	1.27101	2.19929	O88967	O88967	ATP-dependent zinc metalloprotease YME1L1	Yme1l1	1499
		17.1311	17.0222	20.9032	17.6676	17.7765	20.7896	21.0661	20.3552	20.8678	20.709		+	I_NI	4	4	4	21.6	21.6	21.6	26.925	0	8.0977	462710	6	0.00636772	0.00120578	-2.65744	-3.21975	O88983;Q9D0J1	O88983	Syntaxin-8	Stx8	1500
		18.5831	17.2421	18.257	17.9731	18.0885	18.5606	18.3432	17.9913	18.2267	18.6017				9	9	9	7.3	7.3	7.3	152.4	0	18.844	379110	13	0.239582	0.274437	-0.315915	-0.906136	O89001	O89001	Carboxypeptidase D	Cpd	1501
		21.9919	21.6634	22.0287	21.493	21.6518	22.0674	21.63	21.8758	22.1705	22.0636				3	3	3	10.9	10.9	10.9	34.522	0	16.99	1332600	20	0.204105	0.333129	-0.195696	-0.810252	Q8BNF3;Q3U2Z6;Q3TDY6;O89023	Q8BNF3;Q3U2Z6;Q3TDY6;O89023	Tripeptidyl-peptidase 1	Tpp1	1503
		19.2969	17.834	18.2949	18.8113	17.2614	18.3477	18.8859	18.8796	18.944	19.0076				3	3	3	19.5	19.5	19.5	24.164	0	4.7897	247200	7	0.209761	0.194342	-0.513237	-1.07749	Q9JME4;Q9D1Q3;Q3UCT9;Q3TVJ0;O89051;A0A2I3BPW7	Q9JME4;Q9D1Q3;Q3UCT9;Q3TVJ0;O89051;A0A2I3BPW7	Integral membrane protein 2B;BRI2, membrane form;BRI2 intracellular domain;BRI2C, soluble form;Bri23 peptide	Itm2b	1504
		23.7687	23.5894	23.6746	23.72	23.8824	25.0073	24.5035	24.4968	24.5649	24.4864		+	I_NI	23	23	22	44.9	44.9	40.6	50.959	0	203.92	29226000	151	4.51576e-05	0.000115016	-0.884755	-4.19094	Q3U232;Q3U1N0;O89053;Q3T9L1;Q3U9K3;G3UYK8;A0A0U1RPY8;D3YW57;G3UX53;D3YXM2	Q3U232;Q3U1N0;O89053;Q3T9L1;Q3U9K3;G3UYK8	Coronin;Coronin-1A	Coro1a	1505
		22.5745	22.3113	22.2966	22.2886	22.457	23.0294	22.7043	22.745	22.7911	22.584				6	6	6	42.5	42.5	42.5	16.604	0	50.455	4177900	51	0.00313427	0.0204898	-0.385144	-2.00154	Q545K5;O89086;Q8BG13;Q5RJV3;S4R2M6	Q545K5;O89086;Q8BG13	RNA-binding protein 3	Rbm3	1506
		17.0132	18.5216	19.4709	19.3893	17.0965	19.1233	19.2765	20.0212	19.3397	19.4397				2	2	2	13.9	13.9	13.9	21.606	0	5.0521	299720	6	0.07415	0.0386079	-1.1418	-1.74019	Q544T5;P00375	Q544T5;P00375	Dihydrofolate reductase	Dhfr	1507
		22.8346	22.7893	22.6048	22.6055	22.8769	23.7245	23.4165	23.2762	23.2447	23.3917		+	I_NI	10	10	10	56	56	56	24.544	0	36.546	5905600	85	0.000186312	0.000957328	-0.66849	-3.29791	Q99KF5;P00493;A0A0H3YJA6;Q6TDG6	Q99KF5;P00493	Hypoxanthine-guanine phosphoribosyltransferase	Hprt;Hprt1	1508
		21.9337	21.0513	21.4149	21.4357	21.8666	21.3838	21.7859	21.7268	21.3791	21.8313				2	2	2	25	25	25	8.868	0	4.6827	1317200	17	0.681856	0.783899	-0.0809315	-0.278775	Q91Z73;Q91Z72;Q9D239;Q3U679;P01887	Q91Z73;Q91Z72;Q9D239;Q3U679;P01887	Beta-2-microglobulin	B2m	1509
		18.7836	17.4191	19.1738	19.4652	19.6562	19.7607	20.2304	19.9348	19.6086	20.0177				13	11	3	43.1	37.9	8.1	41.301	0	35.608	1149600	42	0.0398513	0.0220488	-1.01086	-1.97293	P01901;Q3TVI9;Q7JJ15;Q3TH01;W5XIK7;W5XHY0;A0A494BA33;W5XIT1;Q3UBW0;A0A494BAT0;G3UXW2;Q61642;Q64272;Q31173;P04223;P14426;Q7TN03;D2YW38;P03991;P14428;K7WBQ4;Q8SNA4;Q5KTQ0;Q31142;Q95555;A0A0B4J1G3;A0A494B9G8;Q31189;Q95457;A0A2Z4SXG3;Q921P3;A0A2Z4SZ54;A0A2Z4SXF9;A0A286R3P5;A0A2Z4SXE9;A0A2Z4SXR8;A0A2Z4T3T7;A0A2Z4T425;A0A2Z4SXK6;A0A2Z4T2N0;A0A2Z4SZ19;A0A2Z4SXL5;A0A494B9G2;A0A2Z4SXC7;A0A2Z4SY74;A0A2Z4T3…	P01901;Q3TVI9;Q7JJ15;Q3TH01;W5XIK7;W5XHY0;A0A494BA33;W5XIT1;Q3UBW0;A0A494BAT0;G3UXW2;Q61642;Q64272;Q31173;P04223	H-2 class I histocompatibility antigen, K-B alpha chain;H-2 class I histocompatibility antigen, K-K alpha chain	H2-K1	1510
		17.3022	17.4975	18.5226	18.2038	17.8978	14.8482	15.7988	16.0743	15.7045	17.257		+	I_NI	1	1	1	19.7	19.7	19.7	6.0181	0.0066748	2.2666	32910	2	0.002457	0.000486726	1.9482	3.55363	P02802	P02802	Metallothionein-1	Mt1	1511
		19.0623	16.7513	18.2004	18.2421	17.8849	16.8331	16.7151	17.1135	16.8787	17.3312				2	2	2	6.5	6.5	6.5	39.991	0	4.0067	85240	5	0.0269212	0.0146832	1.05387	2.15166	Q4FK28;Q4FJZ7;P03958	Q4FK28;Q4FJZ7;P03958	Adenosine deaminase	Ada	1512
		22.1628	22.4856	22.2767	22.6653	22.8738	23.4494	22.9923	22.8466	23.2312	22.9969				8	8	8	65.2	65.2	65.2	14.65	0	50.35	3840100	58	0.00639641	0.0107744	-0.610455	-2.28834	P04117;Q542H7;Q99M00	P04117;Q542H7	Fatty acid-binding protein, adipocyte	Fabp4	1514
		19.055	17.9096	18.6586	17.1368	17.5143	16.1729	16.4499	16.1655	16.8826	16.4022		+	I_NI	2	2	2	7.9	7.9	7.9	44.309	0	6.3069	67688	6	0.00249146	0.000695297	1.64026	3.42949	Q3UNK5;P04202	Q3UNK5;P04202	Transforming growth factor beta-1;Latency-associated peptide	Tgfb1	1515
		17.5196	19.5973	18.978	19.8636	17.6336	21.452	21.3031	21.1341	21.0364	21.3747		+	I_NI	8	8	1	33.3	33.3	6.8	31.557	0	45.282	1679000	31	0.000881063	8.02676e-05	-2.54161	-4.27797	Q3U4Q8;P04441	Q3U4Q8;P04441	H-2 class II histocompatibility antigen gamma chain	Cd74	1516
		19.7048	19.4827	19.7034	20.3021	17.8398	20.2363	19.7229	19.9894	19.6943	19.9311				11	7	7	35	18.5	18.5	39.394	0	16.314	483890	19	0.267309	0.244565	-0.508238	-0.965738	P05063	P05063	Fructose-bisphosphate aldolase C	Aldoc	1517
		24.9582	24.9252	24.8985	25.1278	25.0799	27.2243	26.5847	26.5142	26.7293	26.5047		+	I_NI	33	33	2	88.5	88.5	3.6	39.355	0	323.31	115030000	360	2.01876e-06	0	-1.71352	-7.09029	Q5FWB7;P05064;Q6NY00;D3YWI1;D3Z510;A0A0U1RPN8	Q5FWB7;P05064;Q6NY00;D3YWI1;D3Z510;A0A0U1RPN8	Fructose-bisphosphate aldolase;Fructose-bisphosphate aldolase A	Aldoa	1518
		19.3738	19.1383	19.3662	18.4884	17.9529	19.1181	19.2841	19.4733	18.7447	19.5641				7	1	1	16.2	3.4	3.4	40.57	0.00467	2.5119	166540	5	0.269912	0.278532	-0.372941	-0.899435	P05132;Q8C4J3;Q8CBP8;J9JDU9	P05132;Q8C4J3;Q8CBP8	cAMP-dependent protein kinase catalytic subunit alpha	Prkaca;Prkacb	1519
		21.5197	21.7472	21.6682	21.6818	21.559	21.2823	21.584	21.5805	21.6335	21.6009				17	17	17	54.7	54.7	54.7	46.247	0	65.106	4186800	80	0.232565	0.536623	0.0989323	0.560213	P05201;F7ALS6	P05201	Aspartate aminotransferase, cytoplasmic	Got1	1520
		22.3089	22.1759	22.1721	22.2132	22.4989	23.0865	22.9224	22.936	23.0121	22.9736		+	I_NI	19	19	19	43.7	43.7	43.7	47.411	0	118.26	8109900	117	6.11988e-06	0.000118033	-0.712328	-4.23532	P05202	P05202	Aspartate aminotransferase, mitochondrial	Got2	1521
		22.4798	22.8751	22.8501	22.7254	23.2999	23.8863	23.5359	23.5352	23.3828	23.6692		+	I_NI	24	2	0	60.8	7.5	0	50.151	0	117.46	3101700	21	0.00137144	0.00263108	-0.755833	-2.93226	P05213;Q99KA2;A0A2R8VHF3;O89052	P05213;Q99KA2;A0A2R8VHF3	Tubulin alpha-1B chain	Tuba1b	1522
		21.7582	21.6693	21.9318	21.426	21.7745	20.9271	21.0255	15.0071	20.8842	20.9267				2	1	1	3.2	1.9	1.9	59.772	0.0031626	2.6825	474700	7	0.138507	0.067989	1.95784	1.51783	Q3UKD6;Q8CBP1;Q8C762;Q3TJI7;P05480;Q04736;Q3TLX4;D3YZ57;E9Q696;P06240;P39688	Q3UKD6;Q8CBP1;Q8C762;Q3TJI7;P05480;Q04736;Q3TLX4;D3YZ57;E9Q696;P06240;P39688	Non-specific protein-tyrosine kinase;Neuronal proto-oncogene tyrosine-protein kinase Src;Tyrosine-protein kinase Yes;Proto-oncogene tyrosine-protein kinase LCK;Tyrosine-protein kinase Fyn	Src;Yes1;Lck;Fyn	1523
		24.0211	23.9917	23.927	24.3076	24.0731	26.5068	25.5698	25.6296	25.7383	25.516		+	I_NI	23	23	22	61.4	61.4	57.8	36.498	0	261.22	49687000	218	1.98301e-05	0	-1.728	-5.88198	P06151;Q3TI99;Q564E2;Q3TCI7;A0A1B0GSX0;Q3UDU4;A0A1B0GSR9;Q99K20;Q3THB4;D3YZQ9;A0A1B0GQX5;A0A1B0GT41;A0A1B0GSL7;Q3UIC3;Q6NXW3;A0A1B0GS79;A0A1B0GRW9;A0A1B0GRS2;A0A1B0GRC1;D3YVR7;D3YZE4;Q548Z6;Q64483;P00342;A0A1B0GRE9;A0A1B0GSR2	P06151;Q3TI99;Q564E2;Q3TCI7;A0A1B0GSX0;Q3UDU4;A0A1B0GSR9;Q99K20;Q3THB4;D3YZQ9;A0A1B0GQX5;A0A1B0GT41	L-lactate dehydrogenase A chain;L-lactate dehydrogenase	Ldha	1524
		23.0854	23.1631	23.0224	23.2208	23.0023	24.6189	24.2364	24.2352	24.3729	24.205		+	I_NI	22	22	22	45.5	45.5	45.5	62.766	0	323.31	26752000	180	6.15008e-07	0	-1.23489	-6.58772	P06745;B2RXT5;B7ZWL9;CON__Q3ZBD7;A0A0U1RQ72;A0A0U1RP97;A0A0U1RQ18	P06745;B2RXT5;B7ZWL9	Glucose-6-phosphate isomerase	Gpi;Gpi1	1525
		21.9431	22.0144	21.6079	21.5569	21.7079	23.3175	23.5172	23.3844	23.3527	23.45		+	I_NI	8	8	8	29.9	29.9	29.9	37.563	0	156.32	4437700	57	1.60936e-07	0	-1.6383	-8.29006	Q9D0C0;Q543M3;Q3UHZ4;Q3U5U9;Q3TT75;Q3TNC8;P06797;Q3UWH6;Q3TVJ1;A0A1Y7VNM3;A0A1Y7VNQ4;A0A1Y7VJC1;A0A1Y7VP49;Q6LAF5	Q9D0C0;Q543M3;Q3UHZ4;Q3U5U9;Q3TT75;Q3TNC8;P06797;Q3UWH6;Q3TVJ1;A0A1Y7VNM3	Cathepsin L1;Cathepsin L1 heavy chain;Cathepsin L1 light chain	Ctsl	1526
		21.5168	21.6861	21.6673	21.4671	21.6184	21.8431	21.8726	21.8286	21.8276	21.9111				35	35	35	34.8	34.8	34.8	128.57	0	191.16	8059800	151	0.000392951	0.0315774	-0.265453	-1.82371	S4R1M0;P06800;Q3U382;Q8C6Q7;Q64730;A1E2H6;Q5XFY7;Q05C79;A0A0A6YXM4	S4R1M0;P06800;Q3U382;Q8C6Q7;Q64730	Protein-tyrosine-phosphatase;Receptor-type tyrosine-protein phosphatase C	Ptprc	1527
		18.3702	19.8121	19.8486	20.6364	17.4767	14.899	16.4032	16.494	18.5604	16.3125		+	I_NI	4	4	4	6	6	6	63.839	0	4.9237	114690	4	0.0109016	0.00260568	2.69499	2.93791	Q99LF5;Q921S3;P06801;Q3TQW1;Q3TQP6	Q99LF5;Q921S3;P06801;Q3TQW1;Q3TQP6	Malic enzyme;NADP-dependent malic enzyme	Me1	1528
		24.8863	25.2497	25.3286	25.8062	24.7128	26.7848	26.532	26.4635	26.6229	26.4012		+	I_NI	29	29	29	70.2	70.2	70.2	38.676	0	323.31	71419000	306	0.000142113	2.99625e-05	-1.36416	-4.52457	Q542G9;P07356;Q3UCD3;Q9CZI7;B0V2N7;B0V2N8;Q99KH3;B0V2N5	Q542G9;P07356;Q3UCD3;Q9CZI7;B0V2N7;B0V2N8;Q99KH3;B0V2N5	Annexin;Annexin A2	Anxa2	1529
		22.9248	22.853	22.8187	22.9337	23.014	23.662	23.5855	23.5667	23.576	23.5182		+	I_NI	39	21	21	41.5	25.1	25.1	84.787	0	300.5	18118000	176	1.98643e-07	3.53982e-05	-0.672813	-4.76535	Q80Y52;P07901;Q3UIF3;Q3TKA2;A0PJ91;Q3TKB9;Q3TKG0;Q8C5U3;Q3TJU7;Q8C2A9;B7ZC50;A2A6A2;B7ZC49;REV__Q8BL66	Q80Y52;P07901;Q3UIF3;Q3TKA2;A0PJ91;Q3TKB9;Q3TKG0;Q8C5U3;Q3TJU7	Heat shock protein HSP 90-alpha	Hsp90aa1	1530
		21.9666	22.085	22.0265	22.0878	22.2277	22.5818	22.5066	22.464	22.6887	22.4592		+	I_NI	9	9	9	48.3	48.3	48.3	19.724	0	32.891	4942900	58	6.67341e-05	0.00300752	-0.461319	-2.86203	P08030;A0A1D5RLR6;Q61320	P08030	Adenine phosphoribosyltransferase	Aprt	1531
		17.6815	19.0158	17.7787	17.8282	18.3041	17.4801	17.4621	17.2754	17.21	17.7258				2	2	2	10.7	10.7	10.7	25.958	0	4.4393	100780	5	0.0307634	0.0264584	0.691	1.89846	P08074;Q542P5;F6YNX9	P08074;Q542P5;F6YNX9	Carbonyl reductase [NADPH] 2	Cbr2	1532
		23.6626	23.5516	23.4821	23.6131	23.8353	24.7961	24.5012	24.4755	24.6412	24.495		+	I_NI	45	43	43	49.3	47.5	47.5	92.489	0	323.31	47888000	383	3.7668e-06	4.87805e-05	-0.952858	-5.13605	Q91V38;Q3UAD6;P08113;Q3UBU0;Q3TUD6;Q8CCY5;F7C312;Q8C2R2;Q9CW12	Q91V38;Q3UAD6;P08113;Q3UBU0;Q3TUD6;Q8CCY5;F7C312	Endoplasmin	Hsp90b1	1533
		21.8587	22.0246	21.6589	22.712	21.9437	23.6437	23.8897	23.8116	23.962	23.7474		+	I_NI	4	4	4	49.5	49.5	49.5	11.213	0	38.248	5407000	40	1.27637e-05	0	-1.7713	-6.16928	Q3UF30;Q3TC45;P08207	Q3UF30;Q3TC45;P08207	Protein S100-A10	S100a10	1534
		19.7536	19.653	19.1356	17.554	20.4376	20.4088	20.3853	21.0727	21.7828	20.3143				11	11	11	36	36	36	35.852	0	64.634	1718200	44	0.0293659	0.0120776	-1.48603	-2.24721	Q6GTX3;Q4FK40;Q3UBS0;Q3TXU4;Q3TX45;P08226;Q3UEE7;A0A1B0GX15;G3UWN5;G3UZM8;Q3UF21	Q6GTX3;Q4FK40;Q3UBS0;Q3TXU4;Q3TX45;P08226;Q3UEE7	Apolipoprotein E	Apoe	1535
		24.1025	23.897	24.014	24.1074	23.9493	25.4454	24.9502	25.1367	25.3684	25.0808		+	I_NI	7	7	7	46.1	46.1	46.1	15.942	0	107.38	14373000	68	2.56914e-06	0	-1.1823	-5.88515	P08228;Q8C355	P08228	Superoxide dismutase [Cu-Zn]	Sod1	1536
		23.4429	23.3976	23.3666	23.4697	23.7161	24.8892	24.4051	24.3503	24.3314	24.3097		+	I_NI	17	17	17	63.3	63.3	63.3	35.611	0	323.31	24184000	154	5.2646e-05	2.75862e-05	-0.978574	-4.33863	P08249;A0A0G2JF23;A0A0G2JGY4	P08249	Malate dehydrogenase, mitochondrial	Mdh2	1537
		23.6017	23.7233	23.7753	23.5173	23.9135	25.3236	24.857	24.7783	24.9448	24.8346		+	I_NI	19	19	16	59.7	59.7	51	40.489	0	281.14	21210000	174	6.39036e-06	0	-1.24145	-5.65518	P08752;A0A0A6YWA9;Q8JZT4;B2RSH2;P18872;Q3V3I2;P50149;P20612;B2RVZ3;Q543S2;A2AE33;Q9D7B3;A2AE32;Q922Y6;D3Z2M7;F6QPU5;A0A0A6YXN0;Q8BHK8;Q9WUC0;Q8C040;A2AE31;A2A610;A0A0A6YXC2;Q9JJ21;Q8BSY7	P08752;A0A0A6YWA9	Guanine nucleotide-binding protein G(i) subunit alpha-2	Gnai2	1538
		20.7206	20.8313	20.825	20.6043	20.923	20.5485	20.6972	20.5543	20.5076	20.7068				14	14	14	22.1	22.1	22.1	88.231	0	149.04	2129200	49	0.0315484	0.202795	0.177966	1.05673	P09055	P09055	Integrin beta-1	Itgb1	1539
		23.7263	23.619	23.511	23.6493	23.9271	24.8555	24.4599	24.4028	24.488	24.3913		+	I_NI	31	31	31	56.2	56.2	56.2	56.6	0	237.91	43992000	282	6.6361e-05	0.000195652	-0.832927	-3.95903	Q3UDR2;Q3U738;Q3TWE3;Q3THC3;Q3TF72;P09103;Q3URP6;Q3UBY9;Q3UJA8;Q3UA23;Q3TIM0;Q3TGS0;Q3TT76;Q3TIQ5;E9Q8G8	Q3UDR2;Q3U738;Q3TWE3;Q3THC3;Q3TF72;P09103;Q3URP6;Q3UBY9;Q3UJA8;Q3UA23;Q3TIM0;Q3TGS0;Q3TT76	Protein disulfide-isomerase	P4hb	1540
		23.2195	23.0969	23.1374	23.1881	22.725	23.3428	22.5816	22.6563	22.6525	22.5851				20	20	20	27.6	27.6	27.6	76.864	0	95.958	11885000	147	0.107696	0.169072	0.309718	1.14286	Q8CD23;Q3TL52;P09405;Q3TT41;Q3TGR3;Q8CE30;Q9CT46	Q8CD23;Q3TL52;P09405;Q3TT41;Q3TGR3;Q8CE30	Nucleolin	Ncl	1541
		23.9731	24.0274	23.8535	24.177	23.9417	25.768	25.2689	25.2473	25.3791	25.2313		+	I_NI	29	29	24	78.2	78.2	70	44.55	0	323.31	44328000	270	1.96299e-06	0	-1.3844	-6.46792	P09411;S4R2M7;P09041	P09411;S4R2M7	Phosphoglycerate kinase 1;Phosphoglycerate kinase	Pgk1	1542
		24.6871	24.4977	24.4919	24.0558	24.5753	25.1792	24.7003	24.7226	24.9105	24.5904				14	14	14	76.4	76.4	76.4	21.066	0	141.67	21070000	150	0.0426111	0.0834437	-0.359035	-1.44148	P09528;A0A494BA92;A0A494B9D4;A0A494BAP3	P09528;A0A494BA92	Ferritin heavy chain;Ferritin heavy chain, N-terminally processed	Fth1	1543
		16.6146	17.7042	16.3366	16.7223	17.1621	20.5445	20.0395	20.9158	20.5592	20.72		+	I_NI	15	15	15	18.4	18.4	18.4	103.72	0	55.596	1837000	46	1.14557e-06	0	-3.64786	-9.59777	Q3U4N8;Q3U1X4;Q6NXV8;Q3UKC6;Q3U210;Q3U1Y3;Q0P635;P09581;Q3U3W0;Q3TAZ7;Q3TBH6	Q3U4N8;Q3U1X4;Q6NXV8;Q3UKC6;Q3U210;Q3U1Y3;Q0P635;P09581;Q3U3W0	Receptor protein-tyrosine kinase;Macrophage colony-stimulating factor 1 receptor	Csf1r	1544
		23.569	23.4213	23.3543	23.444	23.0998	24.0776	23.7517	23.8548	24.0426	23.9229		+	I_NI	6	6	6	35.1	35.1	35.1	24.603	0	103.88	8872400	77	0.000494202	0.00339742	-0.552262	-2.78727	Q4FJX9;P09671;A0A3B2WBF0;Q3TJA2;Q3U8W4	Q4FJX9;P09671;A0A3B2WBF0;Q3TJA2;Q3U8W4	Superoxide dismutase;Superoxide dismutase [Mn], mitochondrial	Sod2	1545
		17.989	18.4073	19.1756	19.0599	18.547	19.2223	19.1321	19.51	19.4198	19.2299				6	6	6	22.8	22.8	22.8	26.354	0	45.316	453880	20	0.0194332	0.0191921	-0.667056	-2.02864	P0C6B7	P0C6B7	Immunoglobulin superfamily member 6	Igsf6	1546
		20.7341	21.0219	20.7638	20.9247	20.7715	21.2502	21.2367	20.9419	21.1196	21.0935				15	9	6	56.9	33.9	25.4	46.977	0	238.83	2096000	54	0.00685266	0.0562147	-0.285176	-1.59377	P0DOV1;A0A1Z3MI21;Q8CGE8;C6EQG6	P0DOV1;A0A1Z3MI21;Q8CGE8	Interferon-activable protein 205-A	Ifi205a	1547
		21.0116	21.0731	21.1407	21.0483	20.7124	21.2935	21.3913	21.2317	21.2609	21.2147				21	21	7	44.7	44.7	10.2	69.437	0	131.95	3602400	101	0.00818449	0.0612114	-0.281221	-1.55756	P0DOV2;A0A1Z3MI45	P0DOV2;A0A1Z3MI45			1548
		22.7558	22.2381	22.1042	22.6607	22.1984	21.8786	23.7747	23.9428	23.805	23.8206				10	10	4	46.3	46.3	26.8	16.837	0	54.152	5304900	57	0.0345627	0.0183653	-1.05288	-2.04812	P0DP28;P0DP27;P0DP26;Q3UKW2;A0A3Q4EHJ0;Q3UZY7;P20801	P0DP28;P0DP27;P0DP26;Q3UKW2;A0A3Q4EHJ0		Calm1	1549
		26.0353	26.0816	25.9578	26.1319	25.9682	28.4702	27.5922	27.6291	27.8698	27.5988		+	I_NI	28	28	28	60.2	60.2	60.2	50.113	0	323.31	134850000	265	5.8121e-06	0	-1.79706	-6.635	Q58E64;Q3UA81;P10126;Q3UZQ3;Q3TII3;D3YZ68;D3Z3I8;P62631;Q4FZE5	Q58E64;Q3UA81;P10126;Q3UZQ3;Q3TII3;D3YZ68;D3Z3I8	Elongation factor 1-alpha;Elongation factor 1-alpha 1	Eef1a1	1550
		20.2775	20.5174	20.9495	20.5428	18.0158	15.5768	17.8366	18.2947	18.0209	18.1613		+	I_NI	3	3	3	9.1	9.1	9.1	36.039	0	5.0813	324180	13	0.00918138	0.00218006	2.48256	3.00055	Q9DD05;P10518;O89061;Q8VCZ1	Q9DD05;P10518;O89061	Delta-aminolevulinic acid dehydratase	Alad	1551
		24.2237	24.2037	24.1662	24.2347	24.1346	26.1185	25.5483	25.5405	25.7604	25.4609		+	I_NI	15	15	15	44.8	44.8	44.8	37.319	0	323.31	40848000	262	1.67454e-06	0	-1.49315	-6.77272	Q3TVS6;P10605;Q3TC17;Q6LAF6	Q3TVS6;P10605;Q3TC17;Q6LAF6	Cathepsin B;Cathepsin B light chain;Cathepsin B heavy chain	Ctsb	1552
		25.092	25.1245	25.0521	25.2513	25.4164	27.067	26.5653	26.5931	26.6967	26.557		+	I_NI	7	7	7	51.4	51.4	51.4	11.675	0	30.881	23774000	47	1.21549e-06	0	-1.50859	-6.96088	P10639	P10639	Thioredoxin	Txn	1554
		23.0238	23.0144	22.9618	22.7911	23.1912	23.5199	23.4067	23.408	23.4148	23.3877		+	I_NI	16	16	10	67.9	67.9	40.4	25.97	0	89.026	13468000	129	0.00023174	0.00586569	-0.430973	-2.55978	P10649;A2AE89;F6WHQ7;D3YVP5;E9QAC8;P19639;A2AE91;D3YZ29;G5E8M7;Q9D5J8;E9PVM7;Q7M0F3;E9PV63;D3YVP9;D3YVP8;O35660;P48774	P10649;A2AE89;F6WHQ7	Glutathione S-transferase Mu 1	Gstm1	1555
		21.0729	21.1327	21.2651	21.7433	20.7663	21.5193	21.5082	21.5359	21.5742	21.4951				10	10	10	35.4	35.4	35.4	38.169	0	142.46	3568000	75	0.0727199	0.126773	-0.33046	-1.2711	Q920X8;Q91VD3;Q91VC2;Q91V69;Q4FJP7;Q3UE54;Q3U6A3;P10810;Q920X7;Q920X9;Q3UB18;Q3TE16	Q920X8;Q91VD3;Q91VC2;Q91V69;Q4FJP7;Q3UE54;Q3U6A3;P10810;Q920X7;Q920X9;Q3UB18	Monocyte differentiation antigen CD14	CD14;Cd14	1556
		20.5634	20.5107	20.2281	20.4572	19.3016	19.4994	19.8016	19.8393	19.8932	19.8747				7	7	7	40.8	40.8	40.8	23.764	0	28.061	1026500	36	0.117674	0.133954	0.430561	1.24584	Q3U1N3;P10833;A0A1B0GRG1;A0A1B0GRT5;P62071	Q3U1N3;P10833	Ras-related protein R-Ras	Rras	1557
		21.9859	21.8832	21.9154	21.7888	21.7732	21.9542	21.7627	21.819	22.0527	21.9205				18	18	18	36.3	36.3	36.3	58.327	0	116.03	6606600	105	0.628565	0.853518	-0.0325321	-0.197541	Q3TN39;P10852;Q8BTJ9;Q60849;A0A0U1RP98;Q3U144;A0A0U1RPG5;A0A0U1RP32;A0A0U1RPK4;A0A0U1RPL8;Q3TIP1;A0A0U1RPQ7	Q3TN39;P10852;Q8BTJ9;Q60849;A0A0U1RP98;Q3U144	4F2 cell-surface antigen heavy chain	Slc3a2	1558
		22.8381	22.6557	22.8723	22.337	21.9833	21.0822	18.2395	18.3399	18.8132	18.514		+	I_NI	5	5	5	25.7	25.7	25.7	19.253	0	22.643	1027300	31	0.000217054	5.6338e-05	3.53953	5.39499	Q8C1Y3;Q3U4Y0;P10922	Q8C1Y3;Q3U4Y0;P10922	Histone H1.0;Histone H1.0, N-terminally processed	H1f0	1559
		21.5085	21.1003	21.0074	21.1484	21.8198	21.3195	21.6006	21.3041	21.6625	21.7558				4	4	4	37.8	37.8	37.8	14.427	0	16.438	1308200	24	0.267149	0.364551	-0.211621	-0.762801	P11031	P11031	Activated RNA polymerase II transcriptional coactivator p15	Sub1	1560
		17.448	17.8202	18.9849	17.585	18.638	17.7693	17.3998	17.2967	17.8592	18.2375				6	6	6	15.6	15.6	15.6	53.109	0	12.559	238120	11	0.302525	0.304183	0.38268	0.855585	P11152;Q3UB54;Q8C562;Q3UCZ2;Q3UCH4;Q3UCD4;Q3UC81;Q3UC44;Q3UB98;Q3U841;Q3U784;Q3U715;Q3U5U0;Q3UBE9;Q3UAX2;Q3U6S8;Q4FJQ8;Q3U831;Q3U9P4	P11152;Q3UB54;Q8C562;Q3UCZ2;Q3UCH4;Q3UCD4;Q3UC81;Q3UC44;Q3UB98;Q3U841;Q3U784;Q3U715;Q3U5U0;Q3UBE9;Q3UAX2;Q3U6S8;Q4FJQ8	Lipoprotein lipase	Lpl	1561
		22.3618	22.1216	22.4385	21.4425	21.6619	19.9367	20.3445	20.1548	19.916	20.6705		+	I_NI	11	7	7	14.6	10.2	10.2	81.068	0	14.092	1336900	31	7.01466e-05	5.22876e-05	1.80077	5.28822	Q6RFG4;Q571G0;P11247;Q7TMS4;F7DC05	Q6RFG4;Q571G0;P11247;Q7TMS4	Myeloperoxidase;Myeloperoxidase light chain;Myeloperoxidase heavy chain	Mpo	1562
		19.641	19.2657	19.1202	19.3117	17.4109	20.0913	19.1785	19.0879	19.2714	19.3583				7	7	7	43.8	43.8	43.8	22.329	0	12.798	578380	12	0.331439	0.314387	-0.447586	-0.839865	P11352;A0A0A6YY34;A0A0A6YVV2	P11352;A0A0A6YY34;A0A0A6YVV2	Glutathione peroxidase 1;Glutathione peroxidase	Gpx1	1563
		18.4578	18.9428	17.5942	18.6555	17.2961	16.6586	17.5841	17.7943	17.9133	18.0432				4	4	4	34.6	34.6	34.6	14.819	0	20.224	172920	9	0.179769	0.156021	0.590548	1.177	Q5EBJ0;P11404	Q5EBJ0;P11404	Fatty acid-binding protein, heart	Fabp3	1564
		23.9407	23.747	23.7954	23.5039	24.1168	24.6912	24.3518	24.3084	24.4233	24.2115		+	I_NI	7	7	7	18.7	18.7	18.7	43.879	0	84.11	8355800	56	0.00222267	0.00705714	-0.5765	-2.50226	Q8VH34;Q3TX84;Q3TA96;Q9DC13;P11438;Q922T9	Q8VH34;Q3TX84;Q3TA96;Q9DC13;P11438;Q922T9	Lysosome-associated membrane glycoprotein 1	Lamp1	1565
		21.5016	21.3927	21.6797	21.3206	20.9624	20.7329	20.7709	20.763	21.087	20.8153				5	5	4	18.3	18.3	15.6	33.832	0	7.0661	943720	23	0.00409266	0.0108142	0.537575	2.28509	Q99JW7;P11440;Q8R4A4;D3Z2T9;Q3U6X7;Q3UGB9;Q3U307;Q80YP0;P97377	Q99JW7;P11440;Q8R4A4	Cyclin-dependent kinase 1	Cdk1	1566
		24.6592	24.5641	24.5141	24.6502	24.8038	26.3703	25.783	25.7601	25.9318	25.6789		+	I_NI	47	47	27	53.9	53.9	35.4	83.28	0	323.31	93301000	424	1.21274e-05	5.83942e-05	-1.26655	-5.43874	Q71LX8;P11499;Q80YC2;Q811H6;E9Q3D6;E9PX27;D3Z1R1;E9Q0C3	Q71LX8;P11499	Heat shock protein HSP 90-beta	Hsp90ab1	1567
		19.7424	19.7432	19.6169	19.9944	19.7102	19.8461	19.7202	19.9439	20.1254	20.0629				17	17	17	17.4	17.4	17.4	115.04	0	50.011	1453600	46	0.100971	0.273285	-0.178292	-0.908704	P11688;Q80YP5;Q3U7M6	P11688;Q80YP5	Integrin alpha-5;Integrin alpha-5 heavy chain;Integrin alpha-5 light chain	Itga5	1569
		22.9336	22.9555	22.9067	23.043	23.0028	23.8951	23.7099	23.694	23.8001	23.7594		+	I_NI	33	33	33	50.3	50.3	50.3	84.893	0	323.31	23845000	271	7.71254e-08	0	-0.803389	-5.59567	Q542I8;P11835;M0QWA7;D3YYP8;D3Z1S4;M0QWJ6	Q542I8;P11835;M0QWA7	Integrin beta;Integrin beta-2	Itgb2	1570
		20.2406	20.2116	20.5977	20.2628	19.8247	20.254	20.2608	20.3823	20.3907	20.0663				8	8	6	27.2	27.2	24.5	42.428	0	55.97	1190800	39	0.758065	0.863832	-0.0433556	-0.183703	P11928;Q8VEH7;Q8K469;Q05BJ7	P11928;Q8VEH7;Q8K469;Q05BJ7	2-5-oligoadenylate synthase 1A	Oas1a;Oas1g	1571
		22.2015	22.0839	22.019	22.0908	22.3067	22.3717	22.4007	22.3497	22.4806	22.4057				26	26	26	50	50	50	60.448	0	99.372	9917900	186	0.00152858	0.0452524	-0.261276	-1.68008	P11983;W0TYI4;F2Z483;Q62291;Q9QZ34;Q6LBL9;Q62289;Q9QZ36;Q9QZ35;Q62290;Q9QZ33;A0A3B2WDE2	P11983	T-complex protein 1 subunit alpha	Tcp1	1572
		22.8817	22.8084	22.6972	22.3317	22.5844	23.2146	23.1614	23.2079	23.2299	23.1242		+	I_NI	21	21	21	39.4	39.4	39.4	74.27	0	190.67	12671000	169	0.000682784	0.00500655	-0.526908	-2.65554	Q3TW82;P12265;Q8BPE3;Q99KJ6;Q8VEM0;D3YY48	Q3TW82;P12265	Beta-glucuronidase	Gusb	1573
		20.0297	20.4675	20.1717	20.2604	19.7533	20.4862	20.1682	20.5078	20.4576	20.5317				20	17	17	30.8	26	26	85.359	0	93.938	1888100	70	0.0637271	0.135324	-0.29378	-1.24162	P12382;Q8CD98;Q1LZL7;Q99K08;P47857;A0A1W2P7T1	P12382;Q8CD98	ATP-dependent 6-phosphofructokinase, liver type	Pfkl	1574
		21.5105	20.4118	21.0389	21.4655	21.6438	22.4682	22.9964	22.9891	22.7189	22.5449		+	I_NI	5	5	5	28.8	28.8	28.8	16.101	0	31.326	2490800	24	0.000284032	2.80702e-05	-1.52937	-4.3695	P12787	P12787	Cytochrome c oxidase subunit 5A, mitochondrial	Cox5a	1575
		20.7896	20.7622	20.682	20.775	19.7849	20.2571	20.7336	20.9749	20.9684	20.7711				8	8	8	49.2	49.2	49.2	21.867	0	20.177	1044900	34	0.45874	0.549499	-0.182291	-0.545473	P12815;Q8C5M4;Q3UGE5	P12815;Q8C5M4;Q3UGE5	Programmed cell death protein 6	Pdcd6	1576
		22.8683	22.864	22.8914	23.2851	22.8105	24.8756	22.8653	22.9372	23.0654	23.1224				17	17	17	41.4	41.4	41.4	30.024	0	162.02	10351000	110	0.300755	0.289347	-0.429314	-0.879623	Q6P1A9;Q5EBG5;Q58ET1;Q80UT7;P12970;Q8CDE3;V9GX35	Q6P1A9;Q5EBG5;Q58ET1;Q80UT7;P12970	60S ribosomal protein L7a	Rpl7a	1577
		18.8904	18.1909	17.858	19.1232	17.5838	18.2441	18.4418	18.4758	18.139	19.2347				4	4	4	8.5	8.5	8.5	52.292	0	7.8644	284880	11	0.62719	0.686593	-0.177868	-0.393312	Q544K9;Q3TVV7;P13439;D6RJ62	Q544K9;Q3TVV7;P13439	Uridine 5-monophosphate synthase;Orotate phosphoribosyltransferase;Orotidine 5-phosphate decarboxylase	Umps	1578
		20.4648	20.1448	20.4531	20.2794	21.1421	20.4038	19.2171	19.2009	19.105	17.365		+	I_NI	6	6	6	12.7	12.7	12.7	51.331	0	10.478	438260	14	0.0235497	0.00994124	1.4385	2.33694	Q3TB10;Q4FK06;Q3UE52;Q3UDJ5;Q3UAU5;Q3U8M7;Q3U7T2;Q3U7Q9;Q3THH5;Q3TB21;P13597;Q922B3;Q3UDC5	Q3TB10;Q4FK06;Q3UE52;Q3UDJ5;Q3UAU5;Q3U8M7;Q3U7T2;Q3U7Q9;Q3THH5;Q3TB21;P13597;Q922B3	Intercellular adhesion molecule 1	Icam1	1579
		22.7721	22.1558	22.7513	23.3842	23.0447	24.3738	24.4447	24.4504	24.4339	24.353		+	I_NI	3	3	3	19.1	19.1	19.1	10.051	0	5.1898	4745600	16	5.11078e-05	5.09554e-05	-1.58954	-5.24441	Q545I9;P14069	Q545I9;P14069	Protein S100;Protein S100-A6	S100a6	1580
		23.773	24.1502	24.1354	23.528	23.3699	25.6854	21.8459	22.2674	21.5773	21.6799				6	6	6	32.4	32.4	32.4	16.605	0	19.312	6062500	39	0.175169	0.112892	1.18008	1.32108	P14115	P14115	60S ribosomal protein L27a	Rpl27a	1581
		22.6258	22.6495	22.5159	22.572	22.6198	24.9399	21.8366	21.8708	22.075	21.8461				21	21	21	57	57	57	31.419	0	53.105	7548200	81	0.89498	0.912981	0.0829285	0.117032	Q5M9N8;Q3UBI6;P14148;Q3TK73;F6XI62	Q5M9N8;Q3UBI6;P14148;Q3TK73;F6XI62	60S ribosomal protein L7	Rpl7	1582
		22.7361	22.7708	22.7018	22.8627	22.8512	23.5358	23.5034	23.4472	23.5722	23.4476		+	I_NI	10	10	10	38.6	38.6	38.6	36.511	0	169.04	12459000	85	9.60029e-08	4.70588e-05	-0.716725	-5.12037	P14152;A0A5F8MPN8;B1ATQ3	P14152;A0A5F8MPN8	Malate dehydrogenase, cytoplasmic	Mdh1	1583
		18.7064	18.6548	18.7389	18.481	18.5697	17.5224	16.8475	17.1242	16.9729	18.0328		+	I_NI	4	4	4	8.7	8.7	8.7	58.882	0	16.865	150400	6	0.000312843	0.000111111	1.33017	4.14902	Q6GTF2;P14234	Q6GTF2;P14234	Non-specific protein-tyrosine kinase;Tyrosine-protein kinase Fgr	Fgr	1584
		18.0827	17.1582	20.079	18.9628	19.3281	19.3676	19.7475	20.0041	19.0194	19.9807				10	10	10	24.6	24.6	24.6	55.72	0	22.847	597150	28	0.133702	0.0903739	-0.901718	-1.40822	P14576;E9PXC0;Q99JZ9;Q8C1Y6;A0A1W2P809;A0A1Y7VJJ0	P14576;E9PXC0;Q99JZ9;Q8C1Y6	Signal recognition particle 54 kDa protein	Srp54;Srp54c	1586
		21.1671	21.4173	21.0034	21.0048	21.2725	21.2764	20.8265	20.7744	20.8157	20.8173				21	21	21	43.4	43.4	43.4	60.718	0	69.654	3576900	97	0.0590315	0.144054	0.270935	1.214	P14685;Q8BK46;Q3ULJ5;Q3U5M8;F7B7L8	P14685;Q8BK46;Q3ULJ5;Q3U5M8	26S proteasome non-ATPase regulatory subunit 3	Psmd3	1587
		21.4963	21.3525	21.3588	21.2993	21.5513	21.5537	21.6231	21.5969	21.5995	21.478				34	32	30	51.7	50.2	46.9	66.785	0	177.7	7240500	157	0.0190791	0.215439	-0.158583	-1.02859	P14733;Q8C553	P14733;Q8C553	Lamin-B1	Lmnb1	1588
		22.3287	22.3956	22.267	22.1616	22.0739	22.6232	22.5347	22.5578	22.6232	22.619				37	37	1	61.4	61.4	3.6	75.884	0	294.43	13967000	238	0.000449379	0.0144943	-0.34623	-2.15532	P14824;Q3UI56;Q3UDK4	P14824;Q3UI56;Q3UDK4	Annexin A6;Annexin	Anxa6	1589
		23.1065	23.1581	23.0677	23.2673	23.3649	24.3095	24.0319	23.949	24.0872	24.0102		+	I_NI	11	11	11	45.7	45.7	45.7	34.216	0	115.33	11220000	85	5.0803e-06	3.73832e-05	-0.884653	-4.84444	Q5M8R8;P14869;Q5FWB6;S4R1N1;D3YVM5;O89073	Q5M8R8;P14869;Q5FWB6;S4R1N1;D3YVM5	60S acidic ribosomal protein P0	Rplp0	1590
		24.8366	24.5307	24.5833	24.3305	24.515	24.3079	24.0823	24.0362	24.044	24.1086				16	16	16	65.2	65.2	65.2	30.197	0	123.9	24391000	152	0.00165349	0.0114002	0.443444	2.26885	Q3U5H8;Q3U5U6;P14901;Q3TVV4	Q3U5H8;Q3U5U6;P14901	Heme oxygenase 1	Hmox1	1591
		21.7923	21.8494	21.0634	21.2181	21.6608	18.9512	20.2261	19.572	19.8221	20.1518		+	I_NI	3	3	3	10.2	10.2	10.2	42.119	0	24.087	734590	28	0.000224049	3.34728e-05	1.77217	4.66708	P15105;D3YVK1;V9GZP0;V9GZG5	P15105;D3YVK1	Glutamine synthetase	Glul	1592
		22.7264	22.5821	22.5537	22.5445	22.5992	22.666	22.6238	22.6719	22.8522	22.2068				12	2	2	71.7	16.4	16.4	17.208	0	4.1104	1348300	13	0.979449	0.987949	-0.00296936	-0.0140242	P15532;Q5NC81;Q5NC80	P15532;Q5NC81;Q5NC80	Nucleoside diphosphate kinase A;Nucleoside diphosphate kinase	Nme1	1593
		18.0815	17.2874	16.969	16.5207	18.1034	15.9465	16.8208	16.7189	16.6085	16.8904				7	4	3	32.1	16.5	11.9	25.716	0	11.241	111630	8	0.0547805	0.0376237	0.795383	1.75234	P15626;Q7M0F4;D3YX76	P15626;Q7M0F4;D3YX76	Glutathione S-transferase Mu 2	Gstm2	1594
		25.989	25.5544	25.9595	26.4604	25.1593	28.1	25.5535	25.6171	25.9155	25.4822				11	10	2	33.5	27.8	9.4	21.266	0	75.937	39603000	95	0.585078	0.610368	-0.309134	-0.480432	Q5SZA3;P15864;I7HFT9;Q07133;Q3UXH2	Q5SZA3;P15864	Histone H1.2	Hist1h1c	1595
		24.4537	24.4784	24.4953	24.6007	24.4491	26.3594	25.932	25.9335	26.0498	26.0006		+	I_NI	10	10	10	67.4	67.4	67.4	14.866	0	143.04	38038000	137	7.24511e-08	0	-1.55956	-8.47987	P16045;A0A2R8VHJ0	P16045	Galectin-1	Lgals1	1596
		24.99	25.0942	25.0353	25.704	25.012	28.2048	27.4173	27.3752	27.5777	27.3605		+	I_NI	12	12	12	55.4	55.4	55.4	19.937	0	225.61	115020000	198	2.80668e-06	0	-2.41999	-7.83334	Q3V471;Q8C253;P16110;Q61357	Q3V471;Q8C253;P16110;Q61357	Galectin;Galectin-3	Lgals3	1597
		19.2711	19.4389	18.0479	19.1707	17.1978	18.4455	19.1932	18.9068	18.4495	19.1124				2	2	2	21.8	21.8	21.8	12.51	0	8.3799	199770	6	0.681877	0.726719	-0.196197	-0.349484	P16254;A2AUM6	P16254;A2AUM6	Signal recognition particle 14 kDa protein;Signal recognition particle 14 kDa protein, N-terminally processed	Srp14	1598
		17.3099	18.9207	17.8933	19.3093	18.2709	15.1614	16.9528	16.6632	17.8621	17.2579				4	4	4	7.2	7.2	7.2	44.654	0	13.215	97896	8	0.0263722	0.0103565	1.56135	2.31425	Q3TYL9;Q3TYV5;P16330;Q09J73	Q3TYL9;Q3TYV5;P16330;Q09J73	2,3-cyclic-nucleotide 3-phosphodiesterase	Cnp	1599
		21.5332	21.5883	21.6083	21.6449	21.8825	21.8676	21.6986	21.614	21.8931	21.7208				14	14	14	31.1	31.1	31.1	46.584	0	56.799	4155700	63	0.218275	0.504072	-0.107392	-0.595372	Q3UJ34;Q3UEJ7;P16460	Q3UJ34;Q3UEJ7;P16460	Argininosuccinate synthase	Ass1	1600
		15.8776	15.8463	16.911	15.908	16.5337	19.2013	18.6779	19.3324	18.5377	18.5335		+	I_NI	28	28	28	14	14	14	284.59	0	66.373	1225800	59	1.14815e-05	0	-2.64123	-7.04217	P16546;B7ZWK3;A3KGU5;B9EKJ1;B2RXX6;A3KGU7;E9Q447;A3KGU9;Q3URW8;Q3V1V5;Q6PA04;Q58ES7;Q3TYI8;A3KGU4;Q3TNY2	P16546;B7ZWK3;A3KGU5;B9EKJ1;B2RXX6;A3KGU7;E9Q447;A3KGU9	Spectrin alpha chain, non-erythrocytic 1	Sptan1	1601
		22.8364	22.815	22.8037	22.395	22.793	23.0321	22.8182	22.6344	22.9216	22.8504				8	8	8	18.6	18.6	18.6	45.673	0	47.202	2722800	32	0.281591	0.504489	-0.122711	-0.594865	Q9CZU7;Q8C876;Q3UIW3;Q3TWE1;Q8C5K0;P17047	Q9CZU7;Q8C876;Q3UIW3;Q3TWE1;Q8C5K0;P17047	Lysosome-associated membrane glycoprotein 2	Lamp2	1602
		24.9426	24.9673	24.8715	25.316	25.2263	27.3514	26.6519	26.5958	26.8146	26.6019		+	I_NI	30	30	27	73	73	66.4	47.14	0	323.31	110480000	356	6.30074e-06	0	-1.73836	-6.50946	P17182;Q5FW97;Q6PHC1;Q8CF78;B0QZL1;B1ARR7;P17183;B1ARR6;D3Z2S4;Q545V3;Q3UJ20;A0A0N4SUX5;D3Z6E4;Q922A0;A0A0N4SUI6;D3YVD3;J3QPZ9;A0A0N4SUW8	P17182;Q5FW97;Q6PHC1;Q8CF78	Alpha-enolase;Enolase	Eno1;EG433182	1603
		19.7023	19.8612	19.3514	19.1273	19.8886	20.6461	19.9967	19.9422	19.7838	20.5009				20	13	13	24.5	15	15	107.66	0	36.032	1357600	41	0.0310767	0.0328345	-0.587776	-1.80795	P17426;A0A140LIG7;A0A140LHG0	P17426	AP-2 complex subunit alpha-1	Ap2a1	1604
		22.1227	22.1591	22.3124	22.0605	21.9007	22.4512	22.4826	22.6526	22.68	22.5344		+	I_NI	27	27	20	32.5	32.5	22.7	104	0	112.22	5139800	113	0.000544879	0.00738642	-0.449101	-2.4811	Q6PEE6;Q3U7X9;Q69ZW4;P17427	Q6PEE6;Q3U7X9;Q69ZW4;P17427	AP-2 complex subunit alpha-2	Ap2a2	1605
		21.809	22.0082	22.0348	21.7951	21.6904	20.9084	21.5229	21.578	21.5938	21.5279				12	12	12	24.3	24.3	24.3	57.621	0	46.635	2600900	64	0.0165299	0.0338743	0.441316	1.79343	P17439;A0A0G2JDK2	P17439;A0A0G2JDK2	Glucosylceramidase	Gba	1606
		19.0337	19.2948	19.2395	17.6162	19.3279	18.7805	17.9233	18.2208	18.158	18.0383				6	6	6	14.8	14.8	14.8	52.513	0	14.5	270770	15	0.09454	0.0752103	0.678245	1.48181	P17563;Q63836;A0A0R4J135;D6RHN2;G3UYY2;G3UWK0;G3UZT2	P17563;Q63836;A0A0R4J135;D6RHN2;G3UYY2	Selenium-binding protein 1;Selenium-binding protein 2	Selenbp1;Selenbp2	1607
		25.0045	25.0119	24.9212	25.0789	24.8121	27.0047	26.3469	26.3594	26.5872	26.4034		+	I_NI	14	14	14	75	75	75	17.971	0	323.31	72059000	177	2.25028e-06	0	-1.57459	-6.78549	Q5SVY2;Q3UAJ1;Q3TE63;P17742;Q9CZK9;A0A1L1SST0;A0A1L1SRX5;V9GXC1;V9GX31	Q5SVY2;Q3UAJ1;Q3TE63;P17742;Q9CZK9;A0A1L1SST0	Peptidyl-prolyl cis-trans isomerase;Peptidyl-prolyl cis-trans isomerase A;Peptidyl-prolyl cis-trans isomerase A, N-terminally processed	Ppia	1608
		23.5039	23.5104	23.4702	23.6975	23.4231	24.819	24.5339	24.5743	24.6382	24.5316		+	I_NI	15	15	15	72.7	72.7	72.7	26.712	0	306.28	27574000	194	3.05118e-07	0	-1.09836	-6.42113	P17751;H7BXC3	P17751;H7BXC3	Triosephosphate isomerase	Tpi1	1609
		21.0464	21.2374	20.6993	21.1454	21.2186	22.358	22.098	22.2676	22.0569	21.9733		+	I_NI	11	11	11	42.5	42.5	42.5	28.845	0	70.33	4356900	56	1.96693e-05	3.82775e-05	-1.08134	-4.89012	Q91ZH2;Q542J9;P17918;Q9CZD6	Q91ZH2;Q542J9;P17918;Q9CZD6	Proliferating cell nuclear antigen	Pcna	1610
		17.5704	19.6639	19.3624	18.4418	19.3523	20.4902	18.1916	17.9792	18.7629	17.7042				3	3	3	14	14	14	37.859	0	11.033	227200	3	0.698826	0.730104	0.252557	0.34615	Q3U8E7;P18155;A0A0N4SVS2;A0A0N4SVW2	Q3U8E7;P18155;A0A0N4SVS2;A0A0N4SVW2	Bifunctional methylenetetrahydrofolate dehydrogenase/cyclohydrolase, mitochondrial;NAD-dependent methylenetetrahydrofolate dehydrogenase;Methenyltetrahydrofolate cyclohydrolase	Mthfd2	1611
		19.9679	20.3725	20.2525	20.1233	18.0153	19.6781	20.2693	20.4175	20.322	20.316				4	4	1	20.4	20.4	6.7	27.411	0	37.092	666180	22	0.34997	0.330201	-0.454259	-0.814608	Q6P905;P18181;F8WHM0;Q9WTK9;Q9R1N8	Q6P905;P18181;F8WHM0	CD48 antigen	Cd48	1612
		25.356	25.3004	25.2625	24.9406	25.3774	27.1896	26.5386	26.5158	26.6759	26.4534		+	I_NI	18	18	18	50.7	50.7	50.7	44.953	0	251.69	56583000	181	1.60441e-05	0	-1.42729	-5.58596	P18242;Q3TWD0;Q3UCD9;Q3TWR6;Q3U7P0;Q8C243;Q3TJN3;Q3U651;Q3U8W5;Q3UC89;F8WIR1;Q3U7I9;Q3TXL5;Q3UAQ1;Q3UCW4;Q3TIR0;Q3TWL1;F6Y6L6;A0A1B0GT66;Q8VCK2;Q05BF3	P18242;Q3TWD0;Q3UCD9;Q3TWR6;Q3U7P0;Q8C243;Q3TJN3;Q3U651;Q3U8W5;Q3UC89;F8WIR1;Q3U7I9;Q3TXL5;Q3UAQ1;Q3UCW4;Q3TIR0;Q3TWL1;F6Y6L6;A0A1B0GT66;Q8VCK2	Cathepsin D	Ctsd	1613
		19.9849	20.7603	20.7757	20.2489	19.6458	21.8151	21.5263	21.3836	21.356	21.4733		+	I_NI	20	20	15	31.1	31.1	23.4	83.693	0	62.901	2453700	70	0.000789985	0.000404706	-1.22776	-3.66913	P18654;A7E215;B1AXN9;B1AXP0;Q810Z3;Q9WUT3;B1AXN5;Q8CHM5;Q7TPD5;B1AXN8;A0A338P701;Q3V226;A2CEE7;E9PUP0;A2CEE5;Q7TPS0;A2CEE6;F6UG16;E9QK39;B2GVN8;B1AXN7	P18654;A7E215;B1AXN9	Ribosomal protein S6 kinase alpha-3	Rps6ka3	1614
		25.7251	25.7135	25.6395	25.8168	25.8487	28.4617	27.6189	27.5734	27.7658	27.5626		+	I_NI	19	19	18	82.5	82.5	78.3	18.559	0	323.31	82577000	179	2.52203e-06	0	-2.04777	-7.46467	Q544Y7;P18760;F8WGL3;Q9CX22;A0A494B9A7;Q3UHW9;P45591	Q544Y7;P18760;F8WGL3;Q9CX22;A0A494B9A7	Cofilin-1	Cfl1	1615
		20.813	20.7509	20.7599	20.9269	20.616	21.3215	21.0044	21.0586	21.0967	21.0476				49	49	49	23.4	23.4	23.4	272.43	0	233.19	6509800	188	0.00222683	0.0265025	-0.332421	-1.89727	P19096;A0A0U1RNJ1;Q3UHT6;Q3TB22;O89060	P19096;A0A0U1RNJ1;Q3UHT6;Q3TB22	Fatty acid synthase;[Acyl-carrier-protein] S-acetyltransferase;[Acyl-carrier-protein] S-malonyltransferase;3-oxoacyl-[acyl-carrier-protein] synthase;3-oxoacyl-[acyl-carrier-protein] reductase;3-hydroxyacyl-[acyl-carrier-protein] dehydratase;Enoyl-[acyl-carrier-protein] reductase;Oleoyl-[acyl-carrier-protein] hydrolase	Fasn	1616
		22.0953	22.1508	22.0553	22.0547	21.7544	22.4274	22.4858	22.651	22.6338	22.4977		+	I_NI	7	7	7	50	50	50	23.609	0	105.2	3871900	59	0.000230301	0.00310253	-0.517046	-2.84183	P19157;A0A494BAW2;A0A494B908;P46425;K9JA74;A0A494BAS3;A0A494BAU3;A0A494BAM8;Q8VC73;F6RWR5	P19157;A0A494BAW2;A0A494B908;P46425	Glutathione S-transferase P 1;Glutathione S-transferase P 2	Gstp1;Gstp2	1617
		22.1879	22.4146	22.3268	22.111	22.5115	24.278	21.8988	21.8702	21.7662	21.8914				6	6	6	30.5	30.5	30.5	23.464	0	16.284	4280700	34	0.951809	0.960819	-0.030574	-0.0517926	Q5M9M0;P19253;A0A1B0GSQ6;A0A1B0GS68;A0A1B0GSB2;Q3TDS9;A0A1B0GTA1;A0A1B0GQW6;A0A1B0GSC2;A0A1B0GSF0;A0A1B0GSL5;A0A1B0GRH1;A0A1B0GSJ2;A0A1B0GT00	Q5M9M0;P19253;A0A1B0GSQ6;A0A1B0GS68;A0A1B0GSB2;Q3TDS9;A0A1B0GTA1;A0A1B0GQW6;A0A1B0GSC2;A0A1B0GSF0	60S ribosomal protein L13a	Rpl13a	1618
		20.4227	19.3991	19.7065	20.0877	19.2603	19.1093	22.3594	22.2123	22.1488	21.1047				4	4	4	22.5	22.5	22.5	13.847	0	6.9774	1375700	15	0.0377303	0.014543	-1.61165	-2.15411	Q9D881;P19536;F7C106;A0A0A6YVR0	Q9D881;P19536	Cytochrome c oxidase subunit 5B, mitochondrial	Cox5b	1619
		25.2277	25.147	25.054	25.4047	25.2763	27.3955	26.6873	26.6572	26.8498	26.6104		+	I_NI	40	40	38	54	54	54	72.405	0	323.31	97861000	512	6.53513e-06	0	-1.61811	-6.31447	Q3U9G2;P20029;Q9DC41;Q3TWF2;Q3TKF8;Q3TI47;Q3U7T8;Q3U6V3;Q3UEM8;Q3TUS2	Q3U9G2;P20029;Q9DC41;Q3TWF2;Q3TKF8;Q3TI47;Q3U7T8;Q3U6V3;Q3UEM8	78 kDa glucose-regulated protein	Hspa5	1620
		22.4483	22.2811	22.2852	21.7718	22.553	22.2075	22.1525	22.1881	22.2679	22.1699				17	17	17	26.3	26.3	26.3	61.115	0	49.546	6685200	104	0.616641	0.766513	0.0706722	0.299825	Q3TXR9;P20060	Q3TXR9;P20060	Beta-hexosaminidase;Beta-hexosaminidase subunit beta	Hexb	1621
		22.3777	22.2627	22.1499	21.6242	21.7612	21.6502	21.7691	21.6414	21.871	21.9484				7	7	7	40.1	40.1	40.1	28.127	0	40.985	1871800	33	0.139528	0.226357	0.259129	1.00455	P20108;Q8K4K8	P20108;Q8K4K8	Thioredoxin-dependent peroxide reductase, mitochondrial	Prdx3	1622
		25.3864	25.3078	25.3204	25.719	25.5578	28.3612	27.5164	27.49	27.719	27.3395		+	I_NI	60	58	52	83	81.5	75.1	53.687	0	323.31	378970000	764	3.2581e-06	0	-2.22692	-7.52127	Q5FWJ3;P20152;Q3TFD9;Q3V2S4;Q3U6S1;A0A0A6YWC8;Q3TWV0;Q3UAX1;Q3UD36;A4IF59;A2AKJ2;Q3V1K9;Q3V2C6;P31001;P03995;D3YZ35;A0A0R4J036;P08553;Q3UMG4;Q9JJY2;P46660;Q05DD2;P08551;A0MTM0	Q5FWJ3;P20152;Q3TFD9;Q3V2S4;Q3U6S1;A0A0A6YWC8;Q3TWV0;Q3UAX1;Q3UD36	Vimentin	Vim	1623
		22.3661	21.9088	21.7448	21.8203	22.6611	21.4764	20.9673	21.4972	21.4163	21.1061		+	I_NI	3	3	3	32.6	32.6	32.6	9.6523	0	13.597	1314400	17	0.00455291	0.00526126	0.807551	2.62932	P20491	P20491	High affinity immunoglobulin epsilon receptor subunit gamma	Fcer1g	1624
		17.0147	18.1441	18.7077	17.7139	19.0386	17.3689	17.7173	17.5078	17.0203	17.2193				5	5	5	38.2	38.2	38.2	17.228	0	11.408	199350	9	0.0803002	0.0575568	0.757091	1.58315	Q91V47;Q3UK94;Q684Q9;P21126;B2M0S0;B2M0R9	Q91V47;Q3UK94;Q684Q9;P21126;B2M0S0;B2M0R9	Ubiquitin-like protein 4A	DXS254E;Ubl4;Ubl4a;Tu11	1625
		20.0932	20.2003	20.5267	20.1448	20.3351	20.242	19.6482	19.8211	19.7092	19.9387				9	8	7	28.1	25.9	22.8	42.158	0	17.854	846610	19	0.0179062	0.0449625	0.388195	1.68223	Q3UHH5;P21279;Q91X95;Q3UPA1;P21278;Q2NKI3;A0A0G2JG40;Q542R8;Q3UYF9;O70443;P27600	Q3UHH5;P21279	Guanine nucleotide-binding protein G(q) subunit alpha	Gnaq	1626
		21.3579	21.2626	21.1649	21.5227	20.7939	21.443	21.7428	21.5329	21.474	21.7657				6	1	1	14.6	3.2	3.2	35.988	0.0012874	2.9106	663330	9	0.0287988	0.0622917	-0.371279	-1.54977	Q5M9J9;Q3UGS8;P21300	Q5M9J9;Q3UGS8;P21300	Aldose reductase-related protein 1	Akr1b7	1627
		22.7512	20.8174	21.9806	20.5965	22.772	23.2448	22.7395	22.7594	22.9115	22.5708				7	7	7	14.7	14.7	14.7	51.24	0	16.075	1308800	25	0.0567175	0.0306601	-1.06166	-1.83964	P21956;Q3TDU5;Q9QWQ1	P21956;Q3TDU5	Lactadherin	Mfge8	1629
		22.1923	22.0556	22.1921	21.505	22.1681	21.4736	21.56	21.5577	21.5805	21.5519				22	22	22	35.6	35.6	35.6	77.06	0	102.03	4698000	121	0.00709023	0.0183095	0.477903	2.04984	P21981;G3UXE8	P21981	Protein-glutamine gamma-glutamyltransferase 2	Tgm2	1630
		20.9253	19.9902	20.0668	20.1591	20.5632	19.5425	19.9891	19.7934	20.015	20.0132				4	4	4	13.6	13.6	13.6	37.03	0	11.823	642710	13	0.0456054	0.0588777	0.47029	1.57362	Q3UFK0;Q3TSZ8;Q3TI59;P21995	Q3UFK0;Q3TSZ8;Q3TI59;P21995	Embigin	Emb	1631
		17.0469	20.3337	19.7809	20.3084	17.9409	18.4405	19.2407	19.2161	19.2501	19.0898				4	4	4	7.6	7.6	7.6	69.042	0	7.943	354160	9	0.961008	0.966392	0.0347271	0.0440436	Q543T1;Q3UZ23;P22437;Q3TJN9	Q543T1;Q3UZ23;P22437;Q3TJN9	Prostaglandin G/H synthase 1	Ptgs1	1633
		20.1308	20.3252	19.8642	19.736	19.3373	20.6123	20.873	19.7903	19.8929	20.6055				10	10	10	14.1	14.1	14.1	76.747	0	19.11	1052900	32	0.120984	0.126636	-0.476115	-1.27154	Q8CC03;Q8CBB7;Q3UKX8;P22892;Q8BSZ7;Q3UHW6;Q3U9D1;O88512	Q8CC03;Q8CBB7;Q3UKX8;P22892	AP-1 complex subunit gamma-1	Ap1g1	1634
		20.866	21.1716	20.9803	21.1051	20.9604	21.9723	20.358	20.4366	20.4246	20.5589				41	41	41	32.6	32.6	32.6	161.93	0	107.48	5587000	134	0.417721	0.460743	0.266604	0.647053	P23116;Q3UL99;Q6A0B9;Q3TKF9;Q3UM46;Q3UEK3;Q3TRH1;A0A494B9I0	P23116;Q3UL99;Q6A0B9;Q3TKF9;Q3UM46;Q3UEK3	Eukaryotic translation initiation factor 3 subunit A	Eif3a	1635
		23.3215	23.2586	23.1286	23.4692	23.2716	24.5304	24.3543	24.1263	24.2949	24.3227		+	I_NI	16	16	16	68.2	68.2	68.2	32.263	0	239.43	19792000	126	1.87683e-06	0	-1.03582	-5.60429	Q543K9;P23492;A0A2I3BQH2;A0A2I3BS22;Q9D8C9	Q543K9;P23492;A0A2I3BQH2	Purine nucleoside phosphorylase	Pnp	1636
		20.0601	20.3875	19.8278	20.155	20	20.3492	19.8671	20.3882	19.9693	20.7204				10	10	10	36.8	36.8	36.8	35.877	0	92.307	976080	32	0.364405	0.485802	-0.172772	-0.617772	Q5HZI6;P23591;A0A2R8VI39;A0A2R8VHD0;A0A2R8W6P6;A0A2R8VKL9;A0A2R8W6N0	Q5HZI6;P23591;A0A2R8VI39;A0A2R8VHD0;A0A2R8W6P6	GDP-L-fucose synthase	Tsta3	1637
		21.369	21.0567	21.1169	20.7194	21.1358	20.4699	20.6709	20.685	20.7205	21.1598				10	10	10	19.5	19.5	19.5	73.12	0	28.065	1606300	38	0.0596107	0.110258	0.338327	1.33067	Q3TAW7;P23780;Q8K131;Q8C659;Q8C847;Q99KV2;A0A1L1SSJ7;A0A087WPH5;Q8VC60	Q3TAW7;P23780;Q8K131;Q8C659;Q8C847;Q99KV2	Beta-galactosidase	Glb1	1638
		22.0831	22.1973	22.2549	22.0991	22.3382	22.44	22.5582	22.6508	22.5558	22.4681				32	2	2	58.1	3.4	3.4	59.835	0	27.763	1703800	13	0.000508908	0.0157268	-0.340067	-2.11614	Q8C6E3;P24270;Q3UZE7;Q3UF58;A2AL20	Q8C6E3;P24270;Q3UZE7;Q3UF58	Catalase	Cat	1639
		22.848	22.5699	22.5809	22.7107	22.8106	23.4141	23.0937	23.1801	23.1523	23.197		+	I_NI	11	11	11	53.7	53.7	53.7	23.713	0	54.82	8009000	81	0.000215525	0.00327697	-0.503392	-2.8122	P24369;Q9DCY1;Q6ZQM2	P24369;Q9DCY1	Peptidyl-prolyl cis-trans isomerase B;Peptidyl-prolyl cis-trans isomerase	Ppib	1640
		20.8116	20.6827	20.5342	20.6269	21.0721	20.9284	21.0018	20.9842	21.0942	21.1929				24	24	24	49.1	49.1	49.1	69.05	0	152.09	4082200	115	0.0221677	0.0832159	-0.294762	-1.44367	P24527	P24527	Leukotriene A-4 hydrolase	Lta4h	1641
		21.2152	21.3374	21.1963	21.0782	20.8395	20.7175	20.7011	20.9924	21.0987	20.7556				14	14	14	36.2	36.2	36.2	55.814	0	45.503	2309000	63	0.0430824	0.120493	0.280252	1.29325	Q3UAT9;Q3U9N8;P24547;Q3UPJ2;A0A0A6YY72;A0A0A6YXS4;O89058	Q3UAT9;Q3U9N8;P24547;Q3UPJ2;A0A0A6YY72	Inosine-5-monophosphate dehydrogenase;Inosine-5-monophosphate dehydrogenase 2	Impdh2	1642
		21.8864	21.9926	21.7806	21.6185	21.566	22.1518	22.0265	21.9494	21.8366	22.0444				9	9	9	33.5	33.5	33.5	31.172	0	132.69	3335900	57	0.0407702	0.151565	-0.232914	-1.19087	Q3UKQ5;Q3UF03;P24668	Q3UKQ5;Q3UF03;P24668	Cation-dependent mannose-6-phosphate receptor	M6pr	1643
		17.4091	18.0066	17.8479	17.5806	18.0272	19.1507	18.7903	19.1178	19.5692	19.2055		+	I_NI	7	7	7	11	11	11	91.544	0	15.547	476560	24	4.27003e-05	4.51977e-05	-1.39244	-5.09093	Q3UZH2;Q3ULD6;Q3UI57;P25206	Q3UZH2;Q3ULD6;Q3UI57;P25206	DNA helicase;DNA replication licensing factor MCM3	Mcm3	1644
		21.9948	22.2218	22.1043	22.3669	22.1212	23.5669	21.55	21.6021	21.5842	21.7886				8	8	8	32.8	32.8	32.8	31.231	0	48.064	3374700	47	0.72552	0.774261	0.143423	0.290115	Q58EU3;Q3TXS9;Q3TLE5;P25444;Q3TXR5;D3YVC1;Q3TL20;Q3UB36;D3YWJ3;Q3TI78;Q9DC49;O89072;Q3V2B9	Q58EU3;Q3TXS9;Q3TLE5;P25444;Q3TXR5;D3YVC1;Q3TL20;Q3UB36;D3YWJ3;Q3TI78;Q9DC49;O89072	40S ribosomal protein S2	Rps2	1645
		16.9958	17.7067	18.6859	18.5638	18.7282	17.832	16.8715	17.1999	16.7817	17.9542				7	7	7	9.1	9.1	9.1	105.61	0	12.496	216110	12	0.0890485	0.0607591	0.808215	1.56114	P25799;F6Z9G5;V9GX90	P25799	Nuclear factor NF-kappa-B p105 subunit;Nuclear factor NF-kappa-B p50 subunit	Nfkb1	1646
		22.95	22.969	23.0759	22.9769	23.0594	24.184	23.6309	23.6138	23.6533	23.608		+	I_NI	109	109	109	55.1	55.1	55.1	269.82	0	323.31	67253000	822	0.000213353	0.000724346	-0.731758	-3.40871	P26039;Q80TM2;Q3UHS6;Q0V930;Q3TBC3;Q8C9Z8;A2AIM2;E9PUM4;B2RY15;A0A1L1SQ51;Q71LX4;Q8CDM9;Q6PB69;Q8CHG4;A0A1L1SRI1;Q9CS79;A0A1L1SQP9;F6SX70;Q3TKJ2;Q68FD6;F6S1V7;Q3TN69	P26039;Q80TM2;Q3UHS6	Talin-1	Tln1	1647
		20.8518	21.3374	20.7072	21.0436	19.9318	20.4211	20.4021	20.1742	20.4546	19.7899				19	9	9	28.8	14.8	14.8	69.406	0	38.874	1142100	35	0.0839607	0.0847979	0.525987	1.43477	Q4KML7;Q3UXR4;Q3UL48;Q3TCP5;P26040;Q8CBU4	Q4KML7;Q3UXR4;Q3UL48;Q3TCP5;P26040;Q8CBU4	Ezrin	Ezr	1648
		24.451	24.2813	24.2689	24.4068	24.6332	26.1624	25.5168	25.504	25.6698	25.3478		+	I_NI	54	54	42	72.6	72.6	56	67.766	0	323.31	91846000	505	4.58893e-05	3.66972e-05	-1.2319	-4.82998	P26041;Q3TZQ2;Q05DU4;Q3UF33	P26041;Q3TZQ2;Q05DU4	Moesin	Msn	1649
		21.182	20.721	20.7527	21.3519	20.3783	21.5173	21.2518	21.0513	21.525	21.2805				9	9	9	27	27	27	44.887	0	37.68	1653000	27	0.0513621	0.068487	-0.447995	-1.51485	P26151;Q8R142	P26151	High affinity immunoglobulin gamma Fc receptor I	Fcgr1	1650
		23.2743	22.6934	23.1808	23.6859	23.3339	25.9582	25.1696	24.8249	24.6528	24.8768		+	I_NI	11	11	11	42.3	42.3	42.3	12.325	0	147.29	9060300	87	0.000163762	3.84615e-05	-1.8628	-4.89102	Q3U6E4;Q0VGU2;P26350;Q8C2T3;Q3U8X6;Q3UA54;A0A087WP98;A0A087WPN6;Q8CAQ5;A0A087WQN2	Q3U6E4;Q0VGU2;P26350;Q8C2T3;Q3U8X6;Q3UA54;A0A087WP98;A0A087WPN6	Prothymosin alpha;Prothymosin alpha, N-terminally processed;Thymosin alpha	Ptma	1651
		20.1847	20.1564	20.3317	16.8922	19.1845	20.2863	20.3785	19.4924	19.9726	19.7858				6	6	6	26.8	26.8	26.8	33.77	0	12.648	762150	25	0.370491	0.323711	-0.633184	-0.825167	Q922I0;Q3KQM4;Q505Q1;Q80XR5;P26369	Q922I0;Q3KQM4;Q505Q1;Q80XR5;P26369	Splicing factor U2AF 65 kDa subunit	U2af2	1652
		22.7278	22.6514	22.5629	22.6597	22.6187	23.5093	23.3731	23.3956	23.4385	23.3931		+	I_NI	27	27	27	54.8	54.8	54.8	61.336	0	268.43	17320000	202	2.37059e-08	0	-0.777781	-5.70628	P26443;Q3TSQ7;F7CFA5	P26443;Q3TSQ7	Glutamate dehydrogenase 1, mitochondrial	Glud1	1653
		19.7491	19.7715	19.4643	19.7999	17.63	19.5125	19.1974	19.3176	19.2844	19.5503				5	5	5	7.7	7.7	7.7	83.5	0	11.687	315100	14	0.837794	0.872713	-0.089492	-0.171063	P70304;P26450;Q80UI5;A0A087WQM2;B1AUG0;Q3UXE9;Q3TST3;A0A1L1ST33;Q3UK33;A0A2X0SZ21;Q64143;O08908	P70304;P26450;Q80UI5	Phosphatidylinositol 3-kinase regulatory subunit alpha	Pik3r1	1654
		20.496	20.7842	20.6778	20.8812	20.9773	21.1472	21.105	21.113	21.209	21.3509				9	9	9	23.2	23.2	23.2	58.358	0	66.344	2044400	53	0.00215227	0.0143006	-0.421711	-2.16414	Q3U6F6;Q8C483;P26638;Q3U8N1;A2AFS0;A2AFS1;Q8CEH3	Q3U6F6;Q8C483;P26638;Q3U8N1;A2AFS0	Serine--tRNA ligase, cytoplasmic	Sars	1655
		22.8078	22.6329	22.6235	22.3552	23.2877	23.0921	22.8666	22.8708	22.7637	22.218				12	12	12	49.8	49.8	49.8	29.661	0	323.31	5126600	73	0.92444	0.951469	-0.0208241	-0.0665807	P26645;A0A0A1HAM8;Q05BL6	P26645;A0A0A1HAM8;Q05BL6	Myristoylated alanine-rich C-kinase substrate	Marcks	1656
		22.1964	22.2759	22.0724	22.1707	22.3888	22.7579	22.6161	22.8863	22.6529	22.66		+	I_NI	5	5	5	41.7	41.7	41.7	11.922	0	59.041	2554000	44	0.000132211	0.00299698	-0.493824	-2.86795	P26883;Q3ULN5;Q1JUQ7;Q1JUQ8;Q1JUQ6;Q3UBA0;Q3UKJ3;F6X9I3	P26883	Peptidyl-prolyl cis-trans isomerase FKBP1A	Fkbp1a	1657
		16.7532	17.4813	17.4184	16.9933	17.6296	18.4841	17.7388	17.5941	17.6936	18.0006				10	10	10	11.3	11.3	11.3	131.63	0	22.923	465800	18	0.0224441	0.0225682	-0.647071	-1.96475	P27046;F6QMB7	P27046	Alpha-mannosidase 2	Man2a1	1658
		20.8023	20.6038	20.5878	20.4191	20.7014	20.6936	20.6156	20.6231	20.4699	20.5598				22	22	22	27.9	27.9	27.9	117.43	0	131.23	3661100	94	0.690979	0.870649	0.0304737	0.175217	P27546;E9PZ43;A0A0G2JFH2;A0A140T8T5;A0A0G2JDN7;A0A0G2JG35;A0A0G2JFT4;A0A0G2JFK3;A0A0G2JDY5;A0A0G2JE57;Q78TF3;A0A0G2JDU1	P27546	Microtubule-associated protein 4	Map4	1659
		20.4028	19.9946	20.4885	20.1284	20.4751	20.0101	19.7048	19.5872	19.3743	19.4738		+	I_NI	10	10	9	31.3	31.3	29.2	44.038	0	24.025	917740	29	0.00201125	0.00463893	0.66783	2.68722	Q3UE40;P27601;Q9D034;Q8C5L2	Q3UE40;P27601;Q9D034	Guanine nucleotide-binding protein subunit alpha-13	Gna13	1660
		18.3821	18.2382	19.0295	19.134	19.3064	20.4934	19.9139	19.5705	19.6081	19.6652		+	I_NI	17	17	17	23.8	23.8	23.8	87.22	0	81.777	1244000	48	0.00545587	0.00374085	-1.03216	-2.76207	P27612;F7D1R5	P27612	Phospholipase A-2-activating protein	Plaa	1661
		22.3417	22.5436	22.5853	22.4847	22.0938	23.756	21.7494	21.8437	21.8882	21.835				18	18	18	41.7	41.7	41.7	46.079	0	70.05	5866500	101	0.635196	0.686355	0.195362	0.393718	Q3UB90;Q3UB67;Q3U9L3;P27659;Q3T9U9;Q3UB15;A0A087WQK0;A0A087WNS0;Q99N25;A0A2R8VHN4	Q3UB90;Q3UB67;Q3U9L3;P27659;Q3T9U9;Q3UB15	60S ribosomal protein L3	Rpl3	1662
		18.3646	17.4913	17.3312	19.116	19.8319	18.4698	18.0461	17.08	17.3685	18.0848				5	1	1	32.2	16.1	16.1	15.142	0	9.7171	111500	4	0.285798	0.244879	0.617143	0.964916	P27661;Q64522	P27661;Q64522	Histone H2AX;Histone H2A type 2-B	H2afx;Hist2h2ab	1663
		23.9782	23.8658	23.8361	23.9708	24.0276	25.3027	24.8742	24.8773	25.0138	24.8404		+	I_NI	39	39	39	66.1	66.1	66.1	56.678	0	323.31	59435000	367	3.48897e-06	5.71429e-05	-1.04599	-5.42143	P27773;F6Q404	P27773	Protein disulfide-isomerase A3	Pdia3	1664
		22.0165	22.0362	22.0494	21.665	21.8649	22.1398	21.7899	21.7786	21.8901	21.8482				23	23	23	31	31	31	98.136	0	118.94	6866900	128	0.716204	0.861158	0.0370953	0.186898	Q3U9E2;Q3U670;Q3TXC4;P27870;E9PXI0;Q3U8U1;Q3U4K7;Q8VDU4;Q3UAV5;Q3UAH3;Q3UAG9;Q3V0U7;O08526;Q3TAF7;Q9R0C8	Q3U9E2;Q3U670;Q3TXC4;P27870;E9PXI0;Q3U8U1;Q3U4K7;Q8VDU4;Q3UAV5;Q3UAH3;Q3UAG9	Proto-oncogene vav	Vav1	1665
		23.2238	23.3051	25.6406	24.0547	22.8219	25.6917	27.4859	26.8064	26.6036	26.591		+	I_NI	12	12	12	16.5	16.5	16.5	99.102	0	30.95	4598000	28	0.00118126	0.000113565	-2.82648	-4.1821	Q8VDC3;P28271;Q811J3	Q8VDC3;P28271	Aconitate hydratase;Cytoplasmic aconitate hydratase	aco1;Aco1	1667
		20.3012	17.2489	24.1463	20.6144	20.6989	20.5903	20.6081	20.6865	20.8021	20.6276				4	4	4	16.4	16.4	16.4	35.49	0	62.179	941030	19	0.956911	0.960597	-0.0609848	-0.0510778	Q544Z7;P28352;D3Z124;D3Z6R9;F6QA74	Q544Z7;P28352;D3Z124;D3Z6R9;F6QA74	DNA-(apurinic or apyrimidinic site) lyase;DNA-(apurinic or apyrimidinic site) lyase, mitochondrial	Apex1	1668
		20.4784	20.6264	20.6562	20.3611	20.4985	20.0715	20.3218	20.5335	20.4802	20.8135				7	7	7	20.1	20.1	20.1	39.547	0	14.841	1121400	17	0.565637	0.732756	0.0800224	0.342627	Q6P5I3;P28474;Q9D748;Q548K2;Q3UMM7;Q64437;A0A0G2JGS3	Q6P5I3;P28474	S-(hydroxymethyl)glutathione dehydrogenase;Alcohol dehydrogenase class-3	Adh5	1669
		22.165	22.2303	22.1784	22.2345	21.931	23.4885	22.9568	22.9841	23.0987	23.1034		+	I_NI	10	10	8	27.2	27.2	24.5	42.732	0	85.363	3449200	45	2.08032e-05	3.30579e-05	-0.978461	-4.64951	Q3TF41;Q8BSH9;P28656;Q9CSP8	Q3TF41;Q8BSH9;P28656;Q9CSP8	Nucleosome assembly protein 1-like 1	Nap1l1	1670
		18.4231	17.6371	18.0378	17.2652	17.3709	17.0874	17.4251	17.9062	17.0865	17.6117				2	2	2	5.5	5.5	5.5	53.71	0	29.623	96198	7	0.259806	0.288104	0.323418	0.882032	Q3TKP3;Q3TCF4;P28658;Q8BWX1	Q3TKP3;Q3TCF4;P28658;Q8BWX1	Ataxin-10	Atxn10	1671
		22.7523	22.341	22.5006	22.1025	22.821	22.7576	22.0935	22.0709	22.0318	22.2212				5	5	5	65	65	65	20.165	0	195.12	2360500	33	0.192411	0.262341	0.268474	0.930243	P28667	P28667	MARCKS-related protein	Marcksl1	1672
		19.8501	18.9437	19.1889	18.7103	18.0659	20.2946	19.9532	20.2058	19.7878	20.6469		+	I_NI	5	5	5	10.2	10.2	10.2	63.458	0	12.787	588610	23	0.00566771	0.00300151	-1.22591	-2.86844	P28798;Q3U9K2;Q3U5Q6;Q3U8W3;Q3U9N4;Q3UAJ3;Q3UD85;Q9D2V3;Q3TW77;Q3UC19;Q3TVQ3;Q544Y8;H3BJE0;Q3TX66;Q3TWT4;Q3UDD6;H3BJ90;H3BLC9	P28798;Q3U9K2;Q3U5Q6;Q3U8W3;Q3U9N4;Q3UAJ3;Q3UD85;Q9D2V3;Q3TW77;Q3UC19;Q3TVQ3;Q544Y8;H3BJE0;Q3TX66;Q3TWT4	Granulins;Acrogranin;Granulin-1;Granulin-2;Granulin-3;Granulin-4;Granulin-5;Granulin-6;Granulin-7	Grn	1673
		21.549	21.4737	21.5286	21.4272	21.5027	21.6991	21.5474	21.6435	21.7246	21.5738				15	15	15	24.2	24.2	24.2	77.546	0	67.208	3071600	77	0.00813273	0.225375	-0.14142	-1.00685	Q53YN4;Q3TGE4;P28867;Q3UNG2;Q80UN7;Q1MX41;Q1MX43;Q1MX40;Q1MX42;F1DGF6;Q920N8;Q8CAV6;F8WGT6;A6H667;Q02111	Q53YN4;Q3TGE4;P28867;Q3UNG2;Q80UN7;Q1MX41;Q1MX43;Q1MX40;Q1MX42;F1DGF6	Protein kinase C delta type;Protein kinase C delta type;Protein kinase C delta type regulatory subunit;Protein kinase C delta type catalytic subunit;Protein kinase C	Prkcd	1674
		22.5027	22.5301	22.4759	22.4176	22.1408	22.8133	22.7878	22.7553	22.8767	22.7668				28	28	20	45.8	45.8	35.1	70.67	0	189.48	15566000	237	0.000789577	0.0125325	-0.386597	-2.22347	P29341;Q8BN32;Q3U8U8;Q99KL3;Q9D4E6;Q792Y0;Q62029;Q9DBE3;Q3V2M1;A0A2I3BR37;V9GXG3;F6ZAX1;B2RXY9;A2A5N3;Q05DT1;Q8C7D3;Q921B8	P29341;Q8BN32;Q3U8U8;Q99KL3	Polyadenylate-binding protein 1;Polyadenylate-binding protein	Pabpc1	1675
		23.1794	23.0628	23.1303	23.133	23.4364	24.2646	23.8831	23.876	23.9618	23.8399		+	I_NI	34	34	34	61	61	61	67.716	0	323.31	29552000	268	5.78319e-05	0.000240838	-0.776676	-3.86475	Q3UCJ0;P29351;Q3UB72;Q3TE70;G3UYY5;G3UXM2;G3UZU6	Q3UCJ0;P29351;Q3UB72;Q3TE70	Tyrosine-protein phosphatase non-receptor type;Tyrosine-protein phosphatase non-receptor type 6	Ptpn6	1676
		21.7439	21.8051	21.473	21.1624	21.7091	21.8273	21.7595	21.8482	22.0608	21.8136				13	13	13	26.9	26.9	26.9	59.74	0	103.17	3570900	73	0.0597362	0.136972	-0.283166	-1.23555	Q3TXV7;Q3TW10;Q3TKF6;P29416;Q8BNS6;Q3UCP6;Q3U936;Q3TVI2;Q3THQ0	Q3TXV7;Q3TW10;Q3TKF6;P29416;Q8BNS6;Q3UCP6;Q3U936;Q3TVI2;Q3THQ0	Beta-hexosaminidase;Beta-hexosaminidase subunit alpha	Hexa	1677
		20.566	20.5247	20.4305	20.4292	20.7437	20.5047	20.488	20.6473	20.5104	20.6988				12	12	12	27.6	27.6	27.6	45.64	0	30.547	1435400	45	0.67803	0.866411	-0.0310223	-0.18034	P29452;A0A571BF22;A0A571BDI1	P29452	Caspase-1;Caspase-1 subunit p20;Caspase-1 subunit p10	Casp1	1678
		21.4835	21.5238	21.5322	21.7035	21.7813	21.5724	21.9513	22.0035	22.8276	22.1195				4	4	4	40.7	40.7	40.7	8.9723	0	31.172	1029400	18	0.0503789	0.0601576	-0.489997	-1.56582	Q3UI46;P29595;A0A2I3BRG0;Q3TY05	Q3UI46;P29595	NEDD8	Nedd8	1679
		21.441	21.4974	21.2232	21.1557	21.0309	21.2751	21.2907	21.2001	21.288	21.6617				16	16	16	47.4	47.4	47.4	48.354	0	106.78	2526000	67	0.555795	0.738583	-0.0734753	-0.334709	Q3TG75;P29758;Q3UKT3;Q3UJK5	Q3TG75;P29758;Q3UKT3;Q3UJK5	Ornithine aminotransferase, mitochondrial	Oat	1680
		18.2414	18.0211	20.5402	19.6321	18.492	17.9512	18.0808	18.1774	18.2092	17.4825				4	4	4	18.1	18.1	18.1	25.36	0	7.2797	235740	13	0.0770777	0.044506	1.00517	1.68764	P30115;K9JA27;Q9DCU1;A0A087WQI6;Q6P8Q0;P13745;D3Z6A6;D3YZV3;Q8K0V9;P10648;P24472	P30115;K9JA27;Q9DCU1;A0A087WQI6;Q6P8Q0;P13745	Glutathione S-transferase A3;Glutathione S-transferase;Glutathione S-transferase A1;Glutathione S-transferase A1, N-terminally processed	Gsta3;Gsta1	1681
		21.2042	21.1703	20.991	21.123	21.3243	21.3843	21.5661	21.5613	21.5164	21.4621				13	13	13	30.1	30.1	30.1	50.169	0	83.037	3422600	81	0.000788782	0.0184793	-0.335498	-2.04452	P30204;Q8CED7;Q3U3E5;A0A1B0GRS5;Q3U2C3	P30204;Q8CED7;Q3U3E5;A0A1B0GRS5;Q3U2C3	Macrophage scavenger receptor types I and II	Msr1	1682
		19.1211	20.5683	17.9079	17.4589	18.1499	18.3453	17.9369	17.8684	18.4546	19.0545				2	2	2	6.7	6.7	6.7	47.003	0	7.1424	132730	6	0.616003	0.640428	0.30929	0.446411	Q545N7;P30275;B0R0E8;B0R0E9;A2ARP5;Q6P8J7	Q545N7;P30275;B0R0E8;B0R0E9;A2ARP5;Q6P8J7	Creatine kinase U-type, mitochondrial;Creatine kinase S-type, mitochondrial	Ckmt1;Ckmt2	1683
		22.2683	22.243	22.2652	22.3346	22.4277	22.8385	22.5972	22.7627	22.8404	22.8384		+	I_NI	4	4	4	25.5	25.5	25.5	18.136	0	9.2554	3900000	19	4.01497e-05	0.00250479	-0.467662	-2.96401	P30355;A0A0J9YUC8;A0A0J9YV38	P30355;A0A0J9YUC8;A0A0J9YV38	Arachidonate 5-lipoxygenase-activating protein	Alox5ap	1684
		19.2688	19.0067	19.3238	18.2067	19.7994	20.6861	20.3396	19.671	20.2366	20.3418		+	I_NI	14	14	14	33.6	33.6	33.6	51.572	0	53.1	1065100	42	0.00635119	0.00354173	-1.13396	-2.77004	P30416;F6S2D5;F7CAT1;Q8CBS1	P30416	Peptidyl-prolyl cis-trans isomerase FKBP4;Peptidyl-prolyl cis-trans isomerase FKBP4, N-terminally processed	Fkbp4	1685
		17.5047	18.0248	18.3336	18.42	18.7449	17.4776	17.9163	18.0549	17.717	17.7472				3	1	1	9	3.7	3.7	41.468	0	6.2138	89717	6	0.104502	0.124997	0.423039	1.27782	Q8C3M7;P30677;A0A494BBL5;Q8CBT5	Q8C3M7;P30677;A0A494BBL5;Q8CBT5	Guanine nucleotide-binding protein subunit alpha-14	Gna14	1686
		21.0417	21.1941	20.6617	21.1512	20.5497	21.964	21.6245	21.7554	21.627	21.8212		+	I_NI	7	5	5	34.3	22.7	22.7	20.533	0	14.307	1971600	33	0.000439746	0.000721443	-0.838718	-3.40371	Q3UAZ7;Q9CT19;Q3U566;P30681;A0A1B0GQX9	Q3UAZ7;Q9CT19;Q3U566;P30681	High mobility group protein B2	Hmgb2	1687
		21.8656	21.2677	21.2386	20.7414	21.4446	21.2351	21.2607	21.3133	21.2006	21.0036				1	1	1	4	4	4	33.48	0.0049566	2.491	563730	9	0.580006	0.701683	0.108904	0.377036	Q3UCS9;P30993	Q3UCS9;P30993	C5a anaphylatoxin chemotactic receptor 1	C5ar1	1688
		19.7851	19.0147	19.1956	19.5994	19.0771	20.2872	20.2245	19.7257	20.4689	20.1745		+	I_NI	9	9	9	51.4	51.4	51.4	35.166	0	69.054	972330	36	0.00259503	0.00306269	-0.841777	-2.84871	Q3UZG4;P31230;Q8C2U7;A0A0G2JDW6;A0A0G2JEU9;A0A0G2JDH0;Q3TUZ1	Q3UZG4;P31230;Q8C2U7	Aminoacyl tRNA synthase complex-interacting multifunctional protein 1;Endothelial monocyte-activating polypeptide 2	Aimp1	1689
		17.9196	18.0492	19.1472	21.1894	18.2598	18.1286	19.5701	18.9912	19.2673	19.0571				2	2	2	23	23	23	13.049	0	7.2457	241440	9	0.894139	0.91208	-0.0898407	-0.119145	Q3UP42;P31725	Q3UP42;P31725	Protein S100-A9	S100a9	1690
		18.0718	16.903	17.7011	18.8649	18.0954	16.2865	16.5765	16.5407	17.0683	16.7222		+	I_NI	8	8	8	17.5	17.5	17.5	52.618	0	13.244	223220	10	0.00560347	0.00280062	1.2884	2.90614	Q8BS26;P31750;D3Z783;D3YXX3;A4FUQ9;Q8CE74;Q6NXW0;Q3TY95;Q9WUA6;Q60823;Q8C6X4;D3YXM7;D3Z3N2;F8WHG5	Q8BS26;P31750;D3Z783	RAC-alpha serine/threonine-protein kinase	Akt1	1691
		23.1069	23.1412	22.9739	23.2605	22.3605	24.6043	24.2087	24.0612	24.2377	24.1703		+	I_NI	7	7	7	69	69	69	10	0	62.37	7826800	48	0.000110381	3.07692e-05	-1.28784	-4.54353	Q548W7;P31786;M0QWU8;Q3ULV8;Q4VWZ5;D3Z563	Q548W7;P31786;M0QWU8;Q3ULV8;Q4VWZ5	Acyl-CoA-binding protein	Dbi	1692
		20.8028	21.1835	21.0777	21.4098	21.5414	21.6121	21.6017	21.8365	21.5958	21.4378				11	11	9	34.9	34.9	29.8	43.374	0	56.918	2140100	55	0.0207097	0.0436788	-0.413753	-1.69587	Q9JJE1;Q3U3F4;Q3TMJ8;P31938;Q3UK05;Q3TMW4	Q9JJE1;Q3U3F4;Q3TMJ8;P31938;Q3UK05	Dual specificity mitogen-activated protein kinase kinase 1	Map2k1	1693
		22.3985	22.1129	22.2401	22.0998	22.3475	22.5942	22.3988	22.413	22.5497	22.3951				11	11	11	17.7	17.7	17.7	59.125	0	31.247	4682400	57	0.0139639	0.111151	-0.230389	-1.32751	P32020	P32020	Non-specific lipid-transfer protein	Scp2	1694
		25.8814	25.739	24.5601	26.1256	24.4511	30.6421	29.1095	28.9062	28.2499	28.0202		+	I_NI	17	17	17	35.9	35.9	35.9	47.657	0	42.347	23688000	57	0.000238889	5.44218e-05	-3.63415	-5.35179	Q8BTU4;Q564E6;Q3TG93;P32067;Q9CYB9;A2AR07;D6RI87;F6SXM5	Q8BTU4;Q564E6;Q3TG93;P32067;Q9CYB9;A2AR07	Lupus La protein homolog	Ssb	1695
		17.8804	18.6998	17.7803	17.6306	18.0061	18.7279	18.408	17.9535	18.4628	17.9517				8	8	7	27	27	25.1	40.54	0	40.567	420260	19	0.244563	0.285705	-0.301342	-0.88649	Q8CHR8;Q8BNS0;Q5NBZ3;P32233	Q8CHR8;Q8BNS0;Q5NBZ3;P32233	Developmentally-regulated GTP-binding protein 1	Drg1	1696
		17.5886	17.8957	17.8823	16.9526	17.8726	16.6022	15.9361	15.7821	16.5448	14.5664		+	I_NI	3	1	1	17	4.8	4.8	21.482	0.006381	2.2845	38390	2	0.00269569	0.000681725	1.75204	3.43827	Q5J7N1;Q3U2W7;Q0VDV7;P32883	Q5J7N1;Q3U2W7;Q0VDV7;P32883	GTPase KRas;GTPase KRas, N-terminally processed	Kras	1697
		22.1535	22.1378	22.1092	22.1459	22.3136	22.5554	22.336	22.3963	22.5075	22.5195				7	7	7	59.1	59.1	59.1	23.596	0	31.325	3059400	33	0.000735465	0.02756	-0.290932	-1.87727	P34022;Q3U6M5;H7BX22;O08846	P34022;Q3U6M5;H7BX22	Ran-specific GTPase-activating protein	Ranbp1	1698
		21.102	21.0413	20.3044	20.4487	20.7822	20.4469	21.2606	21.1677	21.1228	20.8998				2	2	2	15.7	15.7	15.7	12.504	0	6.1469	836250	18	0.28923	0.357321	-0.243829	-0.774491	Q545F0;P34884	Q545F0;P34884	Macrophage migration inhibitory factor	Mif	1699
		19.5409	18.362	19.7886	17.9776	17.9931	20.1523	18.6284	18.8258	19.3211	19.0789				7	7	7	14	14	14	68.034	0	19.56	450370	16	0.348101	0.325196	-0.468841	-0.821956	P35235;Q9CT18;Q05C78;Q63848	P35235	Tyrosine-protein phosphatase non-receptor type 11	Ptpn11	1700
		18.3917	17.068	17.5782	19.132	19.2621	17.4324	18.7886	18.418	18.1787	18.7699				4	2	2	17.4	10.5	10.5	24.416	0	5.3057	114440	5	0.951451	0.960586	-0.0311058	-0.0522645	Q543Q4;P35276;D3YWL1;D3YW33;Q9CXS2;Q0PD62;Q3TU26;A0A286YDR2;Q542T7;A2A7Z6;Q9CZT8;P62823	Q543Q4;P35276;D3YWL1;D3YW33	Ras-related protein Rab-3D	Rab3d	1701
		23.3597	23.2286	23.4853	23.4068	23.2503	24.3742	23.857	23.9525	23.8798	23.8706		+	I_NI	8	8	5	47.7	47.7	32.9	23.412	0	99.383	11568000	85	0.000379697	0.00189684	-0.640663	-3.05978	Q3TJ39;Q8C266;P35278;Q3TCT9	Q3TJ39;Q8C266;P35278;Q3TCT9	Ras-related protein Rab-5C	Rab5c	1702
		24.6891	24.6016	24.6085	24.8862	24.8614	26.371	25.9005	25.7818	26.0514	25.8572		+	I_NI	11	11	10	46.6	46.6	41.3	23.545	0	36.648	11710000	63	6.12889e-06	0	-1.26302	-5.71693	Q3U4W5;Q0PD54;P35279;D3YV69;Q0PD53;P61294;A0A1L1SRS6	Q3U4W5;Q0PD54;P35279;D3YV69;Q0PD53;P61294	Ras-related protein Rab-6A;Ras-related protein Rab-6B	Rab6a;Rab6b	1703
		21.5882	21.387	21.3832	20.3603	21.7024	21.6047	21.5818	21.559	21.596	21.3499				8	8	8	47.7	47.7	47.7	24.106	0	32.402	1993700	39	0.327503	0.382233	-0.254036	-0.739342	Q0PD35;P35282;Q6A0C7;A0A1W2P6Z4	Q0PD35;P35282;Q6A0C7	Ras-related protein Rab-21	Rab21	1704
		21.2644	21.2177	20.8451	21.0246	21.5697	20.8554	21.0161	20.8921	21.1142	21.1505				9	9	9	24.1	24.1	24.1	43.231	0	21.981	1543400	35	0.222693	0.366952	0.178605	0.759714	Q3UFJ3;P35486	Q3UFJ3;P35486	Pyruvate dehydrogenase E1 component subunit alpha;Pyruvate dehydrogenase E1 component subunit alpha, somatic form, mitochondrial	Pdha1	1706
		22.22	22.0079	22.2721	21.6312	18.2182	21.3155	20.0028	20.3174	19.6382	19.7589				11	11	11	41.3	41.3	41.3	34.375	0	54.845	1608000	57	0.234866	0.167897	1.06331	1.14616	Q3UJS2;P35550;A0A140LIR6;Q80WS3	Q3UJS2;P35550	rRNA 2-O-methyltransferase fibrillarin	Fbl	1707
		23.598	23.5118	23.5128	23.5291	23.5711	24.7233	24.3545	24.4077	24.4859	24.273		+	I_NI	28	28	28	43	43	43	67.277	0	174.35	16302000	143	3.00209e-06	4.44444e-05	-0.904298	-5.05845	P35564;Q5SUC3;Q3TXE5	P35564;Q5SUC3;Q3TXE5	Calnexin	Canx	1708
		20.8522	20.7738	20.1475	20.2155	20.8368	21.1201	20.9759	20.5937	20.6408	20.9723				14	14	14	43	43	43	48.542	0	34.268	2109800	46	0.155365	0.217113	-0.295375	-1.02455	Q3UG16;P35585;D3YZ71;S4R1Q4;A0A1D5RLW6;A0A0R4IZX6;A0A0R4J1L4;Q9WVP1;Q8C9K8;A0A1D5RLL9;A0A1D5RMJ1;A0A1L1SUA0	Q3UG16;P35585	AP-1 complex subunit mu-1	Ap1m1	1709
		26.5613	26.5807	26.6678	26.952	26.8514	29.9255	28.7084	28.7716	28.9649	28.6123		+	I_NI	21	21	19	70.4	70.4	70.4	22.176	0	311.72	247520000	300	1.78399e-05	0	-2.27392	-6.47186	P35700;B1AXW5;B1AXW6;Q3U9J9;B1AXW4	P35700;B1AXW5;B1AXW6;Q3U9J9;B1AXW4	Peroxiredoxin-1	Prdx1	1710
		22.5154	22.4719	22.5605	22.4023	22.5522	22.7627	22.5314	22.5091	22.6116	22.534				16	16	16	49.8	49.8	49.8	49.533	0	53.039	4386600	93	0.142712	0.521564	-0.089304	-0.576379	Q3UCZ5;Q3TZW9;P35821;Q3TB93;Q3T9Y9	Q3UCZ5;Q3TZW9;P35821;Q3TB93;Q3T9Y9	Tyrosine-protein phosphatase non-receptor type;Tyrosine-protein phosphatase non-receptor type 1	Ptpn1	1711
		17.7081	18.289	19.458	18.5091	18.264	18.8374	19.1779	18.5842	19.1199	18.7373				8	8	8	14.3	14.3	14.3	86.525	0	30.721	430760	23	0.184693	0.187389	-0.445681	-1.09492	P35831;Q3TVC3	P35831	Tyrosine-protein phosphatase non-receptor type 12	Ptpn12	1712
		22.6484	22.7926	22.8189	22.9376	22.7329	23.8579	23.8587	23.8105	23.8907	23.9568		+	I_NI	6	6	6	54.5	54.5	54.5	17.804	0	156.5	7285400	79	3.62209e-08	0	-1.08884	-7.08725	Q5BLK0;Q3TIQ2;P35979;Q8C2K0;Q6DI58	Q5BLK0;Q3TIQ2;P35979;Q8C2K0;Q6DI58	60S ribosomal protein L12	Rpl12	1713
		23.917	24.0572	23.8953	23.867	23.972	25.2746	20.5424	20.4881	20.8612	20.4098				7	7	7	36.7	36.7	36.7	21.643	0	33.652	6521200	37	0.0330461	0.0101877	2.42651	2.32516	Q642K1;Q58EW0;P35980;A0A1B0GSS8;A0A1B0GQU8;A0A1B0GSA8;Q0QEW9;A0A1B0GSF7;A0A1B0GRZ3;A0A1B0GS28	Q642K1;Q58EW0;P35980;A0A1B0GSS8;A0A1B0GQU8;A0A1B0GSA8;Q0QEW9;A0A1B0GSF7	60S ribosomal protein L18	Rpl18	1714
		18.4036	18.38	18.4612	18.7411	18.8973	20.0094	18.6875	18.794	19.0835	18.8791				10	10	10	17	17	17	76.437	0	41.924	606710	25	0.0833368	0.0860158	-0.514084	-1.42828	P35991;A2BDW0;Q7TMU1	P35991;A2BDW0;Q7TMU1	Tyrosine-protein kinase BTK;Non-specific protein-tyrosine kinase	Btk	1715
		19.073	19.5665	19.5733	19.1834	19.6865	18.5341	19.1284	18.8762	19.5621	19.3391				10	10	10	16	16	16	77.313	0	58.638	755530	29	0.166795	0.210156	0.328559	1.03961	Q3UA79;Q792S7;P36371;Q80WF7;Q61232;Q3TXM1;Q61231;Q61230;Q61229;Q61228;Q61227;A0A068BGU5	Q3UA79;Q792S7;P36371;Q80WF7;Q61232;Q3TXM1;Q61231;Q61230;Q61229;Q61228;Q61227;A0A068BGU5	Antigen peptide transporter 2	Tap2	1716
		18.9575	19.2972	18.1245	18.9724	17.6331	19.5835	20.0614	19.7109	19.7972	19.7378		+	I_NI	10	10	10	20.6	20.6	20.6	60.392	0	20.772	646120	22	0.00604084	0.00322222	-1.18121	-2.81758	Q8K320;P36423;Q3UTF0;F6SG79;Q3TRY5	Q8K320;P36423;Q3UTF0	Thromboxane-A synthase	Tbxas1	1717
		20.1036	19.6102	19.8529	19.6977	20.0341	19.1186	19.1033	19.2565	19.0828	19.1683		+	I_NI	5	5	3	15.9	15.9	10.3	42.795	0	6.6306	320890	11	9.44341e-05	0.000456376	0.713808	3.57907	Q546R1;Q5BKS2;Q99NF7;P36993;A0A1Y7VJZ4;Q3V461	Q546R1;Q5BKS2;Q99NF7;P36993	Protein phosphatase 1B	Ppm1b	1718
		23.1204	23.0874	23.0943	22.738	23.1365	23.5494	23.2233	23.2606	23.289	23.2463				27	27	27	46.3	46.3	46.3	77.043	0	281.56	16603000	211	0.0197634	0.0875072	-0.278407	-1.42144	P37040;Q05DV1;E9Q997;E9PVT9;F6R7H8	P37040;Q05DV1	NADPH--cytochrome P450 reductase	Por	1719
		19.2708	17.9558	18.6737	18.695	20.0845	19.6235	18.87	18.6592	18.4481	19.73				5	5	5	20.9	20.9	20.9	34.182	0	15.908	400460	15	0.774366	0.816178	-0.130214	-0.241539	Q3UMP2;P38060	Q3UMP2;P38060	Hydroxymethylglutaryl-CoA lyase, mitochondrial	Hmgcl	1721
		22.6863	22.5934	22.6689	22.5922	22.7316	23.2224	23.1557	23.1312	23.1486	23.0396		+	I_NI	38	38	38	53.3	53.3	53.3	73.46	0	323.31	18339000	280	1.98847e-06	0.000641667	-0.485036	-3.46398	P38647	P38647	Stress-70 protein, mitochondrial	Hspa9	1722
		23.96	23.756	23.8709	23.9161	23.9914	25.6109	25.0257	25.0197	25.1137	24.9883		+	I_NI	28	28	28	57.8	57.8	57.8	51.574	0	323.31	46571000	246	7.72901e-06	0	-1.25278	-5.59984	Q3U0U5;P40124;Q3UVJ2;Q3TC53;Q3UNQ0;B1ARS0;D3YTR7;Q8BKZ3;A0A286YCS6;Q9CYT6	Q3U0U5;P40124;Q3UVJ2;Q3TC53;Q3UNQ0	Adenylyl cyclase-associated protein;Adenylyl cyclase-associated protein 1	Cap1	1723
		23.9218	23.8876	23.7777	24.1117	24.0269	25.6971	25.25	25.2276	25.3917	25.1504		+	I_NI	33	33	33	57.9	57.9	57.9	67.63	0	323.31	59447000	332	1.64143e-06	0	-1.39818	-6.5794	P40142;A0A286YE28;E0CY51;Q9Z2L5;O55021	P40142;A0A286YE28	Transketolase	Tkt	1724
		20.2035	16.8519	20.0237	17.9245	18.0448	17.8491	18.1957	18.8764	19.8242	18.274				2	2	2	8.3	8.3	8.3	29.628	0	5.4754	171510	5	0.993895	0.993934	0.00580826	0.00694964	Q3UII2;P40237;A2AIJ2;A2AIJ1	Q3UII2;P40237;A2AIJ2;A2AIJ1	Tetraspanin;CD82 antigen	Cd82	1725
		18.8724	16.9014	18.3496	20.1909	17.8846	19.8851	20.0302	20.0443	19.7607	19.5684				3	3	3	9.3	9.3	9.3	25.258	0	6.3411	406500	10	0.0332034	0.0140155	-1.41792	-2.17461	P40240	P40240	CD9 antigen	Cd9	1726
		21.7982	22.0038	21.8927	22.0659	22.0426	22.023	22.2116	22.2619	22.3216	22.2087				16	16	15	61.2	61.2	59	38.113	0	123.92	5591500	111	0.00870449	0.0853395	-0.244693	-1.43145	P40336;Q6PE78;A0A1W2P7Z9;A0A1W2P7R7	P40336;Q6PE78	Vacuolar protein sorting-associated protein 26A	Vps26a	1727
		21.8068	21.88	21.8678	21.7747	21.7523	23.3457	21.224	21.4358	21.262	21.0466				5	5	5	29.9	29.9	29.9	15.709	0	21.43	2313000	46	0.727933	0.773143	0.153491	0.291819	Q5M9N5;Q5M9J8;P41105	Q5M9N5;Q5M9J8;P41105	60S ribosomal protein L28	Rpl28	1728
		20.789	20.4293	20.2672	20.2793	20.6945	20.9909	21.0792	20.8053	21.1627	21.288		+	I_NI	17	17	17	46	46	46	50.73	0	58.543	1742500	51	0.00274137	0.00785845	-0.573343	-2.44581	Q3UVH2;P41241;Q8BIS9;A0A1L1STA1;A0A1L1SR46;A0A1L1SQQ5;D3YVQ8;D6RGA0;Q2M2N5;Q9D6H7;P70223;A0A0R4J1P8;D3Z4T5;A0A0R4J1N6;P41242	Q3UVH2;P41241	Non-specific protein-tyrosine kinase;Tyrosine-protein kinase CSK	Csk	1729
		21.3795	21.7378	21.0983	20.6794	21.8671	21.066	21.7111	21.8004	21.4169	21.6862				2	2	2	12.2	12.2	12.2	25.766	0	11.41	689840	14	0.490053	0.575428	-0.183703	-0.519008	Q549D0;Q3UC80;Q8BT06;P41731;A0A1W2P8C6	Q549D0;Q3UC80;Q8BT06;P41731;A0A1W2P8C6	Tetraspanin;CD63 antigen	Cd63	1730
[truncated: 1,513 more rows]
