# Supplementary material for: Dual proteomics of infected macrophages reveal bacterial and host players involved in the Francisella intracellular life cycle and cell to cell dissemination by merocytophagy
Source: Sci Rep. 2024 Apr 2;14:7797. doi: 10.1038/s41598-024-58261-x (PMC10987565; doi:10.1038/s41598-024-58261-x)
Supplement: Supplementary file 12 — Supplementary Table S5. [file 41598_2024_58261_MOESM12_ESM.xls]

## Sheet: UP_BP
	Table S5. GO enrichment
	Legend : (UP_BP file) GO enrichment using enrichGO() function of ClusterProfiler R package on 51 up-regulated macrophage proteins during infection (Biological Process) (DOWN_UP file) GO enrichment using enrichGO() function of ClusterProfiler R package on 86 down-regulated macrophage proteins during infection (Biological Process)
	GO enrichment using enrichGO() function of ClusterProfiler R package on 51 up-regulated macrophage proteins during infection (Biological Process)
	"ID"	"Description"	"GeneRatio"	"BgRatio"	"pvalue"	"p.adjust"	"qvalue"	"geneID"	"Count"
	"GO:0002221"	"pattern recognition receptor signaling pathway"	"10/50"	"182/28943"	6.22601e-13	8.71019e-10	5.2364e-10	"Acod1/Tlr2/Cd14/Irak3/Tnip3/Clec4e/Slc15a3/Irak2/Nlrp3/Pik3ap1"	10
	"GO:0002237"	"response to molecule of bacterial origin"	"10/50"	"407/28943"	1.68548e-09	8.92556e-07	5.36588e-07	"Acod1/Tlr2/Cd14/Cebpb/Irak3/Tnip3/Gbp2/Irak2/Nlrp3/Stap1"	10
	"GO:0002224"	"toll-like receptor signaling pathway"	"7/50"	"124/28943"	1.91399e-09	8.92556e-07	5.36588e-07	"Acod1/Tlr2/Cd14/Irak3/Tnip3/Irak2/Pik3ap1"	7
	"GO:0071219"	"cellular response to molecule of bacterial origin"	"9/50"	"314/28943"	3.14881e-09	9.11507e-07	5.47981e-07	"Acod1/Tlr2/Cd14/Cebpb/Tnip3/Gbp2/Irak2/Nlrp3/Stap1"	9
	"GO:0051090"	"regulation of DNA-binding transcription factor activity"	"10/50"	"436/28943"	3.25771e-09	9.11507e-07	5.47981e-07	"Acod1/Hck/Tlr2/Icam1/Ifrd1/Traf1/Irak3/Irak2/Ikbke/Nlrp3"	10
	"GO:0071216"	"cellular response to biotic stimulus"	"9/50"	"340/28943"	6.28742e-09	1.46602e-06	8.81341e-07	"Acod1/Tlr2/Cd14/Cebpb/Tnip3/Gbp2/Irak2/Nlrp3/Stap1"	9
	"GO:0032496"	"response to lipopolysaccharide"	"9/50"	"386/28943"	1.88087e-08	3.55951e-06	2.13991e-06	"Acod1/Cd14/Cebpb/Irak3/Tnip3/Gbp2/Irak2/Nlrp3/Stap1"	9
	"GO:0051091"	"positive regulation of DNA-binding transcription factor activity"	"8/50"	"271/28943"	2.03546e-08	3.55951e-06	2.13991e-06	"Tlr2/Icam1/Ifrd1/Traf1/Irak3/Irak2/Ikbke/Nlrp3"	8
	"GO:0071222"	"cellular response to lipopolysaccharide"	"8/50"	"304/28943"	4.94626e-08	7.68868e-06	4.62229e-06	"Acod1/Cd14/Cebpb/Tnip3/Gbp2/Irak2/Nlrp3/Stap1"	8
	"GO:0060759"	"regulation of response to cytokine stimulus"	"6/50"	"147/28943"	2.04765e-07	2.86466e-05	1.72218e-05	"Tlr2/Irak3/Il1rn/Irak2/Ikbke/Stap1"	6
	"GO:0071347"	"cellular response to interleukin-1"	"5/50"	"79/28943"	2.56413e-07	3.2611e-05	1.96052e-05	"Acod1/Cebpb/Irak3/Il1rn/Irak2"	5
	"GO:0051092"	"positive regulation of NF-kappaB transcription factor activity"	"6/50"	"155/28943"	2.79997e-07	3.2643e-05	1.96244e-05	"Tlr2/Icam1/Traf1/Irak3/Irak2/Nlrp3"	6
	"GO:0070555"	"response to interleukin-1"	"5/50"	"96/28943"	6.80266e-07	7.3207e-05	4.40107e-05	"Acod1/Cebpb/Irak3/Il1rn/Irak2"	5
	"GO:0062207"	"regulation of pattern recognition receptor signaling pathway"	"5/50"	"99/28943"	7.92911e-07	7.92345e-05	4.76343e-05	"Acod1/Tlr2/Irak3/Slc15a3/Pik3ap1"	5
	"GO:0031349"	"positive regulation of defense response"	"7/50"	"305/28943"	9.12772e-07	8.51312e-05	5.11793e-05	"Acod1/Tlr2/C3/Cebpb/Ikbke/Nlrp3/Stap1"	7
	"GO:0032103"	"positive regulation of response to external stimulus"	"8/50"	"459/28943"	1.1275e-06	9.85859e-05	5.9268e-05	"Acod1/Tlr2/C3/Cebpb/Swap70/Ikbke/Nlrp3/Stap1"	8
	"GO:0034142"	"toll-like receptor 4 signaling pathway"	"4/50"	"46/28943"	1.21872e-06	0.000100293	6.02944e-05	"Acod1/Cd14/Tnip3/Pik3ap1"	4
	"GO:0032494"	"response to peptidoglycan"	"3/50"	"14/28943"	1.74222e-06	0.000135409	8.14053e-05	"Tlr2/Irak3/Nlrp3"	3
	"GO:0050727"	"regulation of inflammatory response"	"7/50"	"367/28943"	3.11104e-06	0.000216034	0.000129875	"Acod1/Tlr2/C3/Cebpb/Nlrp3/Pik3ap1/Stap1"	7
	"GO:0032956"	"regulation of actin cytoskeleton organization"	"7/50"	"368/28943"	3.16723e-06	0.000216034	0.000129875	"Hck/Tlr2/Sdc4/Icam1/Swap70/Cyria/Stap1"	7
	"GO:0034134"	"toll-like receptor 2 signaling pathway"	"3/50"	"17/28943"	3.24282e-06	0.000216034	0.000129875	"Acod1/Tlr2/Pik3ap1"	3
	"GO:0001959"	"regulation of cytokine-mediated signaling pathway"	"5/50"	"137/28943"	3.94245e-06	0.000250704	0.000150719	"Irak3/Il1rn/Irak2/Ikbke/Stap1"	5
	"GO:0002755"	"MyD88-dependent toll-like receptor signaling pathway"	"3/50"	"20/28943"	5.41667e-06	0.000329475	0.000198074	"Tlr2/Irak3/Irak2"	3
	"GO:0050729"	"positive regulation of inflammatory response"	"5/50"	"148/28943"	5.75031e-06	0.000335195	0.000201513	"Tlr2/C3/Cebpb/Nlrp3/Stap1"	5
	"GO:0034121"	"regulation of toll-like receptor signaling pathway"	"4/50"	"71/28943"	7.02957e-06	0.000380119	0.00022852	"Acod1/Tlr2/Irak3/Pik3ap1"	4
	"GO:0032970"	"regulation of actin filament-based process"	"7/50"	"416/28943"	7.06439e-06	0.000380119	0.00022852	"Hck/Tlr2/Sdc4/Icam1/Swap70/Cyria/Stap1"	7
	"GO:0043254"	"regulation of protein-containing complex assembly"	"7/50"	"425/28943"	8.11912e-06	0.000418909	0.00025184	"Fas/Hck/Tlr2/Impact/Icam1/Cyria/Ikbke"	7
	"GO:0070498"	"interleukin-1-mediated signaling pathway"	"3/50"	"23/28943"	8.38416e-06	0.000418909	0.00025184	"Irak3/Il1rn/Irak2"	3
	"GO:0032088"	"negative regulation of NF-kappaB transcription factor activity"	"4/50"	"81/28943"	1.18849e-05	0.000573343	0.000344683	"Acod1/Irak3/Irak2/Nlrp3"	4
	"GO:0002683"	"negative regulation of immune system process"	"7/50"	"465/28943"	1.45256e-05	0.000677376	0.000407226	"Tmem176a/Acod1/Fas/Sdc4/Cebpb/Irak3/Stap1"	7
	"GO:0002460"	"adaptive immune response based on somatic recombination of immune receptors built from immunoglobulin superfamily domains"	"7/50"	"486/28943"	1.92911e-05	0.000870591	0.000523383	"Fas/Pou2f2/C3/Icam1/Nfkb2/Swap70/Nlrp3"	7
	"GO:0022407"	"regulation of cell-cell adhesion"	"7/50"	"497/28943"	2.22626e-05	0.000973295	0.000585127	"Sdc4/Icam1/Cebpb/Plaur/Il1rn/Swap70/Nlrp3"	7
	"GO:0008154"	"actin polymerization or depolymerization"	"5/50"	"198/28943"	2.35037e-05	0.000996414	0.000599025	"Gas7/Tlr2/Icam1/Swap70/Cyria"	5
	"GO:0051495"	"positive regulation of cytoskeleton organization"	"5/50"	"202/28943"	2.58678e-05	0.00106438	0.000639887	"Hck/Sdc4/Icam1/Swap70/Stap1"	5
	"GO:0034122"	"negative regulation of toll-like receptor signaling pathway"	"3/50"	"36/28943"	3.32711e-05	0.0013299	0.000799508	"Acod1/Irak3/Pik3ap1"	3
	"GO:0002526"	"acute inflammatory response"	"4/50"	"112/28943"	4.26547e-05	0.00165761	0.000996524	"C3/Icam1/Il1rn/Nlrp3"	4
	"GO:0007249"	"I-kappaB kinase/NF-kappaB signaling"	"5/50"	"230/28943"	4.80349e-05	0.00181624	0.00109189	"Tlr2/Traf1/Tnip3/Sqstm1/Irak2"	5
	"GO:0050900"	"leukocyte migration"	"6/50"	"385/28943"	5.16571e-05	0.00187619	0.00112793	"Tlr2/Icam1/Mcoln2/Swap70/Asb2/Stap1"	6
	"GO:0038061"	"NIK/NF-kappaB signaling"	"4/50"	"118/28943"	5.23027e-05	0.00187619	0.00112793	"Tlr2/Cd14/Nfkb2/Nlrp3"	4
	"GO:0045088"	"regulation of innate immune response"	"5/50"	"240/28943"	5.87694e-05	0.00205546	0.0012357	"Acod1/Tlr2/C3/Irak3/Ikbke"	5
	"GO:0050764"	"regulation of phagocytosis"	"4/50"	"123/28943"	6.14861e-05	0.00207952	0.00125017	"Hck/Tlr2/C3/Stap1"	4
	"GO:2001233"	"regulation of apoptotic signaling pathway"	"6/50"	"401/28943"	6.46915e-05	0.00207952	0.00125017	"Fas/Sod2/Icam1/Plaur/Traf1/Atf3"	6
	"GO:0034198"	"cellular response to amino acid starvation"	"3/50"	"45/28943"	6.5403e-05	0.00207952	0.00125017	"Fas/Impact/Atf3"	3
	"GO:0062208"	"positive regulation of pattern recognition receptor signaling pathway"	"3/50"	"45/28943"	6.5403e-05	0.00207952	0.00125017	"Tlr2/Slc15a3/Pik3ap1"	3
	"GO:1990928"	"response to amino acid starvation"	"3/50"	"49/28943"	8.45059e-05	0.00254972	0.00153284	"Fas/Impact/Atf3"	3
	"GO:0019221"	"cytokine-mediated signaling pathway"	"6/50"	"421/28943"	8.45511e-05	0.00254972	0.00153284	"Traf1/Irak3/Il1rn/Irak2/Ikbke/Stap1"	6
	"GO:0002440"	"production of molecular mediator of immune response"	"6/50"	"422/28943"	8.56588e-05	0.00254972	0.00153284	"Fas/Tlr2/Pou2f2/Irak3/Swap70/Nlrp3"	6
	"GO:0043618"	"regulation of transcription from RNA polymerase II promoter in response to stress"	"3/50"	"50/28943"	8.97907e-05	0.00256362	0.0015412	"Impact/Cebpb/Atf3"	3
	"GO:0045429"	"positive regulation of nitric oxide biosynthetic process"	"3/50"	"50/28943"	8.97907e-05	0.00256362	0.0015412	"Tlr2/Sod2/Icam1"	3
	"GO:0010934"	"macrophage cytokine production"	"3/50"	"52/28943"	0.000100998	0.00277051	0.00166558	"Tlr2/Irak3/Nlrp3"	3
	"GO:1904407"	"positive regulation of nitric oxide metabolic process"	"3/50"	"52/28943"	0.000100998	0.00277051	0.00166558	"Tlr2/Sod2/Icam1"	3
	"GO:0110053"	"regulation of actin filament organization"	"5/50"	"279/28943"	0.000119334	0.00315325	0.00189568	"Tlr2/Sdc4/Icam1/Swap70/Cyria"	5
	"GO:0043620"	"regulation of DNA-templated transcription in response to stress"	"3/50"	"55/28943"	0.000119458	0.00315325	0.00189568	"Impact/Cebpb/Atf3"	3
	"GO:0070391"	"response to lipoteichoic acid"	"2/50"	"10/28943"	0.000130456	0.00331833	0.00199492	"Tlr2/Cd14"	2
	"GO:0071223"	"cellular response to lipoteichoic acid"	"2/50"	"10/28943"	0.000130456	0.00331833	0.00199492	"Tlr2/Cd14"	2
	"GO:0007015"	"actin filament organization"	"6/50"	"460/28943"	0.000137151	0.00342632	0.00205984	"Gas7/Tlr2/Sdc4/Icam1/Swap70/Cyria"	6
	"GO:0032621"	"interleukin-18 production"	"2/50"	"11/28943"	0.00015927	0.00384171	0.00230956	"Tlr2/Nlrp3"	2
	"GO:1990440"	"positive regulation of transcription from RNA polymerase II promoter in response to endoplasmic reticulum stress"	"2/50"	"11/28943"	0.00015927	0.00384171	0.00230956	"Cebpb/Atf3"	2
	"GO:0031663"	"lipopolysaccharide-mediated signaling pathway"	"3/50"	"61/28943"	0.000162686	0.0038576	0.00231911	"Acod1/Cd14/Irak2"	3
	"GO:0002449"	"lymphocyte mediated immunity"	"6/50"	"483/28943"	0.000178641	0.00416532	0.00250411	"Fas/Pou2f2/C3/Icam1/Swap70/Nlrp3"	6
	"GO:0036005"	"response to macrophage colony-stimulating factor"	"2/50"	"12/28943"	0.000190913	0.00422908	0.00254244	"Tlr2/Stap1"	2
	"GO:0036006"	"cellular response to macrophage colony-stimulating factor stimulus"	"2/50"	"12/28943"	0.000190913	0.00422908	0.00254244	"Tlr2/Stap1"	2
	"GO:0008064"	"regulation of actin polymerization or depolymerization"	"4/50"	"165/28943"	0.000191183	0.00422908	0.00254244	"Tlr2/Icam1/Swap70/Cyria"	4
	"GO:0001836"	"release of cytochrome c from mitochondria"	"3/50"	"65/28943"	0.00019649	0.00422908	0.00254244	"Fas/Sod2/Plaur"	3
	"GO:0035456"	"response to interferon-beta"	"3/50"	"65/28943"	0.00019649	0.00422908	0.00254244	"Acod1/Gbp2/Ikbke"	3
	"GO:0032675"	"regulation of interleukin-6 production"	"4/50"	"167/28943"	0.000200203	0.0042437	0.00255123	"Tlr2/Pou2f2/Cebpb/Irak3"	4
	"GO:0030832"	"regulation of actin filament length"	"4/50"	"168/28943"	0.000204826	0.0042769	0.00257119	"Tlr2/Icam1/Swap70/Cyria"	4
	"GO:0030041"	"actin filament polymerization"	"4/50"	"169/28943"	0.000209526	0.00431069	0.00259151	"Gas7/Tlr2/Icam1/Cyria"	4
	"GO:0043433"	"negative regulation of DNA-binding transcription factor activity"	"4/50"	"170/28943"	0.000214303	0.00434508	0.00261218	"Acod1/Irak3/Irak2/Nlrp3"	4
	"GO:0009267"	"cellular response to starvation"	"4/50"	"171/28943"	0.000219159	0.00438004	0.0026332	"Fas/Impact/Slc2a1/Atf3"	4
	"GO:0061082"	"myeloid leukocyte cytokine production"	"3/50"	"68/28943"	0.000224622	0.00442601	0.00266083	"Tlr2/Irak3/Nlrp3"	3
	"GO:0050830"	"defense response to Gram-positive bacterium"	"4/50"	"174/28943"	0.0002342	0.00455063	0.00273576	"Hck/Tlr2/Gbp2/Nlrp3"	4
	"GO:0032635"	"interleukin-6 production"	"4/50"	"176/28943"	0.000244632	0.00462714	0.00278175	"Tlr2/Pou2f2/Cebpb/Irak3"	4
	"GO:0001960"	"negative regulation of cytokine-mediated signaling pathway"	"3/50"	"70/28943"	0.000244752	0.00462714	0.00278175	"Irak3/Il1rn/Stap1"	3
	"GO:0036296"	"response to increased oxygen levels"	"2/50"	"14/28943"	0.000262648	0.00489925	0.00294534	"Fas/Sod2"	2
	"GO:0045428"	"regulation of nitric oxide biosynthetic process"	"3/50"	"73/28943"	0.000277078	0.00510042	0.00306628	"Tlr2/Sod2/Icam1"	3
	"GO:0060761"	"negative regulation of response to cytokine stimulus"	"3/50"	"74/28943"	0.000288435	0.00517334	0.00311012	"Irak3/Il1rn/Stap1"	3
	"GO:0098586"	"cellular response to virus"	"3/50"	"74/28943"	0.000288435	0.00517334	0.00311012	"Pou2f2/Ikbke/Nlrp3"	3
	"GO:0002437"	"inflammatory response to antigenic stimulus"	"3/50"	"77/28943"	0.000324299	0.00565747	0.00340116	"C3/Icam1/Il1rn"	3
	"GO:0080164"	"regulation of nitric oxide metabolic process"	"3/50"	"77/28943"	0.000324299	0.00565747	0.00340116	"Tlr2/Sod2/Icam1"	3
	"GO:0009615"	"response to virus"	"5/50"	"347/28943"	0.000327559	0.00565747	0.00340116	"Acod1/Pou2f2/Irak3/Ikbke/Nlrp3"	5
	"GO:0042594"	"response to starvation"	"4/50"	"191/28943"	0.000333828	0.00569543	0.00342399	"Fas/Impact/Slc2a1/Atf3"	4
	"GO:0060100"	"positive regulation of phagocytosis, engulfment"	"2/50"	"17/28943"	0.00039123	0.00651583	0.0039172	"C3/Stap1"	2
	"GO:1905155"	"positive regulation of membrane invagination"	"2/50"	"17/28943"	0.00039123	0.00651583	0.0039172	"C3/Stap1"	2
	"GO:0008625"	"extrinsic apoptotic signaling pathway via death domain receptors"	"3/50"	"83/28943"	0.000404384	0.00665568	0.00400127	"Fas/Icam1/Atf3"	3
	"GO:0006809"	"nitric oxide biosynthetic process"	"3/50"	"85/28943"	0.00043365	0.00698695	0.00420043	"Tlr2/Sod2/Icam1"	3
	"GO:0044406"	"adhesion of symbiont to host"	"2/50"	"18/28943"	0.000439647	0.00698695	0.00420043	"Icam1/Gbp2"	2
	"GO:2001267"	"regulation of cysteine-type endopeptidase activity involved in apoptotic signaling pathway"	"2/50"	"18/28943"	0.000439647	0.00698695	0.00420043	"Fas/Plaur"	2
	"GO:0002831"	"regulation of response to biotic stimulus"	"5/50"	"371/28943"	0.000444488	0.00698695	0.00420043	"Acod1/Tlr2/C3/Irak3/Ikbke"	5
	"GO:0022408"	"negative regulation of cell-cell adhesion"	"4/50"	"209/28943"	0.000469102	0.00729193	0.00438377	"Sdc4/Cebpb/Il1rn/Swap70"	4
	"GO:0032695"	"negative regulation of interleukin-12 production"	"2/50"	"19/28943"	0.000490828	0.00754581	0.0045364	"Tlr2/Irak3"	2
	"GO:0031669"	"cellular response to nutrient levels"	"4/50"	"213/28943"	0.000503778	0.00766071	0.00460547	"Fas/Impact/Slc2a1/Atf3"	4
	"GO:0046209"	"nitric oxide metabolic process"	"3/50"	"91/28943"	0.000529512	0.00796545	0.00478868	"Tlr2/Sod2/Icam1"	3
	"GO:0031667"	"response to nutrient levels"	"5/50"	"387/28943"	0.00053834	0.00801211	0.00481673	"Fas/Impact/Sod2/Slc2a1/Atf3"	5
	"GO:2000251"	"positive regulation of actin cytoskeleton reorganization"	"2/50"	"20/28943"	0.000544763	0.00802235	0.00482289	"Hck/Stap1"	2
	"GO:1902903"	"regulation of supramolecular fiber organization"	"5/50"	"389/28943"	0.000551044	0.00803032	0.00482768	"Tlr2/Sdc4/Icam1/Swap70/Cyria"	5
	"GO:0006909"	"phagocytosis"	"5/50"	"390/28943"	0.00055748	0.00804035	0.00483371	"Marco/Hck/Tlr2/C3/Stap1"	5
	"GO:2001057"	"reactive nitrogen species metabolic process"	"3/50"	"93/28943"	0.000564236	0.00805475	0.00484237	"Tlr2/Sod2/Icam1"	3
	"GO:0002285"	"lymphocyte activation involved in immune response"	"4/50"	"222/28943"	0.000588421	0.00831516	0.00499892	"Icam1/Clec4e/Swap70/Nlrp3"	4
	"GO:0002922"	"positive regulation of humoral immune response"	"2/50"	"21/28943"	0.000601442	0.00833086	0.00500836	"Acod1/C3"	2
	"GO:0060099"	"regulation of phagocytosis, engulfment"	"2/50"	"21/28943"	0.000601442	0.00833086	0.00500836	"C3/Stap1"	2
	"GO:0032535"	"regulation of cellular component size"	"5/50"	"398/28943"	0.000611026	0.00838064	0.00503828	"Tlr2/Icam1/Ifrd1/Swap70/Cyria"	5
	"GO:1901222"	"regulation of NIK/NF-kappaB signaling"	"3/50"	"98/28943"	0.000657331	0.00880512	0.00529348	"Tlr2/Cd14/Nlrp3"	3
	"GO:0071800"	"podosome assembly"	"2/50"	"22/28943"	0.000660856	0.00880512	0.00529348	"Hck/Asb2"	2
	"GO:1905153"	"regulation of membrane invagination"	"2/50"	"22/28943"	0.000660856	0.00880512	0.00529348	"C3/Stap1"	2
	"GO:0032102"	"negative regulation of response to external stimulus"	"5/50"	"407/28943"	0.00067579	0.00891915	0.00536203	"Acod1/Plaur/Irak3/Nlrp3/Stap1"	5
	"GO:0002685"	"regulation of leukocyte migration"	"4/50"	"234/28943"	0.000716401	0.00936677	0.00563113	"Tlr2/Icam1/Swap70/Stap1"	4
	"GO:0097191"	"extrinsic apoptotic signaling pathway"	"4/50"	"238/28943"	0.00076312	0.00988523	0.00594281	"Fas/Icam1/Traf1/Atf3"	4
	"GO:0009991"	"response to extracellular stimulus"	"5/50"	"420/28943"	0.000778268	0.00998896	0.00600517	"Fas/Impact/Sod2/Slc2a1/Atf3"	5
	"GO:0097529"	"myeloid leukocyte migration"	"4/50"	"243/28943"	0.000824502	0.0104862	0.00630409	"Tlr2/Mcoln2/Swap70/Stap1"	4
	"GO:0032479"	"regulation of type I interferon production"	"3/50"	"107/28943"	0.000848509	0.0104976	0.00631098	"Acod1/Tlr2/Cd14"	3
	"GO:0031668"	"cellular response to extracellular stimulus"	"4/50"	"245/28943"	0.000850005	0.0104976	0.00631098	"Fas/Impact/Slc2a1/Atf3"	4
	"GO:0010884"	"positive regulation of lipid storage"	"2/50"	"25/28943"	0.000855418	0.0104976	0.00631098	"C3/Ikbke"	2
	"GO:1903975"	"regulation of glial cell migration"	"2/50"	"25/28943"	0.000855418	0.0104976	0.00631098	"Fas/Stap1"	2
	"GO:0032753"	"positive regulation of interleukin-4 production"	"2/50"	"26/28943"	0.000925681	0.0112611	0.00676997	"Cebpb/Nlrp3"	2
	"GO:0032606"	"type I interferon production"	"3/50"	"112/28943"	0.000968457	0.0115801	0.00696174	"Acod1/Tlr2/Cd14"	3
	"GO:0071346"	"cellular response to interferon-gamma"	"3/50"	"112/28943"	0.000968457	0.0115801	0.00696174	"Acod1/Tlr2/Gbp2"	3
	"GO:0031532"	"actin cytoskeleton reorganization"	"3/50"	"113/28943"	0.000993665	0.0117402	0.00705801	"Hck/Asb2/Stap1"	3
	"GO:0036003"	"positive regulation of transcription from RNA polymerase II promoter in response to stress"	"2/50"	"27/28943"	0.000998633	0.0117402	0.00705801	"Cebpb/Atf3"	2
	"GO:0010563"	"negative regulation of phosphorus metabolic process"	"5/50"	"453/28943"	0.00109052	0.0126085	0.00758002	"Impact/Irak3/Cep43/Swap70/Stap1"	5
	"GO:0045936"	"negative regulation of phosphate metabolic process"	"5/50"	"453/28943"	0.00109052	0.0126085	0.00758002	"Impact/Irak3/Cep43/Swap70/Stap1"	5
	"GO:0002888"	"positive regulation of myeloid leukocyte mediated immunity"	"2/50"	"29/28943"	0.00115257	0.0130159	0.00782494	"C3/Stap1"	2
	"GO:1900027"	"regulation of ruffle assembly"	"2/50"	"29/28943"	0.00115257	0.0130159	0.00782494	"Icam1/Stap1"	2
	"GO:0008637"	"apoptotic mitochondrial changes"	"3/50"	"119/28943"	0.00115366	0.0130159	0.00782494	"Fas/Sod2/Plaur"	3
	"GO:0002697"	"regulation of immune effector process"	"5/50"	"464/28943"	0.00121282	0.0134413	0.00808066	"Tlr2/C3/Irak3/Nlrp3/Stap1"	5
	"GO:0002507"	"tolerance induction"	"2/50"	"30/28943"	0.00123353	0.0134413	0.00808066	"Acod1/Irak3"	2
	"GO:0034123"	"positive regulation of toll-like receptor signaling pathway"	"2/50"	"30/28943"	0.00123353	0.0134413	0.00808066	"Tlr2/Pik3ap1"	2
	"GO:0090200"	"positive regulation of release of cytochrome c from mitochondria"	"2/50"	"30/28943"	0.00123353	0.0134413	0.00808066	"Fas/Plaur"	2
	"GO:0009636"	"response to toxic substance"	"3/50"	"122/28943"	0.00123941	0.0134413	0.00808066	"Fas/Mt1/Sod2"	3
	"GO:0051258"	"protein polymerization"	"4/50"	"274/28943"	0.00128523	0.013831	0.00831494	"Gas7/Tlr2/Icam1/Cyria"	4
	"GO:0002286"	"T cell activation involved in immune response"	"3/50"	"124/28943"	0.00129874	0.0138697	0.00833823	"Icam1/Clec4e/Nlrp3"	3
	"GO:0002718"	"regulation of cytokine production involved in immune response"	"3/50"	"126/28943"	0.00135983	0.0144122	0.00866434	"Tlr2/Irak3/Nlrp3"	3
	"GO:0045807"	"positive regulation of endocytosis"	"3/50"	"127/28943"	0.00139105	0.0146322	0.00879658	"C3/Cd14/Stap1"	3
	"GO:0002438"	"acute inflammatory response to antigenic stimulus"	"2/50"	"33/28943"	0.00149231	0.0154647	0.00929711	"C3/Icam1"	2
	"GO:0032673"	"regulation of interleukin-4 production"	"2/50"	"33/28943"	0.00149231	0.0154647	0.00929711	"Cebpb/Nlrp3"	2
	"GO:0019724"	"B cell mediated immunity"	"4/50"	"289/28943"	0.00156257	0.0160738	0.00966326	"Fas/Pou2f2/C3/Swap70"	4
	"GO:0043523"	"regulation of neuron apoptotic process"	"4/50"	"290/28943"	0.00158243	0.0161592	0.00971462	"Fas/Mt1/Sod2/Cebpb"	4
	"GO:0001818"	"negative regulation of cytokine production"	"4/50"	"297/28943"	0.00172637	0.0175013	0.0105215	"Acod1/Tlr2/Irak3/Nlrp3"	4
	"GO:0034341"	"response to interferon-gamma"	"3/50"	"139/28943"	0.00180122	0.0181288	0.0108987	"Acod1/Tlr2/Gbp2"	3
	"GO:0002703"	"regulation of leukocyte mediated immunity"	"4/50"	"303/28943"	0.00185679	0.0185547	0.0111547	"Tlr2/C3/Nlrp3/Stap1"	4
	"GO:0071496"	"cellular response to external stimulus"	"4/50"	"308/28943"	0.00197059	0.0195522	0.0117544	"Fas/Impact/Slc2a1/Atf3"	4
	"GO:0097193"	"intrinsic apoptotic signaling pathway"	"4/50"	"310/28943"	0.00201743	0.019876	0.0119491	"Sod2/Cebpb/Plaur/Ikbke"	4
	"GO:0030833"	"regulation of actin filament polymerization"	"3/50"	"146/28943"	0.00207185	0.0202694	0.0121856	"Tlr2/Icam1/Cyria"	3
	"GO:0007162"	"negative regulation of cell adhesion"	"4/50"	"313/28943"	0.00208914	0.0202966	0.0122019	"Sdc4/Cebpb/Il1rn/Swap70"	4
	"GO:0002367"	"cytokine production involved in immune response"	"3/50"	"148/28943"	0.00215356	0.0207782	0.0124914	"Tlr2/Irak3/Nlrp3"	3
	"GO:0032633"	"interleukin-4 production"	"2/50"	"40/28943"	0.00218761	0.0209621	0.012602	"Cebpb/Nlrp3"	2
	"GO:0002699"	"positive regulation of immune effector process"	"4/50"	"320/28943"	0.00226328	0.0215397	0.0129492	"Tlr2/C3/Nlrp3/Stap1"	4
	"GO:2000249"	"regulation of actin cytoskeleton reorganization"	"2/50"	"41/28943"	0.00229726	0.0217153	0.0130548	"Hck/Stap1"	2
	"GO:0048608"	"reproductive structure development"	"4/50"	"324/28943"	0.00236717	0.0222259	0.0133618	"C3/Icam1/Cebpb/Plaur"	4
	"GO:0001774"	"microglial cell activation"	"2/50"	"42/28943"	0.00240947	0.0224241	0.0134809	"Tlr2/Stap1"	2
	"GO:0070372"	"regulation of ERK1 and ERK2 cascade"	"4/50"	"326/28943"	0.00242032	0.0224241	0.0134809	"Tlr2/C3/Icam1/Atf3"	4
	"GO:0031099"	"regeneration"	"3/50"	"155/28943"	0.00245525	0.0224776	0.0135131	"Fas/Ifrd1/Cebpb"	3
	"GO:0002366"	"leukocyte activation involved in immune response"	"4/50"	"328/28943"	0.0024743	0.0224776	0.0135131	"Icam1/Clec4e/Swap70/Nlrp3"	4
	"GO:0061458"	"reproductive system development"	"4/50"	"328/28943"	0.0024743	0.0224776	0.0135131	"C3/Icam1/Cebpb/Plaur"	4
	"GO:0051402"	"neuron apoptotic process"	"4/50"	"329/28943"	0.00250159	0.0225789	0.013574	"Fas/Mt1/Sod2/Cebpb"	4
	"GO:0002263"	"cell activation involved in immune response"	"4/50"	"332/28943"	0.00258473	0.0231797	0.0139352	"Icam1/Clec4e/Swap70/Nlrp3"	4
	"GO:0008360"	"regulation of cell shape"	"3/50"	"159/28943"	0.0026388	0.023242	0.0139726	"Gas7/Hck/Icam1"	3
	"GO:0035886"	"vascular associated smooth muscle cell differentiation"	"2/50"	"44/28943"	0.00264151	0.023242	0.0139726	"C3/Sod2"	2
	"GO:0097028"	"dendritic cell differentiation"	"2/50"	"44/28943"	0.00264151	0.023242	0.0139726	"Tmem176a/Cebpb"	2
	"GO:0002687"	"positive regulation of leukocyte migration"	"3/50"	"160/28943"	0.00268597	0.0234855	0.014119	"Tlr2/Icam1/Swap70"	3
	"GO:0010935"	"regulation of macrophage cytokine production"	"2/50"	"45/28943"	0.00276133	0.0238463	0.014336	"Tlr2/Irak3"	2
	"GO:0097178"	"ruffle assembly"	"2/50"	"45/28943"	0.00276133	0.0238463	0.014336	"Icam1/Stap1"	2
	"GO:0062197"	"cellular response to chemical stress"	"4/50"	"340/28943"	0.00281568	0.0241665	0.0145285	"Fas/Impact/Sod2/Nlrp3"	4
	"GO:2001236"	"regulation of extrinsic apoptotic signaling pathway"	"3/50"	"164/28943"	0.00287989	0.0243027	0.0146103	"Icam1/Traf1/Atf3"	3
	"GO:0002269"	"leukocyte activation involved in inflammatory response"	"2/50"	"46/28943"	0.00288367	0.0243027	0.0146103	"Tlr2/Stap1"	2
	"GO:0048536"	"spleen development"	"2/50"	"46/28943"	0.00288367	0.0243027	0.0146103	"Fas/Nfkb2"	2
	"GO:0043277"	"apoptotic cell clearance"	"2/50"	"47/28943"	0.00300852	0.0252031	0.0151516	"Marco/C3"	2
	"GO:1902105"	"regulation of leukocyte differentiation"	"4/50"	"349/28943"	0.00309202	0.0257485	0.0154795	"Tmem176a/Fas/Cebpb/Nlrp3"	4
	"GO:0070371"	"ERK1 and ERK2 cascade"	"4/50"	"350/28943"	0.00312383	0.0258594	0.0155462	"Tlr2/C3/Icam1/Atf3"	4
	"GO:0051017"	"actin filament bundle assembly"	"3/50"	"171/28943"	0.00323959	0.026504	0.0159337	"Gas7/Sdc4/Swap70"	3
	"GO:0051250"	"negative regulation of lymphocyte activation"	"3/50"	"171/28943"	0.00323959	0.026504	0.0159337	"Fas/Sdc4/Cebpb"	3
	"GO:0061900"	"glial cell activation"	"2/50"	"49/28943"	0.00326572	0.0265624	0.0159688	"Tlr2/Stap1"	2
	"GO:0051961"	"negative regulation of nervous system development"	"3/50"	"172/28943"	0.00329312	0.0266305	0.0160098	"Fas/Tlr2/Ifrd1"	3
	"GO:0061572"	"actin filament bundle organization"	"3/50"	"174/28943"	0.0034018	0.0273513	0.0164431	"Gas7/Sdc4/Swap70"	3
	"GO:1902041"	"regulation of extrinsic apoptotic signaling pathway via death domain receptors"	"2/50"	"51/28943"	0.00353285	0.0282426	0.0169789	"Icam1/Atf3"	2
	"GO:1902905"	"positive regulation of supramolecular fiber organization"	"3/50"	"180/28943"	0.00374099	0.0297366	0.0178771	"Sdc4/Icam1/Swap70"	3
	"GO:0002920"	"regulation of humoral immune response"	"2/50"	"53/28943"	0.00380986	0.0299438	0.0180016	"Acod1/C3"	2
	"GO:0090199"	"regulation of release of cytochrome c from mitochondria"	"2/50"	"53/28943"	0.00380986	0.0299438	0.0180016	"Fas/Plaur"	2
	"GO:1903037"	"regulation of leukocyte cell-cell adhesion"	"4/50"	"371/28943"	0.00384456	0.0300477	0.0180641	"Sdc4/Icam1/Cebpb/Nlrp3"	4
	"GO:0002673"	"regulation of acute inflammatory response"	"2/50"	"54/28943"	0.00395204	0.0305465	0.018364	"C3/Nlrp3"	2
	"GO:0010883"	"regulation of lipid storage"	"2/50"	"54/28943"	0.00395204	0.0305465	0.018364	"C3/Ikbke"	2
	"GO:0002705"	"positive regulation of leukocyte mediated immunity"	"3/50"	"185/28943"	0.00403889	0.0310462	0.0186644	"C3/Nlrp3/Stap1"	3
	"GO:0042149"	"cellular response to glucose starvation"	"2/50"	"55/28943"	0.00409667	0.0310647	0.0186755	"Impact/Slc2a1"	2
	"GO:0032680"	"regulation of tumor necrosis factor production"	"3/50"	"186/28943"	0.00410015	0.0310647	0.0186755	"Tlr2/Cd14/Irak3"	3
	"GO:0050863"	"regulation of T cell activation"	"4/50"	"378/28943"	0.00410791	0.0310647	0.0186755	"Fas/Sdc4/Cebpb/Nlrp3"	4
	"GO:0002833"	"positive regulation of response to biotic stimulus"	"3/50"	"187/28943"	0.00416198	0.0313043	0.0188196	"Acod1/Tlr2/Ikbke"	3
	"GO:0001659"	"temperature homeostasis"	"3/50"	"189/28943"	0.00428733	0.0319041	0.0191802	"Cebpb/Il1rn/Sqstm1"	3
	"GO:1903555"	"regulation of tumor necrosis factor superfamily cytokine production"	"3/50"	"189/28943"	0.00428733	0.0319041	0.0191802	"Tlr2/Cd14/Irak3"	3
	"GO:0031529"	"ruffle organization"	"2/50"	"57/28943"	0.00439321	0.0323379	0.0194409	"Icam1/Stap1"	2
	"GO:0035458"	"cellular response to interferon-beta"	"2/50"	"57/28943"	0.00439321	0.0323379	0.0194409	"Acod1/Gbp2"	2
	"GO:0043122"	"regulation of I-kappaB kinase/NF-kappaB signaling"	"3/50"	"191/28943"	0.00441496	0.0323379	0.0194409	"Traf1/Tnip3/Sqstm1"	3
	"GO:0032640"	"tumor necrosis factor production"	"3/50"	"193/28943"	0.00454489	0.0327764	0.0197045	"Tlr2/Cd14/Irak3"	3
	"GO:0032757"	"positive regulation of interleukin-8 production"	"2/50"	"58/28943"	0.00454511	0.0327764	0.0197045	"Tlr2/Cd14"	2
	"GO:0098754"	"detoxification"	"2/50"	"58/28943"	0.00454511	0.0327764	0.0197045	"Mt1/Sod2"	2
	"GO:0043524"	"negative regulation of neuron apoptotic process"	"3/50"	"195/28943"	0.00467711	0.0335553	0.0201728	"Mt1/Sod2/Cebpb"	3
	"GO:0071706"	"tumor necrosis factor superfamily cytokine production"	"3/50"	"196/28943"	0.00474409	0.0337696	0.0203016	"Tlr2/Cd14/Irak3"	3
	"GO:0042326"	"negative regulation of phosphorylation"	"4/50"	"394/28943"	0.00475526	0.0337696	0.0203016	"Impact/Irak3/Cep43/Stap1"	4
	"GO:1901214"	"regulation of neuron death"	"4/50"	"399/28943"	0.00497086	0.0351224	0.0211149	"Fas/Mt1/Sod2/Cebpb"	4
	"GO:0060760"	"positive regulation of response to cytokine stimulus"	"2/50"	"61/28943"	0.00501523	0.0352578	0.0211963	"Tlr2/Ikbke"	2
	"GO:0002695"	"negative regulation of leukocyte activation"	"3/50"	"202/28943"	0.00515819	0.0356125	0.0214096	"Fas/Sdc4/Cebpb"	3
	"GO:0034612"	"response to tumor necrosis factor"	"3/50"	"202/28943"	0.00515819	0.0356125	0.0214096	"Acod1/Cd14/Traf1"	3
	"GO:0032655"	"regulation of interleukin-12 production"	"2/50"	"62/28943"	0.00517671	0.0356125	0.0214096	"Tlr2/Irak3"	2
	"GO:0032731"	"positive regulation of interleukin-1 beta production"	"2/50"	"62/28943"	0.00517671	0.0356125	0.0214096	"Tlr2/Nlrp3"	2
	"GO:0009306"	"protein secretion"	"4/50"	"404/28943"	0.00519296	0.0356125	0.0214096	"Rab11fip1/Tlr2/Nadk/Il1rn"	4
	"GO:0035592"	"establishment of protein localization to extracellular region"	"4/50"	"405/28943"	0.00523817	0.0357473	0.0214906	"Rab11fip1/Tlr2/Nadk/Il1rn"	4
	"GO:0032271"	"regulation of protein polymerization"	"3/50"	"206/28943"	0.005446	0.03677	0.0221054	"Tlr2/Icam1/Cyria"	3
	"GO:0032615"	"interleukin-12 production"	"2/50"	"64/28943"	0.00550679	0.03677	0.0221054	"Tlr2/Irak3"	2
	"GO:0007159"	"leukocyte cell-cell adhesion"	"4/50"	"411/28943"	0.00551498	0.03677	0.0221054	"Sdc4/Icam1/Cebpb/Nlrp3"	4
	"GO:0071692"	"protein localization to extracellular region"	"4/50"	"411/28943"	0.00551498	0.03677	0.0221054	"Rab11fip1/Tlr2/Nadk/Il1rn"	4
	"GO:0002700"	"regulation of production of molecular mediator of immune response"	"3/50"	"207/28943"	0.00551944	0.03677	0.0221054	"Tlr2/Irak3/Nlrp3"	3
	"GO:0043281"	"regulation of cysteine-type endopeptidase activity involved in apoptotic process"	"3/50"	"211/28943"	0.00581914	0.0385829	0.0231953	"Fas/Plaur/Nlrp3"	3
	"GO:1905517"	"macrophage migration"	"2/50"	"67/28943"	0.00601958	0.0397213	0.0238797	"Mcoln2/Stap1"	2
	"GO:0006887"	"exocytosis"	"4/50"	"422/28943"	0.00604763	0.0397213	0.0238797	"Tnfaip2/Rab11fip1/Hck/Sdc4"	4
	"GO:0032233"	"positive regulation of actin filament bundle assembly"	"2/50"	"68/28943"	0.00619518	0.0405003	0.024348	"Sdc4/Swap70"	2
	"GO:1901224"	"positive regulation of NIK/NF-kappaB signaling"	"2/50"	"69/28943"	0.00637311	0.0414697	0.0249308	"Tlr2/Cd14"	2
	"GO:0008347"	"glial cell migration"	"2/50"	"70/28943"	0.00655336	0.0422495	0.0253996	"Fas/Stap1"	2
	"GO:0150076"	"neuroinflammatory response"	"2/50"	"70/28943"	0.00655336	0.0422495	0.0253996	"Tlr2/Stap1"	2
	"GO:1903706"	"regulation of hemopoiesis"	"4/50"	"435/28943"	0.0067202	0.0430299	0.0258687	"Tmem176a/Fas/Cebpb/Nlrp3"	4
	"GO:0009620"	"response to fungus"	"2/50"	"71/28943"	0.00673591	0.0430299	0.0258687	"Tlr2/Clec4e"	2
	"GO:0032481"	"positive regulation of type I interferon production"	"2/50"	"72/28943"	0.00692077	0.0437615	0.0263086	"Tlr2/Cd14"	2
	"GO:0022411"	"cellular component disassembly"	"4/50"	"439/28943"	0.00693674	0.0437615	0.0263086	"C3/Irak3/Sqstm1/Swap70"	4
	"GO:0050866"	"negative regulation of cell activation"	"3/50"	"225/28943"	0.00694428	0.0437615	0.0263086	"Fas/Sdc4/Cebpb"	3
	"GO:0070374"	"positive regulation of ERK1 and ERK2 cascade"	"3/50"	"227/28943"	0.00711481	0.0446351	0.0268338	"Tlr2/C3/Icam1"	3
	"GO:0030099"	"myeloid cell differentiation"	"4/50"	"445/28943"	0.00727016	0.0453732	0.0272775	"Fas/Tlr2/Cebpb/Stap1"	4
	"GO:0032732"	"positive regulation of interleukin-1 production"	"2/50"	"74/28943"	0.00729734	0.0453732	0.0272775	"Tlr2/Nlrp3"	2
	"GO:0002886"	"regulation of myeloid leukocyte mediated immunity"	"2/50"	"75/28943"	0.00748905	0.0461609	0.0277511	"C3/Stap1"	2
	"GO:0042692"	"muscle cell differentiation"	"4/50"	"449/28943"	0.00749825	0.0461609	0.0277511	"C3/Sod2/Ifrd1/Asb2"	4
	"GO:0048545"	"response to steroid hormone"	"3/50"	"232/28943"	0.007552	0.0461609	0.0277511	"Acod1/Fas/Il1rn"	3
	"GO:0070997"	"neuron death"	"4/50"	"450/28943"	0.007556	0.0461609	0.0277511	"Fas/Mt1/Sod2/Cebpb"	4
	"GO:0032677"	"regulation of interleukin-8 production"	"2/50"	"76/28943"	0.00768302	0.0467328	0.0280949	"Tlr2/Cd14"	2
	"GO:0003018"	"vascular process in circulatory system"	"3/50"	"235/28943"	0.0078218	0.0473089	0.0284412	"Sod2/Icam1/Slc2a1"	3
	"GO:0010822"	"positive regulation of mitochondrion organization"	"2/50"	"77/28943"	0.00787925	0.0473089	0.0284412	"Fas/Plaur"	2
	"GO:0032637"	"interleukin-8 production"	"2/50"	"77/28943"	0.00787925	0.0473089	0.0284412	"Tlr2/Cd14"	2
	"GO:0030100"	"regulation of endocytosis"	"3/50"	"236/28943"	0.00791299	0.0473089	0.0284412	"C3/Cd14/Stap1"	3
	"GO:0002292"	"T cell differentiation involved in immune response"	"2/50"	"78/28943"	0.00807774	0.0476825	0.0286658	"Clec4e/Nlrp3"	2
	"GO:0042130"	"negative regulation of T cell proliferation"	"2/50"	"78/28943"	0.00807774	0.0476825	0.0286658	"Sdc4/Cebpb"	2
	"GO:2000379"	"positive regulation of reactive oxygen species metabolic process"	"2/50"	"78/28943"	0.00807774	0.0476825	0.0286658	"Acod1/Sod2"	2
	"GO:0046777"	"protein autophosphorylation"	"3/50"	"241/28943"	0.00837839	0.0490434	0.0294839	"Hck/Impact/Irak3"	3
	"GO:2001234"	"negative regulation of apoptotic signaling pathway"	"3/50"	"241/28943"	0.00837839	0.0490434	0.0294839	"Sod2/Icam1/Plaur"	3
	"GO:2000116"	"regulation of cysteine-type endopeptidase activity"	"3/50"	"243/28943"	0.00856897	0.04995	0.030029	"Fas/Plaur/Nlrp3"	3

## Sheet: DOWN_BP
	GO enrichment using enrichGO() function of ClusterProfiler R package on 86 down-regulated macrophage proteins during infection (Biological Process)
	"ID"	"Description"	"GeneRatio"	"BgRatio"	"pvalue"	"p.adjust"	"qvalue"	"geneID"	"Count"
	"GO:0007229"	"integrin-mediated signaling pathway"	"8/85"	"104/28943"	8.0932e-10	1.48753e-06	1.02315e-06	"Itgav/Pram1/Loxl3/Tec/Itgb5/Nrp1/Itga6/Ptpra"	8
	"GO:0007160"	"cell-matrix adhesion"	"10/85"	"233/28943"	1.73941e-09	1.59852e-06	1.09949e-06	"Itgav/Ninj1/Tiam1/Itgb5/Plau/Nrp1/Dag1/Itga6/Ptpra/Rin2"	10
	"GO:0031589"	"cell-substrate adhesion"	"11/85"	"371/28943"	1.21085e-08	7.41847e-06	5.10256e-06	"Itgav/Ninj1/Tiam1/Itgb5/Plau/Nrp1/Dag1/Mertk/Itga6/Ptpra/Rin2"	11
	"GO:0022604"	"regulation of cell morphogenesis"	"10/85"	"338/28943"	5.95351e-08	2.14903e-05	1.47814e-05	"Cxcr4/Epb41/Baiap2/Fmnl3/Afdn/Csf1r/Nrp1/Eps8/Cdc42ep3/Plekho1"	10
	"GO:0007264"	"small GTPase mediated signal transduction"	"11/85"	"434/28943"	5.98819e-08	2.14903e-05	1.47814e-05	"Abi2/Itgav/Iqsec1/Baiap2/Erbin/Tiam1/Nrp1/Eps8/Rasa3/Stard8/Cdc42ep3"	11
	"GO:0007265"	"Ras protein signal transduction"	"10/85"	"344/28943"	7.01534e-08	2.14903e-05	1.47814e-05	"Abi2/Iqsec1/Baiap2/Erbin/Tiam1/Nrp1/Eps8/Rasa3/Stard8/Cdc42ep3"	10
	"GO:0008360"	"regulation of cell shape"	"7/85"	"159/28943"	4.55723e-07	0.00011966	8.23043e-05	"Epb41/Baiap2/Fmnl3/Csf1r/Eps8/Cdc42ep3/Plekho1"	7
	"GO:0043087"	"regulation of GTPase activity"	"9/85"	"351/28943"	9.38014e-07	0.000212031	0.000145839	"Iqsec1/Arhgap27/Tbc1d8b/Afdn/Tiam1/Arhgap45/Epha2/Rasa3/Itga6"	9
	"GO:0043547"	"positive regulation of GTPase activity"	"8/85"	"261/28943"	1.03823e-06	0.000212031	0.000145839	"Iqsec1/Arhgap27/Tbc1d8b/Afdn/Tiam1/Arhgap45/Epha2/Itga6"	8
	"GO:0007409"	"axonogenesis"	"10/85"	"493/28943"	1.87529e-06	0.000344678	0.000237076	"Cxcr4/Llgl1/Alcam/Raph1/Tiam1/Csf1r/Nrp1/Epha2/Dag1/Sema4c"	10
	"GO:0001952"	"regulation of cell-matrix adhesion"	"6/85"	"128/28943"	2.18492e-06	0.00036508	0.000251109	"Ninj1/Plau/Nrp1/Dag1/Ptpra/Rin2"	6
	"GO:0001818"	"negative regulation of cytokine production"	"8/85"	"297/28943"	2.71615e-06	0.000416023	0.000286148	"Cuedc2/Erbin/Otud7b/Adcy7/Tlr8/Epha2/Cd84/Mertk"	8
	"GO:0051056"	"regulation of small GTPase mediated signal transduction"	"7/85"	"236/28943"	6.30408e-06	0.0008913	0.000613053	"Itgav/Iqsec1/Erbin/Nrp1/Eps8/Rasa3/Stard8"	7
	"GO:0033627"	"cell adhesion mediated by integrin"	"5/85"	"90/28943"	7.00569e-06	0.000919748	0.000632619	"Itgav/Itgb5/Plau/Epha2/Itga6"	5
	"GO:0032103"	"positive regulation of response to external stimulus"	"9/85"	"459/28943"	8.32054e-06	0.00101954	0.000701261	"Cxcr4/Ninj1/Adam10/Plau/Csf1r/Tlr8/Nrp1/Lpl/Nfkbia"	9
	"GO:0050767"	"regulation of neurogenesis"	"9/85"	"463/28943"	8.91751e-06	0.0010244	0.000704601	"Cxcr4/Baiap2/Afdn/Tiam1/Ctdsp1/Nrp1/Dag1/Sema4c/Ptpra"	9
	"GO:0099072"	"regulation of postsynaptic membrane neurotransmitter receptor levels"	"5/85"	"96/28943"	9.60996e-06	0.00103901	0.000714648	"Iqsec1/Erbin/Adam10/Eps8/Dag1"	5
	"GO:0007411"	"axon guidance"	"7/85"	"259/28943"	1.15423e-05	0.00114476	0.00078739	"Cxcr4/Alcam/Csf1r/Nrp1/Epha2/Dag1/Sema4c"	7
	"GO:0097485"	"neuron projection guidance"	"7/85"	"260/28943"	1.18338e-05	0.00114476	0.00078739	"Cxcr4/Alcam/Csf1r/Nrp1/Epha2/Dag1/Sema4c"	7
	"GO:0010720"	"positive regulation of cell development"	"8/85"	"384/28943"	1.76409e-05	0.00162119	0.00111509	"Cxcr4/Baiap2/Ninj1/Afdn/Tiam1/Nrp1/Dag1/Ptpra"	8
	"GO:0032642"	"regulation of chemokine production"	"5/85"	"110/28943"	1.86333e-05	0.00162642	0.00111868	"Erbin/Csf1r/Epha2/Cd84/Lpl"	5
	"GO:0106027"	"neuron projection organization"	"5/85"	"111/28943"	1.94675e-05	0.00162642	0.00111868	"Abi2/Atp1a3/Baiap2/Afdn/Adam10"	5
	"GO:0031532"	"actin cytoskeleton reorganization"	"5/85"	"113/28943"	2.12228e-05	0.00169598	0.00116653	"Baiap2/Csf1r/Sptan1/Nrp1/Eps8"	5
	"GO:0061001"	"regulation of dendritic spine morphogenesis"	"4/85"	"56/28943"	2.26451e-05	0.00173424	0.00119284	"Abi2/Baiap2/Afdn/Adam10"	4
	"GO:0032602"	"chemokine production"	"5/85"	"117/28943"	2.51015e-05	0.00184546	0.00126934	"Erbin/Csf1r/Epha2/Cd84/Lpl"	5
	"GO:0001764"	"neuron migration"	"6/85"	"200/28943"	2.8061e-05	0.00191023	0.00131389	"Abi2/Cxcr4/Nav1/Mrtfa/Kif20b/Nrp1"	6
	"GO:1990138"	"neuron projection extension"	"6/85"	"200/28943"	2.8061e-05	0.00191023	0.00131389	"Cxcr4/Afdn/Raph1/Csf1r/Nrp1/Sema4c"	6
	"GO:0046578"	"regulation of Ras protein signal transduction"	"6/85"	"203/28943"	3.05035e-05	0.00200234	0.00137725	"Iqsec1/Erbin/Nrp1/Eps8/Rasa3/Stard8"	6
	"GO:1902414"	"protein localization to cell junction"	"5/85"	"123/28943"	3.19279e-05	0.00201773	0.00138783	"Jak1/Baiap2/Afdn/Adam10/Dag1"	5
	"GO:0050769"	"positive regulation of neurogenesis"	"7/85"	"305/28943"	3.29335e-05	0.00201773	0.00138783	"Cxcr4/Baiap2/Afdn/Tiam1/Nrp1/Dag1/Ptpra"	7
	"GO:0010743"	"regulation of macrophage derived foam cell differentiation"	"3/85"	"22/28943"	3.61556e-05	0.00207669	0.00142838	"Itgav/Lpl/Nfkbia"	3
	"GO:0051220"	"cytoplasmic sequestering of protein"	"3/85"	"22/28943"	3.61556e-05	0.00207669	0.00142838	"Keap1/Rbck1/Nfkbia"	3
	"GO:1901342"	"regulation of vasculature development"	"7/85"	"312/28943"	3.80316e-05	0.00208019	0.00143079	"Cxcr4/Jak1/Ninj1/Adam10/Nrp1/Epha2/Ccm2"	7
	"GO:0001954"	"positive regulation of cell-matrix adhesion"	"4/85"	"64/28943"	3.84802e-05	0.00208019	0.00143079	"Ninj1/Nrp1/Dag1/Rin2"	4
	"GO:0060996"	"dendritic spine development"	"5/85"	"129/28943"	4.01138e-05	0.00210655	0.00144892	"Abi2/Iqsec1/Baiap2/Afdn/Adam10"	5
	"GO:0045216"	"cell-cell junction organization"	"6/85"	"219/28943"	4.65819e-05	0.00233927	0.00160899	"Abi2/Afdn/Adam10/Csf1r/Epha2/Ccm2"	6
	"GO:0031346"	"positive regulation of cell projection organization"	"8/85"	"441/28943"	4.70908e-05	0.00233927	0.00160899	"Abi2/Baiap2/Afdn/Tiam1/Nrp1/Eps8/Itga6/Cdc42ep3"	8
	"GO:0010810"	"regulation of cell-substrate adhesion"	"6/85"	"225/28943"	5.41225e-05	0.00261782	0.00180058	"Ninj1/Plau/Nrp1/Dag1/Ptpra/Rin2"	6
	"GO:0007266"	"Rho protein signal transduction"	"5/85"	"139/28943"	5.72704e-05	0.00269905	0.00185646	"Baiap2/Nrp1/Eps8/Stard8/Cdc42ep3"	5
	"GO:0010742"	"macrophage derived foam cell differentiation"	"3/85"	"26/28943"	6.05259e-05	0.00273993	0.00188458	"Itgav/Lpl/Nfkbia"	3
	"GO:1904375"	"regulation of protein localization to cell periphery"	"5/85"	"141/28943"	6.12931e-05	0.00273993	0.00188458	"Epb41/Adam10/Epha2/Dag1/Zdhhc5"	5
	"GO:0050920"	"regulation of chemotaxis"	"6/85"	"231/28943"	6.26099e-05	0.00273993	0.00188458	"Cxcr4/Ninj1/Adam10/Csf1r/Nrp1/Sema4c"	6
	"GO:0060997"	"dendritic spine morphogenesis"	"4/85"	"73/28943"	6.46073e-05	0.00276159	0.00189947	"Abi2/Baiap2/Afdn/Adam10"	4
	"GO:0090077"	"foam cell differentiation"	"3/85"	"28/28943"	7.59397e-05	0.00317221	0.0021819	"Itgav/Lpl/Nfkbia"	3
	"GO:0051962"	"positive regulation of nervous system development"	"7/85"	"366/28943"	0.000103421	0.00422417	0.00290546	"Cxcr4/Baiap2/Afdn/Tiam1/Nrp1/Dag1/Ptpra"	7
	"GO:0032956"	"regulation of actin cytoskeleton organization"	"7/85"	"368/28943"	0.000106972	0.00427422	0.00293989	"Abi2/Baiap2/Csf1r/Sptan1/Nrp1/Eps8/Cdc42ep3"	7
	"GO:0048714"	"positive regulation of oligodendrocyte differentiation"	"3/85"	"32/28943"	0.000114005	0.00445831	0.00306651	"Cxcr4/Dag1/Ptpra"	3
	"GO:1990778"	"protein localization to cell periphery"	"7/85"	"377/28943"	0.000124202	0.0047559	0.00327119	"Epb41/Pram1/Afdn/Adam10/Epha2/Dag1/Zdhhc5"	7
	"GO:0042060"	"wound healing"	"7/85"	"380/28943"	0.000130423	0.00489217	0.00336493	"Cxcr4/Mrtfa/Hmgcr/Tec/Plau/Thbd/Mertk"	7
	"GO:0048588"	"developmental cell growth"	"6/85"	"273/28943"	0.000156261	0.00574414	0.00395093	"Cxcr4/Afdn/Raph1/Csf1r/Nrp1/Sema4c"	6
	"GO:0008045"	"motor neuron axon guidance"	"3/85"	"36/28943"	0.000162726	0.00586451	0.00403372	"Cxcr4/Alcam/Nrp1"	3
	"GO:0060562"	"epithelial tube morphogenesis"	"7/85"	"397/28943"	0.000170639	0.00597848	0.00411211	"Cxcr4/Kif20b/Nrp1/Epha2/Dag1/Sema4c/Ccm2"	7
	"GO:0060560"	"developmental growth involved in morphogenesis"	"6/85"	"278/28943"	0.000172394	0.00597848	0.00411211	"Cxcr4/Afdn/Raph1/Csf1r/Nrp1/Sema4c"	6
	"GO:0110053"	"regulation of actin filament organization"	"6/85"	"279/28943"	0.000175773	0.00598278	0.00411507	"Abi2/Baiap2/Sptan1/Nrp1/Eps8/Cdc42ep3"	6
	"GO:0001570"	"vasculogenesis"	"4/85"	"97/28943"	0.000194951	0.00651491	0.00448107	"Nrp1/Epha2/Ccm2/Rin2"	4
	"GO:0002221"	"pattern recognition receptor signaling pathway"	"5/85"	"182/28943"	0.000203203	0.00666942	0.00458735	"Erbin/Ninj1/Tlr8/Zdhhc5/Nfkbia"	5
	"GO:0030866"	"cortical actin cytoskeleton organization"	"3/85"	"39/28943"	0.000206965	0.0066737	0.0045903	"Llgl1/Epb41/Fmnl3"	3
	"GO:0048813"	"dendrite morphogenesis"	"5/85"	"186/28943"	0.000224741	0.0070689	0.00486212	"Abi2/Baiap2/Afdn/Adam10/Nrp1"	5
	"GO:0032970"	"regulation of actin filament-based process"	"7/85"	"416/28943"	0.000226912	0.0070689	0.00486212	"Abi2/Baiap2/Csf1r/Sptan1/Nrp1/Eps8/Cdc42ep3"	7
	"GO:0097061"	"dendritic spine organization"	"4/85"	"102/28943"	0.000236456	0.0071247	0.0049005	"Abi2/Baiap2/Afdn/Adam10"	4
	"GO:0150115"	"cell-substrate junction organization"	"4/85"	"102/28943"	0.000236456	0.0071247	0.0049005	"Itgav/Iqsec1/Nrp1/Ptpra"	4
	"GO:2000249"	"regulation of actin cytoskeleton reorganization"	"3/85"	"41/28943"	0.000240389	0.00712638	0.00490165	"Baiap2/Csf1r/Nrp1"	3
	"GO:0090630"	"activation of GTPase activity"	"4/85"	"104/28943"	0.000254714	0.00743117	0.0051113	"Tbc1d8b/Tiam1/Arhgap45/Epha2"	4
	"GO:1901998"	"toxin transport"	"3/85"	"44/28943"	0.000296768	0.00835126	0.00574415	"Adam10/Nrp1/Antxr2"	3
	"GO:0045765"	"regulation of angiogenesis"	"6/85"	"308/28943"	0.000298912	0.00835126	0.00574415	"Cxcr4/Jak1/Ninj1/Nrp1/Epha2/Ccm2"	6
	"GO:0008154"	"actin polymerization or depolymerization"	"5/85"	"198/28943"	0.000299882	0.00835126	0.00574415	"Abi2/Baiap2/Sptan1/Eps8/Cdc42ep3"	5
	"GO:0099175"	"regulation of postsynapse organization"	"4/85"	"111/28943"	0.000326632	0.00895366	0.00615849	"Abi2/Baiap2/Afdn/Adam10"	4
	"GO:0060326"	"cell chemotaxis"	"6/85"	"314/28943"	0.000331256	0.00895366	0.00615849	"Cxcr4/Ninj1/Adam10/Csf1r/Nrp1/Epha2"	6
	"GO:0016358"	"dendrite development"	"6/85"	"315/28943"	0.000336904	0.00897433	0.00617271	"Abi2/Iqsec1/Baiap2/Afdn/Adam10/Nrp1"	6
	"GO:0120032"	"regulation of plasma membrane bounded cell projection assembly"	"5/85"	"206/28943"	0.000359646	0.00944328	0.00649526	"Abi2/Nrp1/Epha2/Eps8/Cdc42ep3"	5
	"GO:0120034"	"positive regulation of plasma membrane bounded cell projection assembly"	"4/85"	"115/28943"	0.000373703	0.0095108	0.00654171	"Abi2/Nrp1/Eps8/Cdc42ep3"	4
	"GO:0099173"	"postsynapse organization"	"5/85"	"208/28943"	0.000375902	0.0095108	0.00654171	"Abi2/Baiap2/Afdn/Adam10/Nrp1"	5
	"GO:0010745"	"negative regulation of macrophage derived foam cell differentiation"	"2/85"	"10/28943"	0.000377741	0.0095108	0.00654171	"Itgav/Nfkbia"	2
	"GO:0060491"	"regulation of cell projection assembly"	"5/85"	"209/28943"	0.000384235	0.00954358	0.00656425	"Abi2/Nrp1/Epha2/Eps8/Cdc42ep3"	5
	"GO:0016601"	"Rac protein signal transduction"	"3/85"	"49/28943"	0.000408494	0.00996412	0.00685351	"Abi2/Tiam1/Eps8"	3
	"GO:0007015"	"actin filament organization"	"7/85"	"460/28943"	0.000415647	0.00996412	0.00685351	"Abi2/Baiap2/Itgb5/Sptan1/Nrp1/Eps8/Cdc42ep3"	7
	"GO:0010631"	"epithelial cell migration"	"6/85"	"328/28943"	0.000417431	0.00996412	0.00685351	"Itgav/Cxcr4/Iqsec1/Nrp1/Epha2/Rin2"	6
	"GO:0090132"	"epithelium migration"	"6/85"	"330/28943"	0.000431049	0.0100892	0.00693955	"Itgav/Cxcr4/Iqsec1/Nrp1/Epha2/Rin2"	6
	"GO:0034332"	"adherens junction organization"	"3/85"	"50/28943"	0.00043365	0.0100892	0.00693955	"Abi2/Afdn/Adam10"	3
	"GO:0090130"	"tissue migration"	"6/85"	"332/28943"	0.000445013	0.0102242	0.00703238	"Itgav/Cxcr4/Iqsec1/Nrp1/Epha2/Rin2"	6
	"GO:0001667"	"ameboidal-type cell migration"	"7/85"	"471/28943"	0.000478424	0.0108059	0.00743253	"Itgav/Cxcr4/Iqsec1/Nrp1/Epha2/Sema4c/Rin2"	7
	"GO:0030316"	"osteoclast differentiation"	"4/85"	"123/28943"	0.000482093	0.0108059	0.00743253	"Ninj1/Csf1r/Mafb/Epha2"	4
	"GO:0010883"	"regulation of lipid storage"	"3/85"	"54/28943"	0.000544165	0.0116598	0.00801986	"Itgav/Lpl/Nfkbia"	3
	"GO:0045687"	"positive regulation of glial cell differentiation"	"3/85"	"54/28943"	0.000544165	0.0116598	0.00801986	"Cxcr4/Dag1/Ptpra"	3
	"GO:0045637"	"regulation of myeloid cell differentiation"	"5/85"	"226/28943"	0.000548418	0.0116598	0.00801986	"Ninj1/Csf1r/Mafb/Foxo3/Nfkbia"	5
	"GO:0042994"	"cytoplasmic sequestering of transcription factor"	"2/85"	"12/28943"	0.000551908	0.0116598	0.00801986	"Keap1/Nfkbia"	2
	"GO:0071679"	"commissural neuron axon guidance"	"2/85"	"12/28943"	0.000551908	0.0116598	0.00801986	"Nrp1/Dag1"	2
	"GO:0010976"	"positive regulation of neuron projection development"	"5/85"	"227/28943"	0.000559489	0.0116857	0.00803764	"Baiap2/Afdn/Tiam1/Nrp1/Itga6"	5
	"GO:0070371"	"ERK1 and ERK2 cascade"	"6/85"	"350/28943"	0.000587222	0.0121271	0.00834126	"Itgav/Cxcr4/Hmgcr/Csf1r/Nrp1/Epha2"	6
	"GO:0048713"	"regulation of oligodendrocyte differentiation"	"3/85"	"56/28943"	0.000605571	0.0123671	0.00850632	"Cxcr4/Dag1/Ptpra"	3
	"GO:0016032"	"viral process"	"6/85"	"355/28943"	0.000632388	0.0127728	0.0087854	"Itgav/Cxcr4/Csf1r/Nrp1/Dag1/Atg16l2"	6
	"GO:0043542"	"endothelial cell migration"	"5/85"	"234/28943"	0.000641763	0.0128213	0.00881874	"Itgav/Cxcr4/Nrp1/Epha2/Rin2"	5
	"GO:0140059"	"dendrite arborization"	"2/85"	"13/28943"	0.000651011	0.0128662	0.00884962	"Afdn/Nrp1"	2
	"GO:0097191"	"extrinsic apoptotic signaling pathway"	"5/85"	"238/28943"	0.000692672	0.0135439	0.00931577	"Itgav/Nrp1/Itga6/Rbck1/Foxo3"	5
	"GO:0061041"	"regulation of wound healing"	"4/85"	"137/28943"	0.000722911	0.0139864	0.00962012	"Cxcr4/Hmgcr/Plau/Thbd"	4
	"GO:0010811"	"positive regulation of cell-substrate adhesion"	"4/85"	"138/28943"	0.000742839	0.0142176	0.0097791	"Ninj1/Nrp1/Dag1/Rin2"	4
	"GO:0046058"	"cAMP metabolic process"	"2/85"	"14/28943"	0.000758064	0.0142176	0.0097791	"Adcy7/Epha2"	2
	"GO:0051764"	"actin crosslink formation"	"2/85"	"14/28943"	0.000758064	0.0142176	0.0097791	"Baiap2/Eps8"	2
	"GO:0002064"	"epithelial cell development"	"5/85"	"245/28943"	0.000788964	0.0145012	0.00997417	"Abi2/Cxcr4/Afdn/Epha2/Ccm2"	5
	"GO:0048762"	"mesenchymal cell differentiation"	"5/85"	"245/28943"	0.000788964	0.0145012	0.00997417	"Loxl3/Tiam1/Nrp1/Dag1/Sema4c"	5
	"GO:0070307"	"lens fiber cell development"	"2/85"	"15/28943"	0.000873021	0.0158872	0.0109275	"Abi2/Epha2"	2
	"GO:0030865"	"cortical cytoskeleton organization"	"3/85"	"64/28943"	0.000894933	0.0161263	0.011092	"Llgl1/Epb41/Fmnl3"	3
	"GO:0030833"	"regulation of actin filament polymerization"	"4/85"	"146/28943"	0.000916488	0.0163544	0.0112489	"Baiap2/Sptan1/Eps8/Cdc42ep3"	4
	"GO:0070431"	"nucleotide-binding oligomerization domain containing 2 signaling pathway"	"2/85"	"16/28943"	0.000995836	0.0174319	0.01199	"Erbin/Nfkbia"	2
	"GO:0098696"	"regulation of neurotransmitter receptor localization to postsynaptic specialization membrane"	"2/85"	"16/28943"	0.000995836	0.0174319	0.01199	"Adam10/Dag1"	2
	"GO:1902903"	"regulation of supramolecular fiber organization"	"6/85"	"389/28943"	0.00101541	0.0176068	0.0121103	"Abi2/Baiap2/Sptan1/Nrp1/Eps8/Cdc42ep3"	6
	"GO:0050921"	"positive regulation of chemotaxis"	"4/85"	"151/28943"	0.00103849	0.0178069	0.0122479	"Cxcr4/Adam10/Csf1r/Nrp1"	4
	"GO:0010001"	"glial cell differentiation"	"5/85"	"261/28943"	0.00104633	0.0178069	0.0122479	"Cxcr4/Afdn/Csf1r/Dag1/Ptpra"	5
	"GO:0050807"	"regulation of synapse organization"	"5/85"	"264/28943"	0.00110078	0.0182748	0.0125698	"Abi2/Baiap2/Afdn/Adam10/Dag1"	5
	"GO:0042246"	"tissue regeneration"	"3/85"	"69/28943"	0.00111359	0.0182748	0.0125698	"Ninj1/Tec/Plau"	3
	"GO:0150116"	"regulation of cell-substrate junction organization"	"3/85"	"69/28943"	0.00111359	0.0182748	0.0125698	"Iqsec1/Nrp1/Ptpra"	3
	"GO:1904377"	"positive regulation of protein localization to cell periphery"	"3/85"	"69/28943"	0.00111359	0.0182748	0.0125698	"Epb41/Epha2/Zdhhc5"	3
	"GO:0032535"	"regulation of cellular component size"	"6/85"	"398/28943"	0.0011417	0.0184443	0.0126863	"Baiap2/Sptan1/Nrp1/Eps8/Sema4c/Cdc42ep3"	6
	"GO:0031099"	"regeneration"	"4/85"	"155/28943"	0.00114399	0.0184443	0.0126863	"Ninj1/Tec/Plau/Ccnd1"	4
	"GO:0022612"	"gland morphogenesis"	"4/85"	"157/28943"	0.00119945	0.0191704	0.0131858	"Plau/Nrp1/Epha2/Dag1"	4
	"GO:0050803"	"regulation of synapse structure or activity"	"5/85"	"272/28943"	0.00125629	0.0198701	0.013667	"Abi2/Baiap2/Afdn/Adam10/Dag1"	5
	"GO:0070423"	"nucleotide-binding oligomerization domain containing signaling pathway"	"2/85"	"18/28943"	0.00126485	0.0198701	0.013667	"Erbin/Nfkbia"	2
	"GO:2001236"	"regulation of extrinsic apoptotic signaling pathway"	"4/85"	"164/28943"	0.00140844	0.0217929	0.0149896	"Itgav/Nrp1/Itga6/Rbck1"	4
	"GO:0035872"	"nucleotide-binding domain, leucine rich repeat containing receptor signaling pathway"	"2/85"	"19/28943"	0.00141097	0.0217929	0.0149896	"Erbin/Nfkbia"	2
	"GO:0008064"	"regulation of actin polymerization or depolymerization"	"4/85"	"165/28943"	0.00144023	0.0220596	0.015173	"Baiap2/Sptan1/Eps8/Cdc42ep3"	4
	"GO:0061045"	"negative regulation of wound healing"	"3/85"	"76/28943"	0.00147226	0.0223638	0.0153822	"Hmgcr/Plau/Thbd"	3
	"GO:0030832"	"regulation of actin filament length"	"4/85"	"168/28943"	0.00153863	0.0225792	0.0155304	"Baiap2/Sptan1/Eps8/Cdc42ep3"	4
	"GO:0003159"	"morphogenesis of an endothelium"	"2/85"	"20/28943"	0.00156476	0.0225792	0.0155304	"Cxcr4/Ccm2"	2
	"GO:0006743"	"ubiquinone metabolic process"	"2/85"	"20/28943"	0.00156476	0.0225792	0.0155304	"Coq4/Hmgcr"	2
	"GO:0032495"	"response to muramyl dipeptide"	"2/85"	"20/28943"	0.00156476	0.0225792	0.0155304	"Erbin/Nfkbia"	2
	"GO:0061154"	"endothelial tube morphogenesis"	"2/85"	"20/28943"	0.00156476	0.0225792	0.0155304	"Cxcr4/Ccm2"	2
	"GO:2000251"	"positive regulation of actin cytoskeleton reorganization"	"2/85"	"20/28943"	0.00156476	0.0225792	0.0155304	"Baiap2/Nrp1"	2
	"GO:0030041"	"actin filament polymerization"	"4/85"	"169/28943"	0.00157244	0.0225792	0.0155304	"Baiap2/Sptan1/Eps8/Cdc42ep3"	4
	"GO:0043433"	"negative regulation of DNA-binding transcription factor activity"	"4/85"	"170/28943"	0.00160676	0.0228933	0.0157464	"Keap1/Erbin/Rbck1/Nfkbia"	4
	"GO:0051017"	"actin filament bundle assembly"	"4/85"	"171/28943"	0.00164161	0.0232098	0.0159641	"Baiap2/Itgb5/Nrp1/Eps8"	4
	"GO:1901652"	"response to peptide"	"6/85"	"430/28943"	0.00169068	0.0237212	0.0163159	"Atp1a3/Jak1/Erbin/Lpl/Ptpra/Nfkbia"	6
	"GO:0061572"	"actin filament bundle organization"	"4/85"	"174/28943"	0.00174929	0.0243575	0.0167536	"Baiap2/Itgb5/Nrp1/Eps8"	4
	"GO:0032088"	"negative regulation of NF-kappaB transcription factor activity"	"3/85"	"81/28943"	0.00176808	0.024434	0.0168062	"Erbin/Rbck1/Nfkbia"	3
	"GO:1903706"	"regulation of hemopoiesis"	"6/85"	"435/28943"	0.00179196	0.0245793	0.0169061	"Ninj1/Loxl3/Csf1r/Mafb/Foxo3/Nfkbia"	6
	"GO:0007596"	"blood coagulation"	"4/85"	"177/28943"	0.00186178	0.0249153	0.0171372	"Tec/Plau/Thbd/Mertk"	4
	"GO:1903034"	"regulation of response to wounding"	"4/85"	"177/28943"	0.00186178	0.0249153	0.0171372	"Cxcr4/Hmgcr/Plau/Thbd"	4
	"GO:0045217"	"cell-cell junction maintenance"	"2/85"	"22/28943"	0.00189517	0.0249153	0.0171372	"Afdn/Csf1r"	2
	"GO:0046931"	"pore complex assembly"	"2/85"	"22/28943"	0.00189517	0.0249153	0.0171372	"Afdn/Adam10"	2
	"GO:0032722"	"positive regulation of chemokine production"	"3/85"	"83/28943"	0.00189603	0.0249153	0.0171372	"Csf1r/Cd84/Lpl"	3
	"GO:0033674"	"positive regulation of kinase activity"	"6/85"	"440/28943"	0.00189779	0.0249153	0.0171372	"Abi2/Csf1r/Ccnd1/Epha2/Dag1/Mertk"	6
	"GO:0007599"	"hemostasis"	"4/85"	"180/28943"	0.0019792	0.0253759	0.017454	"Tec/Plau/Thbd/Mertk"	4
	"GO:0050817"	"coagulation"	"4/85"	"180/28943"	0.0019792	0.0253759	0.017454	"Tec/Plau/Thbd/Mertk"	4
	"GO:1902905"	"positive regulation of supramolecular fiber organization"	"4/85"	"180/28943"	0.0019792	0.0253759	0.017454	"Abi2/Baiap2/Nrp1/Cdc42ep3"	4
	"GO:0030099"	"myeloid cell differentiation"	"6/85"	"445/28943"	0.0020083	0.0253759	0.017454	"Ninj1/Csf1r/Mafb/Epha2/Foxo3/Nfkbia"	6
	"GO:0034329"	"cell junction assembly"	"6/85"	"445/28943"	0.0020083	0.0253759	0.017454	"Abi2/Itgav/Afdn/Nrp1/Epha2/Ptpra"	6
	"GO:0045670"	"regulation of osteoclast differentiation"	"3/85"	"85/28943"	0.00202962	0.0253759	0.017454	"Ninj1/Csf1r/Mafb"	3
	"GO:0060485"	"mesenchyme development"	"5/85"	"304/28943"	0.00204476	0.0253759	0.017454	"Loxl3/Tiam1/Nrp1/Dag1/Sema4c"	5
	"GO:0045766"	"positive regulation of angiogenesis"	"4/85"	"182/28943"	0.00206026	0.0253759	0.017454	"Cxcr4/Jak1/Ninj1/Nrp1"	4
	"GO:1904018"	"positive regulation of vasculature development"	"4/85"	"182/28943"	0.00206026	0.0253759	0.017454	"Cxcr4/Jak1/Ninj1/Nrp1"	4
	"GO:0030728"	"ovulation"	"2/85"	"23/28943"	0.00207172	0.0253759	0.017454	"Plau/Foxo3"	2
	"GO:0014015"	"positive regulation of gliogenesis"	"3/85"	"86/28943"	0.00209855	0.0253759	0.017454	"Cxcr4/Dag1/Ptpra"	3
	"GO:0048041"	"focal adhesion assembly"	"3/85"	"86/28943"	0.00209855	0.0253759	0.017454	"Itgav/Nrp1/Ptpra"	3
	"GO:0071674"	"mononuclear cell migration"	"4/85"	"184/28943"	0.0021436	0.0257512	0.0177122	"Ninj1/Adam10/Csf1r/Eps8"	4
	"GO:0021675"	"nerve development"	"3/85"	"88/28943"	0.00224075	0.0267435	0.0183947	"Mafb/Nrp1/Dag1"	3
	"GO:1900016"	"negative regulation of cytokine production involved in inflammatory response"	"2/85"	"24/28943"	0.00225575	0.0267489	0.0183984	"Cuedc2/Adcy7"	2
	"GO:0035418"	"protein localization to synapse"	"3/85"	"89/28943"	0.00231404	0.0272641	0.0187528	"Baiap2/Adam10/Dag1"	3
	"GO:0008593"	"regulation of Notch signaling pathway"	"3/85"	"90/28943"	0.0023888	0.0277887	0.0191136	"Llgl1/Adam10/Nfkbia"	3
	"GO:0019915"	"lipid storage"	"3/85"	"90/28943"	0.0023888	0.0277887	0.0191136	"Itgav/Lpl/Nfkbia"	3
	"GO:1902683"	"regulation of receptor localization to synapse"	"2/85"	"25/28943"	0.00244724	0.0279676	0.0192366	"Adam10/Dag1"	2
	"GO:0007548"	"sex differentiation"	"5/85"	"317/28943"	0.00245081	0.0279676	0.0192366	"Itgav/Zfx/Ccnd1/Mertk/Foxo3"	5
	"GO:0048754"	"branching morphogenesis of an epithelial tube"	"4/85"	"191/28943"	0.0024536	0.0279676	0.0192366	"Cxcr4/Nrp1/Epha2/Dag1"	4
	"GO:0035023"	"regulation of Rho protein signal transduction"	"3/85"	"91/28943"	0.00246504	0.0279676	0.0192366	"Nrp1/Eps8/Stard8"	3
	"GO:0043297"	"apical junction assembly"	"3/85"	"92/28943"	0.00254277	0.0284977	0.0196012	"Abi2/Afdn/Epha2"	3
	"GO:0097581"	"lamellipodium organization"	"3/85"	"92/28943"	0.00254277	0.0284977	0.0196012	"Abi2/Epha2/Plekho1"	3
	"GO:0010888"	"negative regulation of lipid storage"	"2/85"	"26/28943"	0.00264613	0.0292987	0.0201522	"Itgav/Nfkbia"	2
	"GO:1902473"	"regulation of protein localization to synapse"	"2/85"	"26/28943"	0.00264613	0.0292987	0.0201522	"Adam10/Dag1"	2
	"GO:0048608"	"reproductive structure development"	"5/85"	"324/28943"	0.00269228	0.0295694	0.0203384	"Itgav/Zfx/Ccnd1/Mertk/Foxo3"	5
	"GO:1903035"	"negative regulation of response to wounding"	"3/85"	"94/28943"	0.00270275	0.0295694	0.0203384	"Hmgcr/Plau/Thbd"	3
	"GO:0070372"	"regulation of ERK1 and ERK2 cascade"	"5/85"	"326/28943"	0.00276433	0.0299582	0.0206058	"Cxcr4/Hmgcr/Csf1r/Nrp1/Epha2"	5
	"GO:0045685"	"regulation of glial cell differentiation"	"3/85"	"95/28943"	0.00278502	0.0299582	0.0206058	"Cxcr4/Dag1/Ptpra"	3
	"GO:0061458"	"reproductive system development"	"5/85"	"328/28943"	0.00283777	0.0299582	0.0206058	"Itgav/Zfx/Ccnd1/Mertk/Foxo3"	5
	"GO:0032878"	"regulation of establishment or maintenance of cell polarity"	"2/85"	"27/28943"	0.00285239	0.0299582	0.0206058	"Llgl1/Kif20b"	2
	"GO:0048843"	"negative regulation of axon extension involved in axon guidance"	"2/85"	"27/28943"	0.00285239	0.0299582	0.0206058	"Nrp1/Sema4c"	2
	"GO:0071605"	"monocyte chemotactic protein-1 production"	"2/85"	"27/28943"	0.00285239	0.0299582	0.0206058	"Erbin/Cd84"	2
	"GO:0071637"	"regulation of monocyte chemotactic protein-1 production"	"2/85"	"27/28943"	0.00285239	0.0299582	0.0206058	"Erbin/Cd84"	2
	"GO:0007044"	"cell-substrate junction assembly"	"3/85"	"96/28943"	0.00286882	0.0299596	0.0206067	"Itgav/Nrp1/Ptpra"	3
	"GO:1905475"	"regulation of protein localization to membrane"	"4/85"	"201/28943"	0.00294807	0.0306133	0.0210564	"Adam10/Epha2/Dag1/Zdhhc5"	4
	"GO:0034612"	"response to tumor necrosis factor"	"4/85"	"202/28943"	0.00300098	0.0307874	0.0211761	"Erbin/Adam10/Foxo3/Nfkbia"	4
	"GO:0051495"	"positive regulation of cytoskeleton organization"	"4/85"	"202/28943"	0.00300098	0.0307874	0.0211761	"Abi2/Baiap2/Nrp1/Cdc42ep3"	4
	"GO:0048732"	"gland development"	"6/85"	"483/28943"	0.00301509	0.0307874	0.0211761	"Plau/Ccnd1/Mafb/Nrp1/Epha2/Dag1"	6
	"GO:0002089"	"lens morphogenesis in camera-type eye"	"2/85"	"28/28943"	0.00306596	0.0309628	0.0212968	"Abi2/Epha2"	2
	"GO:0060445"	"branching involved in salivary gland morphogenesis"	"2/85"	"28/28943"	0.00306596	0.0309628	0.0212968	"Nrp1/Dag1"	2
	"GO:0062207"	"regulation of pattern recognition receptor signaling pathway"	"3/85"	"99/28943"	0.00312948	0.0312608	0.0215017	"Erbin/Ninj1/Zdhhc5"	3
	"GO:2001237"	"negative regulation of extrinsic apoptotic signaling pathway"	"3/85"	"99/28943"	0.00312948	0.0312608	0.0215017	"Itgav/Nrp1/Itga6"	3
	"GO:0032271"	"regulation of protein polymerization"	"4/85"	"206/28943"	0.00321915	0.0319827	0.0219983	"Baiap2/Sptan1/Eps8/Cdc42ep3"	4
	"GO:0061003"	"positive regulation of dendritic spine morphogenesis"	"2/85"	"29/28943"	0.00328681	0.0323056	0.0222204	"Baiap2/Afdn"	2
	"GO:1903861"	"positive regulation of dendrite extension"	"2/85"	"29/28943"	0.00328681	0.0323056	0.0222204	"Cxcr4/Afdn"	2
	"GO:0045185"	"maintenance of protein location"	"3/85"	"101/28943"	0.00331107	0.032371	0.0222654	"Keap1/Rbck1/Nfkbia"	3
	"GO:0051235"	"maintenance of location"	"5/85"	"341/28943"	0.00335006	0.0325789	0.0224084	"Itgav/Keap1/Lpl/Rbck1/Nfkbia"	5
	"GO:0050808"	"synapse organization"	"6/85"	"496/28943"	0.00343401	0.03313	0.0227875	"Abi2/Baiap2/Afdn/Adam10/Nrp1/Dag1"	6
	"GO:0010770"	"positive regulation of cell morphogenesis involved in differentiation"	"3/85"	"103/28943"	0.00349901	0.03313	0.0227875	"Baiap2/Afdn/Nrp1"	3
	"GO:0030307"	"positive regulation of cell growth"	"4/85"	"211/28943"	0.00350677	0.03313	0.0227875	"Cxcr4/Afdn/Adam10/Nrp1"	4
	"GO:0021602"	"cranial nerve morphogenesis"	"2/85"	"30/28943"	0.00351488	0.03313	0.0227875	"Mafb/Nrp1"	2
	"GO:0032682"	"negative regulation of chemokine production"	"2/85"	"30/28943"	0.00351488	0.03313	0.0227875	"Erbin/Epha2"	2
	"GO:0140058"	"neuron projection arborization"	"2/85"	"30/28943"	0.00351488	0.03313	0.0227875	"Afdn/Nrp1"	2
	"GO:0046849"	"bone remodeling"	"3/85"	"105/28943"	0.00369335	0.0344639	0.0237049	"Itgav/Csf1r/Epha2"	3
	"GO:1902105"	"regulation of leukocyte differentiation"	"5/85"	"349/28943"	0.00369664	0.0344639	0.0237049	"Ninj1/Loxl3/Csf1r/Mafb/Foxo3"	5
	"GO:0099633"	"protein localization to postsynaptic specialization membrane"	"2/85"	"31/28943"	0.00375015	0.0344639	0.0237049	"Adam10/Dag1"	2
	"GO:0099645"	"neurotransmitter receptor localization to postsynaptic specialization membrane"	"2/85"	"31/28943"	0.00375015	0.0344639	0.0237049	"Adam10/Dag1"	2
	"GO:1903859"	"regulation of dendrite extension"	"2/85"	"31/28943"	0.00375015	0.0344639	0.0237049	"Cxcr4/Afdn"	2
	"GO:0034446"	"substrate adhesion-dependent cell spreading"	"3/85"	"109/28943"	0.00410152	0.0375054	0.0257969	"Itgav/Nrp1/Mertk"	3
	"GO:0040013"	"negative regulation of locomotion"	"5/85"	"360/28943"	0.0042143	0.0378491	0.0260333	"Afdn/Nrp1/Dag1/Sema4c/Foxo3"	5
	"GO:0009187"	"cyclic nucleotide metabolic process"	"2/85"	"33/28943"	0.00424207	0.0378491	0.0260333	"Adcy7/Epha2"	2
	"GO:0033598"	"mammary gland epithelial cell proliferation"	"2/85"	"33/28943"	0.00424207	0.0378491	0.0260333	"Ccnd1/Epha2"	2
	"GO:0048841"	"regulation of axon extension involved in axon guidance"	"2/85"	"33/28943"	0.00424207	0.0378491	0.0260333	"Nrp1/Sema4c"	2
	"GO:0150117"	"positive regulation of cell-substrate junction organization"	"2/85"	"33/28943"	0.00424207	0.0378491	0.0260333	"Iqsec1/Nrp1"	2
	"GO:0042063"	"gliogenesis"	"5/85"	"363/28943"	0.00436404	0.0387493	0.0266525	"Cxcr4/Afdn/Csf1r/Dag1/Ptpra"	5
	"GO:0048013"	"ephrin receptor signaling pathway"	"2/85"	"34/28943"	0.00449864	0.0397524	0.0273424	"Tiam1/Epha2"	2
	"GO:0045639"	"positive regulation of myeloid cell differentiation"	"3/85"	"113/28943"	0.00453609	0.0397693	0.027354	"Ninj1/Csf1r/Foxo3"	3
	"GO:0070374"	"positive regulation of ERK1 and ERK2 cascade"	"4/85"	"227/28943"	0.00454382	0.0397693	0.027354	"Cxcr4/Hmgcr/Csf1r/Nrp1"	4
	"GO:0061138"	"morphogenesis of a branching epithelium"	"4/85"	"229/28943"	0.00468646	0.0408233	0.028079	"Cxcr4/Nrp1/Epha2/Dag1"	4
	"GO:0007249"	"I-kappaB kinase/NF-kappaB signaling"	"4/85"	"230/28943"	0.0047589	0.0409017	0.028133	"Otud7b/Tlr8/Rbck1/Nfkbia"	4
	"GO:0008299"	"isoprenoid biosynthetic process"	"2/85"	"35/28943"	0.00476222	0.0409017	0.028133	"Hmgcr/Dhrs9"	2
	"GO:0045672"	"positive regulation of osteoclast differentiation"	"2/85"	"35/28943"	0.00476222	0.0409017	0.028133	"Ninj1/Csf1r"	2
	"GO:0048872"	"homeostasis of number of cells"	"5/85"	"375/28943"	0.00500115	0.042754	0.029407	"Zfx/Afdn/Mafb/Mertk/Foxo3"	5
	"GO:0043010"	"camera-type eye development"	"5/85"	"376/28943"	0.00505706	0.0430319	0.0295981	"Abi2/Ninj1/Nrp1/Epha2/Mertk"	5
	"GO:0048709"	"oligodendrocyte differentiation"	"3/85"	"119/28943"	0.00523851	0.0437981	0.0301251	"Cxcr4/Dag1/Ptpra"	3
	"GO:0007435"	"salivary gland morphogenesis"	"2/85"	"37/28943"	0.00531027	0.0437981	0.0301251	"Nrp1/Dag1"	2
	"GO:0048846"	"axon extension involved in axon guidance"	"2/85"	"37/28943"	0.00531027	0.0437981	0.0301251	"Nrp1/Sema4c"	2
	"GO:0070306"	"lens fiber cell differentiation"	"2/85"	"37/28943"	0.00531027	0.0437981	0.0301251	"Abi2/Epha2"	2
	"GO:0070542"	"response to fatty acid"	"2/85"	"37/28943"	0.00531027	0.0437981	0.0301251	"Lpl/Foxo3"	2
	"GO:1902284"	"neuron projection extension involved in neuron projection guidance"	"2/85"	"37/28943"	0.00531027	0.0437981	0.0301251	"Nrp1/Sema4c"	2
	"GO:0050878"	"regulation of body fluid levels"	"5/85"	"381/28943"	0.00534332	0.0437981	0.0301251	"Tec/Plau/Thbd/Ccnd1/Mertk"	5
	"GO:0045446"	"endothelial cell differentiation"	"3/85"	"120/28943"	0.00536157	0.0437981	0.0301251	"Cxcr4/Afdn/Ccm2"	3
	"GO:0071675"	"regulation of mononuclear cell migration"	"3/85"	"120/28943"	0.00536157	0.0437981	0.0301251	"Ninj1/Adam10/Csf1r"	3
	"GO:0010769"	"regulation of cell morphogenesis involved in differentiation"	"3/85"	"121/28943"	0.00548636	0.0446192	0.0306899	"Baiap2/Afdn/Nrp1"	3
	"GO:0050900"	"leukocyte migration"	"5/85"	"385/28943"	0.00558045	0.0448543	0.0308516	"Ninj1/Adam10/Csf1r/Eps8/Itga6"	5
	"GO:0008406"	"gonad development"	"4/85"	"241/28943"	0.00560601	0.0448543	0.0308516	"Itgav/Zfx/Ccnd1/Foxo3"	4
	"GO:2001234"	"negative regulation of apoptotic signaling pathway"	"4/85"	"241/28943"	0.00560601	0.0448543	0.0308516	"Itgav/Mrtfa/Nrp1/Itga6"	4
	"GO:0043534"	"blood vessel endothelial cell migration"	"3/85"	"122/28943"	0.00561289	0.0448543	0.0308516	"Cxcr4/Nrp1/Epha2"	3
	"GO:0002224"	"toll-like receptor signaling pathway"	"3/85"	"124/28943"	0.00587118	0.0466304	0.0320732	"Ninj1/Tlr8/Nfkbia"	3
	"GO:1901661"	"quinone metabolic process"	"2/85"	"39/28943"	0.00588588	0.0466304	0.0320732	"Coq4/Hmgcr"	2
	"GO:0045137"	"development of primary sexual characteristics"	"4/85"	"245/28943"	0.00593746	0.0468371	0.0322154	"Itgav/Zfx/Ccnd1/Foxo3"	4
	"GO:0002040"	"sprouting angiogenesis"	"3/85"	"125/28943"	0.00600295	0.0471022	0.0323978	"Jak1/Nrp1/Epha2"	3
	"GO:0002573"	"myeloid leukocyte differentiation"	"4/85"	"246/28943"	0.00602232	0.0471022	0.0323978	"Ninj1/Csf1r/Mafb/Epha2"	4
	"GO:0002688"	"regulation of leukocyte chemotaxis"	"3/85"	"126/28943"	0.00613649	0.0477918	0.0328721	"Ninj1/Adam10/Csf1r"	3
	"GO:0010591"	"regulation of lamellipodium assembly"	"2/85"	"40/28943"	0.00618391	0.0478378	0.0329038	"Abi2/Epha2"	2
	"GO:0010632"	"regulation of epithelial cell migration"	"4/85"	"248/28943"	0.00619445	0.0478378	0.0329038	"Iqsec1/Nrp1/Epha2/Rin2"	4
	"GO:0001763"	"morphogenesis of a branching structure"	"4/85"	"249/28943"	0.00628174	0.0483089	0.0332278	"Cxcr4/Nrp1/Epha2/Dag1"	4
	"GO:0007431"	"salivary gland development"	"2/85"	"41/28943"	0.00648871	0.049282	0.0338971	"Nrp1/Dag1"	2
	"GO:0051693"	"actin filament capping"	"2/85"	"41/28943"	0.00648871	0.049282	0.0338971	"Sptan1/Eps8"	2
	"GO:2000463"	"positive regulation of excitatory postsynaptic potential"	"2/85"	"41/28943"	0.00648871	0.049282	0.0338971	"Baiap2/Afdn"	2
	"GO:2001233"	"regulation of apoptotic signaling pathway"	"5/85"	"401/28943"	0.00660375	0.0499493	0.0343561	"Itgav/Mrtfa/Nrp1/Itga6/Rbck1"	5
